# Supplementary material for: Proteins Inside the HSP60/HSP10 Fold Under a Constant Electric Field: Potential Implications for the Protein Folding Problem
Source: Int J Mol Sci. 2026 Apr 5;27(7):3297. doi: 10.3390/ijms27073297 (PMC13073805; doi:10.3390/ijms27073297)
Supplement: Supplementary file 1 [file ijms-27-03297-s001.zip]

Archive with 10 entries (6 files):
- ijms-4185805-supplementary/
- ijms-4185805-supplementary/suppmat/
- ijms-4185805-supplementary/suppmat/idxAndMeanAndStdDevVrecV.dat
- ijms-4185805-supplementary/suppmat/meanVrecV.dat
- ijms-4185805-supplementary/suppmat/stddevVrecV.dat
- ijms-4185805-supplementary/__MACOSX/
- ijms-4185805-supplementary/__MACOSX/suppmat/
- ijms-4185805-supplementary/__MACOSX/suppmat/._idxAndMeanAndStdDevVrecV.dat
- ijms-4185805-supplementary/__MACOSX/suppmat/._meanVrecV.dat
- ijms-4185805-supplementary/__MACOSX/suppmat/._stddevVrecV.dat
