# Supplementary material for: Proteins Inside the HSP60/HSP10 Fold Under a Constant Electric Field: Potential Implications for the Protein Folding Problem
Source: Int J Mol Sci. 2026 Apr 5;27(7):3297. doi: 10.3390/ijms27073297 (PMC13073805; doi:10.3390/ijms27073297)
Supplement: Supplementary file 1 [file ijms-27-03297-s001.zip › ijms-4185805-supplementary/suppmat/idxAndMeanAndStdDevVrecV.dat]

#index x y z phi_{lr}(r_i) sigma(r_i)
1 161.164 184.39 233.562 -3.56835 0.39643
2 161.164 184.39 235.755 -2.85139 0.392382
3 161.164 185.817 233.562 -3.63556 0.395253
4 161.164 185.817 235.755 -2.99582 0.424487
5 161.164 185.817 237.947 -2.35106 0.485074
6 161.164 187.244 233.562 -3.76458 0.400024
7 161.164 187.244 235.755 -3.2283 0.461381
8 161.164 188.671 233.562 -3.94939 0.405726
9 161.164 188.671 235.755 -3.5234 0.484808
10 161.164 190.099 233.562 -4.16487 0.402926
11 161.164 190.099 235.755 -3.82774 0.478936
12 161.164 191.526 233.562 -4.3763 0.387859
13 161.164 191.526 235.755 -4.08404 0.444181
14 161.164 191.526 237.947 -3.72993 0.486108
15 161.164 192.953 235.755 -4.26084 0.397772
16 162.592 178.681 233.562 -3.74402 0.388974
17 162.592 178.681 235.755 -3.07407 0.344311
18 162.592 180.108 231.37 -4.3923 0.496407
19 162.592 180.108 233.562 -3.68976 0.387085
20 162.592 180.108 235.755 -3.00284 0.338953
21 162.592 180.108 237.947 -2.37911 0.340511
22 162.592 181.536 231.37 -4.35429 0.497612
23 162.592 181.536 233.562 -3.6546 0.38224
24 162.592 181.536 235.755 -2.96261 0.337082
25 162.592 181.536 237.947 -2.32849 0.346817
26 162.592 181.536 240.139 -1.87109 0.38828
27 162.592 182.963 231.37 -4.32537 0.488296
28 162.592 182.963 233.562 -3.64446 0.375122
29 162.592 182.963 235.755 -2.9637 0.340423
30 162.592 182.963 237.947 -2.3307 0.361146
31 162.592 182.963 240.139 -1.86516 0.404903
32 162.592 184.39 231.37 -4.31195 0.469036
33 162.592 184.39 233.562 -3.66675 0.367503
34 162.592 184.39 235.755 -3.01713 0.350632
35 162.592 184.39 237.947 -2.39942 0.383259
36 162.592 184.39 240.139 -1.91519 0.424619
37 162.592 184.39 242.332 -1.61992 0.458174
38 162.592 185.817 231.37 -4.32323 0.442978
39 162.592 185.817 233.562 -3.72942 0.361935
40 162.592 185.817 235.755 -3.13204 0.367413
41 162.592 185.817 237.947 -2.54552 0.410795
42 162.592 185.817 240.139 -2.03285 0.445055
43 162.592 185.817 242.332 -1.63786 0.469588
44 162.592 187.244 231.37 -4.36773 0.41425
45 162.592 187.244 233.562 -3.83597 0.358981
46 162.592 187.244 235.755 -3.30766 0.386138
47 162.592 187.244 237.947 -2.76713 0.436469
48 162.592 187.244 240.139 -2.22275 0.461423
49 162.592 187.244 242.332 -1.70738 0.471957
50 162.592 188.671 229.177 -4.94359 0.495603
51 162.592 188.671 231.37 -4.44823 0.386827
52 162.592 188.671 233.562 -3.9796 0.356004
53 162.592 188.671 235.755 -3.52547 0.396768
54 162.592 188.671 237.947 -3.03901 0.447986
55 162.592 188.671 240.139 -2.46989 0.467001
56 162.592 188.671 242.332 -1.84143 0.466552
57 162.592 190.099 229.177 -5.00592 0.4386
58 162.592 190.099 231.37 -4.55858 0.362028
59 162.592 190.099 233.562 -4.14253 0.348349
60 162.592 190.099 235.755 -3.7508 0.390682
61 162.592 190.099 237.947 -3.31419 0.436469
62 162.592 190.099 240.139 -2.73648 0.458195
63 162.592 190.099 242.332 -2.03372 0.461727
64 162.592 191.526 229.177 -5.09723 0.389913
65 162.592 191.526 231.37 -4.68505 0.340031
66 162.592 191.526 233.562 -4.30243 0.334804
67 162.592 191.526 235.755 -3.94748 0.367954
68 162.592 191.526 237.947 -3.54412 0.405233
69 162.592 191.526 240.139 -2.97714 0.438143
70 162.592 191.526 242.332 -2.25911 0.460326
71 162.592 192.953 229.177 -5.20278 0.350444
72 162.592 192.953 231.37 -4.81185 0.320064
73 162.592 192.953 233.562 -4.44196 0.317245
74 162.592 192.953 235.755 -4.09492 0.337872
75 162.592 192.953 237.947 -3.70344 0.367774
76 162.592 192.953 240.139 -3.16249 0.412477
77 162.592 194.38 229.177 -5.30902 0.319337
78 162.592 194.38 231.37 -4.92715 0.302092
79 162.592 194.38 233.562 -4.55429 0.299546
80 162.592 194.38 235.755 -4.19428 0.310993
81 162.592 194.38 237.947 -3.79825 0.335895
82 162.592 194.38 240.139 -3.29071 0.383197
83 162.592 195.807 231.37 -5.02607 0.287064
84 162.592 195.807 233.562 -4.64209 0.284737
85 162.592 195.807 235.755 -4.26059 0.291666
86 162.592 195.807 237.947 -3.85308 0.311956
87 162.592 195.807 240.139 -3.37856 0.350632
88 162.592 197.234 233.562 -4.71276 0.273529
89 162.592 197.234 235.755 -4.31066 0.278472
90 162.592 197.234 237.947 -3.89162 0.293826
91 164.02 175.827 233.562 -3.89314 0.354691
92 164.02 175.827 235.755 -3.32681 0.32848
93 164.02 175.827 237.947 -2.82941 0.326654
94 164.02 177.254 231.37 -4.46776 0.432024
95 164.02 177.254 233.562 -3.84028 0.358888
96 164.02 177.254 235.755 -3.25157 0.323171
97 164.02 177.254 237.947 -2.73008 0.31693
98 164.02 177.254 240.139 -2.31738 0.329432
99 164.02 178.681 231.37 -4.43726 0.448283
100 164.02 178.681 233.562 -3.79126 0.360555
101 164.02 178.681 235.755 -3.18338 0.31798
102 164.02 178.681 237.947 -2.64205 0.310887
103 164.02 178.681 240.139 -2.21519 0.326122
104 164.02 178.681 242.332 -1.93259 0.346749
105 164.02 180.108 231.37 -4.40894 0.458267
106 164.02 180.108 233.562 -3.75197 0.359353
107 164.02 180.108 235.755 -3.13111 0.313658
108 164.02 180.108 237.947 -2.57536 0.309115
109 164.02 180.108 240.139 -2.13996 0.329301
110 164.02 180.108 242.332 -1.85553 0.351969
111 164.02 181.536 231.37 -4.38471 0.459428
112 164.02 181.536 233.562 -3.72784 0.355349
113 164.02 181.536 235.755 -3.10317 0.310993
114 164.02 181.536 237.947 -2.5393 0.312296
115 164.02 181.536 240.139 -2.09652 0.337407
116 164.02 181.536 242.332 -1.80539 0.361569
117 164.02 182.963 231.37 -4.36745 0.451536
118 164.02 182.963 233.562 -3.7242 0.348826
119 164.02 182.963 235.755 -3.10733 0.311421
120 164.02 182.963 237.947 -2.54271 0.320356
121 164.02 182.963 240.139 -2.0894 0.348873
122 164.02 182.963 242.332 -1.77622 0.37385
123 164.02 182.963 244.524 -1.53677 0.38481
124 164.02 184.39 231.37 -4.36198 0.43456
125 164.02 184.39 233.562 -3.74626 0.341009
126 164.02 184.39 235.755 -3.15054 0.315351
127 164.02 184.39 237.947 -2.59357 0.332611
128 164.02 184.39 240.139 -2.12428 0.361928
129 164.02 184.39 242.332 -1.76832 0.386734
130 164.02 184.39 244.524 -1.48088 0.40465
131 164.02 185.817 231.37 -4.37418 0.411347
132 164.02 185.817 233.562 -3.79828 0.33321
133 164.02 185.817 235.755 -3.23705 0.321829
134 164.02 185.817 237.947 -2.69693 0.346912
135 164.02 185.817 240.139 -2.20697 0.374278
136 164.02 185.817 242.332 -1.7895 0.39634
137 164.02 185.817 244.524 -1.43594 0.419787
138 164.02 187.244 231.37 -4.40907 0.384585
139 164.02 187.244 233.562 -3.88086 0.325529
140 164.02 187.244 235.755 -3.36437 0.328989
141 164.02 187.244 237.947 -2.84979 0.359074
142 164.02 187.244 240.139 -2.33881 0.382676
143 164.02 187.244 242.332 -1.85099 0.398708
144 164.02 187.244 244.524 -1.42382 0.421954
145 164.02 188.671 229.177 -4.96583 0.457251
146 164.02 188.671 231.37 -4.46781 0.357495
147 164.02 188.671 233.562 -3.98834 0.31798
148 164.02 188.671 235.755 -3.5201 0.331205
149 164.02 188.671 237.947 -3.03645 0.363223
150 164.02 188.671 240.139 -2.5105 0.383406
151 164.02 188.671 242.332 -1.95978 0.393109
152 164.02 188.671 244.524 -1.46769 0.410034
153 164.02 190.099 229.177 -4.99989 0.403504
154 164.02 190.099 231.37 -4.5464 0.33241
155 164.02 190.099 233.562 -4.10919 0.308091
156 164.02 190.099 235.755 -3.68329 0.325018
157 164.02 190.099 237.947 -3.23006 0.354786
158 164.02 190.099 240.139 -2.70074 0.37459
159 164.02 190.099 242.332 -2.11195 0.383058
160 164.02 190.099 244.524 -1.58063 0.39239
161 164.02 191.526 226.985 -5.46475 0.426208
162 164.02 191.526 229.177 -5.05636 0.357774
163 164.02 191.526 231.37 -4.63675 0.310351
164 164.02 191.526 233.562 -4.2297 0.295521
165 164.02 191.526 235.755 -3.83251 0.310351
166 164.02 191.526 237.947 -3.40284 0.335498
167 164.02 191.526 240.139 -2.88369 0.35796
168 164.02 191.526 242.332 -2.29211 0.371799
169 164.02 191.526 244.524 -1.75814 0.377537
170 164.02 192.953 226.985 -5.50889 0.364866
171 164.02 192.953 229.177 -5.12705 0.321001
172 164.02 192.953 231.37 -4.72971 0.29121
173 164.02 192.953 233.562 -4.33907 0.282154
174 164.02 192.953 235.755 -3.95455 0.292121
175 164.02 192.953 237.947 -3.53865 0.31185
176 164.02 192.953 240.139 -3.04058 0.337379
177 164.02 192.953 242.332 -2.47973 0.357841
178 164.02 192.953 244.524 -1.97928 0.364502
179 164.02 194.38 226.985 -5.56963 0.321311
180 164.02 194.38 229.177 -5.2034 0.294277
181 164.02 194.38 231.37 -4.81807 0.275227
182 164.02 194.38 233.562 -4.43244 0.269112
183 164.02 194.38 235.755 -4.04787 0.27462
184 164.02 194.38 237.947 -3.63728 0.290178
185 164.02 194.38 240.139 -3.16594 0.315351
186 164.02 194.38 242.332 -2.65712 0.338068
187 164.02 195.807 226.985 -5.63859 0.292804
188 164.02 195.807 229.177 -5.27925 0.274742
189 164.02 195.807 231.37 -4.89805 0.263108
190 164.02 195.807 233.562 -4.51023 0.258516
191 164.02 195.807 235.755 -4.11879 0.261333
192 164.02 195.807 237.947 -3.70872 0.273286
193 164.02 195.807 240.139 -3.26406 0.293826
194 164.02 195.807 242.332 -2.81305 0.313341
195 164.02 197.234 229.177 -5.35113 0.261842
196 164.02 197.234 231.37 -4.96908 0.253445
197 164.02 197.234 233.562 -4.57578 0.249741
198 164.02 197.234 235.755 -4.17555 0.251864
199 164.02 197.234 237.947 -3.76391 0.260056
200 164.02 197.234 240.139 -3.34105 0.274378
201 164.02 197.234 242.332 -2.94094 0.288797
202 164.02 198.662 229.177 -5.41754 0.253707
203 164.02 198.662 231.37 -5.03211 0.246657
204 164.02 198.662 233.562 -4.6327 0.243533
205 164.02 198.662 235.755 -4.22421 0.245168
206 164.02 198.662 237.947 -3.80919 0.250937
207 164.02 198.662 240.139 -3.39938 0.259543
208 164.02 200.089 231.37 -5.0884 0.242163
209 164.02 200.089 233.562 -4.68363 0.239815
210 164.02 200.089 235.755 -4.26776 0.241337
211 164.02 200.089 237.947 -3.84637 0.245575
212 165.448 172.972 233.562 -3.95839 0.313764
213 165.448 172.972 235.755 -3.46458 0.307551
214 165.448 174.4 231.37 -4.47888 0.359722
215 165.448 174.4 233.562 -3.92962 0.321414
216 165.448 174.4 235.755 -3.4202 0.305815
217 165.448 174.4 237.947 -2.97495 0.309492
218 165.448 174.4 240.139 -2.61862 0.327061
219 165.448 175.827 229.177 -5.05745 0.462749
220 165.448 175.827 231.37 -4.46304 0.378917
221 165.448 175.827 233.562 -3.89503 0.327466
222 165.448 175.827 235.755 -3.36765 0.302972
223 165.448 175.827 237.947 -2.90224 0.299324
224 165.448 175.827 240.139 -2.52191 0.309783
225 165.448 175.827 242.332 -2.23676 0.327242
226 165.448 177.254 231.37 -4.44606 0.3966
227 165.448 177.254 233.562 -3.85883 0.331507
228 165.448 177.254 235.755 -3.31367 0.299102
229 165.448 177.254 237.947 -2.82964 0.291094
230 165.448 177.254 240.139 -2.42981 0.298333
231 165.448 177.254 242.332 -2.12264 0.31155
232 165.448 178.681 231.37 -4.42914 0.410455
233 165.448 178.681 233.562 -3.82537 0.33331
234 165.448 178.681 235.755 -3.26507 0.294956
235 165.448 178.681 237.947 -2.76558 0.28532
236 165.448 178.681 240.139 -2.35137 0.292794
237 165.448 178.681 242.332 -2.03008 0.305075
238 165.448 178.681 244.524 -1.75871 0.313457
239 165.448 180.108 231.37 -4.41322 0.418804
240 165.448 180.108 233.562 -3.79895 0.33281
241 165.448 180.108 235.755 -3.22843 0.291323
242 165.448 180.108 237.947 -2.71764 0.282389
243 165.448 180.108 240.139 -2.2929 0.292544
244 165.448 180.108 242.332 -1.96195 0.305761
245 165.448 180.108 244.524 -1.67801 0.31202
246 165.448 181.536 231.37 -4.39952 0.420153
247 165.448 181.536 233.562 -3.78383 0.329595
248 165.448 181.536 235.755 -3.21001 0.288568
249 165.448 181.536 237.947 -2.69254 0.28333
250 165.448 181.536 240.139 -2.25882 0.296465
251 165.448 181.536 242.332 -1.91694 0.311336
252 165.448 181.536 244.524 -1.62095 0.318148
253 165.448 182.963 231.37 -4.39018 0.413525
254 165.448 182.963 233.562 -3.78403 0.324094
255 165.448 182.963 235.755 -3.21538 0.287064
256 165.448 182.963 237.947 -2.69625 0.286834
257 165.448 182.963 240.139 -2.25268 0.303114
258 165.448 182.963 242.332 -1.89319 0.319649
259 165.448 182.963 244.524 -1.57867 0.329169
260 165.448 182.963 246.717 -1.23788 0.332361
261 165.448 184.39 231.37 -4.38855 0.399193
262 165.448 184.39 233.562 -3.80318 0.316721
263 165.448 184.39 235.755 -3.24881 0.28718
264 165.448 184.39 237.947 -2.73338 0.292577
265 165.448 184.39 240.139 -2.2779 0.310748
266 165.448 184.39 242.332 -1.89139 0.3284
267 165.448 184.39 244.524 -1.54862 0.341868
268 165.448 184.39 246.717 -1.19912 0.349825
269 165.448 185.817 231.37 -4.39862 0.379355
270 165.448 185.817 233.562 -3.84363 0.308199
271 165.448 185.817 235.755 -3.31218 0.288338
272 165.448 185.817 237.947 -2.80603 0.298769
273 165.448 185.817 240.139 -2.33721 0.317412
274 165.448 185.817 242.332 -1.9156 0.334703
275 165.448 185.817 244.524 -1.53651 0.351497
276 165.448 185.817 246.717 -1.17572 0.365287
277 165.448 187.244 229.177 -4.96583 0.469957
278 165.448 187.244 231.37 -4.42377 0.355441
279 165.448 187.244 233.562 -3.90517 0.29888
280 165.448 187.244 235.755 -3.4031 0.288914
281 165.448 187.244 237.947 -2.91145 0.30363
282 165.448 187.244 240.139 -2.43047 0.320885
283 165.448 187.244 242.332 -1.97127 0.335836
284 165.448 187.244 244.524 -1.55382 0.353499
285 165.448 187.244 246.717 -1.18223 0.372441
286 165.448 188.671 229.177 -4.96178 0.419598
287 165.448 188.671 231.37 -4.46495 0.330906
288 165.448 188.671 233.562 -3.98393 0.289259
289 165.448 188.671 235.755 -3.51368 0.28718
290 165.448 188.671 237.947 -3.04032 0.303522
291 165.448 188.671 240.139 -2.55198 0.319118
292 165.448 188.671 242.332 -2.06135 0.330906
293 165.448 188.671 244.524 -1.61236 0.346672
294 165.448 188.671 246.717 -1.23462 0.368741
295 165.448 190.099 226.985 -5.42992 0.466046
296 165.448 190.099 229.177 -4.97705 0.371556
297 165.448 190.099 231.37 -4.52016 0.307335
298 165.448 190.099 233.562 -4.07284 0.279071
299 165.448 190.099 235.755 -3.63184 0.281326
300 165.448 190.099 237.947 -3.17779 0.297092
301 165.448 190.099 240.139 -2.68999 0.31153
302 165.448 190.099 242.332 -2.18285 0.321424
303 165.448 190.099 244.524 -1.71794 0.334316
304 165.448 190.099 246.717 -1.343 0.357085
305 165.448 191.526 224.793 -5.8025 0.461451
306 165.448 191.526 226.985 -5.42497 0.393989
307 165.448 191.526 229.177 -5.01021 0.330299
308 165.448 191.526 231.37 -4.58484 0.286486
309 165.448 191.526 233.562 -4.16371 0.268121
310 165.448 191.526 235.755 -3.74518 0.271331
311 165.448 191.526 237.947 -3.30844 0.284971
312 165.448 191.526 240.139 -2.83003 0.299324
313 165.448 191.526 242.332 -2.32624 0.309848
314 165.448 191.526 244.524 -1.8664 0.321135
315 165.448 191.526 246.717 -1.50643 0.343189
316 165.448 192.953 224.793 -5.79551 0.384843
317 165.448 192.953 226.985 -5.44475 0.339345
318 165.448 192.953 229.177 -5.05672 0.297876
319 165.448 192.953 231.37 -4.65357 0.26936
320 165.448 192.953 233.562 -4.24975 0.257095
321 165.448 192.953 235.755 -3.84518 0.259543
322 165.448 192.953 237.947 -3.42191 0.270593
323 165.448 192.953 240.139 -2.96016 0.284853
324 165.448 192.953 242.332 -2.4784 0.297327
325 165.448 192.953 244.524 -2.0442 0.30902
326 165.448 192.953 246.717 -1.71267 0.331205
327 165.448 194.38 224.793 -5.81684 0.333509
328 165.448 194.38 226.985 -5.48232 0.301981
329 165.448 194.38 229.177 -5.11113 0.274499
330 165.448 194.38 231.37 -4.72174 0.255407
331 165.448 194.38 233.562 -4.32715 0.247061
332 165.448 194.38 235.755 -3.92903 0.248271
333 165.448 194.38 237.947 -3.51522 0.256966
334 165.448 194.38 240.139 -3.07415 0.270224
335 165.448 194.38 242.332 -2.62672 0.2838
336 165.448 194.38 244.524 -2.23316 0.29734
337 165.448 195.807 224.793 -5.8575 0.302642
338 165.448 195.807 226.985 -5.5309 0.278354
339 165.448 195.807 229.177 -5.16867 0.259158
340 165.448 195.807 231.37 -4.78624 0.245575
341 165.448 195.807 233.562 -4.39495 0.239398
342 165.448 195.807 235.755 -3.99823 0.23912
343 165.448 195.807 237.947 -3.59074 0.245439
344 165.448 195.807 240.139 -3.17051 0.256836
345 165.448 195.807 242.332 -2.76153 0.269731
346 165.448 195.807 244.524 -2.41577 0.286158
347 165.448 197.234 226.985 -5.58485 0.265126
348 165.448 197.234 229.177 -5.22592 0.248672
349 165.448 197.234 231.37 -4.84565 0.238423
350 165.448 197.234 233.562 -4.45401 0.233058
351 165.448 197.234 235.755 -4.05584 0.232343
352 165.448 197.234 237.947 -3.65207 0.236883
353 165.448 197.234 240.139 -3.24954 0.245304
354 165.448 197.234 242.332 -2.87577 0.257225
355 165.448 197.234 244.524 -2.57781 0.277384
356 165.448 198.662 226.985 -5.63983 0.258129
357 165.448 198.662 229.177 -5.28049 0.24326
358 165.448 198.662 231.37 -4.8995 0.233486
359 165.448 198.662 233.562 -4.50553 0.22888
360 165.448 198.662 235.755 -4.10439 0.228151
361 165.448 198.662 237.947 -3.7016 0.230762
362 165.448 198.662 240.139 -3.31066 0.236883
363 165.448 198.662 242.332 -2.96359 0.247868
364 165.448 200.089 229.177 -5.33077 0.240923
365 165.448 200.089 231.37 -4.94754 0.231195
366 165.448 200.089 233.562 -4.5504 0.226394
367 165.448 200.089 235.755 -4.14521 0.225805
368 165.448 200.089 237.947 -3.73984 0.227713
369 165.448 200.089 240.139 -3.35209 0.23263
370 165.448 200.089 242.332 -3.01943 0.24367
371 165.448 201.516 229.177 -5.37548 0.240231
372 165.448 201.516 231.37 -4.98941 0.230473
373 165.448 201.516 233.562 -4.58876 0.225953
374 165.448 201.516 235.755 -4.17846 0.225953
375 165.448 201.516 237.947 -3.76636 0.228589
376 165.448 201.516 240.139 -3.37209 0.233201
377 165.448 202.943 231.37 -5.02424 0.23177
378 165.448 202.943 233.562 -4.62001 0.227421
379 165.448 202.943 235.755 -4.20365 0.228734
380 165.448 202.943 237.947 -3.78089 0.232916
381 166.876 171.545 231.37 -4.4359 0.299102
382 166.876 171.545 233.562 -3.9409 0.283565
383 166.876 171.545 235.755 -3.47972 0.284386
384 166.876 171.545 237.947 -3.0759 0.30121
385 166.876 172.972 229.177 -4.95396 0.356004
386 166.876 172.972 231.37 -4.43363 0.31493
387 166.876 172.972 233.562 -3.92854 0.290867
388 166.876 172.972 235.755 -3.45818 0.284502
389 166.876 172.972 237.947 -3.04314 0.293485
390 166.876 172.972 240.139 -2.70092 0.314081
391 166.876 174.4 226.985 -5.51116 0.465045
392 166.876 174.4 229.177 -4.96787 0.387085
393 166.876 174.4 231.37 -4.4288 0.331306
394 166.876 174.4 233.562 -3.90978 0.297428
395 166.876 174.4 235.755 -3.42676 0.283096
396 166.876 174.4 237.947 -2.99719 0.284971
397 166.876 174.4 240.139 -2.63593 0.297876
398 166.876 174.4 242.332 -2.34493 0.316669
399 166.876 175.827 229.177 -4.98402 0.420073
400 166.876 175.827 231.37 -4.42248 0.347487
401 166.876 175.827 233.562 -3.88721 0.302753
402 166.876 175.827 235.755 -3.38971 0.280854
403 166.876 175.827 237.947 -2.94463 0.276795
404 166.876 175.827 240.139 -2.56482 0.283975
405 166.876 175.827 242.332 -2.25046 0.296824
406 166.876 175.827 244.524 -1.97548 0.31265
407 166.876 177.254 229.177 -5.00097 0.452568
408 166.876 177.254 231.37 -4.41552 0.362028
409 166.876 177.254 233.562 -3.8637 0.306249
410 166.876 177.254 235.755 -3.35194 0.277755
411 166.876 177.254 237.947 -2.89221 0.269853
412 166.876 177.254 240.139 -2.49626 0.273784
413 166.876 177.254 242.332 -2.16274 0.283036
414 166.876 177.254 244.524 -1.8623 0.293632
415 166.876 178.681 229.177 -5.0158 0.480878
416 166.876 178.681 231.37 -4.40845 0.373163
417 166.876 178.681 233.562 -3.84229 0.308091
418 166.876 178.681 235.755 -3.31832 0.274742
419 166.876 178.681 237.947 -2.84626 0.264373
420 166.876 178.681 240.139 -2.4373 0.267649
421 166.876 178.681 242.332 -2.08931 0.275554
422 166.876 178.681 244.524 -1.77085 0.282861
423 166.876 178.681 246.717 -1.42742 0.290214
424 166.876 180.108 231.37 -4.40158 0.379969
425 166.876 180.108 233.562 -3.82596 0.307982
426 166.876 180.108 235.755 -3.29365 0.271697
427 166.876 180.108 237.947 -2.81238 0.261204
428 166.876 180.108 240.139 -2.39318 0.265376
429 166.876 180.108 242.332 -2.03394 0.273614
430 166.876 180.108 244.524 -1.70317 0.279724
431 166.876 180.108 246.717 -1.34909 0.284187
432 166.876 181.536 231.37 -4.39552 0.381107
433 166.876 181.536 233.562 -3.81773 0.30516
434 166.876 181.536 235.755 -3.28238 0.268864
435 166.876 181.536 237.947 -2.7954 0.260312
436 166.876 181.536 240.139 -2.36767 0.266315
437 166.876 181.536 242.332 -1.99767 0.275758
438 166.876 181.536 244.524 -1.65641 0.282296
439 166.876 181.536 246.717 -1.2975 0.286065
440 166.876 182.963 231.37 -4.3916 0.375743
441 166.876 182.963 233.562 -3.82036 0.300544
442 166.876 182.963 235.755 -3.28824 0.266751
443 166.876 182.963 237.947 -2.79935 0.261078
444 166.876 182.963 240.139 -2.36359 0.269396
445 166.876 182.963 242.332 -1.9807 0.28033
446 166.876 182.963 244.524 -1.62702 0.288441
447 166.876 182.963 246.717 -1.26429 0.293044
448 166.876 184.39 229.177 -4.99062 0.491487
449 166.876 184.39 231.37 -4.39206 0.364229
450 166.876 184.39 233.562 -3.83631 0.294053
451 166.876 184.39 235.755 -3.31396 0.265
452 166.876 184.39 237.947 -2.82696 0.263235
453 166.876 184.39 240.139 -2.38314 0.273286
454 166.876 184.39 242.332 -1.98393 0.285402
455 166.876 184.39 244.524 -1.61421 0.295622
456 166.876 184.39 246.717 -1.24656 0.302399
457 166.876 185.817 229.177 -4.9664 0.46246
458 166.876 185.817 231.37 -4.39978 0.347583
459 166.876 185.817 233.562 -3.86703 0.285787
460 166.876 185.817 235.755 -3.36037 0.263614
461 166.876 185.817 237.947 -2.8791 0.265376
462 166.876 185.817 240.139 -2.4276 0.276444
463 166.876 185.817 242.332 -2.00948 0.288937
464 166.876 185.817 244.524 -1.62097 0.301055
465 166.876 185.817 246.717 -1.24779 0.310748
466 166.876 185.817 248.909 -0.871511 0.31386
467 166.876 187.244 229.177 -4.94614 0.424487
468 166.876 187.244 231.37 -4.41724 0.32757
469 166.876 187.244 233.562 -3.91231 0.277035
470 166.876 187.244 235.755 -3.42578 0.261333
471 166.876 187.244 237.947 -2.95374 0.266504
472 166.876 187.244 240.139 -2.49639 0.277358
473 166.876 187.244 242.332 -2.05971 0.289179
474 166.876 187.244 244.524 -1.65287 0.302224
475 166.876 187.244 246.717 -1.27551 0.314897
476 166.876 187.244 248.909 -0.910495 0.321197
477 166.876 188.671 226.985 -5.43619 0.498079
478 166.876 188.671 229.177 -4.93629 0.382415
479 166.876 188.671 231.37 -4.4457 0.30614
480 166.876 188.671 233.562 -3.96987 0.267623
481 166.876 188.671 235.755 -3.50539 0.258129
482 166.876 188.671 237.947 -3.04543 0.264623
483 166.876 188.671 240.139 -2.58591 0.275105
484 166.876 188.671 242.332 -2.13536 0.285485
485 166.876 188.671 244.524 -1.71518 0.298333
486 166.876 188.671 246.717 -1.3376 0.313393
487 166.876 188.671 248.909 -0.986801 0.323808
488 166.876 190.099 226.985 -5.39504 0.425192
489 166.876 190.099 229.177 -4.94042 0.341788
490 166.876 190.099 231.37 -4.48445 0.285554
491 166.876 190.099 233.562 -4.03564 0.257871
492 166.876 190.099 235.755 -3.59234 0.252787
493 166.876 190.099 237.947 -3.1459 0.259672
494 166.876 190.099 240.139 -2.68947 0.26936
495 166.876 190.099 242.332 -2.23386 0.278591
496 166.876 190.099 244.524 -1.80968 0.290787
497 166.876 190.099 246.717 -1.4383 0.307453
498 166.876 190.099 248.909 -1.10531 0.322221
499 166.876 191.526 222.6 -6.10487 0.481224
500 166.876 191.526 224.793 -5.76818 0.428234
501 166.876 191.526 226.985 -5.37778 0.364046
502 166.876 191.526 229.177 -4.95881 0.306793
503 166.876 191.526 231.37 -4.53113 0.267997
504 166.876 191.526 233.562 -4.10468 0.248539
505 166.876 191.526 235.755 -3.67934 0.245439
506 166.876 191.526 237.947 -3.24639 0.251996
507 166.876 191.526 240.139 -2.79868 0.260823
508 166.876 191.526 242.332 -2.349 0.270015
509 166.876 191.526 244.524 -1.93268 0.281953
510 166.876 191.526 246.717 -1.57562 0.299969
511 166.876 191.526 248.909 -1.26489 0.319223
512 166.876 192.953 222.6 -6.05965 0.403752
513 166.876 192.953 224.793 -5.74543 0.362304
514 166.876 192.953 226.985 -5.38237 0.318501
515 166.876 192.953 229.177 -4.98918 0.280142
516 166.876 192.953 231.37 -4.58257 0.253182
517 166.876 192.953 233.562 -4.17266 0.239676
518 166.876 192.953 235.755 -3.76074 0.238004
519 166.876 192.953 237.947 -3.34007 0.242986
520 166.876 192.953 240.139 -2.90572 0.251467
521 166.876 192.953 242.332 -2.47231 0.261078
522 166.876 192.953 244.524 -2.0754 0.273674
523 166.876 192.953 246.717 -1.74113 0.293552
524 166.876 194.38 222.6 -6.05007 0.353282
525 166.876 194.38 224.793 -5.74979 0.319546
526 166.876 194.38 226.985 -5.40415 0.28776
527 166.876 194.38 229.177 -5.02803 0.260949
528 166.876 194.38 231.37 -4.63562 0.241888
529 166.876 194.38 233.562 -4.23654 0.232343
530 166.876 194.38 235.755 -3.8336 0.230329
531 166.876 194.38 237.947 -3.42332 0.234482
532 166.876 194.38 240.139 -3.00503 0.2423
533 166.876 194.38 242.332 -2.59502 0.252392
534 166.876 194.38 244.524 -2.22626 0.266591
535 166.876 194.38 246.717 -1.92198 0.289592
536 166.876 195.807 224.793 -5.77376 0.295069
537 166.876 195.807 226.985 -5.43774 0.269112
538 166.876 195.807 229.177 -5.07171 0.248539
539 166.876 195.807 231.37 -4.68773 0.233914
540 166.876 195.807 233.562 -4.2948 0.2261
541 166.876 195.807 235.755 -3.89712 0.224178
542 166.876 195.807 237.947 -3.49518 0.227128
543 166.876 195.807 240.139 -3.09324 0.23434
544 166.876 195.807 242.332 -2.70952 0.244624
545 166.876 195.807 244.524 -2.37363 0.261142
546 166.876 195.807 246.717 -2.10392 0.288568
547 166.876 197.234 224.793 -5.81024 0.282861
548 166.876 197.234 226.985 -5.47817 0.259414
549 166.876 197.234 229.177 -5.11707 0.241061
550 166.876 197.234 231.37 -4.73714 0.22917
551 166.876 197.234 233.562 -4.34684 0.22224
552 166.876 197.234 235.755 -3.95163 0.21983
553 166.876 197.234 237.947 -3.55576 0.22164
554 166.876 197.234 240.139 -3.16827 0.227859
555 166.876 197.234 242.332 -2.80972 0.238563
556 166.876 197.234 244.524 -2.50765 0.25809
557 166.876 197.234 246.717 -2.27423 0.2909
558 166.876 198.662 224.793 -5.85291 0.27895
559 166.876 198.662 226.985 -5.52125 0.255146
560 166.876 198.662 229.177 -5.16155 0.237584
561 166.876 198.662 231.37 -4.78265 0.226247
562 166.876 198.662 233.562 -4.39255 0.219224
563 166.876 198.662 235.755 -3.99763 0.216935
564 166.876 198.662 237.947 -3.60514 0.218464
565 166.876 198.662 240.139 -3.22828 0.223434
566 166.876 198.662 242.332 -2.89079 0.234766
567 166.876 198.662 244.524 -2.62094 0.258516
568 166.876 200.089 226.985 -5.56356 0.255016
569 166.876 200.089 229.177 -5.20314 0.236602
570 166.876 200.089 231.37 -4.82326 0.225067
571 166.876 200.089 233.562 -4.43161 0.218616
572 166.876 200.089 235.755 -4.03515 0.216012
573 166.876 200.089 237.947 -3.64293 0.217088
574 166.876 200.089 240.139 -3.27141 0.22179
575 166.876 200.089 242.332 -2.94871 0.234907
576 166.876 200.089 244.524 -2.70877 0.263867
577 166.876 201.516 226.985 -5.60255 0.256577
578 166.876 201.516 229.177 -5.24016 0.237164
579 166.876 201.516 231.37 -4.85793 0.225067
580 166.876 201.516 233.562 -4.46348 0.21892
581 166.876 201.516 235.755 -4.06373 0.216781
582 166.876 201.516 237.947 -3.6685 0.218159
583 166.876 201.516 240.139 -3.29631 0.22403
584 166.876 201.516 242.332 -2.98119 0.238842
585 166.876 202.943 229.177 -5.27112 0.239398
586 166.876 202.943 231.37 -4.88533 0.226835
587 166.876 202.943 233.562 -4.48696 0.221339
588 166.876 202.943 235.755 -4.08251 0.219982
589 166.876 202.943 237.947 -3.68132 0.222389
590 166.876 202.943 240.139 -3.30299 0.229895
591 166.876 202.943 242.332 -2.98865 0.248404
592 166.876 204.37 231.37 -4.90365 0.230618
593 166.876 204.37 233.562 -4.50029 0.225215
594 166.876 204.37 235.755 -4.0902 0.225658
595 166.876 204.37 237.947 -3.68127 0.230329
596 166.876 204.37 240.139 -3.29291 0.240785
597 166.876 205.797 235.755 -4.08484 0.234907
598 168.304 170.118 231.37 -4.37147 0.268988
599 168.304 170.118 233.562 -3.90612 0.261204
600 168.304 170.118 235.755 -3.46641 0.2675
601 168.304 170.118 237.947 -3.07139 0.286251
602 168.304 171.545 229.177 -4.85579 0.306468
603 168.304 171.545 231.37 -4.3746 0.28026
604 168.304 171.545 233.562 -3.90313 0.266751
605 168.304 171.545 235.755 -3.45895 0.266628
606 168.304 171.545 237.947 -3.05903 0.279546
607 168.304 171.545 240.139 -2.71646 0.30121
608 168.304 171.545 242.332 -2.43141 0.325325
609 168.304 172.972 226.985 -5.3616 0.379531
610 168.304 172.972 229.177 -4.87032 0.328684
611 168.304 172.972 231.37 -4.37612 0.292691
612 168.304 172.972 233.562 -3.89528 0.271821
613 168.304 172.972 235.755 -3.44329 0.265753
614 168.304 172.972 237.947 -3.03478 0.272309
615 168.304 172.972 240.139 -2.68028 0.28718
616 168.304 172.972 242.332 -2.37854 0.305444
617 168.304 174.4 226.985 -5.40255 0.422444
618 168.304 174.4 229.177 -4.88737 0.35394
619 168.304 174.4 231.37 -4.37651 0.305707
620 168.304 174.4 233.562 -3.88352 0.276553
621 168.304 174.4 235.755 -3.42111 0.264246
622 168.304 174.4 237.947 -3.00152 0.264876
623 168.304 174.4 240.139 -2.63307 0.274257
624 168.304 174.4 242.332 -2.31332 0.287262
625 168.304 174.4 244.524 -2.02302 0.30123
626 168.304 175.827 226.985 -5.45059 0.470311
627 168.304 175.827 229.177 -4.90659 0.380408
628 168.304 175.827 231.37 -4.37627 0.31871
629 168.304 175.827 233.562 -3.86946 0.280616
630 168.304 175.827 235.755 -3.39531 0.262223
631 168.304 175.827 237.947 -2.96367 0.258129
632 168.304 175.827 240.139 -2.58111 0.263108
633 168.304 175.827 242.332 -2.24397 0.272125
634 168.304 175.827 244.524 -1.93209 0.282789
635 168.304 175.827 246.717 -1.61427 0.295374
636 168.304 177.254 229.177 -4.92656 0.405808
637 168.304 177.254 231.37 -4.37581 0.330299
638 168.304 177.254 233.562 -3.85504 0.283684
639 168.304 177.254 235.755 -3.36933 0.259927
640 168.304 177.254 237.947 -2.92613 0.252128
641 168.304 177.254 240.139 -2.53068 0.25431
642 168.304 177.254 242.332 -2.17829 0.260861
643 168.304 177.254 244.524 -1.84775 0.268692
644 168.304 177.254 246.717 -1.50734 0.277936
645 168.304 178.681 229.177 -4.94467 0.4273
646 168.304 178.681 231.37 -4.37522 0.338855
647 168.304 178.681 233.562 -3.84229 0.285204
648 168.304 178.681 235.755 -3.3467 0.257095
649 168.304 178.681 237.947 -2.89355 0.24733
650 168.304 178.681 240.139 -2.48715 0.248391
651 168.304 178.681 242.332 -2.12228 0.253786
652 168.304 178.681 244.524 -1.77743 0.259863
653 168.304 178.681 246.717 -1.42161 0.266452
654 168.304 180.108 229.177 -4.9575 0.442604
655 168.304 180.108 231.37 -4.37442 0.343924
656 168.304 180.108 233.562 -3.83329 0.284853
657 168.304 180.108 235.755 -3.33078 0.254362
658 168.304 180.108 237.947 -2.87004 0.243943
659 168.304 180.108 240.139 -2.45472 0.245276
660 168.304 180.108 242.332 -2.07969 0.250659
661 168.304 180.108 244.524 -1.72434 0.256097
662 168.304 180.108 246.717 -1.35979 0.261191
663 168.304 180.108 248.909 -0.97427 0.267662
664 168.304 181.536 229.177 -4.96186 0.44932
665 168.304 181.536 231.37 -4.37354 0.3446
666 168.304 181.536 233.562 -3.82993 0.282977
667 168.304 181.536 235.755 -3.32461 0.251996
668 168.304 181.536 237.947 -2.85908 0.242438
669 168.304 181.536 240.139 -2.43652 0.244488
670 168.304 181.536 242.332 -2.0525 0.250645
671 168.304 181.536 244.524 -1.68862 0.256357
672 168.304 181.536 246.717 -1.31935 0.260926
673 168.304 181.536 248.909 -0.933129 0.265451
674 168.304 182.963 229.177 -4.95623 0.446644
675 168.304 182.963 231.37 -4.37333 0.340325
676 168.304 182.963 233.562 -3.83419 0.278712
677 168.304 182.963 235.755 -3.33081 0.249474
678 168.304 182.963 237.947 -2.86344 0.24175
679 168.304 182.963 240.139 -2.43482 0.245385
680 168.304 182.963 242.332 -2.04176 0.252563
681 168.304 182.963 244.524 -1.66951 0.259158
682 168.304 182.963 246.717 -1.29701 0.263968
683 168.304 182.963 248.909 -0.912783 0.267125
684 168.304 184.39 229.177 -4.94196 0.433257
685 168.304 184.39 231.37 -4.37532 0.330805
686 168.304 184.39 233.562 -3.84758 0.273286
687 168.304 184.39 235.755 -3.35103 0.247196
688 168.304 184.39 237.947 -2.88485 0.242025
689 168.304 184.39 240.139 -2.45115 0.246967
690 168.304 184.39 242.332 -2.04848 0.255094
691 168.304 184.39 244.524 -1.66716 0.262856
692 168.304 184.39 246.717 -1.29175 0.268606
693 168.304 184.39 248.909 -0.911112 0.271292
694 168.304 185.817 229.177 -4.92308 0.410537
695 168.304 185.817 231.37 -4.38151 0.317456
696 168.304 185.817 233.562 -3.87119 0.266127
697 168.304 185.817 235.755 -3.38581 0.244896
698 168.304 185.817 237.947 -2.92376 0.242025
699 168.304 185.817 240.139 -2.48619 0.248177
700 168.304 185.817 242.332 -2.07381 0.256862
701 168.304 185.817 244.524 -1.6832 0.265727
702 168.304 185.817 246.717 -1.30546 0.272933
703 168.304 185.817 248.909 -0.930051 0.276313
704 168.304 187.244 229.177 -4.9053 0.380233
705 168.304 187.244 231.37 -4.394 0.301318
706 168.304 187.244 233.562 -3.90496 0.258645
707 168.304 187.244 235.755 -3.43406 0.242025
708 168.304 187.244 237.947 -2.97879 0.241475
709 168.304 187.244 240.139 -2.53932 0.248056
710 168.304 187.244 242.332 -2.11862 0.256746
711 168.304 187.244 244.524 -1.72013 0.266364
712 168.304 187.244 246.717 -1.34173 0.275312
713 168.304 187.244 248.909 -0.97371 0.280438
714 168.304 188.671 226.985 -5.38425 0.443056
715 168.304 188.671 229.177 -4.894 0.346912
716 168.304 188.671 231.37 -4.4141 0.283916
717 168.304 188.671 233.562 -3.94776 0.250406
718 168.304 188.671 235.755 -3.49298 0.238563
719 168.304 188.671 237.947 -3.04672 0.239538
720 168.304 188.671 240.139 -2.60817 0.246116
721 168.304 188.671 242.332 -2.18263 0.254362
722 168.304 188.671 244.524 -1.77989 0.264334
723 168.304 188.671 246.717 -1.40398 0.274984
724 168.304 188.671 248.909 -1.04598 0.282683
725 168.304 190.099 224.793 -5.77796 0.46939
726 168.304 190.099 226.985 -5.34395 0.385622
727 168.304 190.099 229.177 -4.89279 0.314719
728 168.304 190.099 231.37 -4.44191 0.267623
729 168.304 190.099 233.562 -3.99727 0.2423
730 168.304 190.099 235.755 -3.55862 0.233771
731 168.304 190.099 237.947 -3.12278 0.235897
732 168.304 190.099 240.139 -2.6887 0.242163
733 168.304 190.099 242.332 -2.26364 0.249994
734 168.304 190.099 244.524 -1.86233 0.260183
735 168.304 190.099 246.717 -1.49337 0.272479
736 168.304 190.099 248.909 -1.14843 0.283271
737 168.304 191.526 220.408 -6.36486 0.495938
738 168.304 191.526 222.6 -6.07427 0.451611
739 168.304 191.526 224.793 -5.72022 0.396262
740 168.304 191.526 226.985 -5.32246 0.33718
741 168.304 191.526 229.177 -4.90283 0.287296
742 168.304 191.526 231.37 -4.47643 0.253182
743 168.304 191.526 233.562 -4.0506 0.234482
744 168.304 191.526 235.755 -3.62653 0.228734
745 168.304 191.526 237.947 -3.2017 0.231051
746 168.304 191.526 240.139 -2.77564 0.237023
747 168.304 191.526 242.332 -2.35736 0.244556
748 168.304 191.526 244.524 -1.96432 0.255146
749 168.304 191.526 246.717 -1.60753 0.269151
750 168.304 191.526 248.909 -1.27891 0.283496
751 168.304 192.953 222.6 -6.0228 0.387601
752 168.304 192.953 224.793 -5.69125 0.343829
753 168.304 192.953 226.985 -5.31934 0.301651
754 168.304 192.953 229.177 -4.92318 0.266377
755 168.304 192.953 231.37 -4.51577 0.241337
756 168.304 192.953 233.562 -4.10483 0.228151
757 168.304 192.953 235.755 -3.69291 0.223434
758 168.304 192.953 237.947 -3.27884 0.225658
759 168.304 192.953 240.139 -2.86377 0.231195
760 168.304 192.953 242.332 -2.45807 0.238939
761 168.304 192.953 244.524 -2.0799 0.250393
762 168.304 192.953 246.717 -1.74041 0.266452
763 168.304 192.953 248.909 -1.43112 0.284829
764 168.304 194.38 222.6 -6.00412 0.347103
765 168.304 194.38 224.793 -5.68658 0.310779
766 168.304 194.38 226.985 -5.3316 0.278591
767 168.304 194.38 229.177 -4.95161 0.252128
768 168.304 194.38 231.37 -4.55772 0.233201
769 168.304 194.38 233.562 -4.15764 0.222689
770 168.304 194.38 235.755 -3.75506 0.218616
771 168.304 194.38 237.947 -3.35088 0.220284
772 168.304 194.38 240.139 -2.94855 0.22551
773 168.304 194.38 242.332 -2.55964 0.233857
774 168.304 194.38 244.524 -2.20146 0.246657
775 168.304 194.38 246.717 -1.88333 0.265289
776 168.304 194.38 248.909 -1.59499 0.28806
777 168.304 195.807 222.6 -6.01106 0.325325
778 168.304 195.807 224.793 -5.70025 0.293031
779 168.304 195.807 226.985 -5.3552 0.265252
780 168.304 195.807 229.177 -4.98539 0.242986
781 168.304 195.807 231.37 -4.60024 0.227859
782 168.304 195.807 233.562 -4.20733 0.218311
783 168.304 195.807 235.755 -3.81136 0.215086
784 168.304 195.807 237.947 -3.41569 0.216012
785 168.304 195.807 240.139 -3.02644 0.220737
786 168.304 195.807 242.332 -2.65634 0.229895
787 168.304 195.807 244.524 -2.32124 0.24442
788 168.304 195.807 246.717 -2.02673 0.266039
789 168.304 195.807 248.909 -1.75792 0.292907
790 168.304 197.234 222.6 -6.0357 0.317771
791 168.304 197.234 224.793 -5.72623 0.285204
792 168.304 197.234 226.985 -5.38601 0.2589
793 168.304 197.234 229.177 -5.02174 0.238842
794 168.304 197.234 231.37 -4.64155 0.224475
795 168.304 197.234 233.562 -4.25269 0.215858
796 168.304 197.234 235.755 -3.86094 0.212282
797 168.304 197.234 237.947 -3.47198 0.212909
798 168.304 197.234 240.139 -3.09471 0.217548
799 168.304 197.234 242.332 -2.74342 0.227275
800 168.304 197.234 244.524 -2.43258 0.244243
801 168.304 197.234 246.717 -2.16241 0.269138
802 168.304 198.662 222.6 -6.07015 0.318607
803 168.304 198.662 224.793 -5.75882 0.284502
804 168.304 198.662 226.985 -5.42024 0.257095
805 168.304 198.662 229.177 -5.0583 0.237164
806 168.304 198.662 231.37 -4.68012 0.222689
807 168.304 198.662 233.562 -4.29281 0.214621
808 168.304 198.662 235.755 -3.9031 0.210867
809 168.304 198.662 237.947 -3.51868 0.21134
810 168.304 198.662 240.139 -3.15113 0.216166
811 168.304 198.662 242.332 -2.817 0.226688
812 168.304 198.662 244.524 -2.53078 0.24698
813 168.304 198.662 246.717 -2.28607 0.275529
814 168.304 200.089 224.793 -5.79326 0.28695
815 168.304 200.089 226.985 -5.45474 0.258258
816 168.304 200.089 229.177 -5.09295 0.237304
817 168.304 200.089 231.37 -4.71454 0.222987
818 168.304 200.089 233.562 -4.32679 0.214466
819 168.304 200.089 235.755 -3.93708 0.210867
820 168.304 200.089 237.947 -3.55475 0.21134
821 168.304 200.089 240.139 -3.19386 0.216474
822 168.304 200.089 242.332 -2.87427 0.22917
823 168.304 200.089 244.524 -2.61354 0.253707
824 168.304 200.089 246.717 -2.39941 0.287402
825 168.304 201.516 224.793 -5.82598 0.290178
826 168.304 201.516 226.985 -5.48709 0.260183
827 168.304 201.516 229.177 -5.12391 0.238423
828 168.304 201.516 231.37 -4.74346 0.22403
829 168.304 201.516 233.562 -4.35349 0.215704
830 168.304 201.516 235.755 -3.96193 0.212282
831 168.304 201.516 237.947 -3.57913 0.213377
832 168.304 201.516 240.139 -3.22147 0.219679
833 168.304 201.516 242.332 -2.91357 0.235332
834 168.304 201.516 244.524 -2.68085 0.266003
835 168.304 202.943 226.985 -5.51563 0.262603
836 168.304 202.943 229.177 -5.14958 0.240231
837 168.304 202.943 231.37 -4.76529 0.226247
838 168.304 202.943 233.562 -4.37145 0.218311
839 168.304 202.943 235.755 -3.97635 0.21555
840 168.304 202.943 237.947 -3.5909 0.218159
841 168.304 202.943 240.139 -3.23328 0.226247
842 168.304 202.943 242.332 -2.93436 0.246116
843 168.304 202.943 244.524 -2.73374 0.28567
844 168.304 204.37 226.985 -5.53954 0.264496
845 168.304 204.37 229.177 -5.16844 0.242849
846 168.304 204.37 231.37 -4.77806 0.229315
847 168.304 204.37 233.562 -4.3786 0.222539
848 168.304 204.37 235.755 -3.97872 0.221038
849 168.304 204.37 237.947 -3.58922 0.225658
850 168.304 204.37 240.139 -3.22902 0.237724
851 168.304 204.37 242.332 -2.93609 0.263488
852 168.304 205.797 229.177 -5.17876 0.246657
853 168.304 205.797 231.37 -4.77896 0.234482
854 168.304 205.797 233.562 -4.37199 0.228734
855 168.304 205.797 235.755 -3.96678 0.22975
856 168.304 205.797 237.947 -3.57273 0.236461
857 168.304 205.797 240.139 -3.20712 0.253576
858 168.304 207.225 233.562 -4.34722 0.238702
859 168.304 207.225 235.755 -3.93703 0.24175
860 168.304 207.225 237.947 -3.53783 0.251335
861 169.732 168.691 231.37 -4.30829 0.249341
862 169.732 168.691 233.562 -3.86621 0.248136
863 169.732 168.691 235.755 -3.4418 0.259672
864 169.732 168.691 237.947 -3.04948 0.283212
865 169.732 168.691 240.139 -2.70118 0.314613
866 169.732 170.118 229.177 -4.76291 0.272799
867 169.732 170.118 231.37 -4.31206 0.255798
868 169.732 170.118 233.562 -3.86608 0.250007
869 169.732 170.118 235.755 -3.43955 0.256318
870 169.732 170.118 237.947 -3.04603 0.273163
871 169.732 170.118 240.139 -2.69545 0.296643
872 169.732 170.118 242.332 -2.38712 0.319721
873 169.732 171.545 226.985 -5.22788 0.320895
874 169.732 171.545 229.177 -4.77512 0.287528
875 169.732 171.545 231.37 -4.31557 0.264246
876 169.732 171.545 233.562 -3.86365 0.252919
877 169.732 171.545 235.755 -3.43295 0.253445
878 169.732 171.545 237.947 -3.0355 0.264246
879 169.732 171.545 240.139 -2.6792 0.281091
880 169.732 171.545 242.332 -2.3617 0.298367
881 169.732 171.545 244.524 -2.065 0.310898
882 169.732 172.972 224.793 -5.71011 0.407444
883 169.732 172.972 226.985 -5.25861 0.349874
884 169.732 172.972 229.177 -4.78987 0.304943
885 169.732 172.972 231.37 -4.31879 0.273772
886 169.732 172.972 233.562 -3.8586 0.256058
887 169.732 172.972 235.755 -3.42129 0.251202
888 169.732 172.972 237.947 -3.01723 0.256447
889 169.732 172.972 240.139 -2.65247 0.267623
890 169.732 172.972 242.332 -2.32375 0.280425
891 169.732 172.972 244.524 -2.01516 0.29105
892 169.732 174.4 224.793 -5.77288 0.46246
893 169.732 174.4 226.985 -5.29584 0.383891
894 169.732 174.4 229.177 -4.80716 0.325018
895 169.732 174.4 231.37 -4.32189 0.2838
896 169.732 174.4 233.562 -3.85135 0.259543
897 169.732 174.4 235.755 -3.40557 0.24894
898 169.732 174.4 237.947 -2.99301 0.249341
899 169.732 174.4 240.139 -2.61816 0.255928
900 169.732 174.4 242.332 -2.27704 0.265314
901 169.732 174.4 244.524 -1.95481 0.27422
902 169.732 174.4 246.717 -1.63028 0.282518
903 169.732 175.827 226.985 -5.33869 0.420705
904 169.732 175.827 229.177 -4.82651 0.345085
905 169.732 175.827 231.37 -4.32503 0.293599
906 169.732 175.827 233.562 -3.84299 0.261968
907 169.732 175.827 235.755 -3.38772 0.246791
908 169.732 175.827 237.947 -2.96584 0.242986
909 169.732 175.827 240.139 -2.58041 0.246657
910 169.732 175.827 242.332 -2.2269 0.253011
911 169.732 175.827 244.524 -1.8906 0.260221
912 169.732 175.827 246.717 -1.55168 0.267897
913 169.732 177.254 226.985 -5.38438 0.457176
914 169.732 177.254 229.177 -4.84656 0.364046
915 169.732 177.254 231.37 -4.32829 0.302422
916 169.732 177.254 233.562 -3.83471 0.264246
917 169.732 177.254 235.755 -3.37012 0.244488
918 169.732 177.254 237.947 -2.93916 0.237724
919 169.732 177.254 240.139 -2.54376 0.238953
920 169.732 177.254 242.332 -2.17881 0.243643
921 169.732 177.254 244.524 -1.82966 0.249421
922 169.732 177.254 246.717 -1.47728 0.255941
923 169.732 177.254 248.909 -1.11245 0.264081
924 169.732 178.681 226.985 -5.42773 0.489181
925 169.732 178.681 229.177 -4.86505 0.379794
926 169.732 178.681 231.37 -4.33148 0.308847
927 169.732 178.681 233.562 -3.82789 0.265126
928 169.732 178.681 235.755 -3.35529 0.242025
929 169.732 178.681 237.947 -2.91635 0.233629
930 169.732 178.681 240.139 -2.5122 0.233515
931 169.732 178.681 242.332 -2.13742 0.237304
932 169.732 178.681 244.524 -1.7777 0.242149
933 169.732 178.681 246.717 -1.41502 0.247572
934 169.732 178.681 248.909 -1.04157 0.254441
935 169.732 180.108 229.177 -4.87917 0.390682
936 169.732 180.108 231.37 -4.33437 0.312064
937 169.732 180.108 233.562 -3.82384 0.264876
938 169.732 180.108 235.755 -3.34554 0.239815
939 169.732 180.108 237.947 -2.90046 0.230473
940 169.732 180.108 240.139 -2.48904 0.230127
941 169.732 180.108 242.332 -2.10606 0.233757
942 169.732 180.108 244.524 -1.7381 0.23827
943 169.732 180.108 246.717 -1.36863 0.242986
944 169.732 180.108 248.909 -0.990379 0.248605
945 169.732 181.536 229.177 -4.88631 0.394833
946 169.732 181.536 231.37 -4.33683 0.312064
947 169.732 181.536 233.562 -3.82387 0.262982
948 169.732 181.536 235.755 -3.34303 0.237444
949 169.732 181.536 237.947 -2.89401 0.228443
950 169.732 181.536 240.139 -2.47684 0.22853
951 169.732 181.536 242.332 -2.08689 0.232544
952 169.732 181.536 244.524 -1.71236 0.23722
953 169.732 181.536 246.717 -1.33865 0.241599
954 169.732 181.536 248.909 -0.958625 0.246076
955 169.732 182.963 229.177 -4.8851 0.391956
956 169.732 182.963 231.37 -4.3392 0.308307
957 169.732 182.963 233.562 -3.82918 0.259801
958 169.732 182.963 235.755 -3.34948 0.235332
959 169.732 182.963 237.947 -2.89894 0.227128
960 169.732 182.963 240.139 -2.47741 0.228195
961 169.732 182.963 242.332 -2.08129 0.232901
962 169.732 182.963 244.524 -1.70109 0.23806
963 169.732 182.963 246.717 -1.32463 0.242479
964 169.732 182.963 248.909 -0.944837 0.246116
965 169.732 184.39 229.177 -4.87633 0.381195
966 169.732 184.39 231.37 -4.34248 0.301099
967 169.732 184.39 233.562 -3.8409 0.255016
968 169.732 184.39 235.755 -3.36607 0.232916
969 169.732 184.39 237.947 -2.91646 0.226394
970 169.732 184.39 240.139 -2.49192 0.228501
971 169.732 184.39 242.332 -2.09023 0.233899
972 169.732 184.39 244.524 -1.70489 0.239718
973 169.732 184.39 246.717 -1.32666 0.244597
974 169.732 184.39 248.909 -0.948656 0.247895
975 169.732 184.39 251.102 -0.570017 0.250487
976 169.732 185.817 226.985 -5.40755 0.476707
977 169.732 185.817 229.177 -4.86291 0.363406
978 169.732 185.817 231.37 -4.3482 0.290867
979 169.732 185.817 233.562 -3.85973 0.249207
980 169.732 185.817 235.755 -3.39314 0.230329
981 169.732 185.817 237.947 -2.94682 0.225953
982 169.732 185.817 240.139 -2.52077 0.228763
983 169.732 185.817 242.332 -2.1144 0.234652
984 169.732 185.817 244.524 -1.72473 0.241199
985 169.732 185.817 246.717 -1.34584 0.246845
986 169.732 185.817 248.909 -0.971213 0.250486
987 169.732 185.817 251.102 -0.597365 0.252658
988 169.732 187.244 226.985 -5.35961 0.436928
989 169.732 187.244 229.177 -4.84916 0.340619
990 169.732 187.244 231.37 -4.35803 0.278472
991 169.732 187.244 233.562 -3.88584 0.243533
992 169.732 187.244 235.755 -3.43006 0.227859
993 169.732 187.244 237.947 -2.98921 0.225067
994 169.732 187.244 240.139 -2.56347 0.22837
995 169.732 187.244 242.332 -2.15403 0.23451
996 169.732 187.244 244.524 -1.76164 0.24164
997 169.732 187.244 246.717 -1.38377 0.248324
998 169.732 187.244 248.909 -1.01438 0.253024
999 169.732 187.244 251.102 -0.64759 0.255695
1000 169.732 188.671 224.793 -5.78506 0.489385
1001 169.732 188.671 226.985 -5.31475 0.392635
1002 169.732 188.671 229.177 -4.83946 0.315668
1003 169.732 188.671 231.37 -4.37325 0.265376
1004 169.732 188.671 233.562 -3.91876 0.236883
1005 169.732 188.671 235.755 -3.47526 0.224771
1006 169.732 188.671 237.947 -3.04167 0.223286
1007 169.732 188.671 240.139 -2.61842 0.226835
1008 169.732 188.671 242.332 -2.20848 0.233173
1009 169.732 188.671 244.524 -1.81604 0.240771
1010 169.732 188.671 246.717 -1.44161 0.248686
1011 169.732 188.671 248.909 -1.07959 0.255029
1012 169.732 188.671 251.102 -0.721866 0.259143
1013 169.732 190.099 222.6 -6.10521 0.494055
1014 169.732 190.099 224.793 -5.71137 0.422444
1015 169.732 190.099 226.985 -5.28038 0.349874
1016 169.732 190.099 229.177 -4.83704 0.291893
1017 169.732 190.099 231.37 -4.39438 0.253182
1018 169.732 190.099 233.562 -3.9572 0.230762
1019 169.732 190.099 235.755 -3.52632 0.22149
1020 169.732 190.099 237.947 -3.10124 0.220888
1021 169.732 190.099 240.139 -2.68292 0.224623
1022 169.732 190.099 242.332 -2.2759 0.230705
1023 169.732 190.099 244.524 -1.88702 0.2388
1024 169.732 190.099 246.717 -1.5191 0.248042
1025 169.732 190.099 248.909 -1.16669 0.256551
1026 169.732 190.099 251.102 -0.819679 0.262995
1027 169.732 191.526 220.408 -6.33511 0.476846
1028 169.732 191.526 222.6 -6.02505 0.42425
1029 169.732 191.526 224.793 -5.66021 0.368135
1030 169.732 191.526 226.985 -5.26028 0.315139
1031 169.732 191.526 229.177 -4.84336 0.272187
1032 169.732 191.526 231.37 -4.42111 0.242163
1033 169.732 191.526 233.562 -3.99944 0.225067
1034 169.732 191.526 235.755 -3.5805 0.217853
1035 169.732 191.526 237.947 -3.1646 0.218006
1036 169.732 191.526 240.139 -2.75356 0.221189
1037 169.732 191.526 242.332 -2.35317 0.227655
1038 169.732 191.526 244.524 -1.97195 0.236334
1039 169.732 191.526 246.717 -1.61386 0.247115
1040 169.732 191.526 248.909 -1.27321 0.258155
1041 169.732 191.526 251.102 -0.938021 0.2676
1042 169.732 192.953 220.408 -6.27404 0.423074
1043 169.732 192.953 222.6 -5.97678 0.3753
1044 169.732 192.953 224.793 -5.63235 0.330299
1045 169.732 192.953 226.985 -5.25502 0.289835
1046 169.732 192.953 229.177 -4.85827 0.257225
1047 169.732 192.953 231.37 -4.45231 0.234198
1048 169.732 192.953 233.562 -4.04353 0.220586
1049 169.732 192.953 235.755 -3.63509 0.214776
1050 169.732 192.953 237.947 -3.22848 0.214466
1051 169.732 192.953 240.139 -2.82657 0.218311
1052 169.732 192.953 242.332 -2.43628 0.224549
1053 169.732 192.953 244.524 -2.06661 0.234084
1054 169.732 192.953 246.717 -1.72141 0.246576
1055 169.732 192.953 248.909 -1.39409 0.260415
1056 169.732 192.953 251.102 -1.07085 0.273372
1057 169.732 194.38 220.408 -6.24801 0.389913
1058 169.732 194.38 222.6 -5.95686 0.346239
1059 169.732 194.38 224.793 -5.62505 0.307443
1060 169.732 194.38 226.985 -5.26281 0.274135
1061 169.732 194.38 229.177 -4.88035 0.247465
1062 169.732 194.38 231.37 -4.48647 0.228734
1063 169.732 194.38 233.562 -4.08765 0.216781
1064 169.732 194.38 235.755 -3.68788 0.211969
1065 169.732 194.38 237.947 -3.29007 0.21134
1066 169.732 194.38 240.139 -2.89848 0.214931
1067 169.732 194.38 242.332 -2.52082 0.22194
1068 169.732 194.38 244.524 -2.16578 0.232572
1069 169.732 194.38 246.717 -1.83572 0.24698
1070 169.732 194.38 248.909 -1.52201 0.263627
1071 169.732 195.807 220.408 -6.25152 0.376185
1072 169.732 195.807 222.6 -5.95954 0.33291
1073 169.732 195.807 224.793 -5.63384 0.296532
1074 169.732 195.807 226.985 -5.28072 0.266127
1075 169.732 195.807 229.177 -4.90757 0.2423
1076 169.732 195.807 231.37 -4.52194 0.225067
1077 169.732 195.807 233.562 -4.13014 0.214621
1078 169.732 195.807 235.755 -3.73708 0.209759
1079 169.732 195.807 237.947 -3.34709 0.209441
1080 169.732 195.807 240.139 -2.9661 0.212596
1081 169.732 195.807 242.332 -2.60255 0.220133
1082 169.732 195.807 244.524 -2.26416 0.232243
1083 169.732 195.807 246.717 -1.9504 0.248646
1084 169.732 195.807 248.909 -1.64848 0.267662
1085 169.732 197.234 222.6 -5.97812 0.331205
1086 169.732 197.234 224.793 -5.65381 0.293599
1087 169.732 197.234 226.985 -5.30543 0.263235
1088 169.732 197.234 229.177 -4.93771 0.240231
1089 169.732 197.234 231.37 -4.55703 0.223732
1090 169.732 197.234 233.562 -4.16967 0.213533
1091 169.732 197.234 235.755 -3.7813 0.208486
1092 169.732 197.234 237.947 -3.39781 0.207686
1093 169.732 197.234 240.139 -3.02683 0.21134
1094 169.732 197.234 242.332 -2.67773 0.219982
1095 169.732 197.234 244.524 -2.3572 0.233615
1096 169.732 197.234 246.717 -2.0602 0.252023
1097 169.732 197.234 248.909 -1.76627 0.272285
1098 169.732 198.662 222.6 -6.00567 0.336094
1099 169.732 198.662 224.793 -5.68018 0.295294
1100 169.732 198.662 226.985 -5.33379 0.263488
1101 169.732 198.662 229.177 -4.96859 0.240092
1102 169.732 198.662 231.37 -4.59021 0.223434
1103 169.732 198.662 233.562 -4.20496 0.213065
1104 169.732 198.662 235.755 -3.8193 0.208326
1105 169.732 198.662 237.947 -3.44064 0.207686
1106 169.732 198.662 240.139 -3.0784 0.211497
1107 169.732 198.662 242.332 -2.74342 0.221189
1108 169.732 198.662 244.524 -2.44179 0.237388
1109 169.732 198.662 246.717 -2.16285 0.25809
1110 169.732 198.662 248.909 -1.87332 0.278354
1111 169.732 200.089 222.6 -6.03568 0.343924
1112 169.732 200.089 224.793 -5.70879 0.299435
1113 169.732 200.089 226.985 -5.36299 0.265626
1114 169.732 200.089 229.177 -4.99823 0.241475
1115 169.732 200.089 231.37 -4.61993 0.224623
1116 169.732 200.089 233.562 -4.23473 0.214155
1117 169.732 200.089 235.755 -3.8499 0.209282
1118 169.732 200.089 237.947 -3.47418 0.208645
1119 169.732 200.089 240.139 -3.11891 0.213533
1120 169.732 200.089 242.332 -2.79729 0.225067
1121 169.732 200.089 244.524 -2.51654 0.244652
1122 169.732 200.089 246.717 -2.26024 0.268753
1123 169.732 201.516 224.793 -5.7366 0.30363
1124 169.732 201.516 226.985 -5.39088 0.268245
1125 169.732 201.516 229.177 -5.02494 0.24326
1126 169.732 201.516 231.37 -4.64475 0.225953
1127 169.732 201.516 233.562 -4.25767 0.215704
1128 169.732 201.516 235.755 -3.87175 0.21134
1129 169.732 201.516 237.947 -3.49698 0.211497
1130 169.732 201.516 240.139 -3.14675 0.218006
1131 169.732 201.516 242.332 -2.83772 0.232057
1132 169.732 201.516 244.524 -2.58121 0.256836
1133 169.732 201.516 246.717 -2.35753 0.286705
1134 169.732 202.943 224.793 -5.76204 0.30614
1135 169.732 202.943 226.985 -5.41604 0.270345
1136 169.732 202.943 229.177 -5.04718 0.245032
1137 169.732 202.943 231.37 -4.66299 0.228297
1138 169.732 202.943 233.562 -4.27207 0.218616
1139 169.732 202.943 235.755 -3.88329 0.214776
1140 169.732 202.943 237.947 -3.50764 0.216628
1141 169.732 202.943 240.139 -3.16053 0.225215
1142 169.732 202.943 242.332 -2.86313 0.243943
1143 169.732 202.943 244.524 -2.63503 0.275469
1144 169.732 202.943 246.717 -2.45853 0.314051
1145 169.732 204.37 226.985 -5.43771 0.271942
1146 169.732 204.37 229.177 -5.06348 0.246926
1147 169.732 204.37 231.37 -4.67272 0.231051
1148 169.732 204.37 233.562 -4.27583 0.22224
1149 169.732 204.37 235.755 -3.88262 0.21983
1150 169.732 204.37 237.947 -3.5047 0.223732
1151 169.732 204.37 240.139 -3.15875 0.23632
1152 169.732 204.37 242.332 -2.87095 0.261333
1153 169.732 204.37 244.524 -2.67319 0.30187
1154 169.732 205.797 226.985 -5.4558 0.272554
1155 169.732 205.797 229.177 -5.0722 0.249341
1156 169.732 205.797 231.37 -4.67127 0.234907
1157 169.732 205.797 233.562 -4.26606 0.227567
1158 169.732 205.797 235.755 -3.86724 0.227421
1159 169.732 205.797 237.947 -3.4861 0.233914
1160 169.732 205.797 240.139 -3.13844 0.251864
1161 169.732 205.797 242.332 -2.85485 0.286602
1162 169.732 207.225 229.177 -5.07112 0.253051
1163 169.732 207.225 231.37 -4.65476 0.240785
1164 169.732 207.225 233.562 -4.2386 0.236038
1165 169.732 207.225 235.755 -3.83373 0.237724
1166 169.732 207.225 237.947 -3.44804 0.248002
1167 169.732 207.225 240.139 -3.09228 0.272675
1168 169.732 208.652 233.562 -4.18768 0.247599
1169 169.732 208.652 235.755 -3.77689 0.252656
1170 169.732 208.652 237.947 -3.38331 0.266878
1171 171.16 167.264 231.37 -4.25259 0.238563
1172 171.16 167.264 233.562 -3.82844 0.243533
1173 171.16 167.264 235.755 -3.41515 0.262603
1174 171.16 167.264 237.947 -3.02262 0.295745
1175 171.16 168.691 229.177 -4.68156 0.251202
1176 171.16 168.691 231.37 -4.25352 0.241337
1177 171.16 168.691 233.562 -3.82666 0.2423
1178 171.16 168.691 235.755 -3.41233 0.255016
1179 171.16 168.691 237.947 -3.02069 0.278831
1180 171.16 168.691 240.139 -2.65957 0.309386
1181 171.16 168.691 242.332 -2.32932 0.339533
1182 171.16 170.118 226.985 -5.11428 0.282977
1183 171.16 170.118 229.177 -4.6892 0.259927
1184 171.16 170.118 231.37 -4.25553 0.245981
1185 171.16 170.118 233.562 -3.82508 0.241888
1186 171.16 170.118 235.755 -3.40888 0.24894
1187 171.16 170.118 237.947 -3.01646 0.265252
1188 171.16 170.118 240.139 -2.65402 0.286602
1189 171.16 170.118 242.332 -2.31934 0.307074
1190 171.16 170.118 244.524 -1.99562 0.321259
1191 171.16 171.545 224.793 -5.55317 0.340423
1192 171.16 171.545 226.985 -5.13482 0.30154
1193 171.16 171.545 229.177 -4.69944 0.271576
1194 171.16 171.545 231.37 -4.25832 0.251335
1195 171.16 171.545 233.562 -3.82266 0.242575
1196 171.16 171.545 235.755 -3.40289 0.244216
1197 171.16 171.545 237.947 -3.00756 0.254101
1198 171.16 171.545 240.139 -2.64125 0.268617
1199 171.16 171.545 242.332 -2.30067 0.282825
1200 171.16 171.545 244.524 -1.97117 0.292838
1201 171.16 172.972 224.793 -5.59514 0.376363
1202 171.16 172.972 226.985 -5.16077 0.324507
1203 171.16 172.972 229.177 -4.7124 0.28532
1204 171.16 172.972 231.37 -4.26167 0.258129
1205 171.16 172.972 233.562 -3.81907 0.243807
1206 171.16 172.972 235.755 -3.39394 0.24037
1207 171.16 172.972 237.947 -2.99363 0.244896
1208 171.16 172.972 240.139 -2.62143 0.254231
1209 171.16 172.972 242.332 -2.27361 0.264373
1210 171.16 172.972 244.524 -1.93757 0.272053
1211 171.16 172.972 246.717 -1.59517 0.277058
1212 171.16 174.4 224.793 -5.6463 0.419836
1213 171.16 174.4 226.985 -5.19212 0.350823
1214 171.16 174.4 229.177 -4.72793 0.299992
1215 171.16 174.4 231.37 -4.26559 0.265626
1216 171.16 174.4 233.562 -3.81453 0.245575
1217 171.16 174.4 235.755 -3.38264 0.237023
1218 171.16 174.4 237.947 -2.97585 0.237584
1219 171.16 174.4 240.139 -2.59646 0.243123
1220 171.16 174.4 242.332 -2.24045 0.25006
1221 171.16 174.4 244.524 -1.89654 0.256304
1222 171.16 174.4 246.717 -1.54973 0.261395
1223 171.16 175.827 224.793 -5.70601 0.467473
1224 171.16 175.827 226.985 -5.22796 0.378654
1225 171.16 175.827 229.177 -4.74539 0.315245
1226 171.16 175.827 231.37 -4.27008 0.272799
1227 171.16 175.827 233.562 -3.80971 0.246791
1228 171.16 175.827 235.755 -3.37025 0.234624
1229 171.16 175.827 237.947 -2.95634 0.231338
1230 171.16 175.827 240.139 -2.56923 0.23407
1231 171.16 175.827 242.332 -2.20468 0.238981
1232 171.16 175.827 244.524 -1.85216 0.244134
1233 171.16 175.827 246.717 -1.49846 0.249154
1234 171.16 175.827 248.909 -1.13492 0.254924
1235 171.16 177.254 226.985 -5.26591 0.405315
1236 171.16 177.254 229.177 -4.76361 0.329089
1237 171.16 177.254 231.37 -4.27501 0.27895
1238 171.16 177.254 233.562 -3.80535 0.248002
1239 171.16 177.254 235.755 -3.35849 0.232057
1240 171.16 177.254 237.947 -2.93751 0.226541
1241 171.16 177.254 240.139 -2.5429 0.227128
1242 171.16 177.254 242.332 -2.17016 0.230632
1243 171.16 177.254 244.524 -1.80926 0.234978
1244 171.16 177.254 246.717 -1.44815 0.23969
1245 171.16 177.254 248.909 -1.07999 0.245385
1246 171.16 178.681 226.985 -5.30198 0.427689
1247 171.16 178.681 229.177 -4.78071 0.340325
1248 171.16 178.681 231.37 -4.28009 0.283096
1249 171.16 178.681 233.562 -3.80235 0.248271
1250 171.16 178.681 235.755 -3.34905 0.23004
1251 171.16 178.681 237.947 -2.92182 0.222689
1252 171.16 178.681 240.139 -2.52046 0.22203
1253 171.16 178.681 242.332 -2.14041 0.224756
1254 171.16 178.681 244.524 -1.77214 0.228559
1255 171.16 178.681 246.717 -1.40459 0.232916
1256 171.16 178.681 248.909 -1.03199 0.238228
1257 171.16 180.108 226.985 -5.3308 0.44328
1258 171.16 180.108 229.177 -4.79447 0.347392
1259 171.16 180.108 231.37 -4.28494 0.285438
1260 171.16 180.108 233.562 -3.80155 0.247868
1261 171.16 180.108 235.755 -3.34363 0.227713
1262 171.16 180.108 237.947 -2.9115 0.219679
1263 171.16 180.108 240.139 -2.5045 0.218646
1264 171.16 180.108 242.332 -2.11824 0.221099
1265 171.16 180.108 244.524 -1.74392 0.224697
1266 171.16 180.108 246.717 -1.37151 0.228734
1267 171.16 180.108 248.909 -0.995772 0.233472
1268 171.16 180.108 251.102 -0.618447 0.239515
1269 171.16 181.536 226.985 -5.34702 0.449542
1270 171.16 181.536 229.177 -4.8028 0.349587
1271 171.16 181.536 231.37 -4.28938 0.284971
1272 171.16 181.536 233.562 -3.8038 0.246116
1273 171.16 181.536 235.755 -3.34368 0.22551
1274 171.16 181.536 237.947 -2.90841 0.217701
1275 171.16 181.536 240.139 -2.49705 0.216659
1276 171.16 181.536 242.332 -2.10566 0.219255
1277 171.16 181.536 244.524 -1.72653 0.222913
1278 171.16 181.536 246.717 -1.35077 0.226776
1279 171.16 181.536 248.909 -0.97339 0.230935
1280 171.16 181.536 251.102 -0.59509 0.236051
1281 171.16 182.963 226.985 -5.34705 0.446273
1282 171.16 182.963 229.177 -4.80466 0.346048
1283 171.16 182.963 231.37 -4.29353 0.282035
1284 171.16 182.963 233.562 -3.80989 0.243533
1285 171.16 182.963 235.755 -3.35041 0.223584
1286 171.16 182.963 237.947 -2.91398 0.216012
1287 171.16 182.963 240.139 -2.49958 0.215719
1288 171.16 182.963 242.332 -2.10405 0.218707
1289 171.16 182.963 244.524 -1.72111 0.222659
1290 171.16 182.963 246.717 -1.34326 0.226512
1291 171.16 182.963 248.909 -0.965609 0.230185
1292 171.16 182.963 251.102 -0.587603 0.234458
1293 171.16 184.39 226.985 -5.33085 0.432947
1294 171.16 184.39 229.177 -4.80043 0.337676
1295 171.16 184.39 231.37 -4.2981 0.276313
1296 171.16 184.39 233.562 -3.82057 0.240092
1297 171.16 184.39 235.755 -3.36466 0.22149
1298 171.16 184.39 237.947 -2.92905 0.215241
1299 171.16 184.39 240.139 -2.51299 0.215442
1300 171.16 184.39 242.332 -2.11431 0.218859
1301 171.16 184.39 244.524 -1.7285 0.223196
1302 171.16 184.39 246.717 -1.34964 0.227289
1303 171.16 184.39 248.909 -0.973034 0.230791
1304 171.16 184.39 251.102 -0.59687 0.234451
1305 171.16 185.817 226.985 -5.30221 0.410697
1306 171.16 185.817 229.177 -4.79225 0.324404
1307 171.16 185.817 231.37 -4.30416 0.268864
1308 171.16 185.817 233.562 -3.83643 0.235756
1309 171.16 185.817 235.755 -3.38666 0.21983
1310 171.16 185.817 237.947 -2.95387 0.214311
1311 171.16 185.817 240.139 -2.5376 0.215318
1312 171.16 185.817 242.332 -2.13692 0.219148
1313 171.16 185.817 244.524 -1.74933 0.223911
1314 171.16 185.817 246.717 -1.37067 0.228457
1315 171.16 185.817 248.909 -0.996494 0.232186
1316 171.16 185.817 251.102 -0.623823 0.235691
1317 171.16 187.244 224.793 -5.75616 0.480878
1318 171.16 187.244 226.985 -5.26771 0.382067
1319 171.16 187.244 229.177 -4.78329 0.308199
1320 171.16 187.244 231.37 -4.31306 0.259927
1321 171.16 187.244 233.562 -3.85769 0.231626
1322 171.16 187.244 235.755 -3.41618 0.217701
1323 171.16 187.244 237.947 -2.9879 0.213689
1324 171.16 187.244 240.139 -2.57303 0.214916
1325 171.16 187.244 242.332 -2.17186 0.219087
1326 171.16 187.244 244.524 -1.784 0.224312
1327 171.16 187.244 246.717 -1.40702 0.229533
1328 171.16 187.244 248.909 -1.0368 0.233928
1329 171.16 187.244 251.102 -0.669231 0.237818
1330 171.16 188.671 224.793 -5.68844 0.430481
1331 171.16 188.671 226.985 -5.23459 0.351203
1332 171.16 188.671 229.177 -4.77697 0.29098
1333 171.16 188.671 231.37 -4.32594 0.250805
1334 171.16 188.671 233.562 -3.88422 0.226981
1335 171.16 188.671 235.755 -3.45219 0.215704
1336 171.16 188.671 237.947 -3.02993 0.212596
1337 171.16 188.671 240.139 -2.61813 0.214311
1338 171.16 188.671 242.332 -2.21843 0.218464
1339 171.16 188.671 244.524 -1.83228 0.224163
1340 171.16 188.671 246.717 -1.45885 0.230228
1341 171.16 188.671 248.909 -1.0942 0.235728
1342 171.16 188.671 251.102 -0.733159 0.240586
1343 171.16 190.099 222.6 -6.02608 0.452127
1344 171.16 190.099 224.793 -5.63173 0.383718
1345 171.16 190.099 226.985 -5.20874 0.322242
1346 171.16 190.099 229.177 -4.77599 0.274499
1347 171.16 190.099 231.37 -4.34343 0.2423
1348 171.16 190.099 233.562 -3.91533 0.222689
1349 171.16 190.099 235.755 -3.49329 0.213221
1350 171.16 190.099 237.947 -3.07807 0.211024
1351 171.16 190.099 240.139 -2.6711 0.212909
1352 171.16 190.099 242.332 -2.27511 0.217349
1353 171.16 190.099 244.524 -1.89308 0.223524
1354 171.16 190.099 246.717 -1.5253 0.230618
1355 171.16 190.099 248.909 -1.16783 0.23757
1356 171.16 190.099 251.102 -0.814405 0.243958
1357 171.16 191.526 220.408 -6.28694 0.46102
1358 171.16 191.526 222.6 -5.96197 0.402183
1359 171.16 191.526 224.793 -5.59174 0.346718
1360 171.16 191.526 226.985 -5.19357 0.298769
1361 171.16 191.526 229.177 -4.78177 0.26146
1362 171.16 191.526 231.37 -4.36554 0.235191
1363 171.16 191.526 233.562 -3.94995 0.219072
1364 171.16 191.526 235.755 -3.53759 0.211497
1365 171.16 191.526 237.947 -3.13006 0.209441
1366 171.16 191.526 240.139 -2.72949 0.21134
1367 171.16 191.526 242.332 -2.33957 0.215935
1368 171.16 191.526 244.524 -1.96423 0.222689
1369 171.16 191.526 246.717 -1.60423 0.23095
1370 171.16 191.526 248.909 -1.25531 0.239635
1371 171.16 191.526 251.102 -0.910087 0.247975
1372 171.16 192.953 220.408 -6.238 0.421812
1373 171.16 192.953 222.6 -5.92334 0.368679
1374 171.16 192.953 224.793 -5.56986 0.322345
1375 171.16 192.953 226.985 -5.18995 0.28333
1376 171.16 192.953 229.177 -4.79452 0.252128
1377 171.16 192.953 231.37 -4.39165 0.23004
1378 171.16 192.953 233.562 -3.98677 0.216166
1379 171.16 192.953 235.755 -3.58323 0.2096
1380 171.16 192.953 237.947 -3.18351 0.207686
1381 171.16 192.953 240.139 -2.79061 0.2096
1382 171.16 192.953 242.332 -2.40888 0.214606
1383 171.16 192.953 244.524 -2.0426 0.22206
1384 171.16 192.953 246.717 -1.69226 0.231612
1385 171.16 192.953 248.909 -1.3527 0.242149
1386 171.16 192.953 251.102 -1.0154 0.252669
1387 171.16 194.38 220.408 -6.2185 0.40185
1388 171.16 194.38 222.6 -5.90794 0.351391
1389 171.16 194.38 224.793 -5.5646 0.308847
1390 171.16 194.38 226.985 -5.19702 0.273893
1391 171.16 194.38 229.177 -4.81338 0.246657
1392 171.16 194.38 231.37 -4.42065 0.227275
1393 171.16 194.38 233.562 -4.02431 0.214776
1394 171.16 194.38 235.755 -3.62836 0.208326
1395 171.16 194.38 237.947 -3.23615 0.206561
1396 171.16 194.38 240.139 -2.85165 0.208486
1397 171.16 194.38 242.332 -2.47977 0.213658
1398 171.16 194.38 244.524 -2.12449 0.222015
1399 171.16 194.38 246.717 -1.78514 0.232887
1400 171.16 194.38 248.909 -1.45481 0.245236
1401 171.16 194.38 251.102 -1.12376 0.257858
1402 171.16 195.807 220.408 -6.22348 0.398858
1403 171.16 195.807 222.6 -5.9113 0.346912
1404 171.16 195.807 224.793 -5.5727 0.304724
1405 171.16 195.807 226.985 -5.21263 0.270838
1406 171.16 195.807 229.177 -4.83683 0.244896
1407 171.16 195.807 231.37 -4.45125 0.225658
1408 171.16 195.807 233.562 -4.0612 0.213689
1409 171.16 195.807 235.755 -3.67131 0.207205
1410 171.16 195.807 237.947 -3.28594 0.205592
1411 171.16 195.807 240.139 -2.91006 0.207686
1412 171.16 195.807 242.332 -2.54906 0.213502
1413 171.16 195.807 244.524 -2.20617 0.222853
1414 171.16 195.807 246.717 -1.8785 0.235092
1415 171.16 195.807 248.909 -1.55608 0.24882
1416 171.16 195.807 251.102 -1.2276 0.263021
1417 171.16 197.234 220.408 -6.24621 0.408342
1418 171.16 197.234 222.6 -5.92796 0.351391
1419 171.16 197.234 224.793 -5.59037 0.30614
1420 171.16 197.234 226.985 -5.23428 0.271331
1421 171.16 197.234 229.177 -4.86315 0.24476
1422 171.16 197.234 231.37 -4.48195 0.225953
1423 171.16 197.234 233.562 -4.09603 0.213533
1424 171.16 197.234 235.755 -3.71058 0.207205
1425 171.16 197.234 237.947 -3.33104 0.20543
1426 171.16 197.234 240.139 -2.96347 0.208006
1427 171.16 197.234 242.332 -2.61382 0.214466
1428 171.16 197.234 244.524 -2.28438 0.225067
1429 171.16 197.234 246.717 -1.96891 0.238619
1430 171.16 197.234 248.909 -1.65223 0.252998
1431 171.16 198.662 220.408 -6.27858 0.425192
1432 171.16 198.662 222.6 -5.95219 0.360924
1433 171.16 198.662 224.793 -5.61369 0.311636
1434 171.16 198.662 226.985 -5.25936 0.274135
1435 171.16 198.662 229.177 -4.89042 0.246522
1436 171.16 198.662 231.37 -4.51131 0.226835
1437 171.16 198.662 233.562 -4.12746 0.214466
1438 171.16 198.662 235.755 -3.74477 0.207846
1439 171.16 198.662 237.947 -3.36974 0.2064
1440 171.16 198.662 240.139 -3.00978 0.209123
1441 171.16 198.662 242.332 -2.67162 0.216935
1442 171.16 198.662 244.524 -2.35683 0.229257
1443 171.16 198.662 246.717 -2.05486 0.244298
1444 171.16 198.662 248.909 -1.74242 0.258684
1445 171.16 200.089 222.6 -5.97866 0.371556
1446 171.16 200.089 224.793 -5.63934 0.317559
1447 171.16 200.089 226.985 -5.28557 0.277394
1448 171.16 200.089 229.177 -4.91696 0.248672
1449 171.16 200.089 231.37 -4.53786 0.228589
1450 171.16 200.089 233.562 -4.15414 0.216012
1451 171.16 200.089 235.755 -3.77242 0.209759
1452 171.16 200.089 237.947 -3.40047 0.208166
1453 171.16 200.089 240.139 -3.04703 0.211969
1454 171.16 200.089 242.332 -2.72038 0.221339
1455 171.16 200.089 244.524 -2.42216 0.236278
1456 171.16 200.089 246.717 -2.13726 0.253616
1457 171.16 200.089 248.909 -1.83091 0.267936
1458 171.16 201.516 222.6 -6.00332 0.379969
1459 171.16 201.516 224.793 -5.66483 0.322345
1460 171.16 201.516 226.985 -5.31108 0.280854
1461 171.16 201.516 229.177 -4.94122 0.25107
1462 171.16 201.516 231.37 -4.56018 0.230329
1463 171.16 201.516 233.562 -4.17459 0.218311
1464 171.16 201.516 235.755 -3.79208 0.212126
1465 171.16 201.516 237.947 -3.42152 0.211497
1466 171.16 201.516 240.139 -3.0734 0.216935
1467 171.16 201.516 242.332 -2.75825 0.228589
1468 171.16 201.516 244.524 -2.4794 0.247357
1469 171.16 201.516 246.717 -2.21837 0.268493
1470 171.16 201.516 248.909 -1.92591 0.283975
1471 171.16 202.943 222.6 -6.02435 0.383631
1472 171.16 202.943 224.793 -5.68895 0.325224
1473 171.16 202.943 226.985 -5.33479 0.282507
1474 171.16 202.943 229.177 -4.96188 0.252524
1475 171.16 202.943 231.37 -4.57671 0.23263
1476 171.16 202.943 233.562 -4.18724 0.220586
1477 171.16 202.943 235.755 -3.80202 0.21555
1478 171.16 202.943 237.947 -3.43119 0.216012
1479 171.16 202.943 240.139 -3.08702 0.223881
1480 171.16 202.943 242.332 -2.78299 0.239815
1481 171.16 202.943 244.524 -2.52643 0.263818
1482 171.16 202.943 246.717 -2.29842 0.290637
1483 171.16 204.37 224.793 -5.71199 0.324915
1484 171.16 204.37 226.985 -5.35613 0.283096
1485 171.16 204.37 229.177 -4.9777 0.254231
1486 171.16 204.37 231.37 -4.58574 0.235191
1487 171.16 204.37 233.562 -4.19002 0.22403
1488 171.16 204.37 235.755 -3.80021 0.220133
1489 171.16 204.37 237.947 -3.42745 0.223136
1490 171.16 204.37 240.139 -3.08558 0.23434
1491 171.16 204.37 242.332 -2.79115 0.256188
1492 171.16 204.37 244.524 -2.55768 0.287193
1493 171.16 204.37 246.717 -2.37057 0.320513
1494 171.16 205.797 226.985 -5.37515 0.282507
1495 171.16 205.797 229.177 -4.98742 0.255537
1496 171.16 205.797 231.37 -4.58512 0.237864
1497 171.16 205.797 233.562 -4.18045 0.228589
1498 171.16 205.797 235.755 -3.78419 0.226688
1499 171.16 205.797 237.947 -3.4079 0.232343
1500 171.16 205.797 240.139 -3.06553 0.248806
1501 171.16 205.797 242.332 -2.77644 0.27919
1502 171.16 205.797 244.524 -2.56206 0.319316
1503 171.16 207.225 226.985 -5.39233 0.281207
1504 171.16 207.225 229.177 -4.98946 0.257095
1505 171.16 207.225 231.37 -4.57184 0.2423
1506 171.16 207.225 233.562 -4.15519 0.235332
1507 171.16 207.225 235.755 -3.75091 0.235756
1508 171.16 207.225 237.947 -3.36883 0.245032
1509 171.16 207.225 240.139 -3.02035 0.26775
1510 171.16 207.225 242.332 -2.7275 0.310031
1511 171.16 208.652 229.177 -4.98167 0.260823
1512 171.16 208.652 231.37 -4.54178 0.248672
1513 171.16 208.652 233.562 -4.11004 0.244488
1514 171.16 208.652 235.755 -3.69647 0.248404
1515 171.16 208.652 237.947 -3.30464 0.262223
1516 171.16 208.652 240.139 -2.93885 0.29178
1517 171.16 210.079 233.562 -4.04049 0.257225
1518 171.16 210.079 235.755 -3.61698 0.265753
1519 172.588 165.837 233.562 -3.79533 0.246251
1520 172.588 165.837 235.755 -3.38782 0.274257
1521 172.588 165.837 237.947 -2.99079 0.321623
1522 172.588 167.264 229.177 -4.61588 0.239259
1523 172.588 167.264 231.37 -4.20372 0.235049
1524 172.588 167.264 233.562 -3.7901 0.24175
1525 172.588 167.264 235.755 -3.38315 0.262223
1526 172.588 167.264 237.947 -2.98994 0.296981
1527 172.588 167.264 240.139 -2.61695 0.341205
1528 172.588 167.264 242.332 -2.2678 0.387137
1529 172.588 168.691 226.985 -5.02326 0.259801
1530 172.588 168.691 229.177 -4.61712 0.243533
1531 172.588 168.691 231.37 -4.20184 0.236179
1532 172.588 168.691 233.562 -3.78656 0.238423
1533 172.588 168.691 235.755 -3.37972 0.25226
1534 172.588 168.691 237.947 -2.98857 0.276674
1535 172.588 168.691 240.139 -2.61826 0.307335
1536 172.588 168.691 242.332 -2.26793 0.337882
1537 172.588 168.691 244.524 -1.92233 0.36257
1538 172.588 170.118 224.793 -5.43033 0.299102
1539 172.588 170.118 226.985 -5.03345 0.270962
1540 172.588 170.118 229.177 -4.62119 0.250539
1541 172.588 170.118 231.37 -4.20163 0.238284
1542 172.588 170.118 233.562 -3.7837 0.236179
1543 172.588 170.118 235.755 -3.37575 0.244079
1544 172.588 170.118 237.947 -2.98465 0.260312
1545 172.588 170.118 240.139 -2.61416 0.280972
1546 172.588 170.118 242.332 -2.2614 0.301308
1547 172.588 170.118 244.524 -1.9123 0.316837
1548 172.588 171.545 224.793 -5.45466 0.321207
1549 172.588 171.545 226.985 -5.04829 0.285787
1550 172.588 171.545 229.177 -4.62818 0.2589
1551 172.588 171.545 231.37 -4.20279 0.241613
1552 172.588 171.545 233.562 -3.78084 0.234907
1553 172.588 171.545 235.755 -3.37025 0.237584
1554 172.588 171.545 237.947 -2.97722 0.247465
1555 172.588 171.545 240.139 -2.60441 0.261078
1556 172.588 171.545 242.332 -2.2483 0.274417
1557 172.588 171.545 244.524 -1.89701 0.284386
1558 172.588 171.545 246.717 -1.53253 0.291083
1559 172.588 172.972 222.6 -5.88408 0.404985
1560 172.588 172.972 224.793 -5.48606 0.349683
1561 172.588 172.972 226.985 -5.06797 0.30363
1562 172.588 172.972 229.177 -4.63801 0.268988
1563 172.588 172.972 231.37 -4.20512 0.246522
1564 172.588 172.972 233.562 -3.77774 0.23434
1565 172.588 172.972 235.755 -3.36308 0.2322
1566 172.588 172.972 237.947 -2.96643 0.237304
1567 172.588 172.972 240.139 -2.5897 0.24571
1568 172.588 172.972 242.332 -2.22924 0.254611
1569 172.588 172.972 244.524 -1.87516 0.261486
1570 172.588 172.972 246.717 -1.51396 0.266078
1571 172.588 174.4 222.6 -5.93725 0.456229
1572 172.588 174.4 224.793 -5.52492 0.382764
1573 172.588 174.4 226.985 -5.09235 0.323377
1574 172.588 174.4 229.177 -4.65042 0.280142
1575 172.588 174.4 231.37 -4.20857 0.251202
1576 172.588 174.4 233.562 -3.77454 0.234766
1577 172.588 174.4 235.755 -3.35465 0.228297
1578 172.588 174.4 237.947 -2.95325 0.229025
1579 172.588 174.4 240.139 -2.5715 0.234042
1580 172.588 174.4 242.332 -2.20585 0.239926
1581 172.588 174.4 244.524 -1.8478 0.245046
1582 172.588 174.4 246.717 -1.48657 0.248993
1583 172.588 174.4 248.909 -1.11406 0.252932
1584 172.588 175.827 224.793 -5.57043 0.418486
1585 172.588 175.827 226.985 -5.1205 0.343731
1586 172.588 175.827 229.177 -4.66485 0.29098
1587 172.588 175.827 231.37 -4.21299 0.256058
1588 172.588 175.827 233.562 -3.77165 0.235191
1589 172.588 175.827 235.755 -3.34592 0.225215
1590 172.588 175.827 237.947 -2.93916 0.222689
1591 172.588 175.827 240.139 -2.55188 0.225023
1592 172.588 175.827 242.332 -2.18056 0.229039
1593 172.588 175.827 244.524 -1.81761 0.233101
1594 172.588 175.827 246.717 -1.45391 0.236869
1595 172.588 175.827 248.909 -1.08307 0.241047
1596 172.588 177.254 224.793 -5.61986 0.453229
1597 172.588 177.254 226.985 -5.15045 0.362854
1598 172.588 177.254 229.177 -4.68017 0.301099
1599 172.588 177.254 231.37 -4.21817 0.260183
1600 172.588 177.254 233.562 -3.76959 0.235332
1601 172.588 177.254 235.755 -3.33808 0.22224
1602 172.588 177.254 237.947 -2.92593 0.217701
1603 172.588 177.254 240.139 -2.53313 0.218266
1604 172.588 177.254 242.332 -2.15615 0.221008
1605 172.588 177.254 244.524 -1.788 0.224401
1606 172.588 177.254 246.717 -1.42065 0.228049
1607 172.588 177.254 248.909 -1.04887 0.232386
1608 172.588 177.254 251.102 -0.67154 0.238175
1609 172.588 178.681 224.793 -5.66811 0.481846
1610 172.588 178.681 226.985 -5.17914 0.378391
1611 172.588 178.681 229.177 -4.69498 0.308416
1612 172.588 178.681 231.37 -4.2238 0.262982
1613 172.588 178.681 233.562 -3.76886 0.235332
1614 172.588 178.681 235.755 -3.3323 0.220284
1615 172.588 178.681 237.947 -2.91535 0.214
1616 172.588 178.681 240.139 -2.5175 0.213346
1617 172.588 178.681 242.332 -2.13529 0.215334
1618 172.588 178.681 244.524 -1.76224 0.218327
1619 172.588 178.681 246.717 -1.39114 0.221805
1620 172.588 178.681 248.909 -1.01751 0.22607
1621 172.588 178.681 251.102 -0.64056 0.231757
1622 172.588 180.108 224.793 -5.70802 0.49988
1623 172.588 180.108 226.985 -5.20267 0.388373
1624 172.588 180.108 229.177 -4.70747 0.313127
1625 172.588 180.108 231.37 -4.2295 0.26412
1626 172.588 180.108 233.562 -3.77008 0.234482
1627 172.588 180.108 235.755 -3.3298 0.218311
1628 172.588 180.108 237.947 -2.90905 0.211182
1629 172.588 180.108 240.139 -2.50697 0.209965
1630 172.588 180.108 242.332 -2.12024 0.211576
1631 172.588 180.108 244.524 -1.74299 0.214373
1632 172.588 180.108 246.717 -1.3687 0.217701
1633 172.588 180.108 248.909 -0.993328 0.22176
1634 172.588 180.108 251.102 -0.616052 0.227096
1635 172.588 181.536 226.985 -5.21717 0.391786
1636 172.588 181.536 229.177 -4.71614 0.313764
1637 172.588 181.536 231.37 -4.23504 0.263614
1638 172.588 181.536 233.562 -3.77374 0.233058
1639 172.588 181.536 235.755 -3.33163 0.216474
1640 172.588 181.536 237.947 -2.90843 0.209282
1641 172.588 181.536 240.139 -2.50315 0.207814
1642 172.588 181.536 242.332 -2.11277 0.20941
1643 172.588 181.536 244.524 -1.73214 0.212157
1644 172.588 181.536 246.717 -1.35551 0.215395
1645 172.588 181.536 248.909 -0.979045 0.219148
1646 172.588 181.536 251.102 -0.601602 0.224031
1647 172.588 182.963 224.793 -5.73467 0.49908
1648 172.588 182.963 226.985 -5.22014 0.387859
1649 172.588 182.963 229.177 -4.72011 0.310779
1650 172.588 182.963 231.37 -4.24049 0.261204
1651 172.588 182.963 233.562 -3.7804 0.231051
1652 172.588 182.963 235.755 -3.33865 0.214466
1653 172.588 182.963 237.947 -2.91457 0.207686
1654 172.588 182.963 240.139 -2.50721 0.206642
1655 172.588 182.963 242.332 -2.11411 0.208374
1656 172.588 182.963 244.524 -1.731 0.211261
1657 172.588 182.963 246.717 -1.35294 0.214482
1658 172.588 182.963 248.909 -0.976259 0.217991
1659 172.588 182.963 251.102 -0.599352 0.222415
1660 172.588 184.39 224.793 -5.71522 0.481431
1661 172.588 184.39 226.985 -5.21139 0.377598
1662 172.588 184.39 229.177 -4.71967 0.304396
1663 172.588 184.39 231.37 -4.24627 0.257354
1664 172.588 184.39 233.562 -3.79059 0.228443
1665 172.588 184.39 235.755 -3.35139 0.213221
1666 172.588 184.39 237.947 -2.92809 0.206883
1667 172.588 184.39 240.139 -2.5199 0.206109
1668 172.588 184.39 242.332 -2.12508 0.20807
1669 172.588 184.39 244.524 -1.74042 0.211166
1670 172.588 184.39 246.717 -1.36189 0.214544
1671 172.588 184.39 248.909 -0.986004 0.21796
1672 172.588 184.39 251.102 -0.610645 0.222075
1673 172.588 185.817 224.793 -5.67804 0.454622
1674 172.588 185.817 226.985 -5.19357 0.361476
1675 172.588 185.817 229.177 -4.71629 0.295183
1676 172.588 185.817 231.37 -4.25323 0.251732
1677 172.588 185.817 233.562 -3.80473 0.22551
1678 172.588 185.817 235.755 -3.37015 0.211969
1679 172.588 185.817 237.947 -2.94917 0.206561
1680 172.588 185.817 240.139 -2.54145 0.205899
1681 172.588 185.817 242.332 -2.14603 0.208118
1682 172.588 185.817 244.524 -1.76089 0.211513
1683 172.588 185.817 246.717 -1.38297 0.215133
1684 172.588 185.817 248.909 -1.009 0.218723
1685 172.588 185.817 251.102 -0.636336 0.222787
1686 172.588 185.817 253.294 -0.263145 0.228584
1687 172.588 187.244 224.793 -5.63144 0.42134
1688 172.588 187.244 226.985 -5.17125 0.341595
1689 172.588 187.244 229.177 -4.71232 0.283916
1690 172.588 187.244 231.37 -4.26234 0.245846
1691 172.588 187.244 233.562 -3.82307 0.222838
1692 172.588 187.244 235.755 -3.39476 0.210709
1693 172.588 187.244 237.947 -2.97755 0.205916
1694 172.588 187.244 240.139 -2.5716 0.205705
1695 172.588 187.244 242.332 -2.17687 0.208198
1696 172.588 187.244 244.524 -1.79253 0.211906
1697 172.588 187.244 246.717 -1.41647 0.215966
1698 172.588 187.244 248.909 -1.04559 0.220012
1699 172.588 187.244 251.102 -0.676775 0.224343
1700 172.588 187.244 253.294 -0.307714 0.230148
1701 172.588 188.671 222.6 -5.99801 0.46576
1702 172.588 188.671 224.793 -5.58472 0.386915
1703 172.588 188.671 226.985 -5.14965 0.321001
1704 172.588 188.671 229.177 -4.71023 0.273041
1705 172.588 188.671 231.37 -4.27454 0.240231
1706 172.588 188.671 233.562 -3.84562 0.219982
1707 172.588 188.671 235.755 -3.42467 0.209282
1708 172.588 188.671 237.947 -3.01238 0.205106
1709 172.588 188.671 240.139 -2.60954 0.20543
1710 172.588 188.671 242.332 -2.21697 0.208102
1711 172.588 188.671 244.524 -1.83493 0.212173
1712 172.588 188.671 246.717 -1.46212 0.216828
1713 172.588 188.671 248.909 -1.09556 0.221595
1714 172.588 188.671 251.102 -0.731595 0.2266
1715 172.588 188.671 253.294 -0.367418 0.232747
1716 172.588 190.099 220.408 -6.28328 0.494055
1717 172.588 190.099 222.6 -5.93539 0.420942
1718 172.588 190.099 224.793 -5.54561 0.35619
1719 172.588 190.099 226.985 -5.13319 0.30308
1720 172.588 190.099 229.177 -4.71219 0.262982
1721 172.588 190.099 231.37 -4.29049 0.235049
1722 172.588 190.099 233.562 -3.87201 0.217701
1723 172.588 190.099 235.755 -3.45888 0.208166
1724 172.588 190.099 237.947 -3.05237 0.204781
1725 172.588 190.099 240.139 -2.65392 0.204944
1726 172.588 190.099 242.332 -2.26509 0.207878
1727 172.588 190.099 244.524 -1.88701 0.212345
1728 172.588 190.099 246.717 -1.51894 0.217747
1729 172.588 190.099 248.909 -1.15784 0.223464
1730 172.588 190.099 251.102 -0.799478 0.229468
1731 172.588 190.099 253.294 -0.44054 0.236295
1732 172.588 191.526 220.408 -6.22616 0.451905
1733 172.588 191.526 222.6 -5.89053 0.387516
1734 172.588 191.526 224.793 -5.51872 0.333408
1735 172.588 191.526 226.985 -5.12468 0.289489
1736 172.588 191.526 229.177 -4.71944 0.255407
1737 172.588 191.526 231.37 -4.31025 0.231338
1738 172.588 191.526 233.562 -3.90158 0.215704
1739 172.588 191.526 235.755 -3.49616 0.207365
1740 172.588 191.526 237.947 -3.09595 0.204293
1741 172.588 191.526 240.139 -2.70296 0.204781
1742 172.588 191.526 242.332 -2.31945 0.207574
1743 172.588 191.526 244.524 -1.94703 0.212502
1744 172.588 191.526 246.717 -1.58513 0.218753
1745 172.588 191.526 248.909 -1.23038 0.225643
1746 172.588 191.526 251.102 -0.877964 0.232887
1747 172.588 192.953 220.408 -6.19443 0.4273
1748 172.588 192.953 222.6 -5.86527 0.368228
1749 172.588 192.953 224.793 -5.50559 0.319858
1750 172.588 192.953 226.985 -5.12512 0.281091
1751 172.588 192.953 229.177 -4.73229 0.250805
1752 172.588 192.953 231.37 -4.3335 0.22917
1753 172.588 192.953 233.562 -3.93334 0.215086
1754 172.588 192.953 235.755 -3.53509 0.207044
1755 172.588 192.953 237.947 -3.14133 0.203804
1756 172.588 192.953 240.139 -2.75469 0.20413
1757 172.588 192.953 242.332 -2.37785 0.207429
1758 172.588 192.953 244.524 -2.01261 0.212909
1759 172.588 192.953 246.717 -1.65808 0.220073
1760 172.588 192.953 248.909 -1.31019 0.228181
1761 172.588 192.953 251.102 -0.963442 0.236756
1762 172.588 194.38 218.215 -6.48222 0.497344
1763 172.588 194.38 220.408 -6.18601 0.420468
1764 172.588 194.38 222.6 -5.8582 0.361569
1765 172.588 194.38 224.793 -5.50538 0.315036
1766 172.588 194.38 226.985 -5.13399 0.277995
1767 172.588 194.38 229.177 -4.75019 0.249341
1768 172.588 194.38 231.37 -4.35943 0.228443
1769 172.588 194.38 233.562 -3.96621 0.214776
1770 172.588 194.38 235.755 -3.57423 0.206722
1771 172.588 194.38 237.947 -3.18669 0.20364
1772 172.588 194.38 240.139 -2.80689 0.203967
1773 172.588 194.38 242.332 -2.43781 0.207654
1774 172.588 194.38 244.524 -2.08104 0.213767
1775 172.588 194.38 246.717 -1.73476 0.22185
1776 172.588 194.38 248.909 -1.39363 0.231108
1777 172.588 194.38 251.102 -1.0514 0.240937
1778 172.588 195.807 220.408 -6.19636 0.428855
1779 172.588 195.807 222.6 -5.86584 0.365596
1780 172.588 195.807 224.793 -5.51586 0.316827
1781 172.588 195.807 226.985 -5.14991 0.278354
1782 172.588 195.807 229.177 -4.7721 0.249741
1783 172.588 195.807 231.37 -4.38698 0.229025
1784 172.588 195.807 233.562 -3.99895 0.215086
1785 172.588 195.807 235.755 -3.61205 0.207365
1786 172.588 195.807 237.947 -3.23026 0.203804
1787 172.588 195.807 240.139 -2.85743 0.204456
1788 172.588 195.807 242.332 -2.49687 0.208486
1789 172.588 195.807 244.524 -2.14957 0.215349
1790 172.588 195.807 246.717 -1.8121 0.224341
1791 172.588 195.807 248.909 -1.47703 0.234439
1792 172.588 195.807 251.102 -1.13717 0.245127
1793 172.588 197.234 220.408 -6.21963 0.447465
1794 172.588 197.234 222.6 -5.88384 0.376804
1795 172.588 197.234 224.793 -5.53407 0.322964
1796 172.588 197.234 226.985 -5.17086 0.28227
1797 172.588 197.234 229.177 -4.79656 0.251996
1798 172.588 197.234 231.37 -4.41492 0.230185
1799 172.588 197.234 233.562 -4.03027 0.21632
1800 172.588 197.234 235.755 -3.64719 0.207846
1801 172.588 197.234 237.947 -3.2703 0.204619
1802 172.588 197.234 240.139 -2.90425 0.205754
1803 172.588 197.234 242.332 -2.55269 0.210219
1804 172.588 197.234 244.524 -2.21575 0.217991
1805 172.588 197.234 246.717 -1.88767 0.227859
1806 172.588 197.234 248.909 -1.55773 0.238423
1807 172.588 197.234 251.102 -1.2172 0.249287
1808 172.588 198.662 220.408 -6.24928 0.472217
1809 172.588 198.662 222.6 -5.90768 0.391278
1810 172.588 198.662 224.793 -5.55701 0.331406
1811 172.588 198.662 226.985 -5.19488 0.286834
1812 172.588 198.662 229.177 -4.82207 0.254755
1813 172.588 198.662 231.37 -4.44191 0.232486
1814 172.588 198.662 233.562 -4.05893 0.217701
1815 172.588 198.662 235.755 -3.67818 0.209441
1816 172.588 198.662 237.947 -3.30519 0.206239
1817 172.588 198.662 240.139 -2.94548 0.207526
1818 172.588 198.662 242.332 -2.60317 0.213065
1819 172.588 198.662 244.524 -2.27764 0.222225
1820 172.588 198.662 246.717 -1.96017 0.233116
1821 172.588 198.662 248.909 -1.63508 0.243725
1822 172.588 198.662 251.102 -1.29087 0.253812
1823 172.588 200.089 220.408 -6.27887 0.497078
1824 172.588 200.089 222.6 -5.93323 0.406053
1825 172.588 200.089 224.793 -5.58204 0.339443
1826 172.588 200.089 226.985 -5.22006 0.292007
1827 172.588 200.089 229.177 -4.84718 0.258
1828 172.588 200.089 231.37 -4.4667 0.234482
1829 172.588 200.089 233.562 -4.08357 0.219528
1830 172.588 200.089 235.755 -3.70359 0.211497
1831 172.588 200.089 237.947 -3.33326 0.208486
1832 172.588 200.089 240.139 -2.97918 0.210709
1833 172.588 200.089 242.332 -2.64631 0.217853
1834 172.588 200.089 244.524 -2.33375 0.228661
1835 172.588 200.089 246.717 -2.02946 0.241047
1836 172.588 200.089 248.909 -1.71102 0.251679
1837 172.588 201.516 222.6 -5.95756 0.417449
1838 172.588 201.516 224.793 -5.60724 0.346337
1839 172.588 201.516 226.985 -5.24504 0.295856
1840 172.588 201.516 229.177 -4.8706 0.260823
1841 172.588 201.516 231.37 -4.48796 0.236742
1842 172.588 201.516 233.562 -4.10282 0.22194
1843 172.588 201.516 235.755 -3.72191 0.214
1844 172.588 201.516 237.947 -3.35276 0.212126
1845 172.588 201.516 240.139 -3.0034 0.21555
1846 172.588 201.516 242.332 -2.6801 0.224771
1847 172.588 201.516 244.524 -2.38248 0.238214
1848 172.588 201.516 246.717 -2.09568 0.252958
1849 172.588 201.516 248.909 -1.78896 0.264169
1850 172.588 202.943 222.6 -5.97959 0.423151
1851 172.588 202.943 224.793 -5.63191 0.349492
1852 172.588 202.943 226.985 -5.26895 0.297876
1853 172.588 202.943 229.177 -4.89132 0.26235
1854 172.588 202.943 231.37 -4.5044 0.23912
1855 172.588 202.943 233.562 -4.11518 0.224771
1856 172.588 202.943 235.755 -3.7314 0.217241
1857 172.588 202.943 237.947 -3.36184 0.216474
1858 172.588 202.943 240.139 -3.01599 0.22224
1859 172.588 202.943 242.332 -2.70206 0.23434
1860 172.588 202.943 244.524 -2.42113 0.251864
1861 172.588 202.943 246.717 -2.15719 0.270025
1862 172.588 202.943 248.909 -1.87052 0.282742
1863 172.588 204.37 222.6 -6.00041 0.421655
1864 172.588 204.37 224.793 -5.65644 0.348922
1865 172.588 204.37 226.985 -5.29153 0.297987
1866 172.588 204.37 229.177 -4.90842 0.263488
1867 172.588 204.37 231.37 -4.51472 0.240646
1868 172.588 204.37 233.562 -4.119 0.227421
1869 172.588 204.37 235.755 -3.73019 0.22149
1870 172.588 204.37 237.947 -3.35828 0.222689
1871 172.588 204.37 240.139 -3.01434 0.231626
1872 172.588 204.37 242.332 -2.70856 0.248404
1873 172.588 204.37 244.524 -2.44462 0.270949
1874 172.588 204.37 246.717 -2.2079 0.293021
1875 172.588 205.797 224.793 -5.68237 0.344698
1876 172.588 205.797 226.985 -5.3131 0.296419
1877 172.588 205.797 229.177 -4.92122 0.26374
1878 172.588 205.797 231.37 -4.51735 0.242986
1879 172.588 205.797 233.562 -4.11229 0.231051
1880 172.588 205.797 235.755 -3.71608 0.226981
1881 172.588 205.797 237.947 -3.33958 0.230762
1882 172.588 205.797 240.139 -2.99492 0.243943
1883 172.588 205.797 242.332 -2.69419 0.267376
1884 172.588 205.797 244.524 -2.44465 0.296891
1885 172.588 205.797 246.717 -2.23625 0.322366
1886 172.588 207.225 226.985 -5.33454 0.293485
1887 172.588 207.225 229.177 -4.92899 0.264373
1888 172.588 207.225 231.37 -4.51056 0.245981
1889 172.588 207.225 233.562 -4.09286 0.236179
1890 172.588 207.225 235.755 -3.68667 0.234624
1891 172.588 207.225 237.947 -3.30255 0.241613
1892 172.588 207.225 240.139 -2.95235 0.259927
1893 172.588 207.225 242.332 -2.65046 0.29235
1894 172.588 207.225 244.524 -2.4101 0.330542
1895 172.588 208.652 226.985 -5.3574 0.290294
1896 172.588 208.652 229.177 -4.93123 0.265376
1897 172.588 208.652 231.37 -4.49237 0.25014
1898 172.588 208.652 233.562 -4.05844 0.243807
1899 172.588 208.652 235.755 -3.63963 0.245575
1900 172.588 208.652 237.947 -3.2434 0.256966
1901 172.588 208.652 240.139 -2.87902 0.280854
1902 172.588 208.652 242.332 -2.56599 0.321654
1903 172.588 210.079 231.37 -4.46136 0.256966
1904 172.588 210.079 233.562 -4.00775 0.254101
1905 172.588 210.079 235.755 -3.57389 0.260823
1906 172.588 210.079 237.947 -3.15924 0.278114
1907 172.588 210.079 240.139 -2.76808 0.30701
1908 174.016 165.837 229.177 -4.56859 0.234056
1909 174.016 165.837 231.37 -4.16538 0.233486
1910 174.016 165.837 233.562 -3.75849 0.246251
1911 174.016 165.837 235.755 -3.35299 0.27583
1912 174.016 165.837 237.947 -2.95325 0.323581
1913 174.016 165.837 240.139 -2.56528 0.38637
1914 174.016 167.264 226.985 -4.95672 0.246926
1915 174.016 167.264 229.177 -4.56183 0.235615
1916 174.016 167.264 231.37 -4.15811 0.232486
1917 174.016 167.264 233.562 -3.75202 0.240785
1918 174.016 167.264 235.755 -3.34954 0.262223
1919 174.016 167.264 237.947 -2.95601 0.297092
1920 174.016 167.264 240.139 -2.57641 0.341086
1921 174.016 167.264 242.332 -2.21294 0.387224
1922 174.016 168.691 224.793 -5.34014 0.274499
1923 174.016 168.691 226.985 -4.95579 0.252919
1924 174.016 168.691 229.177 -4.55837 0.238423
1925 174.016 168.691 231.37 -4.15321 0.232343
1926 174.016 168.691 233.562 -3.74699 0.235897
1927 174.016 168.691 235.755 -3.34605 0.250406
1928 174.016 168.691 237.947 -2.95585 0.274863
1929 174.016 168.691 240.139 -2.57994 0.305335
1930 174.016 168.691 242.332 -2.21681 0.336244
1931 174.016 168.691 244.524 -1.85276 0.363507
1932 174.016 170.118 224.793 -5.34824 0.28776
1933 174.016 170.118 226.985 -4.95933 0.261586
1934 174.016 170.118 229.177 -4.55811 0.24326
1935 174.016 170.118 231.37 -4.15034 0.232916
1936 174.016 170.118 233.562 -3.74278 0.2322
1937 174.016 170.118 235.755 -3.34182 0.240785
1938 174.016 170.118 237.947 -2.95258 0.256966
1939 174.016 170.118 240.139 -2.57746 0.277528
1940 174.016 170.118 242.332 -2.21353 0.297853
1941 174.016 170.118 244.524 -1.84891 0.315036
1942 174.016 170.118 246.717 -1.46341 0.330372
1943 174.016 171.545 222.6 -5.74161 0.344216
1944 174.016 171.545 224.793 -5.36227 0.30516
1945 174.016 171.545 226.985 -4.96745 0.27292
1946 174.016 171.545 229.177 -4.561 0.249341
1947 174.016 171.545 231.37 -4.14926 0.234624
1948 174.016 171.545 233.562 -3.73904 0.229606
1949 174.016 171.545 235.755 -3.33656 0.232916
1950 174.016 171.545 237.947 -2.94636 0.242849
1951 174.016 171.545 240.139 -2.57012 0.256123
1952 174.016 171.545 242.332 -2.2046 0.269386
1953 174.016 171.545 244.524 -1.84023 0.280105
1954 174.016 171.545 246.717 -1.4632 0.288465
1955 174.016 172.972 222.6 -5.76821 0.376097
1956 174.016 172.972 224.793 -5.38265 0.326754
1957 174.016 172.972 226.985 -4.98017 0.286486
1958 174.016 172.972 229.177 -4.56688 0.256577
1959 174.016 172.972 231.37 -4.1498 0.237304
1960 174.016 172.972 233.562 -3.73571 0.227713
1961 174.016 172.972 235.755 -3.33034 0.226835
1962 174.016 172.972 237.947 -2.93777 0.231482
1963 174.016 172.972 240.139 -2.55905 0.239898
1964 174.016 172.972 242.332 -2.19112 0.248458
1965 174.016 172.972 244.524 -1.8263 0.255381
1966 174.016 172.972 246.717 -1.4546 0.260389
1967 174.016 172.972 248.909 -1.06911 0.264749
1968 174.016 174.4 220.408 -6.17219 0.481015
1969 174.016 174.4 222.6 -5.80374 0.41481
1970 174.016 174.4 224.793 -5.40941 0.351958
1971 174.016 174.4 226.985 -4.9972 0.301429
1972 174.016 174.4 229.177 -4.57548 0.264373
1973 174.016 174.4 231.37 -4.15184 0.240508
1974 174.016 174.4 233.562 -3.73285 0.226835
1975 174.016 174.4 235.755 -3.32368 0.22179
1976 174.016 174.4 237.947 -2.92768 0.223136
1977 174.016 174.4 240.139 -2.54558 0.227699
1978 174.016 174.4 242.332 -2.17449 0.233187
1979 174.016 174.4 244.524 -1.80806 0.237906
1980 174.016 174.4 246.717 -1.43855 0.241585
1981 174.016 174.4 248.909 -1.06049 0.245032
1982 174.016 175.827 222.6 -5.84791 0.45834
1983 174.016 175.827 224.793 -5.44179 0.378303
1984 174.016 175.827 226.985 -5.01771 0.3163
1985 174.016 175.827 229.177 -4.58621 0.272433
1986 174.016 175.827 231.37 -4.15524 0.243533
1987 174.016 175.827 233.562 -3.73078 0.226247
1988 174.016 175.827 235.755 -3.31723 0.218159
1989 174.016 175.827 237.947 -2.91731 0.216474
1990 174.016 175.827 240.139 -2.53132 0.21854
1991 174.016 175.827 242.332 -2.15655 0.222045
1992 174.016 175.827 244.524 -1.78754 0.225525
1993 174.016 175.827 246.717 -1.41788 0.22869
1994 174.016 175.827 248.909 -1.04302 0.232128
1995 174.016 175.827 251.102 -0.661574 0.236901
1996 174.016 177.254 224.793 -5.47757 0.403669
1997 174.016 177.254 226.985 -5.04011 0.329997
1998 174.016 177.254 229.177 -4.59823 0.27919
1999 174.016 177.254 231.37 -4.15976 0.246251
2000 174.016 177.254 233.562 -3.7298 0.2261
2001 174.016 177.254 235.755 -3.31187 0.215395
2002 174.016 177.254 237.947 -2.90794 0.21134
2003 174.016 177.254 240.139 -2.51797 0.211749
2004 174.016 177.254 242.332 -2.13937 0.213953
2005 174.016 177.254 244.524 -1.76725 0.216735
2006 174.016 177.254 246.717 -1.39607 0.219694
2007 174.016 177.254 248.909 -1.02192 0.223226
2008 174.016 177.254 251.102 -0.643251 0.228208
2009 174.016 178.681 224.793 -5.51305 0.424095
2010 174.016 178.681 226.985 -5.06206 0.341009
2011 174.016 178.681 229.177 -4.61033 0.28462
2012 174.016 178.681 231.37 -4.1651 0.248002
2013 174.016 178.681 233.562 -3.73032 0.225363
2014 174.016 178.681 235.755 -3.30849 0.212909
2015 174.016 178.681 237.947 -2.9009 0.207846
2016 174.016 178.681 240.139 -2.50725 0.206867
2017 174.016 178.681 242.332 -2.12498 0.208246
2018 174.016 178.681 244.524 -1.74971 0.210566
2019 174.016 178.681 246.717 -1.37649 0.213393
2020 174.016 178.681 248.909 -1.00184 0.216966
2021 174.016 178.681 251.102 -0.624205 0.221974
2022 174.016 180.108 224.793 -5.54318 0.437003
2023 174.016 180.108 226.985 -5.08079 0.347678
2024 174.016 180.108 229.177 -4.62124 0.287296
2025 174.016 180.108 231.37 -4.17093 0.248672
2026 174.016 180.108 233.562 -3.73267 0.224327
2027 174.016 180.108 235.755 -3.30792 0.21134
2028 174.016 180.108 237.947 -2.89744 0.205106
2029 174.016 180.108 240.139 -2.50066 0.203477
2030 174.016 180.108 242.332 -2.1152 0.204407
2031 174.016 180.108 244.524 -1.73708 0.206497
2032 174.016 180.108 246.717 -1.36189 0.209187
2033 174.016 180.108 248.909 -0.986422 0.212674
2034 174.016 180.108 251.102 -0.609076 0.21752
2035 174.016 181.536 224.793 -5.56276 0.441097
2036 174.016 181.536 226.985 -5.09359 0.349396
2037 174.016 181.536 229.177 -4.62976 0.287876
2038 174.016 181.536 231.37 -4.17705 0.248002
2039 174.016 181.536 233.562 -3.73718 0.223286
2040 174.016 181.536 235.755 -3.31094 0.209759
2041 174.016 181.536 237.947 -2.8986 0.202986
2042 174.016 181.536 240.139 -2.49948 0.201273
2043 174.016 181.536 242.332 -2.11147 0.202016
2044 174.016 181.536 244.524 -1.73107 0.203983
2045 174.016 181.536 246.717 -1.35434 0.206594
2046 174.016 181.536 248.909 -0.978277 0.209933
2047 174.016 181.536 251.102 -0.601158 0.214525
2048 174.016 181.536 253.294 -0.221543 0.221294
2049 174.016 182.963 224.793 -5.56808 0.436394
2050 174.016 182.963 226.985 -5.09867 0.346239
2051 174.016 182.963 229.177 -4.63531 0.285554
2052 174.016 182.963 231.37 -4.18342 0.246251
2053 174.016 182.963 233.562 -3.74425 0.22194
2054 174.016 182.963 235.755 -3.31816 0.208166
2055 174.016 182.963 237.947 -2.90516 0.201999
2056 174.016 182.963 240.139 -2.50465 0.200046
2057 174.016 182.963 242.332 -2.11487 0.200743
2058 174.016 182.963 244.524 -1.73288 0.202723
2059 174.016 182.963 246.717 -1.35526 0.205268
2060 174.016 182.963 248.909 -0.979146 0.20847
2061 174.016 182.963 251.102 -0.602654 0.212804
2062 174.016 182.963 253.294 -0.224186 0.219215
2063 174.016 184.39 224.793 -5.55848 0.423546
2064 174.016 184.39 226.985 -5.09594 0.338364
2065 174.016 184.39 229.177 -4.63804 0.280854
2066 174.016 184.39 231.37 -4.19038 0.243397
2067 174.016 184.39 233.562 -3.75426 0.220284
2068 174.016 184.39 235.755 -3.32998 0.207365
2069 174.016 184.39 237.947 -2.91762 0.201339
2070 174.016 184.39 240.139 -2.51675 0.199429
2071 174.016 184.39 242.332 -2.12608 0.200229
2072 174.016 184.39 244.524 -1.74331 0.202279
2073 174.016 184.39 246.717 -1.36557 0.204895
2074 174.016 184.39 248.909 -0.990155 0.208038
2075 174.016 184.39 251.102 -0.614966 0.212199
2076 174.016 184.39 253.294 -0.238256 0.218293
2077 174.016 185.817 224.793 -5.53683 0.403917
2078 174.016 185.817 226.985 -5.08706 0.32757
2079 174.016 185.817 229.177 -4.63894 0.274984
2080 174.016 185.817 231.37 -4.19849 0.240231
2081 174.016 185.817 233.562 -3.7675 0.218616
2082 174.016 185.817 235.755 -3.34662 0.206561
2083 174.016 185.817 237.947 -2.93614 0.200843
2084 174.016 185.817 240.139 -2.536 0.199245
2085 174.016 185.817 242.332 -2.1454 0.200195
2086 174.016 185.817 244.524 -1.76278 0.202394
2087 174.016 185.817 246.717 -1.38581 0.205187
2088 174.016 185.817 248.909 -1.01195 0.208422
2089 174.016 185.817 251.102 -0.63887 0.212558
2090 174.016 185.817 253.294 -0.264667 0.218448
2091 174.016 187.244 222.6 -5.92546 0.46683
2092 174.016 187.244 224.793 -5.50871 0.380671
2093 174.016 187.244 226.985 -5.07525 0.314719
2094 174.016 187.244 229.177 -4.63969 0.268121
2095 174.016 187.244 231.37 -4.2085 0.236742
2096 174.016 187.244 233.562 -3.78419 0.217241
2097 174.016 187.244 235.755 -3.36801 0.205916
2098 174.016 187.244 237.947 -2.96055 0.200677
2099 174.016 187.244 240.139 -2.56218 0.199329
2100 174.016 187.244 242.332 -2.17272 0.200411
2101 174.016 187.244 244.524 -1.79129 0.202789
2102 174.016 187.244 246.717 -1.41609 0.205867
2103 174.016 187.244 248.909 -1.04469 0.209394
2104 174.016 187.244 251.102 -0.674562 0.213717
2105 174.016 187.244 253.294 -0.303578 0.2196
2106 174.016 188.671 222.6 -5.87881 0.430249
2107 174.016 188.671 224.793 -5.48059 0.357867
2108 174.016 188.671 226.985 -5.06415 0.30187
2109 174.016 188.671 229.177 -4.64212 0.26146
2110 174.016 188.671 231.37 -4.22111 0.233629
2111 174.016 188.671 233.562 -3.80439 0.216166
2112 174.016 188.671 235.755 -3.39376 0.205754
2113 174.016 188.671 237.947 -2.99027 0.200677
2114 174.016 188.671 240.139 -2.59471 0.199513
2115 174.016 188.671 242.332 -2.2075 0.200727
2116 174.016 188.671 244.524 -1.8284 0.203362
2117 174.016 188.671 246.717 -1.45603 0.206803
2118 174.016 188.671 248.909 -1.08802 0.210819
2119 174.016 188.671 251.102 -0.72158 0.215567
2120 174.016 188.671 253.294 -0.354368 0.221661
2121 174.016 190.099 220.408 -6.18986 0.475798
2122 174.016 190.099 222.6 -5.84045 0.400357
2123 174.016 190.099 224.793 -5.45799 0.339247
2124 174.016 190.099 226.985 -5.05693 0.29178
2125 174.016 190.099 229.177 -4.64774 0.256707
2126 174.016 190.099 231.37 -4.23682 0.231626
2127 174.016 190.099 233.562 -3.82792 0.214776
2128 174.016 190.099 235.755 -3.42325 0.20543
2129 174.016 190.099 237.947 -3.02438 0.200843
2130 174.016 190.099 240.139 -2.63258 0.199679
2131 174.016 190.099 242.332 -2.24877 0.201075
2132 174.016 190.099 244.524 -1.87318 0.204
2133 174.016 190.099 246.717 -1.50472 0.207958
2134 174.016 190.099 248.909 -1.14093 0.212611
2135 174.016 190.099 251.102 -0.778737 0.217992
2136 174.016 190.099 253.294 -0.415586 0.224527
2137 174.016 191.526 220.408 -6.15828 0.448505
2138 174.016 191.526 222.6 -5.81537 0.380844
2139 174.016 191.526 224.793 -5.44442 0.327263
2140 174.016 191.526 226.985 -5.05577 0.284971
2141 174.016 191.526 229.177 -4.65762 0.253313
2142 174.016 191.526 231.37 -4.25584 0.23004
2143 174.016 191.526 233.562 -3.85424 0.215086
2144 174.016 191.526 235.755 -3.45555 0.205592
2145 174.016 191.526 237.947 -3.06171 0.201339
2146 174.016 191.526 240.139 -2.67445 0.200179
2147 174.016 191.526 242.332 -2.29512 0.201521
2148 174.016 191.526 244.524 -1.92422 0.204781
2149 174.016 191.526 246.717 -1.56066 0.209314
2150 174.016 191.526 248.909 -1.20175 0.21473
2151 174.016 191.526 251.102 -0.844075 0.220903
2152 174.016 191.526 253.294 -0.484932 0.228065
2153 174.016 192.953 220.408 -6.14646 0.438143
2154 174.016 192.953 222.6 -5.8051 0.373163
2155 174.016 192.953 224.793 -5.44119 0.322448
2156 174.016 192.953 226.985 -5.06147 0.282742
2157 174.016 192.953 229.177 -4.67204 0.252128
2158 174.016 192.953 231.37 -4.27785 0.230185
2159 174.016 192.953 233.562 -3.88272 0.215241
2160 174.016 192.953 235.755 -3.4896 0.206077
2161 174.016 192.953 237.947 -3.10093 0.201504
2162 174.016 192.953 240.139 -2.71878 0.200843
2163 174.016 192.953 242.332 -2.34487 0.202164
2164 174.016 192.953 244.524 -1.97969 0.205819
2165 174.016 192.953 246.717 -1.62189 0.210993
2166 174.016 192.953 248.909 -1.26825 0.217195
2167 174.016 192.953 251.102 -0.914951 0.224193
2168 174.016 192.953 253.294 -0.559336 0.232088
2169 174.016 194.38 220.408 -6.15227 0.44433
2170 174.016 194.38 222.6 -5.80859 0.376007
2171 174.016 194.38 224.793 -5.44785 0.324301
2172 174.016 194.38 226.985 -5.07383 0.284035
2173 174.016 194.38 229.177 -4.69062 0.253576
2174 174.016 194.38 231.37 -4.30228 0.231338
2175 174.016 194.38 233.562 -3.91242 0.216166
2176 174.016 194.38 235.755 -3.5242 0.207205
2177 174.016 194.38 237.947 -3.1405 0.202493
2178 174.016 194.38 240.139 -2.76385 0.201339
2179 174.016 194.38 242.332 -2.39609 0.203166
2180 174.016 194.38 244.524 -2.03754 0.207253
2181 174.016 194.38 246.717 -1.68615 0.213049
2182 174.016 194.38 248.909 -1.33783 0.219967
2183 174.016 194.38 251.102 -0.988303 0.227743
2184 174.016 194.38 253.294 -0.63525 0.236322
2185 174.016 195.807 220.408 -6.17146 0.463611
2186 174.016 195.807 222.6 -5.82306 0.387859
2187 174.016 195.807 224.793 -5.46276 0.331104
2188 174.016 195.807 226.985 -5.09181 0.28799
2189 174.016 195.807 229.177 -4.71258 0.256318
2190 174.016 195.807 231.37 -4.32826 0.233344
2191 174.016 195.807 233.562 -3.94229 0.217853
2192 174.016 195.807 235.755 -3.5581 0.208326
2193 174.016 195.807 237.947 -3.17897 0.203477
2194 174.016 195.807 240.139 -2.80789 0.202493
2195 174.016 195.807 242.332 -2.44683 0.204667
2196 174.016 195.807 244.524 -2.09566 0.209266
2197 174.016 195.807 246.717 -1.75122 0.215673
2198 174.016 195.807 248.909 -1.40802 0.223136
2199 174.016 195.807 251.102 -1.06117 0.231396
2200 174.016 197.234 220.408 -6.19884 0.492571
2201 174.016 197.234 222.6 -5.84507 0.405478
2202 174.016 197.234 224.793 -5.48366 0.341595
2203 174.016 197.234 226.985 -5.1139 0.294391
2204 174.016 197.234 229.177 -4.73678 0.259927
2205 174.016 197.234 231.37 -4.35476 0.236179
2206 174.016 197.234 233.562 -3.97127 0.219679
2207 174.016 197.234 235.755 -3.58999 0.209918
2208 174.016 197.234 237.947 -3.21481 0.204944
2209 174.016 197.234 240.139 -2.84915 0.20413
2210 174.016 197.234 242.332 -2.49516 0.206835
2211 174.016 197.234 244.524 -2.15211 0.212126
2212 174.016 197.234 246.717 -1.81524 0.219118
2213 174.016 197.234 248.909 -1.47697 0.226908
2214 174.016 197.234 251.102 -1.13143 0.235219
2215 174.016 198.662 222.6 -5.87105 0.425739
2216 174.016 198.662 224.793 -5.50825 0.353187
2217 174.016 198.662 226.985 -5.13856 0.301099
2218 174.016 198.662 229.177 -4.76198 0.264246
2219 174.016 198.662 231.37 -4.38069 0.238702
2220 174.016 198.662 233.562 -3.99815 0.22179
2221 174.016 198.662 235.755 -3.61858 0.211812
2222 174.016 198.662 237.947 -3.24644 0.207205
2223 174.016 198.662 240.139 -2.88586 0.206561
2224 174.016 198.662 242.332 -2.53921 0.209965
2225 174.016 198.662 244.524 -2.20516 0.216151
2226 174.016 198.662 246.717 -1.87691 0.223881
2227 174.016 198.662 248.909 -1.54394 0.231727
2228 174.016 198.662 251.102 -1.19863 0.239551
2229 174.016 200.089 222.6 -5.89796 0.445527
2230 174.016 200.089 224.793 -5.53451 0.364046
2231 174.016 200.089 226.985 -5.16433 0.307768
2232 174.016 200.089 229.177 -4.78706 0.268121
2233 174.016 200.089 231.37 -4.40489 0.241475
2234 174.016 200.089 233.562 -4.02176 0.224178
2235 174.016 200.089 235.755 -3.64247 0.214155
2236 174.016 200.089 237.947 -3.27232 0.209759
2237 174.016 200.089 240.139 -2.91623 0.210234
2238 174.016 200.089 242.332 -2.57714 0.214451
2239 174.016 200.089 244.524 -2.25321 0.221835
2240 174.016 200.089 246.717 -1.93546 0.230531
2241 174.016 200.089 248.909 -1.60939 0.238423
2242 174.016 200.089 251.102 -1.26435 0.245182
2243 174.016 201.516 222.6 -5.92386 0.461092
2244 174.016 201.516 224.793 -5.56111 0.372539
2245 174.016 201.516 226.985 -5.19021 0.312381
2246 174.016 201.516 229.177 -4.81098 0.271452
2247 174.016 201.516 231.37 -4.4263 0.244216
2248 174.016 201.516 233.562 -4.04085 0.226394
2249 174.016 201.516 235.755 -3.66025 0.216781
2250 174.016 201.516 237.947 -3.29076 0.213065
2251 174.016 201.516 240.139 -2.93839 0.214311
2252 174.016 201.516 242.332 -2.60688 0.220435
2253 174.016 201.516 244.524 -2.2944 0.229794
2254 174.016 201.516 246.717 -1.98994 0.239885
2255 174.016 201.516 248.909 -1.67417 0.248002
2256 174.016 202.943 222.6 -5.94837 0.46932
2257 174.016 202.943 224.793 -5.58766 0.376979
2258 174.016 202.943 226.985 -5.21562 0.315139
2259 174.016 202.943 229.177 -4.83304 0.273163
2260 174.016 202.943 231.37 -4.44395 0.246116
2261 174.016 202.943 233.562 -4.05416 0.229025
2262 174.016 202.943 235.755 -3.67036 0.219679
2263 174.016 202.943 237.947 -3.2999 0.217241
2264 174.016 202.943 240.139 -2.9501 0.220284
2265 174.016 202.943 242.332 -2.62592 0.228734
2266 174.016 202.943 244.524 -2.32604 0.24066
2267 174.016 202.943 246.717 -2.03812 0.252722
2268 174.016 202.943 248.909 -1.73785 0.261395
2269 174.016 204.37 222.6 -5.9727 0.468466
2270 174.016 204.37 224.793 -5.61478 0.376272
2271 174.016 204.37 226.985 -5.24062 0.31493
2272 174.016 204.37 229.177 -4.8527 0.274135
2273 174.016 204.37 231.37 -4.4569 0.247465
2274 174.016 204.37 233.562 -4.0604 0.23177
2275 174.016 204.37 235.755 -3.67113 0.223584
2276 174.016 204.37 237.947 -3.29768 0.222389
2277 174.016 204.37 240.139 -2.94881 0.228297
2278 174.016 204.37 242.332 -2.63101 0.239954
2279 174.016 204.37 244.524 -2.34395 0.255264
2280 174.016 204.37 246.717 -2.07534 0.269682
2281 174.016 204.37 248.909 -1.7968 0.27888
2282 174.016 205.797 222.6 -5.99953 0.458123
2283 174.016 205.797 224.793 -5.64401 0.37048
2284 174.016 205.797 226.985 -5.26583 0.312381
2285 174.016 205.797 229.177 -4.86983 0.273893
2286 174.016 205.797 231.37 -4.4643 0.249207
2287 174.016 205.797 233.562 -4.05829 0.234624
2288 174.016 205.797 235.755 -3.66081 0.228734
2289 174.016 205.797 237.947 -3.28176 0.229461
2290 174.016 205.797 240.139 -2.93137 0.238004
2291 174.016 205.797 242.332 -2.61775 0.254493
2292 174.016 205.797 244.524 -2.34228 0.274499
2293 174.016 205.797 246.717 -2.09437 0.291197
2294 174.016 207.225 224.793 -5.6777 0.360369
2295 174.016 207.225 226.985 -5.29253 0.307335
2296 174.016 207.225 229.177 -4.88464 0.272675
2297 174.016 207.225 231.37 -4.46557 0.250937
2298 174.016 207.225 233.562 -4.04663 0.23912
2299 174.016 207.225 235.755 -3.63785 0.235049
2300 174.016 207.225 237.947 -3.24969 0.238842
2301 174.016 207.225 240.139 -2.8937 0.251202
2302 174.016 207.225 242.332 -2.58031 0.273041
2303 174.016 207.225 244.524 -2.31409 0.298555
2304 174.016 207.225 246.717 -2.08757 0.317234
2305 174.016 208.652 226.985 -5.32272 0.302312
2306 174.016 208.652 229.177 -4.89787 0.272554
2307 174.016 208.652 231.37 -4.46054 0.253838
2308 174.016 208.652 233.562 -4.02493 0.244896
2309 174.016 208.652 235.755 -3.60124 0.244624
2310 174.016 208.652 237.947 -3.19938 0.251996
2311 174.016 208.652 240.139 -2.8314 0.268493
2312 174.016 208.652 242.332 -2.5122 0.294876
2313 174.016 208.652 244.524 -2.25356 0.325408
2314 174.016 210.079 229.177 -4.91183 0.273772
2315 174.016 210.079 231.37 -4.45047 0.259414
2316 174.016 210.079 233.562 -3.99423 0.253838
2317 174.016 210.079 235.755 -3.55194 0.257871
2318 174.016 210.079 237.947 -3.13055 0.270962
2319 174.016 210.079 240.139 -2.74223 0.291666
2320 174.016 210.079 242.332 -2.41052 0.318669
2321 174.016 211.506 231.37 -4.44054 0.267997
2322 174.016 211.506 233.562 -3.95958 0.267125
2323 174.016 211.506 235.755 -3.49495 0.276795
2324 174.016 211.506 237.947 -3.04806 0.297987
2325 175.444 164.409 231.37 -4.14018 0.235474
2326 175.444 164.409 233.562 -3.733 0.253838
2327 175.444 164.409 235.755 -3.32196 0.291893
2328 175.444 164.409 237.947 -2.90936 0.35347
2329 175.444 164.409 240.139 -2.50267 0.435409
2330 175.444 165.837 229.177 -4.52527 0.231913
2331 175.444 165.837 231.37 -4.1265 0.232916
2332 175.444 165.837 233.562 -3.72348 0.246387
2333 175.444 165.837 235.755 -3.31984 0.275952
2334 175.444 165.837 237.947 -2.91961 0.322139
2335 175.444 165.837 240.139 -2.52889 0.381551
2336 175.444 165.837 242.332 -2.15578 0.445256
2337 175.444 167.264 226.985 -4.90285 0.24326
2338 175.444 167.264 229.177 -4.51301 0.232773
2339 175.444 167.264 231.37 -4.11582 0.230762
2340 175.444 167.264 233.562 -3.71564 0.239954
2341 175.444 167.264 235.755 -3.31703 0.261586
2342 175.444 167.264 237.947 -2.92456 0.294956
2343 175.444 167.264 240.139 -2.5425 0.337201
2344 175.444 167.264 242.332 -2.17245 0.381587
2345 175.444 167.264 244.524 -1.80271 0.423435
2346 175.444 168.691 224.793 -5.27414 0.268369
2347 175.444 168.691 226.985 -4.89439 0.247734
2348 175.444 168.691 229.177 -4.50445 0.234907
2349 175.444 168.691 231.37 -4.1077 0.229606
2350 175.444 168.691 233.562 -3.70898 0.23434
2351 175.444 168.691 235.755 -3.31329 0.249073
2352 175.444 168.691 237.947 -2.92505 0.272309
2353 175.444 168.691 240.139 -2.54706 0.301705
2354 175.444 168.691 242.332 -2.17786 0.331899
2355 175.444 168.691 244.524 -1.80564 0.359936
2356 175.444 168.691 246.717 -1.40603 0.3891
2357 175.444 170.118 222.6 -5.64148 0.308738
2358 175.444 170.118 224.793 -5.27158 0.278712
2359 175.444 170.118 226.985 -4.8907 0.254362
2360 175.444 170.118 229.177 -4.49942 0.237724
2361 175.444 170.118 231.37 -4.10186 0.229025
2362 175.444 170.118 233.562 -3.70323 0.229606
2363 175.444 170.118 235.755 -3.30862 0.238144
2364 175.444 170.118 237.947 -2.92206 0.254101
2365 175.444 170.118 240.139 -2.54543 0.273772
2366 175.444 170.118 242.332 -2.17617 0.293836
2367 175.444 170.118 244.524 -1.80457 0.311741
2368 175.444 170.118 246.717 -1.41487 0.32839
2369 175.444 171.545 222.6 -5.64509 0.327975
2370 175.444 171.545 224.793 -5.27507 0.292121
2371 175.444 171.545 226.985 -4.89171 0.263361
2372 175.444 171.545 229.177 -4.49777 0.241888
2373 175.444 171.545 231.37 -4.09812 0.229461
2374 175.444 171.545 233.562 -3.69825 0.225805
2375 175.444 171.545 235.755 -3.30317 0.229461
2376 175.444 171.545 237.947 -2.91651 0.23912
2377 175.444 171.545 240.139 -2.53951 0.252128
2378 175.444 171.545 242.332 -2.16956 0.265139
2379 175.444 171.545 244.524 -1.79915 0.276313
2380 175.444 171.545 246.717 -1.41794 0.285425
2381 175.444 171.545 248.909 -1.02015 0.293202
2382 175.444 172.972 220.408 -6.01008 0.399276
2383 175.444 172.972 222.6 -5.65644 0.35177
2384 175.444 172.972 224.793 -5.28467 0.308738
2385 175.444 172.972 226.985 -4.89733 0.273163
2386 175.444 172.972 229.177 -4.49929 0.247465
2387 175.444 172.972 231.37 -4.09634 0.230618
2388 175.444 172.972 233.562 -3.69407 0.223136
2389 175.444 172.972 235.755 -3.29727 0.222838
2390 175.444 172.972 237.947 -2.90918 0.227859
2391 175.444 172.972 240.139 -2.53071 0.235573
2392 175.444 172.972 242.332 -2.15942 0.243875
2393 175.444 172.972 244.524 -1.78954 0.250858
2394 175.444 172.972 246.717 -1.41383 0.256097
2395 175.444 172.972 248.909 -1.02809 0.260299
2396 175.444 174.4 220.408 -6.02771 0.4386
2397 175.444 174.4 222.6 -5.676 0.380584
2398 175.444 174.4 224.793 -5.30025 0.327162
2399 175.444 174.4 226.985 -4.90719 0.28427
2400 175.444 174.4 229.177 -4.50375 0.252787
2401 175.444 174.4 231.37 -4.09642 0.23263
2402 175.444 174.4 233.562 -3.69084 0.221038
2403 175.444 174.4 235.755 -3.29143 0.217241
2404 175.444 174.4 237.947 -2.90103 0.21892
2405 175.444 174.4 240.139 -2.5203 0.223121
2406 175.444 174.4 242.332 -2.14706 0.228253
2407 175.444 174.4 244.524 -1.77671 0.232773
2408 175.444 174.4 246.717 -1.40373 0.236264
2409 175.444 174.4 248.909 -1.02464 0.239357
2410 175.444 174.4 251.102 -0.639786 0.243176
2411 175.444 175.827 220.408 -6.05691 0.484325
2412 175.444 175.827 222.6 -5.70337 0.411992
2413 175.444 175.827 224.793 -5.32104 0.346528
2414 175.444 175.827 226.985 -4.92055 0.295407
2415 175.444 175.827 229.177 -4.51061 0.258774
2416 175.444 175.827 231.37 -4.09823 0.234198
2417 175.444 175.827 233.562 -3.68876 0.21983
2418 175.444 175.827 235.755 -3.28622 0.213377
2419 175.444 175.827 237.947 -2.89303 0.211969
2420 175.444 175.827 240.139 -2.50958 0.213813
2421 175.444 175.827 242.332 -2.13393 0.216889
2422 175.444 175.827 244.524 -1.76223 0.219982
2423 175.444 175.827 246.717 -1.38997 0.222733
2424 175.444 175.827 248.909 -1.01405 0.225643
2425 175.444 175.827 251.102 -0.633676 0.229758
2426 175.444 177.254 222.6 -5.73653 0.443729
2427 175.444 177.254 224.793 -5.34535 0.364776
2428 175.444 177.254 226.985 -4.93619 0.305271
2429 175.444 177.254 229.177 -4.51921 0.26374
2430 175.444 177.254 231.37 -4.10153 0.236038
2431 175.444 177.254 233.562 -3.68808 0.21892
2432 175.444 177.254 235.755 -3.28233 0.210076
2433 175.444 177.254 237.947 -2.88619 0.206883
2434 175.444 177.254 240.139 -2.49989 0.206996
2435 175.444 177.254 242.332 -2.12162 0.208693
2436 175.444 177.254 244.524 -1.74803 0.21093
2437 175.444 177.254 246.717 -1.37523 0.213361
2438 175.444 177.254 248.909 -1.0004 0.21632
2439 175.444 177.254 251.102 -0.622229 0.220696
2440 175.444 178.681 222.6 -5.77161 0.470453
2441 175.444 178.681 224.793 -5.3704 0.380145
2442 175.444 178.681 226.985 -4.95236 0.313021
2443 175.444 178.681 229.177 -4.52862 0.267376
2444 175.444 178.681 231.37 -4.10607 0.237304
2445 175.444 178.681 233.562 -3.68904 0.218464
2446 175.444 178.681 235.755 -3.28037 0.207846
2447 175.444 178.681 237.947 -2.88152 0.202986
2448 175.444 178.681 240.139 -2.49252 0.202098
2449 175.444 178.681 242.332 -2.11169 0.202936
2450 175.444 178.681 244.524 -1.73603 0.204619
2451 175.444 178.681 246.717 -1.36211 0.206867
2452 175.444 178.681 248.909 -0.987278 0.20987
2453 175.444 178.681 251.102 -0.61002 0.214319
2454 175.444 178.681 253.294 -0.229376 0.221115
2455 175.444 180.108 222.6 -5.80317 0.488567
2456 175.444 180.108 224.793 -5.39277 0.389998
2457 175.444 180.108 226.985 -4.96707 0.317874
2458 175.444 180.108 229.177 -4.53786 0.269484
2459 175.444 180.108 231.37 -4.11162 0.237444
2460 175.444 180.108 233.562 -3.6919 0.217548
2461 175.444 180.108 235.755 -3.28099 0.206077
2462 175.444 180.108 237.947 -2.87995 0.200345
2463 175.444 180.108 240.139 -2.48865 0.198694
2464 175.444 180.108 242.332 -2.10555 0.199011
2465 175.444 180.108 244.524 -1.72797 0.200378
2466 175.444 180.108 246.717 -1.3528 0.20246
2467 175.444 180.108 248.909 -0.977583 0.205414
2468 175.444 180.108 251.102 -0.600655 0.209807
2469 175.444 180.108 253.294 -0.220755 0.216442
2470 175.444 181.536 222.6 -5.82538 0.49567
2471 175.444 181.536 224.793 -5.40892 0.393481
2472 175.444 181.536 226.985 -4.97839 0.319546
2473 175.444 181.536 229.177 -4.54609 0.269853
2474 175.444 181.536 231.37 -4.11794 0.236883
2475 175.444 181.536 233.562 -3.69688 0.216935
2476 175.444 181.536 235.755 -3.28475 0.204619
2477 175.444 181.536 237.947 -2.88227 0.198509
2478 175.444 181.536 240.139 -2.48927 0.196521
2479 175.444 181.536 242.332 -2.10439 0.196487
2480 175.444 181.536 244.524 -1.72525 0.197669
2481 175.444 181.536 246.717 -1.34907 0.199646
2482 175.444 181.536 248.909 -0.973519 0.202493
2483 175.444 181.536 251.102 -0.596844 0.206735
2484 175.444 181.536 253.294 -0.217593 0.213114
2485 175.444 182.963 222.6 -5.83392 0.491624
2486 175.444 182.963 224.793 -5.41635 0.390597
2487 175.444 182.963 226.985 -4.98518 0.317245
2488 175.444 182.963 229.177 -4.55285 0.268369
2489 175.444 182.963 231.37 -4.12501 0.236038
2490 175.444 182.963 233.562 -3.70426 0.215858
2491 175.444 182.963 235.755 -3.29208 0.20364
2492 175.444 182.963 237.947 -2.88908 0.197669
2493 175.444 182.963 240.139 -2.49513 0.195281
2494 175.444 182.963 242.332 -2.10908 0.195076
2495 175.444 182.963 244.524 -1.72891 0.196182
2496 175.444 182.963 246.717 -1.35219 0.198073
2497 175.444 182.963 248.909 -0.976659 0.20081
2498 175.444 182.963 251.102 -0.600503 0.204872
2499 175.444 182.963 253.294 -0.22213 0.21096
2500 175.444 184.39 222.6 -5.82776 0.477475
2501 175.444 184.39 224.793 -5.41452 0.38224
2502 175.444 184.39 226.985 -4.98724 0.312381
2503 175.444 184.39 229.177 -4.55822 0.265503
2504 175.444 184.39 231.37 -4.13303 0.234624
2505 175.444 184.39 233.562 -3.71425 0.215395
2506 175.444 184.39 235.755 -3.30328 0.203477
2507 175.444 184.39 237.947 -2.90077 0.196994
2508 175.444 184.39 240.139 -2.50667 0.194717
2509 175.444 184.39 242.332 -2.12018 0.194461
2510 175.444 184.39 244.524 -1.73966 0.195553
2511 175.444 184.39 246.717 -1.36299 0.197433
2512 175.444 184.39 248.909 -0.988029 0.200129
2513 175.444 184.39 251.102 -0.612882 0.204052
2514 175.444 184.39 253.294 -0.235833 0.209878
2515 175.444 185.817 222.6 -5.80977 0.455207
2516 175.444 185.817 224.793 -5.40531 0.369038
2517 175.444 185.817 226.985 -4.98575 0.305487
2518 175.444 185.817 229.177 -4.56286 0.262223
2519 175.444 185.817 231.37 -4.1424 0.233058
2520 175.444 185.817 233.562 -3.72712 0.214311
2521 175.444 185.817 235.755 -3.31853 0.203313
2522 175.444 185.817 237.947 -2.91746 0.196994
2523 175.444 185.817 240.139 -2.52408 0.194666
2524 175.444 185.817 242.332 -2.13793 0.194444
2525 175.444 185.817 244.524 -1.75781 0.195553
2526 175.444 185.817 246.717 -1.3819 0.197501
2527 175.444 185.817 248.909 -1.00819 0.200245
2528 175.444 185.817 251.102 -0.634649 0.20414
2529 175.444 185.817 253.294 -0.259478 0.209792
2530 175.444 187.244 222.6 -5.7858 0.42932
2531 175.444 187.244 224.793 -5.39238 0.353752
2532 175.444 187.244 226.985 -4.98281 0.297541
2533 175.444 187.244 229.177 -4.56794 0.258387
2534 175.444 187.244 231.37 -4.15365 0.231482
2535 175.444 187.244 233.562 -3.74299 0.214155
2536 175.444 187.244 235.755 -3.33777 0.203313
2537 175.444 187.244 237.947 -2.93901 0.197669
2538 175.444 187.244 240.139 -2.54721 0.194991
2539 175.444 187.244 242.332 -2.16225 0.194786
2540 175.444 187.244 244.524 -1.78334 0.195978
2541 175.444 187.244 246.717 -1.40899 0.198106
2542 175.444 187.244 248.909 -1.03722 0.201008
2543 175.444 187.244 251.102 -0.665934 0.205005
2544 175.444 187.244 253.294 -0.293191 0.210615
2545 175.444 188.671 220.408 -6.11473 0.487341
2546 175.444 188.671 222.6 -5.76269 0.405233
2547 175.444 188.671 224.793 -5.38005 0.340031
2548 175.444 188.671 226.985 -4.98087 0.290867
2549 175.444 188.671 229.177 -4.5747 0.255407
2550 175.444 188.671 231.37 -4.16727 0.230618
2551 175.444 188.671 233.562 -3.76192 0.214155
2552 175.444 188.671 235.755 -3.36076 0.203477
2553 175.444 188.671 237.947 -2.96504 0.197837
2554 175.444 188.671 240.139 -2.57559 0.195451
2555 175.444 188.671 242.332 -2.19267 0.195383
2556 175.444 188.671 244.524 -1.81586 0.196707
2557 175.444 188.671 246.717 -1.44388 0.199062
2558 175.444 188.671 248.909 -1.07478 0.202279
2559 175.444 188.671 251.102 -0.706314 0.206534
2560 175.444 188.671 253.294 -0.336455 0.212262
2561 175.444 190.099 220.408 -6.09375 0.461165
2562 175.444 190.099 222.6 -5.74618 0.387859
2563 175.444 190.099 224.793 -5.37213 0.330199
2564 175.444 190.099 226.985 -4.98219 0.286486
2565 175.444 190.099 229.177 -4.58427 0.253707
2566 175.444 190.099 231.37 -4.18365 0.230473
2567 175.444 190.099 233.562 -3.7838 0.214155
2568 175.444 190.099 235.755 -3.387 0.20413
2569 175.444 190.099 237.947 -2.99484 0.198677
2570 175.444 190.099 240.139 -2.60846 0.196148
2571 175.444 190.099 242.332 -2.22842 0.196148
2572 175.444 190.099 244.524 -1.85458 0.197652
2573 175.444 190.099 246.717 -1.48578 0.200345
2574 175.444 190.099 248.909 -1.11999 0.203983
2575 175.444 190.099 251.102 -0.75481 0.208621
2576 175.444 190.099 253.294 -0.388127 0.214618
2577 175.444 191.526 220.408 -6.08728 0.448726
2578 175.444 191.526 222.6 -5.7398 0.379619
2579 175.444 191.526 224.793 -5.37112 0.325735
2580 175.444 191.526 226.985 -4.9883 0.284737
2581 175.444 191.526 229.177 -4.59738 0.253576
2582 175.444 191.526 231.37 -4.2029 0.230906
2583 175.444 191.526 233.562 -3.80821 0.21555
2584 175.444 191.526 235.755 -3.41579 0.205592
2585 175.444 191.526 237.947 -3.02753 0.199513
2586 175.444 191.526 240.139 -2.64476 0.197332
2587 175.444 191.526 242.332 -2.2684 0.19713
2588 175.444 191.526 244.524 -1.89837 0.198844
2589 175.444 191.526 246.717 -1.53349 0.2019
2590 175.444 191.526 248.909 -1.17154 0.206029
2591 175.444 191.526 251.102 -0.809921 0.211173
2592 175.444 191.526 253.294 -0.446482 0.217554
2593 175.444 192.953 220.408 -6.09605 0.45198
2594 175.444 192.953 222.6 -5.7446 0.381368
2595 175.444 192.953 224.793 -5.37796 0.327466
2596 175.444 192.953 226.985 -4.99981 0.286602
2597 175.444 192.953 229.177 -4.6142 0.255667
2598 175.444 192.953 231.37 -4.2248 0.232486
2599 175.444 192.953 233.562 -3.83465 0.216781
2600 175.444 192.953 235.755 -3.44636 0.206561
2601 175.444 192.953 237.947 -3.06202 0.200677
2602 175.444 192.953 240.139 -2.68333 0.198174
2603 175.444 192.953 242.332 -2.31126 0.198291
2604 175.444 192.953 244.524 -1.94581 0.200295
2605 175.444 192.953 246.717 -1.5855 0.203771
2606 175.444 192.953 248.909 -1.22776 0.20839
2607 175.444 192.953 251.102 -0.869728 0.214062
2608 175.444 192.953 253.294 -0.509344 0.220889
2609 175.444 194.38 220.408 -6.11788 0.470027
2610 175.444 194.38 222.6 -5.75964 0.392212
2611 175.444 194.38 224.793 -5.3923 0.334703
2612 175.444 194.38 226.985 -5.01655 0.291437
2613 175.444 194.38 229.177 -4.63453 0.258645
2614 175.444 194.38 231.37 -4.24887 0.235191
2615 175.444 194.38 233.562 -3.86236 0.21892
2616 175.444 194.38 235.755 -3.47766 0.208486
2617 175.444 194.38 237.947 -3.09714 0.202329
2618 175.444 194.38 240.139 -2.72273 0.199513
2619 175.444 194.38 242.332 -2.35551 0.199796
2620 175.444 194.38 244.524 -1.99529 0.202065
2621 175.444 194.38 246.717 -1.64011 0.205964
2622 175.444 194.38 248.909 -1.28678 0.211056
2623 175.444 194.38 251.102 -0.932126 0.217211
2624 175.444 194.38 253.294 -0.574316 0.224456
2625 175.444 195.807 222.6 -5.78261 0.411102
2626 175.444 195.807 224.793 -5.41289 0.346048
2627 175.444 195.807 226.985 -5.03776 0.298323
2628 175.444 195.807 229.177 -4.65765 0.263614
2629 175.444 195.807 231.37 -4.27442 0.238284
2630 175.444 195.807 233.562 -3.89051 0.221038
2631 175.444 195.807 235.755 -3.50867 0.210393
2632 175.444 195.807 237.947 -3.1316 0.203967
2633 175.444 195.807 240.139 -2.7615 0.201339
2634 175.444 195.807 242.332 -2.39955 0.201686
2635 175.444 195.807 244.524 -2.04516 0.204342
2636 175.444 195.807 246.717 -1.69563 0.208645
2637 175.444 195.807 248.909 -1.34682 0.214109
2638 175.444 195.807 251.102 -0.995142 0.220556
2639 175.444 195.807 253.294 -0.639185 0.228062
2640 175.444 197.234 222.6 -5.81068 0.434789
2641 175.444 197.234 224.793 -5.43797 0.360093
2642 175.444 197.234 226.985 -5.06224 0.306901
2643 175.444 197.234 229.177 -4.68273 0.268741
2644 175.444 197.234 231.37 -4.30055 0.242025
2645 175.444 197.234 233.562 -3.91809 0.223584
2646 175.444 197.234 235.755 -3.53824 0.212282
2647 175.444 197.234 237.947 -3.16409 0.205916
2648 175.444 197.234 240.139 -2.79816 0.203477
2649 175.444 197.234 242.332 -2.44175 0.20413
2650 175.444 197.234 244.524 -2.09381 0.207221
2651 175.444 197.234 246.717 -1.75054 0.211953
2652 175.444 197.234 248.909 -1.4065 0.21764
2653 175.444 197.234 251.102 -1.05738 0.224119
2654 175.444 197.234 253.294 -0.702392 0.231643
2655 175.444 198.662 222.6 -5.84094 0.461092
2656 175.444 198.662 224.793 -5.4657 0.375122
2657 175.444 198.662 226.985 -5.08884 0.315245
2658 175.444 198.662 229.177 -4.70878 0.273772
2659 175.444 198.662 231.37 -4.3264 0.245168
2660 175.444 198.662 233.562 -3.9441 0.226541
2661 175.444 198.662 235.755 -3.5652 0.214311
2662 175.444 198.662 237.947 -3.19319 0.208166
2663 175.444 198.662 240.139 -2.83114 0.206077
2664 175.444 198.662 242.332 -2.48048 0.207269
2665 175.444 198.662 244.524 -2.13968 0.211024
2666 175.444 198.662 246.717 -1.80361 0.216197
2667 175.444 198.662 248.909 -1.46499 0.222
2668 175.444 198.662 251.102 -1.11835 0.228166
2669 175.444 200.089 222.6 -5.87118 0.486384
2670 175.444 200.089 224.793 -5.49463 0.388631
2671 175.444 200.089 226.985 -5.11642 0.322861
2672 175.444 200.089 229.177 -4.73489 0.278354
2673 175.444 200.089 231.37 -4.35099 0.248539
2674 175.444 200.089 233.562 -3.96752 0.22888
2675 175.444 200.089 235.755 -3.58829 0.216935
2676 175.444 200.089 237.947 -3.21749 0.210867
2677 175.444 200.089 240.139 -2.85882 0.209282
2678 175.444 200.089 242.332 -2.51402 0.211355
2679 175.444 200.089 244.524 -2.1812 0.215982
2680 175.444 200.089 246.717 -1.85376 0.221805
2681 175.444 200.089 248.909 -1.52201 0.227611
2682 175.444 200.089 251.102 -1.17856 0.233158
2683 175.444 201.516 224.793 -5.52381 0.399276
2684 175.444 201.516 226.985 -5.14426 0.328885
2685 175.444 201.516 229.177 -4.76033 0.281917
2686 175.444 201.516 231.37 -4.37351 0.251335
2687 175.444 201.516 233.562 -3.98729 0.231626
2688 175.444 201.516 235.755 -3.60625 0.219679
2689 175.444 201.516 237.947 -3.23542 0.214155
2690 175.444 201.516 240.139 -2.87936 0.213533
2691 175.444 201.516 242.332 -2.54043 0.216628
2692 175.444 201.516 244.524 -2.21653 0.222479
2693 175.444 201.516 246.717 -1.89967 0.229214
2694 175.444 201.516 248.909 -1.57731 0.235063
2695 175.444 201.516 251.102 -1.23909 0.23969
2696 175.444 202.943 224.793 -5.55319 0.404575
2697 175.444 202.943 226.985 -5.17215 0.331507
2698 175.444 202.943 229.177 -4.78464 0.284035
2699 175.444 202.943 231.37 -4.39325 0.253182
2700 175.444 202.943 233.562 -4.00243 0.233914
2701 175.444 202.943 235.755 -3.61775 0.222539
2702 175.444 202.943 237.947 -3.2453 0.218006
2703 175.444 202.943 240.139 -2.89079 0.218464
2704 175.444 202.943 242.332 -2.5574 0.223405
2705 175.444 202.943 244.524 -2.24325 0.23095
2706 175.444 202.943 246.717 -1.93925 0.238856
2707 175.444 202.943 248.909 -1.62987 0.244883
2708 175.444 204.37 224.793 -5.58356 0.403669
2709 175.444 204.37 226.985 -5.20033 0.331205
2710 175.444 204.37 229.177 -4.80765 0.284737
2711 175.444 204.37 231.37 -4.40963 0.254755
2712 175.444 204.37 233.562 -4.012 0.236038
2713 175.444 204.37 235.755 -3.62144 0.225953
2714 175.444 204.37 237.947 -3.24533 0.222689
2715 175.444 204.37 240.139 -2.89074 0.224919
2716 175.444 204.37 242.332 -2.56212 0.232085
2717 175.444 204.37 244.524 -2.25808 0.241847
2718 175.444 204.37 246.717 -1.96911 0.251176
2719 175.444 204.37 248.909 -1.67716 0.257315
2720 175.444 205.797 224.793 -5.61645 0.396683
2721 175.444 205.797 226.985 -5.22966 0.328075
2722 175.444 205.797 229.177 -4.82968 0.283684
2723 175.444 205.797 231.37 -4.42243 0.255798
2724 175.444 205.797 233.562 -4.01523 0.238981
2725 175.444 205.797 235.755 -3.61602 0.230329
2726 175.444 205.797 237.947 -3.23354 0.228734
2727 175.444 205.797 240.139 -2.8766 0.232916
2728 175.444 205.797 242.332 -2.55119 0.243027
2729 175.444 205.797 244.524 -2.25699 0.255615
2730 175.444 205.797 246.717 -1.98482 0.266452
2731 175.444 205.797 248.909 -1.7152 0.272479
2732 175.444 207.225 222.6 -6.02386 0.481431
2733 175.444 207.225 224.793 -5.65417 0.384412
2734 175.444 207.225 226.985 -5.26173 0.322139
2735 175.444 207.225 229.177 -4.85151 0.282154
2736 175.444 207.225 231.37 -4.43185 0.256836
2737 175.444 207.225 233.562 -4.0118 0.242575
2738 175.444 207.225 235.755 -3.60057 0.236038
2739 175.444 207.225 237.947 -3.20818 0.236883
2740 175.444 207.225 240.139 -2.84546 0.24367
2741 175.444 207.225 242.332 -2.52078 0.256642
2742 175.444 207.225 244.524 -2.23577 0.272211
2743 175.444 207.225 246.717 -1.98214 0.284773
2744 175.444 208.652 224.793 -5.69963 0.368409
2745 175.444 208.652 226.985 -5.29886 0.314719
2746 175.444 208.652 229.177 -4.87486 0.28026
2747 175.444 208.652 231.37 -4.43889 0.259029
2748 175.444 208.652 233.562 -4.00223 0.247734
2749 175.444 208.652 235.755 -3.57493 0.244896
2750 175.444 208.652 237.947 -3.16814 0.248404
2751 175.444 208.652 240.139 -2.79491 0.258258
2752 175.444 208.652 242.332 -2.46763 0.273176
2753 175.444 208.652 244.524 -2.19172 0.290947
2754 175.444 210.079 226.985 -5.34457 0.308091
2755 175.444 210.079 229.177 -4.90285 0.279904
2756 175.444 210.079 231.37 -4.44624 0.263108
2757 175.444 210.079 233.562 -3.98873 0.255798
2758 175.444 210.079 235.755 -3.54084 0.256836
2759 175.444 210.079 237.947 -3.11419 0.266003
2760 175.444 210.079 240.139 -2.725 0.27919
2761 175.444 210.079 242.332 -2.39203 0.294053
2762 175.444 210.079 244.524 -2.12724 0.31137
2763 175.444 211.506 229.177 -4.94147 0.282742
2764 175.444 211.506 231.37 -4.45976 0.270838
2765 175.444 211.506 233.562 -3.97679 0.268121
2766 175.444 211.506 235.755 -3.5031 0.275105
2767 175.444 211.506 237.947 -3.0509 0.29155
2768 175.444 211.506 240.139 -2.64151 0.31153
2769 175.444 212.933 233.562 -3.97717 0.285787
2770 175.444 212.933 235.755 -3.47118 0.300214
2771 176.872 162.982 233.562 -3.71587 0.262729
2772 176.872 162.982 235.755 -3.29298 0.308307
2773 176.872 164.409 229.177 -4.50824 0.2322
2774 176.872 164.409 231.37 -4.1085 0.236461
2775 176.872 164.409 233.562 -3.70274 0.254362
2776 176.872 164.409 235.755 -3.29254 0.290867
2777 176.872 164.409 237.947 -2.88181 0.347198
2778 176.872 164.409 240.139 -2.48006 0.420081
2779 176.872 165.837 226.985 -4.87494 0.23912
2780 176.872 165.837 229.177 -4.48616 0.231482
2781 176.872 165.837 231.37 -4.09113 0.233058
2782 176.872 165.837 233.562 -3.6917 0.246522
2783 176.872 165.837 235.755 -3.29089 0.274378
2784 176.872 165.837 237.947 -2.89311 0.317036
2785 176.872 165.837 240.139 -2.50513 0.370596
2786 176.872 165.837 242.332 -2.13456 0.427867
2787 176.872 165.837 244.524 -1.77689 0.481776
2788 176.872 167.264 224.793 -5.23183 0.258129
2789 176.872 167.264 226.985 -4.8536 0.240923
2790 176.872 167.264 229.177 -4.46841 0.231338
2791 176.872 167.264 231.37 -4.07692 0.230185
2792 176.872 167.264 233.562 -3.68205 0.239259
2793 176.872 167.264 235.755 -3.28762 0.259801
2794 176.872 167.264 237.947 -2.89796 0.290751
2795 176.872 167.264 240.139 -2.51747 0.329363
2796 176.872 167.264 242.332 -2.14799 0.369967
2797 176.872 167.264 244.524 -1.78014 0.408871
2798 176.872 168.691 222.6 -5.58005 0.289605
2799 176.872 168.691 224.793 -5.21204 0.26374
2800 176.872 168.691 226.985 -4.83755 0.244488
2801 176.872 168.691 229.177 -4.45468 0.232057
2802 176.872 168.691 231.37 -4.06541 0.228005
2803 176.872 168.691 233.562 -3.67346 0.233058
2804 176.872 168.691 235.755 -3.28297 0.246791
2805 176.872 168.691 237.947 -2.89791 0.268741
2806 176.872 168.691 240.139 -2.52104 0.295823
2807 176.872 168.691 242.332 -2.15155 0.323891
2808 176.872 168.691 244.524 -1.78025 0.350359
2809 176.872 168.691 246.717 -1.38869 0.376964
2810 176.872 170.118 222.6 -5.56158 0.300103
2811 176.872 170.118 224.793 -5.19898 0.271697
2812 176.872 170.118 226.985 -4.82664 0.249073
2813 176.872 170.118 229.177 -4.44472 0.23434
2814 176.872 170.118 231.37 -4.0564 0.226541
2815 176.872 170.118 233.562 -3.66584 0.227713
2816 176.872 170.118 235.755 -3.27735 0.236038
2817 176.872 170.118 237.947 -2.89445 0.250805
2818 176.872 170.118 240.139 -2.51894 0.26905
2819 176.872 170.118 242.332 -2.14909 0.28791
2820 176.872 170.118 244.524 -1.77753 0.305008
2821 176.872 170.118 246.717 -1.39263 0.320428
2822 176.872 170.118 248.909 -0.988692 0.333568
2823 176.872 171.545 220.408 -5.89829 0.351486
2824 176.872 171.545 222.6 -5.55118 0.314187
2825 176.872 171.545 224.793 -5.19238 0.281801
2826 176.872 171.545 226.985 -4.82065 0.255928
2827 176.872 171.545 229.177 -4.4384 0.237164
2828 176.872 171.545 231.37 -4.04975 0.2261
2829 176.872 171.545 233.562 -3.65927 0.223136
2830 176.872 171.545 235.755 -3.27121 0.226981
2831 176.872 171.545 237.947 -2.8888 0.235897
2832 176.872 171.545 240.139 -2.51325 0.248016
2833 176.872 171.545 242.332 -2.14277 0.260312
2834 176.872 171.545 244.524 -1.77181 0.270985
2835 176.872 171.545 246.717 -1.39295 0.279571
2836 176.872 171.545 248.909 -1.00296 0.285892
2837 176.872 172.972 220.408 -5.88694 0.375122
2838 176.872 172.972 222.6 -5.54888 0.33201
2839 176.872 172.972 224.793 -5.19207 0.294053
2840 176.872 172.972 226.985 -4.81944 0.263614
2841 176.872 172.972 229.177 -4.43554 0.240646
2842 176.872 172.972 231.37 -4.04536 0.226247
2843 176.872 172.972 233.562 -3.6538 0.219982
2844 176.872 172.972 235.755 -3.26504 0.219679
2845 176.872 172.972 237.947 -2.88191 0.224623
2846 176.872 172.972 240.139 -2.50544 0.231755
2847 176.872 172.972 242.332 -2.13396 0.239482
2848 176.872 172.972 244.524 -1.76333 0.246089
2849 176.872 172.972 246.717 -1.38846 0.251004
2850 176.872 172.972 248.909 -1.00699 0.254441
2851 176.872 172.972 251.102 -0.622004 0.257211
2852 176.872 174.4 220.408 -5.88707 0.404082
2853 176.872 174.4 222.6 -5.55474 0.35347
2854 176.872 174.4 224.793 -5.19775 0.307982
2855 176.872 174.4 226.985 -4.82267 0.271331
2856 176.872 174.4 229.177 -4.43585 0.24476
2857 176.872 174.4 231.37 -4.04317 0.226835
2858 176.872 174.4 233.562 -3.64964 0.217548
2859 176.872 174.4 235.755 -3.25929 0.214311
2860 176.872 174.4 237.947 -2.87471 0.21555
2861 176.872 174.4 240.139 -2.49668 0.219406
2862 176.872 174.4 242.332 -2.1238 0.22403
2863 176.872 174.4 244.524 -1.75285 0.228137
2864 176.872 174.4 246.717 -1.38002 0.231267
2865 176.872 174.4 248.909 -1.00319 0.2338
2866 176.872 174.4 251.102 -0.623207 0.236857
2867 176.872 175.827 218.215 -6.18733 0.497411
2868 176.872 175.827 220.408 -5.89863 0.436851
2869 176.872 175.827 222.6 -5.56828 0.376185
2870 176.872 175.827 224.793 -5.20871 0.322552
2871 176.872 175.827 226.985 -4.82963 0.280023
2872 176.872 175.827 229.177 -4.43894 0.24894
2873 176.872 175.827 231.37 -4.04304 0.228151
2874 176.872 175.827 233.562 -3.64698 0.215858
2875 176.872 175.827 235.755 -3.25454 0.209918
2876 176.872 175.827 237.947 -2.86801 0.208805
2877 176.872 175.827 240.139 -2.48805 0.210187
2878 176.872 175.827 242.332 -2.11345 0.212736
2879 176.872 175.827 244.524 -1.74157 0.215334
2880 176.872 175.827 246.717 -1.36932 0.217609
2881 176.872 175.827 248.909 -0.994662 0.219982
2882 176.872 175.827 251.102 -0.617242 0.223469
2883 176.872 177.254 220.408 -5.91981 0.471301
2884 176.872 177.254 222.6 -5.58789 0.398858
2885 176.872 177.254 224.793 -5.22367 0.335895
2886 176.872 177.254 226.985 -4.83946 0.28718
2887 176.872 177.254 229.177 -4.44428 0.252392
2888 176.872 177.254 231.37 -4.04485 0.229025
2889 176.872 177.254 233.562 -3.64603 0.214466
2890 176.872 177.254 235.755 -3.25129 0.206722
2891 176.872 177.254 237.947 -2.86264 0.203804
2892 176.872 177.254 240.139 -2.48061 0.203428
2893 176.872 177.254 242.332 -2.10412 0.204586
2894 176.872 177.254 244.524 -1.73092 0.206239
2895 176.872 177.254 246.717 -1.35833 0.208102
2896 176.872 177.254 248.909 -0.984365 0.210519
2897 176.872 177.254 251.102 -0.60807 0.214303
2898 176.872 177.254 253.294 -0.229225 0.220516
2899 176.872 178.681 222.6 -5.6108 0.418644
2900 176.872 178.681 224.793 -5.24062 0.347103
2901 176.872 178.681 226.985 -4.85081 0.293145
2902 176.872 178.681 229.177 -4.45115 0.255277
2903 176.872 178.681 231.37 -4.04833 0.229895
2904 176.872 178.681 233.562 -3.64693 0.213845
2905 176.872 178.681 235.755 -3.25005 0.204456
2906 176.872 178.681 237.947 -2.85939 0.200012
2907 176.872 178.681 240.139 -2.47537 0.198576
2908 176.872 178.681 242.332 -2.09701 0.198777
2909 176.872 178.681 244.524 -1.72232 0.199863
2910 176.872 178.681 246.717 -1.34892 0.201471
2911 176.872 178.681 248.909 -0.974889 0.203902
2912 176.872 178.681 251.102 -0.598937 0.207832
2913 176.872 178.681 253.294 -0.220311 0.214072
2914 176.872 180.108 222.6 -5.63328 0.432795
2915 176.872 180.108 224.793 -5.25716 0.354691
2916 176.872 180.108 226.985 -4.86227 0.296981
2917 176.872 180.108 229.177 -4.45883 0.256966
2918 176.872 180.108 231.37 -4.05331 0.230473
2919 176.872 180.108 233.562 -3.6499 0.213065
2920 176.872 180.108 235.755 -3.25129 0.202986
2921 176.872 180.108 237.947 -2.85898 0.197501
2922 176.872 180.108 240.139 -2.47323 0.195229
2923 176.872 180.108 242.332 -2.0932 0.19482
2924 176.872 180.108 244.524 -1.71711 0.195519
2925 176.872 180.108 246.717 -1.3428 0.196944
2926 176.872 180.108 248.909 -0.968398 0.199346
2927 176.872 180.108 251.102 -0.592463 0.203235
2928 176.872 180.108 253.294 -0.213919 0.209338
2929 176.872 181.536 222.6 -5.65144 0.439586
2930 176.872 181.536 224.793 -5.27089 0.358145
2931 176.872 181.536 226.985 -4.87251 0.298545
2932 176.872 181.536 229.177 -4.4667 0.257613
2933 176.872 181.536 231.37 -4.05963 0.230329
2934 176.872 181.536 233.562 -3.65506 0.212909
2935 176.872 181.536 235.755 -3.25542 0.202164
2936 176.872 181.536 237.947 -2.86197 0.195978
2937 176.872 181.536 240.139 -2.47495 0.193121
2938 176.872 181.536 242.332 -2.09362 0.19231
2939 176.872 181.536 244.524 -1.7164 0.192707
2940 176.872 181.536 246.717 -1.34134 0.193981
2941 176.872 181.536 248.909 -0.966612 0.196301
2942 176.872 181.536 251.102 -0.590694 0.200069
2943 176.872 181.536 253.294 -0.212297 0.205942
2944 176.872 182.963 222.6 -5.66243 0.438525
2945 176.872 182.963 224.793 -5.28012 0.357402
2946 176.872 182.963 226.985 -4.88069 0.297876
2947 176.872 182.963 229.177 -4.47442 0.257095
2948 176.872 182.963 231.37 -4.06722 0.23004
2949 176.872 182.963 233.562 -3.66262 0.212282
2950 176.872 182.963 235.755 -3.26277 0.201339
2951 176.872 182.963 237.947 -2.86886 0.194786
2952 176.872 182.963 240.139 -2.48112 0.191911
2953 176.872 182.963 242.332 -2.09895 0.190868
2954 176.872 182.963 244.524 -1.72103 0.191094
2955 176.872 182.963 246.717 -1.34556 0.192258
2956 176.872 182.963 248.909 -0.970795 0.194478
2957 176.872 182.963 251.102 -0.595129 0.198088
2958 176.872 182.963 253.294 -0.217134 0.203691
2959 176.872 184.39 222.6 -5.6655 0.429939
2960 176.872 184.39 224.793 -5.28454 0.352338
2961 176.872 184.39 226.985 -4.88667 0.295294
2962 176.872 184.39 229.177 -4.48198 0.256188
2963 176.872 184.39 231.37 -4.07619 0.229606
2964 176.872 184.39 233.562 -3.67271 0.211969
2965 176.872 184.39 235.755 -3.27356 0.201174
2966 176.872 184.39 237.947 -2.8799 0.194786
2967 176.872 184.39 240.139 -2.49208 0.191477
2968 176.872 184.39 242.332 -2.10967 0.190256
2969 176.872 184.39 244.524 -1.73155 0.190361
2970 176.872 184.39 246.717 -1.35617 0.19146
2971 176.872 184.39 248.909 -0.981796 0.193603
2972 176.872 184.39 251.102 -0.606777 0.197108
2973 176.872 184.39 253.294 -0.22957 0.202469
2974 176.872 185.817 222.6 -5.66238 0.416252
2975 176.872 185.817 224.793 -5.28523 0.344505
2976 176.872 185.817 226.985 -4.89119 0.29155
2977 176.872 185.817 229.177 -4.48984 0.254624
2978 176.872 185.817 231.37 -4.08682 0.229315
2979 176.872 185.817 233.562 -3.68548 0.212126
2980 176.872 185.817 235.755 -3.28787 0.201339
2981 176.872 185.817 237.947 -2.8952 0.194956
2982 176.872 185.817 240.139 -2.50797 0.191564
2983 176.872 185.817 242.332 -2.12594 0.190239
2984 176.872 185.817 244.524 -1.74824 0.190309
2985 176.872 185.817 246.717 -1.3735 0.191425
2986 176.872 185.817 248.909 -1.00005 0.193569
2987 176.872 185.817 251.102 -0.626174 0.197001
2988 176.872 185.817 253.294 -0.250217 0.20219
2989 176.872 187.244 220.408 -5.99927 0.4815
2990 176.872 187.244 222.6 -5.65683 0.400442
2991 176.872 187.244 224.793 -5.28456 0.335697
2992 176.872 187.244 226.985 -4.8956 0.28776
2993 176.872 187.244 229.177 -4.49875 0.253445
2994 176.872 187.244 231.37 -4.09944 0.22917
2995 176.872 187.244 233.562 -3.70104 0.212752
2996 176.872 187.244 235.755 -3.30568 0.202164
2997 176.872 187.244 237.947 -2.91468 0.195468
2998 176.872 187.244 240.139 -2.52867 0.192084
2999 176.872 187.244 242.332 -2.14767 0.190728
3000 176.872 187.244 244.524 -1.77105 0.19078
3001 176.872 187.244 246.717 -1.39758 0.191963
3002 176.872 187.244 248.909 -1.02562 0.194187
3003 176.872 187.244 251.102 -0.653403 0.197647
3004 176.872 187.244 253.294 -0.279169 0.202771
3005 176.872 188.671 220.408 -5.99473 0.460876
3006 176.872 188.671 222.6 -5.65324 0.387258
3007 176.872 188.671 224.793 -5.28528 0.329089
3008 176.872 188.671 226.985 -4.90151 0.285204
3009 176.872 188.671 229.177 -4.50953 0.252919
3010 176.872 188.671 231.37 -4.11438 0.229895
3011 176.872 188.671 233.562 -3.71941 0.213533
3012 176.872 188.671 235.755 -3.32678 0.203149
3013 176.872 188.671 237.947 -2.93797 0.196487
3014 176.872 188.671 240.139 -2.5538 0.192932
3015 176.872 188.671 242.332 -2.1745 0.191512
3016 176.872 188.671 244.524 -1.79963 0.191651
3017 176.872 188.671 246.717 -1.42807 0.192966
3018 176.872 188.671 248.909 -1.05819 0.195332
3019 176.872 188.671 251.102 -0.688107 0.198955
3020 176.872 188.671 253.294 -0.316022 0.204119
3021 176.872 190.099 220.408 -5.99915 0.449098
3022 176.872 190.099 222.6 -5.65546 0.379443
3023 176.872 190.099 224.793 -5.28995 0.325632
3024 176.872 190.099 226.985 -4.91044 0.284386
3025 176.872 190.099 229.177 -4.52295 0.253313
3026 176.872 190.099 231.37 -4.1319 0.231051
3027 176.872 190.099 233.562 -3.74043 0.215086
3028 176.872 190.099 235.755 -3.3508 0.204456
3029 176.872 190.099 237.947 -2.96457 0.197837
3030 176.872 190.099 240.139 -2.58279 0.19393
3031 176.872 190.099 242.332 -2.20579 0.192621
3032 176.872 190.099 244.524 -1.83334 0.192811
3033 176.872 190.099 246.717 -1.46432 0.194307
3034 176.872 190.099 248.909 -1.09704 0.196944
3035 176.872 190.099 251.102 -0.729518 0.200808
3036 176.872 190.099 253.294 -0.359902 0.206129
3037 176.872 191.526 220.408 -6.01545 0.449838
3038 176.872 191.526 222.6 -5.66573 0.380233
3039 176.872 191.526 224.793 -5.30017 0.327366
3040 176.872 191.526 226.985 -4.92334 0.286718
3041 176.872 191.526 229.177 -4.53943 0.255798
3042 176.872 191.526 231.37 -4.15199 0.232916
3043 176.872 191.526 233.562 -3.76386 0.216781
3044 176.872 191.526 235.755 -3.37722 0.206077
3045 176.872 191.526 237.947 -2.99381 0.199179
3046 176.872 191.526 240.139 -2.61478 0.195298
3047 176.872 191.526 242.332 -2.24068 0.193912
3048 176.872 191.526 244.524 -1.87126 0.194255
3049 176.872 191.526 246.717 -1.50538 0.195995
3050 176.872 191.526 248.909 -1.14116 0.198945
3051 176.872 191.526 251.102 -0.7765 0.203112
3052 176.872 191.526 253.294 -0.409541 0.208671
3053 176.872 192.953 220.408 -6.04378 0.465045
3054 176.872 192.953 222.6 -5.68462 0.389998
3055 176.872 192.953 224.793 -5.31655 0.333808
3056 176.872 192.953 226.985 -4.94065 0.29155
3057 176.872 192.953 229.177 -4.55914 0.259158
3058 176.872 192.953 231.37 -4.17449 0.236038
3059 176.872 192.953 233.562 -3.78919 0.219072
3060 176.872 192.953 235.755 -3.40534 0.207846
3061 176.872 192.953 237.947 -3.02477 0.200843
3062 176.872 192.953 240.139 -2.64881 0.196825
3063 176.872 192.953 242.332 -2.27808 0.195485
3064 176.872 192.953 244.524 -1.91228 0.195978
3065 176.872 192.953 246.717 -1.55006 0.197989
3066 176.872 192.953 248.909 -1.18928 0.20124
3067 176.872 192.953 251.102 -0.827659 0.20577
3068 176.872 192.953 253.294 -0.463389 0.211604
3069 176.872 194.38 220.408 -6.08194 0.49392
3070 176.872 194.38 222.6 -5.71122 0.407606
3071 176.872 194.38 224.793 -5.33872 0.344987
3072 176.872 194.38 226.985 -4.96217 0.298769
3073 176.872 194.38 229.177 -4.58177 0.264623
3074 176.872 194.38 231.37 -4.199 0.239538
3075 176.872 194.38 233.562 -3.81582 0.22209
3076 176.872 194.38 235.755 -3.43434 0.210234
3077 176.872 194.38 237.947 -3.0565 0.202657
3078 176.872 194.38 240.139 -2.68374 0.198677
3079 176.872 194.38 242.332 -2.31678 0.197298
3080 176.872 194.38 244.524 -1.95512 0.197989
3081 176.872 194.38 246.717 -1.59706 0.200278
3082 176.872 194.38 248.909 -1.24003 0.203869
3083 176.872 194.38 251.102 -0.881498 0.208677
3084 176.872 194.38 253.294 -0.519803 0.214796
3085 176.872 195.807 222.6 -5.74347 0.432333
3086 176.872 195.807 224.793 -5.36557 0.359907
3087 176.872 195.807 226.985 -4.98722 0.308091
3088 176.872 195.807 229.177 -4.60685 0.2701
3089 176.872 195.807 231.37 -4.2249 0.243533
3090 176.872 195.807 233.562 -3.84304 0.224919
3091 176.872 195.807 235.755 -3.46337 0.212282
3092 176.872 195.807 237.947 -3.08792 0.204619
3093 176.872 195.807 240.139 -2.71839 0.200511
3094 176.872 195.807 242.332 -2.35547 0.199463
3095 176.872 195.807 244.524 -1.99845 0.200395
3096 176.872 195.807 246.717 -1.64505 0.202953
3097 176.872 195.807 248.909 -1.29207 0.206819
3098 176.872 195.807 251.102 -0.936654 0.211827
3099 176.872 195.807 253.294 -0.577319 0.21813
3100 176.872 197.234 222.6 -5.77884 0.462246
3101 176.872 197.234 224.793 -5.39568 0.377157
3102 176.872 197.234 226.985 -5.0149 0.318292
3103 176.872 197.234 229.177 -4.63358 0.276795
3104 176.872 197.234 231.37 -4.2515 0.247465
3105 176.872 197.234 233.562 -3.87003 0.228005
3106 176.872 197.234 235.755 -3.49138 0.214621
3107 176.872 197.234 237.947 -3.11788 0.207044
3108 176.872 197.234 240.139 -2.75142 0.203149
3109 176.872 197.234 242.332 -2.39278 0.202032
3110 176.872 197.234 244.524 -2.04089 0.203264
3111 176.872 197.234 246.717 -1.69276 0.206142
3112 176.872 197.234 248.909 -1.3443 0.210171
3113 176.872 197.234 251.102 -0.992108 0.215256
3114 176.872 197.234 253.294 -0.634923 0.221578
3115 176.872 198.662 222.6 -5.81498 0.493649
3116 176.872 198.662 224.793 -5.42757 0.394918
3117 176.872 198.662 226.985 -5.04426 0.328075
3118 176.872 198.662 229.177 -4.66126 0.282742
3119 176.872 198.662 231.37 -4.27803 0.2516
3120 176.872 198.662 233.562 -3.8959 0.231051
3121 176.872 198.662 235.755 -3.51739 0.217241
3122 176.872 198.662 237.947 -3.14515 0.2096
3123 176.872 198.662 240.139 -2.7815 0.205754
3124 176.872 198.662 242.332 -2.42727 0.205122
3125 176.872 198.662 244.524 -2.08109 0.206787
3126 176.872 198.662 246.717 -1.73907 0.209997
3127 176.872 198.662 248.909 -1.39591 0.214155
3128 176.872 198.662 251.102 -1.04737 0.219087
3129 176.872 198.662 253.294 -0.692307 0.225228
3130 176.872 200.089 224.793 -5.46013 0.410697
3131 176.872 200.089 226.985 -5.07447 0.336785
3132 176.872 200.089 229.177 -4.68918 0.287876
3133 176.872 200.089 231.37 -4.30375 0.255016
3134 176.872 200.089 233.562 -3.91982 0.233629
3135 176.872 200.089 235.755 -3.5403 0.220133
3136 176.872 200.089 237.947 -3.16847 0.212282
3137 176.872 200.089 240.139 -2.80712 0.209123
3138 176.872 200.089 242.332 -2.45738 0.208853
3139 176.872 200.089 244.524 -2.11757 0.211151
3140 176.872 200.089 246.717 -1.78283 0.214776
3141 176.872 200.089 248.909 -1.44632 0.218981
3142 176.872 200.089 251.102 -1.10248 0.223613
3143 176.872 201.516 224.793 -5.49274 0.422679
3144 176.872 201.516 226.985 -5.10505 0.343246
3145 176.872 201.516 229.177 -4.71681 0.29178
3146 176.872 201.516 231.37 -4.32803 0.257871
3147 176.872 201.516 233.562 -3.9409 0.23632
3148 176.872 201.516 235.755 -3.55903 0.222838
3149 176.872 201.516 237.947 -3.18648 0.215241
3150 176.872 201.516 240.139 -2.82673 0.212439
3151 176.872 201.516 242.332 -2.48137 0.21344
3152 176.872 201.516 244.524 -2.14866 0.216536
3153 176.872 201.516 246.717 -1.82273 0.220737
3154 176.872 201.516 248.909 -1.49492 0.224993
3155 176.872 201.516 251.102 -1.15776 0.22917
3156 176.872 202.943 224.793 -5.52556 0.428701
3157 176.872 202.943 226.985 -5.13595 0.346528
3158 176.872 202.943 229.177 -4.74395 0.293939
3159 176.872 202.943 231.37 -4.3504 0.259927
3160 176.872 202.943 233.562 -3.95842 0.238563
3161 176.872 202.943 235.755 -3.5725 0.225363
3162 176.872 202.943 237.947 -3.19765 0.219072
3163 176.872 202.943 240.139 -2.83846 0.216935
3164 176.872 202.943 242.332 -2.49722 0.219027
3165 176.872 202.943 244.524 -2.17228 0.223226
3166 176.872 202.943 246.717 -1.85697 0.228166
3167 176.872 202.943 248.909 -1.54071 0.232515
3168 176.872 202.943 251.102 -1.21343 0.236081
3169 176.872 204.37 224.793 -5.55949 0.427767
3170 176.872 204.37 226.985 -5.16771 0.345759
3171 176.872 204.37 229.177 -4.7707 0.294053
3172 176.872 204.37 231.37 -4.37062 0.261078
3173 176.872 204.37 233.562 -3.9717 0.240923
3174 176.872 204.37 235.755 -3.57957 0.228734
3175 176.872 204.37 237.947 -3.20049 0.223136
3176 176.872 204.37 240.139 -2.84032 0.222689
3177 176.872 204.37 242.332 -2.50255 0.225879
3178 176.872 204.37 244.524 -2.18588 0.231468
3179 176.872 204.37 246.717 -1.88314 0.237318
3180 176.872 204.37 248.909 -1.58197 0.241764
3181 176.872 205.797 224.793 -5.59615 0.419676
3182 176.872 205.797 226.985 -5.20131 0.341984
3183 176.872 205.797 229.177 -4.79764 0.292804
3184 176.872 205.797 231.37 -4.38881 0.261842
3185 176.872 205.797 233.562 -3.98042 0.243123
3186 176.872 205.797 235.755 -3.57936 0.232486
3187 176.872 205.797 237.947 -3.19337 0.228589
3188 176.872 205.797 240.139 -2.83016 0.229315
3189 176.872 205.797 242.332 -2.49471 0.234383
3190 176.872 205.797 244.524 -2.18656 0.241571
3191 176.872 205.797 246.717 -1.89837 0.248418
3192 176.872 205.797 248.909 -1.61638 0.252972
3193 176.872 207.225 224.793 -5.63779 0.40515
3194 176.872 207.225 226.985 -5.23843 0.335103
3195 176.872 207.225 229.177 -4.82592 0.290523
3196 176.872 207.225 231.37 -4.40563 0.262603
3197 176.872 207.225 233.562 -3.98466 0.246522
3198 176.872 207.225 235.755 -3.57126 0.237864
3199 176.872 207.225 237.947 -3.17495 0.235756
3200 176.872 207.225 240.139 -2.80575 0.238423
3201 176.872 207.225 242.332 -2.471 0.245032
3202 176.872 207.225 244.524 -2.17157 0.253733
3203 176.872 207.225 246.717 -1.90005 0.261816
3204 176.872 208.652 224.793 -5.68709 0.386396
3205 176.872 208.652 226.985 -5.28144 0.326246
3206 176.872 208.652 229.177 -4.85752 0.28799
3207 176.872 208.652 231.37 -4.42261 0.264373
3208 176.872 208.652 233.562 -3.98538 0.250937
3209 176.872 208.652 235.755 -3.55545 0.24571
3210 176.872 208.652 237.947 -3.14438 0.246522
3211 176.872 208.652 240.139 -2.76542 0.251467
3212 176.872 208.652 242.332 -2.42948 0.258978
3213 176.872 208.652 244.524 -2.13943 0.268493
3214 176.872 208.652 246.717 -1.88709 0.278054
3215 176.872 210.079 224.793 -5.7471 0.366597
3216 176.872 210.079 226.985 -5.33358 0.317665
3217 176.872 210.079 229.177 -4.89573 0.286486
3218 176.872 210.079 231.37 -4.44271 0.26775
3219 176.872 210.079 233.562 -3.98491 0.258516
3220 176.872 210.079 235.755 -3.53331 0.257613
3221 176.872 210.079 237.947 -3.10206 0.263108
3222 176.872 210.079 240.139 -2.70913 0.271331
3223 176.872 210.079 242.332 -2.37066 0.27919
3224 176.872 210.079 244.524 -2.09195 0.28792
3225 176.872 211.506 226.985 -5.39942 0.310887
3226 176.872 211.506 229.177 -4.94573 0.287412
3227 176.872 211.506 231.37 -4.47117 0.274135
3228 176.872 211.506 233.562 -3.98785 0.269731
3229 176.872 211.506 235.755 -3.50826 0.275227
3230 176.872 211.506 237.947 -3.05033 0.288797
3231 176.872 211.506 240.139 -2.63968 0.303522
3232 176.872 211.506 242.332 -2.29991 0.312595
3233 176.872 212.933 231.37 -4.51647 0.284386
3234 176.872 212.933 233.562 -4.00181 0.286367
3235 176.872 212.933 235.755 -3.48607 0.300544
3236 176.872 212.933 237.947 -2.99373 0.326551
3237 176.872 212.933 240.139 -2.56325 0.354634
3238 178.3 162.982 231.37 -4.10543 0.241199
3239 178.3 162.982 233.562 -3.69229 0.263488
3240 178.3 162.982 235.755 -3.27183 0.305271
3241 178.3 162.982 237.947 -2.84961 0.368045
3242 178.3 164.409 229.177 -4.47785 0.232343
3243 178.3 164.409 231.37 -4.08035 0.236742
3244 178.3 164.409 233.562 -3.67709 0.254624
3245 178.3 164.409 235.755 -3.27033 0.287412
3246 178.3 164.409 237.947 -2.86561 0.336886
3247 178.3 164.409 240.139 -2.47434 0.3987
3248 178.3 164.409 242.332 -2.11381 0.464586
3249 178.3 165.837 224.793 -5.21952 0.253051
3250 178.3 165.837 226.985 -4.83603 0.238004
3251 178.3 165.837 229.177 -4.45029 0.231051
3252 178.3 165.837 231.37 -4.05924 0.233344
3253 178.3 165.837 233.562 -3.66383 0.246251
3254 178.3 165.837 235.755 -3.26716 0.271452
3255 178.3 165.837 237.947 -2.8744 0.308738
3256 178.3 165.837 240.139 -2.49316 0.355103
3257 178.3 165.837 242.332 -2.13145 0.403966
3258 178.3 165.837 244.524 -1.78761 0.449521
3259 178.3 167.264 224.793 -5.1819 0.255407
3260 178.3 167.264 226.985 -4.80734 0.239259
3261 178.3 167.264 229.177 -4.42733 0.230329
3262 178.3 167.264 231.37 -4.04144 0.229606
3263 178.3 167.264 233.562 -3.65189 0.238284
3264 178.3 167.264 235.755 -3.26223 0.256966
3265 178.3 167.264 237.947 -2.87704 0.284502
3266 178.3 167.264 240.139 -2.50119 0.318251
3267 178.3 167.264 242.332 -2.13745 0.353506
3268 178.3 167.264 244.524 -1.77996 0.386734
3269 178.3 167.264 246.717 -1.41019 0.419263
3270 178.3 168.691 222.6 -5.51367 0.284502
3271 178.3 168.691 224.793 -5.15203 0.260056
3272 178.3 168.691 226.985 -4.78422 0.242025
3273 178.3 168.691 229.177 -4.40857 0.230762
3274 178.3 168.691 231.37 -4.02648 0.227128
3275 178.3 168.691 233.562 -3.641 0.231626
3276 178.3 168.691 235.755 -3.25593 0.244216
3277 178.3 168.691 237.947 -2.87518 0.263993
3278 178.3 168.691 240.139 -2.50189 0.287784
3279 178.3 168.691 242.332 -2.13631 0.3125
3280 178.3 168.691 244.524 -1.77236 0.335361
3281 178.3 168.691 246.717 -1.39747 0.356311
3282 178.3 170.118 222.6 -5.48209 0.292464
3283 178.3 170.118 224.793 -5.1295 0.265877
3284 178.3 170.118 226.985 -4.76652 0.245846
3285 178.3 170.118 229.177 -4.39387 0.231626
3286 178.3 170.118 231.37 -4.0142 0.225363
3287 178.3 170.118 233.562 -3.63125 0.225805
3288 178.3 170.118 235.755 -3.24884 0.233344
3289 178.3 170.118 237.947 -2.8704 0.246657
3290 178.3 170.118 240.139 -2.49801 0.263046
3291 178.3 170.118 242.332 -2.13099 0.279809
3292 178.3 170.118 244.524 -1.76438 0.294752
3293 178.3 170.118 246.717 -1.39027 0.307084
3294 178.3 170.118 248.909 -1.00544 0.315477
3295 178.3 171.545 220.408 -5.79078 0.337774
3296 178.3 171.545 222.6 -5.45964 0.3033
3297 178.3 171.545 224.793 -5.11387 0.274014
3298 178.3 171.545 226.985 -4.75409 0.250406
3299 178.3 171.545 229.177 -4.38301 0.233771
3300 178.3 171.545 231.37 -4.00452 0.223881
3301 178.3 171.545 233.562 -3.62273 0.221189
3302 178.3 171.545 235.755 -3.24151 0.224771
3303 178.3 171.545 237.947 -2.86393 0.23263
3304 178.3 171.545 240.139 -2.49145 0.243301
3305 178.3 171.545 242.332 -2.12322 0.254231
3306 178.3 171.545 244.524 -1.75551 0.26364
3307 178.3 171.545 246.717 -1.38333 0.270593
3308 178.3 171.545 248.909 -1.00494 0.274659
3309 178.3 172.972 220.408 -5.7655 0.355723
3310 178.3 172.972 222.6 -5.44592 0.31693
3311 178.3 172.972 224.793 -5.10489 0.283212
3312 178.3 172.972 226.985 -4.74666 0.256058
3313 178.3 172.972 229.177 -4.37589 0.23632
3314 178.3 172.972 231.37 -3.9974 0.223434
3315 178.3 172.972 233.562 -3.61564 0.218006
3316 178.3 172.972 235.755 -3.23452 0.217395
3317 178.3 172.972 237.947 -2.85673 0.22164
3318 178.3 172.972 240.139 -2.48354 0.227874
3319 178.3 172.972 242.332 -2.11411 0.234666
3320 178.3 172.972 244.524 -1.74569 0.240384
3321 178.3 172.972 246.717 -1.3749 0.244338
3322 178.3 172.972 248.909 -1.00046 0.24663
3323 178.3 172.972 251.102 -0.625005 0.24835
3324 178.3 174.4 218.215 -6.02678 0.426598
3325 178.3 174.4 220.408 -5.75216 0.376892
3326 178.3 174.4 222.6 -5.4407 0.332309
3327 178.3 174.4 224.793 -5.10218 0.293826
3328 178.3 174.4 226.985 -4.74392 0.262603
3329 178.3 174.4 229.177 -4.37227 0.239259
3330 178.3 174.4 231.37 -3.99278 0.223881
3331 178.3 174.4 233.562 -3.61022 0.214931
3332 178.3 174.4 235.755 -3.22833 0.211812
3333 178.3 174.4 237.947 -2.84966 0.213065
3334 178.3 174.4 240.139 -2.4753 0.216043
3335 178.3 174.4 242.332 -2.10455 0.219891
3336 178.3 174.4 244.524 -1.73532 0.223301
3337 178.3 174.4 246.717 -1.36508 0.225717
3338 178.3 174.4 248.909 -0.992583 0.227509
3339 178.3 174.4 251.102 -0.618692 0.229856
3340 178.3 175.827 218.215 -6.01315 0.455646
3341 178.3 175.827 220.408 -5.75051 0.400357
3342 178.3 175.827 222.6 -5.44341 0.349301
3343 178.3 175.827 224.793 -5.10515 0.304615
3344 178.3 175.827 226.985 -4.74539 0.269236
3345 178.3 175.827 229.177 -4.37184 0.242575
3346 178.3 175.827 231.37 -3.99062 0.224327
3347 178.3 175.827 233.562 -3.60658 0.213533
3348 178.3 175.827 235.755 -3.22343 0.207686
3349 178.3 175.827 237.947 -2.84344 0.2064
3350 178.3 175.827 240.139 -2.46764 0.207156
3351 178.3 175.827 242.332 -2.09543 0.208996
3352 178.3 175.827 244.524 -1.72515 0.210914
3353 178.3 175.827 246.717 -1.35474 0.212564
3354 178.3 175.827 248.909 -0.982895 0.214311
3355 178.3 175.827 251.102 -0.609473 0.217195
3356 178.3 175.827 253.294 -0.235069 0.222626
3357 178.3 177.254 218.215 -6.01599 0.485904
3358 178.3 177.254 220.408 -5.7591 0.424565
3359 178.3 177.254 222.6 -5.45286 0.365596
3360 178.3 177.254 224.793 -5.11276 0.314825
3361 178.3 177.254 226.985 -4.75035 0.274742
3362 178.3 177.254 229.177 -4.37418 0.245304
3363 178.3 177.254 231.37 -3.99077 0.225215
3364 178.3 177.254 233.562 -3.60496 0.212282
3365 178.3 177.254 235.755 -3.22025 0.204619
3366 178.3 177.254 237.947 -2.83875 0.201504
3367 178.3 177.254 240.139 -2.46138 0.200577
3368 178.3 177.254 242.332 -2.08764 0.201058
3369 178.3 177.254 244.524 -1.71614 0.202049
3370 178.3 177.254 246.717 -1.34509 0.203264
3371 178.3 177.254 248.909 -0.973127 0.205073
3372 178.3 177.254 251.102 -0.599561 0.2083
3373 178.3 177.254 253.294 -0.224231 0.213977
3374 178.3 178.681 220.408 -5.7752 0.446123
3375 178.3 178.681 222.6 -5.46697 0.379882
3376 178.3 178.681 224.793 -5.12357 0.323581
3377 178.3 178.681 226.985 -4.7578 0.279546
3378 178.3 178.681 229.177 -4.37878 0.247599
3379 178.3 178.681 231.37 -3.99309 0.225658
3380 178.3 178.681 233.562 -3.60547 0.21134
3381 178.3 178.681 235.755 -3.2192 0.202493
3382 178.3 178.681 237.947 -2.83622 0.197837
3383 178.3 178.681 240.139 -2.45731 0.19591
3384 178.3 178.681 242.332 -2.08208 0.195451
3385 178.3 178.681 244.524 -1.70931 0.195774
3386 178.3 178.681 246.717 -1.33739 0.196724
3387 178.3 178.681 248.909 -0.964928 0.198559
3388 178.3 178.681 251.102 -0.590928 0.201915
3389 178.3 178.681 253.294 -0.214786 0.207601
3390 178.3 180.108 220.408 -5.79502 0.462966
3391 178.3 180.108 222.6 -5.48317 0.390767
3392 178.3 180.108 224.793 -5.1359 0.329696
3393 178.3 180.108 226.985 -4.76673 0.282977
3394 178.3 180.108 229.177 -4.38505 0.249608
3395 178.3 180.108 231.37 -3.9974 0.226247
3396 178.3 180.108 233.562 -3.60826 0.210709
3397 178.3 180.108 235.755 -3.22064 0.201008
3398 178.3 180.108 237.947 -2.83635 0.195638
3399 178.3 180.108 240.139 -2.45611 0.192742
3400 178.3 180.108 242.332 -2.07956 0.191581
3401 178.3 180.108 244.524 -1.70563 0.191442
3402 178.3 180.108 246.717 -1.33282 0.192223
3403 178.3 180.108 248.909 -0.95976 0.193998
3404 178.3 180.108 251.102 -0.585265 0.197337
3405 178.3 180.108 253.294 -0.208454 0.202867
3406 178.3 181.536 220.408 -5.8147 0.472429
3407 178.3 181.536 222.6 -5.49891 0.39643
3408 178.3 181.536 224.793 -5.14813 0.332709
3409 178.3 181.536 226.985 -4.7762 0.284853
3410 178.3 181.536 229.177 -4.39258 0.250406
3411 178.3 181.536 231.37 -4.00357 0.226541
3412 178.3 181.536 233.562 -3.61339 0.210709
3413 178.3 181.536 235.755 -3.22487 0.200345
3414 178.3 181.536 237.947 -2.83965 0.19393
3415 178.3 181.536 240.139 -2.45837 0.190693
3416 178.3 181.536 242.332 -2.08078 0.189098
3417 178.3 181.536 244.524 -1.70591 0.18864
3418 178.3 181.536 246.717 -1.33239 0.189222
3419 178.3 181.536 248.909 -0.958839 0.190902
3420 178.3 181.536 251.102 -0.583973 0.194144
3421 178.3 181.536 253.294 -0.206704 0.199438
3422 178.3 182.963 220.408 -5.83137 0.474047
3423 178.3 182.963 222.6 -5.51225 0.397186
3424 178.3 182.963 224.793 -5.1591 0.333011
3425 178.3 182.963 226.985 -4.78562 0.284737
3426 178.3 182.963 229.177 -4.40107 0.250672
3427 178.3 182.963 231.37 -4.01154 0.226835
3428 178.3 182.963 233.562 -3.621 0.210867
3429 178.3 182.963 235.755 -3.23212 0.200179
3430 178.3 182.963 237.947 -2.84641 0.193586
3431 178.3 182.963 240.139 -2.46452 0.189661
3432 178.3 182.963 242.332 -2.08627 0.187667
3433 178.3 182.963 244.524 -1.71081 0.18701
3434 178.3 182.963 246.717 -1.33688 0.187436
3435 178.3 182.963 248.909 -0.963101 0.18901
3436 178.3 182.963 251.102 -0.588124 0.192088
3437 178.3 182.963 253.294 -0.2107 0.197118
3438 178.3 182.963 255.486 0.170313 0.204451
3439 178.3 184.39 220.408 -5.84419 0.468182
3440 178.3 184.39 222.6 -5.52267 0.393058
3441 178.3 184.39 224.793 -5.16849 0.331104
3442 178.3 184.39 226.985 -4.7948 0.284035
3443 178.3 184.39 229.177 -4.41048 0.250539
3444 178.3 184.39 231.37 -4.02134 0.227275
3445 178.3 184.39 233.562 -3.6312 0.211182
3446 178.3 184.39 235.755 -3.24254 0.200345
3447 178.3 184.39 237.947 -2.85689 0.193242
3448 178.3 184.39 240.139 -2.47485 0.189309
3449 178.3 184.39 242.332 -2.09637 0.187117
3450 178.3 184.39 244.524 -1.72074 0.186279
3451 178.3 184.39 246.717 -1.3468 0.186564
3452 178.3 184.39 248.909 -0.973176 0.188057
3453 178.3 184.39 251.102 -0.598452 0.191011
3454 178.3 184.39 253.294 -0.221253 0.195799
3455 178.3 184.39 255.486 0.159758 0.202743
3456 178.3 185.817 220.408 -5.85469 0.45754
3457 178.3 185.817 222.6 -5.53118 0.385965
3458 178.3 185.817 224.793 -5.177 0.327466
3459 178.3 185.817 226.985 -4.80419 0.282861
3460 178.3 185.817 229.177 -4.42106 0.250805
3461 178.3 185.817 231.37 -4.03313 0.227859
3462 178.3 185.817 233.562 -3.64404 0.211969
3463 178.3 185.817 235.755 -3.25622 0.200843
3464 178.3 185.817 237.947 -2.8711 0.19393
3465 178.3 185.817 240.139 -2.48943 0.189555
3466 178.3 185.817 242.332 -2.11122 0.187188
3467 178.3 185.817 244.524 -1.73591 0.186261
3468 178.3 185.817 246.717 -1.36241 0.186493
3469 178.3 185.817 248.909 -0.989386 0.187933
3470 178.3 185.817 251.102 -0.615343 0.190789
3471 178.3 185.817 253.294 -0.2388 0.195389
3472 178.3 185.817 255.486 0.141743 0.202024
3473 178.3 187.244 220.408 -5.86627 0.445602
3474 178.3 187.244 222.6 -5.54009 0.378391
3475 178.3 187.244 224.793 -5.18606 0.323581
3476 178.3 187.244 226.985 -4.81464 0.281682
3477 178.3 187.244 229.177 -4.43329 0.250805
3478 178.3 187.244 231.37 -4.04712 0.22888
3479 178.3 187.244 233.562 -3.6596 0.212909
3480 178.3 187.244 235.755 -3.27307 0.201999
3481 178.3 187.244 237.947 -2.88898 0.194786
3482 178.3 187.244 240.139 -2.50815 0.190274
3483 178.3 187.244 242.332 -2.13073 0.187791
3484 178.3 187.244 244.524 -1.75624 0.186796
3485 178.3 187.244 246.717 -1.3837 0.187028
3486 178.3 187.244 248.909 -1.01175 0.188481
3487 178.3 187.244 251.102 -0.638842 0.19131
3488 178.3 187.244 253.294 -0.263397 0.19581
3489 178.3 187.244 255.486 0.116195 0.202228
3490 178.3 188.671 220.408 -5.88294 0.437916
3491 178.3 188.671 222.6 -5.55208 0.37361
3492 178.3 188.671 224.793 -5.19736 0.321829
3493 178.3 188.671 226.985 -4.8271 0.28227
3494 178.3 188.671 229.177 -4.44764 0.252392
3495 178.3 188.671 231.37 -4.06347 0.230329
3496 178.3 188.671 233.562 -3.67782 0.214466
3497 178.3 188.671 235.755 -3.29291 0.203477
3498 178.3 188.671 237.947 -2.91024 0.196148
3499 178.3 188.671 240.139 -2.53072 0.191338
3500 178.3 188.671 242.332 -2.15458 0.188764
3501 178.3 188.671 244.524 -1.78146 0.187756
3502 178.3 188.671 246.717 -1.41039 0.188057
3503 178.3 188.671 248.909 -1.03999 0.189573
3504 178.3 188.671 251.102 -0.668653 0.192475
3505 178.3 188.671 253.294 -0.294726 0.196971
3506 178.3 188.671 255.486 0.0834589 0.203276
3507 178.3 190.099 220.408 -5.90812 0.438296
3508 178.3 190.099 222.6 -5.56958 0.373966
3509 178.3 190.099 224.793 -5.21245 0.323581
3510 178.3 190.099 226.985 -4.84256 0.28427
3511 178.3 190.099 229.177 -4.46459 0.254885
3512 178.3 190.099 231.37 -4.08231 0.232773
3513 178.3 190.099 233.562 -3.69856 0.21632
3514 178.3 190.099 235.755 -3.31543 0.20543
3515 178.3 190.099 237.947 -2.93449 0.197332
3516 178.3 190.099 240.139 -2.55665 0.192724
3517 178.3 190.099 242.332 -2.18226 0.190081
3518 178.3 190.099 244.524 -1.81101 0.189063
3519 178.3 190.099 246.717 -1.44192 0.189485
3520 178.3 190.099 248.909 -1.07355 0.191147
3521 178.3 190.099 251.102 -0.704175 0.194192
3522 178.3 190.099 253.294 -0.332126 0.198769
3523 178.3 190.099 255.486 0.044255 0.205065
3524 178.3 191.526 220.408 -5.9436 0.449838
3525 178.3 191.526 222.6 -5.5939 0.381804
3526 178.3 191.526 224.793 -5.23234 0.329391
3527 178.3 191.526 226.985 -4.86157 0.288797
3528 178.3 191.526 229.177 -4.4844 0.258516
3529 178.3 191.526 231.37 -4.10362 0.235474
3530 178.3 191.526 233.562 -3.72155 0.219224
3531 178.3 191.526 235.755 -3.34022 0.207365
3532 178.3 191.526 237.947 -2.96112 0.199346
3533 178.3 191.526 240.139 -2.58526 0.194444
3534 178.3 191.526 242.332 -2.21306 0.191616
3535 178.3 191.526 244.524 -1.84417 0.190711
3536 178.3 191.526 246.717 -1.47755 0.191268
3537 178.3 191.526 248.909 -1.11161 0.193121
3538 178.3 191.526 251.102 -0.744547 0.196368
3539 178.3 191.526 253.294 -0.374657 0.201094
3540 178.3 191.526 255.486 -0.000391951 0.207471
3541 178.3 192.953 220.408 -5.98911 0.474537
3542 178.3 192.953 222.6 -5.62525 0.397103
3543 178.3 192.953 224.793 -5.25729 0.339639
3544 178.3 192.953 226.985 -4.8843 0.296194
3545 178.3 192.953 229.177 -4.50705 0.263614
3546 178.3 192.953 231.37 -4.12715 0.239398
3547 178.3 192.953 233.562 -3.74642 0.22209
3548 178.3 192.953 235.755 -3.36669 0.209441
3549 178.3 192.953 237.947 -2.98945 0.201339
3550 178.3 192.953 240.139 -2.61578 0.196148
3551 178.3 192.953 242.332 -2.24611 0.193448
3552 178.3 192.953 244.524 -1.88004 0.192603
3553 178.3 192.953 246.717 -1.51634 0.193345
3554 178.3 192.953 248.909 -1.15323 0.195451
3555 178.3 192.953 251.102 -0.788742 0.198901
3556 178.3 192.953 253.294 -0.421206 0.20383
3557 178.3 192.953 255.486 -0.049271 0.210355
3558 178.3 194.38 222.6 -5.66258 0.419913
3559 178.3 194.38 224.793 -5.28683 0.353847
3560 178.3 194.38 226.985 -4.91054 0.305379
3561 178.3 194.38 229.177 -4.53231 0.269607
3562 178.3 194.38 231.37 -4.15259 0.243397
3563 178.3 194.38 233.562 -3.77266 0.224919
3564 178.3 194.38 235.755 -3.39417 0.212126
3565 178.3 194.38 237.947 -3.01865 0.203477
3566 178.3 194.38 240.139 -2.64726 0.198174
3567 178.3 194.38 242.332 -2.28041 0.195502
3568 178.3 194.38 244.524 -1.91758 0.194803
3569 178.3 194.38 246.717 -1.55727 0.195723
3570 178.3 194.38 248.909 -1.19735 0.198039
3571 178.3 194.38 251.102 -0.835672 0.201736
3572 178.3 194.38 253.294 -0.470618 0.206873
3573 178.3 195.807 222.6 -5.70399 0.449542
3574 178.3 195.807 224.793 -5.31999 0.371107
3575 178.3 195.807 226.985 -4.93967 0.316089
3576 178.3 195.807 229.177 -4.55969 0.276434
3577 178.3 195.807 231.37 -4.17937 0.248271
3578 178.3 195.807 233.562 -3.79959 0.228589
3579 178.3 195.807 235.755 -3.42188 0.214621
3580 178.3 195.807 237.947 -3.04781 0.206077
3581 178.3 195.807 240.139 -2.67869 0.200511
3582 178.3 195.807 242.332 -2.31488 0.197837
3583 178.3 195.807 244.524 -1.9557 0.197315
3584 178.3 195.807 246.717 -1.59925 0.198425
3585 178.3 195.807 248.909 -1.24295 0.200975
3586 178.3 195.807 251.102 -0.884349 0.204846
3587 178.3 195.807 253.294 -0.52188 0.210152
3588 178.3 197.234 222.6 -5.74718 0.483639
3589 178.3 197.234 224.793 -5.35543 0.390937
3590 178.3 197.234 226.985 -4.97094 0.327263
3591 178.3 197.234 229.177 -4.58858 0.283449
3592 178.3 197.234 231.37 -4.20695 0.252919
3593 178.3 197.234 233.562 -3.82658 0.231913
3594 178.3 197.234 235.755 -3.449 0.217548
3595 178.3 197.234 237.947 -3.07598 0.208166
3596 178.3 197.234 240.139 -2.70895 0.202822
3597 178.3 197.234 242.332 -2.34835 0.200511
3598 178.3 197.234 244.524 -1.99326 0.200179
3599 178.3 197.234 246.717 -1.64126 0.201537
3600 178.3 197.234 248.909 -1.28914 0.204244
3601 178.3 197.234 251.102 -0.934001 0.20823
3602 178.3 197.234 253.294 -0.574295 0.213648
3603 178.3 198.662 224.793 -5.39202 0.41013
3604 178.3 198.662 226.985 -5.00352 0.338266
3605 178.3 198.662 229.177 -4.61838 0.290178
3606 178.3 198.662 231.37 -4.23468 0.257354
3607 178.3 198.662 233.562 -3.85289 0.234766
3608 178.3 198.662 235.755 -3.47464 0.220435
3609 178.3 198.662 237.947 -3.10206 0.211024
3610 178.3 198.662 240.139 -2.73684 0.205754
3611 178.3 198.662 242.332 -2.37956 0.203526
3612 178.3 198.662 244.524 -2.02904 0.203526
3613 178.3 198.662 246.717 -1.68226 0.205122
3614 178.3 198.662 248.909 -1.33516 0.208006
3615 178.3 198.662 251.102 -0.984185 0.212
3616 178.3 198.662 253.294 -0.627621 0.217445
3617 178.3 200.089 224.793 -5.42873 0.427534
3618 178.3 200.089 226.985 -5.03683 0.347774
3619 178.3 200.089 229.177 -4.64859 0.295632
3620 178.3 200.089 231.37 -4.26203 0.260823
3621 178.3 200.089 233.562 -3.87779 0.237724
3622 178.3 200.089 235.755 -3.49791 0.222987
3623 178.3 200.089 237.947 -3.12497 0.213689
3624 178.3 200.089 240.139 -2.76112 0.208805
3625 178.3 200.089 242.332 -2.40716 0.206996
3626 178.3 200.089 244.524 -2.06175 0.207429
3627 178.3 200.089 246.717 -1.72121 0.209378
3628 178.3 200.089 248.909 -1.38041 0.212345
3629 178.3 200.089 251.102 -1.03477 0.216305
3630 178.3 200.089 253.294 -0.682152 0.221704
3631 178.3 201.516 224.793 -5.46524 0.440341
3632 178.3 201.516 226.985 -5.07055 0.354786
3633 178.3 201.516 229.177 -4.67886 0.299546
3634 178.3 201.516 231.37 -4.2885 0.26374
3635 178.3 201.516 233.562 -3.9006 0.240785
3636 178.3 201.516 235.755 -3.51786 0.225805
3637 178.3 201.516 237.947 -3.1435 0.216781
3638 178.3 201.516 240.139 -2.78034 0.212126
3639 178.3 201.516 242.332 -2.42959 0.211056
3640 178.3 201.516 244.524 -2.08991 0.212063
3641 178.3 201.516 246.717 -1.75691 0.214388
3642 178.3 201.516 248.909 -1.42422 0.217502
3643 178.3 201.516 251.102 -1.08583 0.221354
3644 178.3 202.943 224.793 -5.5018 0.446944
3645 178.3 202.943 226.985 -5.10487 0.357774
3646 178.3 202.943 229.177 -4.70912 0.30187
3647 178.3 202.943 231.37 -4.31379 0.266003
3648 178.3 202.943 233.562 -3.9208 0.242712
3649 178.3 202.943 235.755 -3.53359 0.228443
3650 178.3 202.943 237.947 -3.15637 0.220133
3651 178.3 202.943 240.139 -2.7929 0.216166
3652 178.3 202.943 242.332 -2.44509 0.215843
3653 178.3 202.943 244.524 -2.11174 0.217563
3654 178.3 202.943 246.717 -1.78789 0.220405
3655 178.3 202.943 248.909 -1.46575 0.223643
3656 178.3 202.943 251.102 -1.13748 0.227392
3657 178.3 204.37 224.793 -5.53947 0.445677
3658 178.3 204.37 226.985 -5.14031 0.357309
3659 178.3 204.37 229.177 -4.73969 0.301981
3660 178.3 204.37 231.37 -4.33793 0.266751
3661 178.3 204.37 233.562 -3.93793 0.244896
3662 178.3 204.37 235.755 -3.54425 0.231338
3663 178.3 204.37 237.947 -3.16225 0.224178
3664 178.3 204.37 240.139 -2.79706 0.221038
3665 178.3 204.37 242.332 -2.45164 0.22161
3666 178.3 204.37 244.524 -2.12519 0.224163
3667 178.3 204.37 246.717 -1.81232 0.227582
3668 178.3 204.37 248.909 -1.50384 0.230993
3669 178.3 204.37 251.102 -1.18964 0.23461
3670 178.3 205.797 224.793 -5.57992 0.436242
3671 178.3 205.797 226.985 -5.17809 0.352714
3672 178.3 205.797 229.177 -4.7713 0.300322
3673 178.3 205.797 231.37 -4.36121 0.2675
3674 178.3 205.797 233.562 -3.95186 0.247196
3675 178.3 205.797 235.755 -3.5491 0.234907
3676 178.3 205.797 237.947 -3.1598 0.229025
3677 178.3 205.797 240.139 -2.79092 0.227275
3678 178.3 205.797 242.332 -2.44699 0.228734
3679 178.3 205.797 244.524 -2.12794 0.2322
3680 178.3 205.797 246.717 -1.8281 0.236264
3681 178.3 205.797 248.909 -1.53694 0.239857
3682 178.3 207.225 224.793 -5.6253 0.42039
3683 178.3 207.225 226.985 -5.2198 0.344892
3684 178.3 207.225 229.177 -4.80517 0.297987
3685 178.3 207.225 231.37 -4.38445 0.268245
3686 178.3 207.225 233.562 -3.96288 0.25014
3687 178.3 207.225 235.755 -3.54768 0.239954
3688 178.3 207.225 237.947 -3.14773 0.235897
3689 178.3 207.225 240.139 -2.77249 0.235615
3690 178.3 207.225 242.332 -2.42883 0.238102
3691 178.3 207.225 244.524 -2.11776 0.242273
3692 178.3 207.225 246.717 -1.83319 0.247007
3693 178.3 207.225 248.909 -1.56339 0.250751
3694 178.3 208.652 224.793 -5.67812 0.399859
3695 178.3 208.652 226.985 -5.26764 0.3354
3696 178.3 208.652 229.177 -4.84333 0.294391
3697 178.3 208.652 231.37 -4.4093 0.269236
3698 178.3 208.652 233.562 -3.97194 0.254493
3699 178.3 208.652 235.755 -3.53999 0.247734
3700 178.3 208.652 237.947 -3.12495 0.246522
3701 178.3 208.652 240.139 -2.73993 0.248271
3702 178.3 208.652 242.332 -2.39517 0.251375
3703 178.3 208.652 244.524 -2.09296 0.255785
3704 178.3 208.652 246.717 -1.82616 0.261013
3705 178.3 210.079 224.793 -5.74091 0.377598
3706 178.3 210.079 226.985 -5.3244 0.325224
3707 178.3 210.079 229.177 -4.88858 0.292007
3708 178.3 210.079 231.37 -4.4383 0.272187
3709 178.3 210.079 233.562 -3.98091 0.26146
3710 178.3 210.079 235.755 -3.52673 0.259287
3711 178.3 210.079 237.947 -3.09074 0.262982
3712 178.3 210.079 240.139 -2.69169 0.268493
3713 178.3 210.079 242.332 -2.34482 0.272371
3714 178.3 210.079 244.524 -2.05332 0.275892
3715 178.3 211.506 226.985 -5.39354 0.316615
3716 178.3 211.506 229.177 -4.94501 0.29178
3717 178.3 211.506 231.37 -4.47558 0.277515
3718 178.3 211.506 233.562 -3.99304 0.272554
3719 178.3 211.506 235.755 -3.50939 0.276914
3720 178.3 211.506 237.947 -3.04463 0.289489
3721 178.3 211.506 240.139 -2.62657 0.302201
3722 178.3 211.506 242.332 -2.27796 0.308016
3723 178.3 211.506 244.524 -2.0007 0.309061
3724 178.3 212.933 229.177 -5.01805 0.294277
3725 178.3 212.933 231.37 -4.52687 0.286718
3726 178.3 212.933 233.562 -4.01314 0.288338
3727 178.3 212.933 235.755 -3.4904 0.303522
3728 178.3 212.933 237.947 -2.98622 0.331006
3729 178.3 212.933 240.139 -2.54335 0.357224
3730 178.3 214.36 235.755 -3.47327 0.339933
3731 179.728 162.982 229.177 -4.48727 0.235332
3732 179.728 162.982 231.37 -4.08417 0.2423
3733 179.728 162.982 233.562 -3.67377 0.263235
3734 179.728 162.982 235.755 -3.25875 0.299881
3735 179.728 162.982 237.947 -2.84749 0.352338
3736 179.728 162.982 240.139 -2.4579 0.416789
3737 179.728 164.409 226.985 -4.83882 0.237023
3738 179.728 164.409 229.177 -4.44955 0.232916
3739 179.728 164.409 231.37 -4.05545 0.237724
3740 179.728 164.409 233.562 -3.65596 0.253707
3741 179.728 164.409 235.755 -3.25439 0.282507
3742 179.728 164.409 237.947 -2.85789 0.323994
3743 179.728 164.409 240.139 -2.47901 0.374492
3744 179.728 164.409 242.332 -2.13445 0.427042
3745 179.728 165.837 224.793 -5.17695 0.25107
3746 179.728 165.837 226.985 -4.79808 0.237304
3747 179.728 165.837 229.177 -4.41711 0.230906
3748 179.728 165.837 231.37 -4.03076 0.233344
3749 179.728 165.837 233.562 -3.63999 0.245168
3750 179.728 165.837 235.755 -3.24845 0.267252
3751 179.728 165.837 237.947 -2.86215 0.298769
3752 179.728 165.837 240.139 -2.48944 0.337172
3753 179.728 165.837 242.332 -2.13898 0.37683
3754 179.728 165.837 244.524 -1.81269 0.412534
3755 179.728 167.264 222.6 -5.49672 0.275709
3756 179.728 167.264 224.793 -5.13113 0.253313
3757 179.728 167.264 226.985 -4.76312 0.238144
3758 179.728 167.264 229.177 -4.38935 0.23004
3759 179.728 167.264 231.37 -4.0094 0.229461
3760 179.728 167.264 233.562 -3.62536 0.237164
3761 179.728 167.264 235.755 -3.241 0.253445
3762 179.728 167.264 237.947 -2.86127 0.276914
3763 179.728 167.264 240.139 -2.49168 0.30515
3764 179.728 167.264 242.332 -2.13611 0.334216
3765 179.728 167.264 244.524 -1.79243 0.360416
3766 179.728 167.264 246.717 -1.45016 0.382519
3767 179.728 168.691 222.6 -5.44444 0.279904
3768 179.728 168.691 224.793 -5.09315 0.257095
3769 179.728 168.691 226.985 -4.73384 0.240508
3770 179.728 168.691 229.177 -4.36598 0.22975
3771 179.728 168.691 231.37 -3.991 0.226835
3772 179.728 168.691 233.562 -3.61192 0.230329
3773 179.728 168.691 235.755 -3.23246 0.241475
3774 179.728 168.691 237.947 -2.85676 0.258129
3775 179.728 168.691 240.139 -2.48844 0.278232
3776 179.728 168.691 242.332 -2.12899 0.298813
3777 179.728 168.691 244.524 -1.77532 0.316994
3778 179.728 168.691 246.717 -1.41996 0.331347
3779 179.728 168.691 248.909 -1.05888 0.339386
3780 179.728 170.118 220.408 -5.73059 0.315245
3781 179.728 170.118 222.6 -5.40286 0.286251
3782 179.728 170.118 224.793 -5.06279 0.261586
3783 179.728 170.118 226.985 -4.71018 0.24326
3784 179.728 170.118 229.177 -4.34681 0.230473
3785 179.728 170.118 231.37 -3.9755 0.224327
3786 179.728 170.118 233.562 -3.59977 0.224919
3787 179.728 170.118 235.755 -3.22345 0.231195
3788 179.728 170.118 237.947 -2.85 0.2423
3789 179.728 170.118 240.139 -2.48194 0.256006
3790 179.728 170.118 242.332 -2.11967 0.270025
3791 179.728 170.118 244.524 -1.76046 0.281999
3792 179.728 170.118 246.717 -1.39944 0.290534
3793 179.728 170.118 248.909 -1.03477 0.294448
3794 179.728 171.545 220.408 -5.68304 0.32645
3795 179.728 171.545 222.6 -5.37102 0.294504
3796 179.728 171.545 224.793 -5.03964 0.26775
3797 179.728 171.545 226.985 -4.69199 0.247196
3798 179.728 171.545 229.177 -4.33174 0.23177
3799 179.728 171.545 231.37 -3.96278 0.223286
3800 179.728 171.545 233.562 -3.58914 0.220284
3801 179.728 171.545 235.755 -3.21458 0.222389
3802 179.728 171.545 237.947 -2.84213 0.229315
3803 179.728 171.545 240.139 -2.47373 0.238018
3804 179.728 171.545 242.332 -2.10938 0.247088
3805 179.728 171.545 244.524 -1.74697 0.254585
3806 179.728 171.545 246.717 -1.38337 0.259414
3807 179.728 171.545 248.909 -1.01762 0.261243
3808 179.728 171.545 251.102 -0.653426 0.261222
3809 179.728 172.972 218.215 -5.91339 0.382936
3810 179.728 172.972 220.408 -5.6479 0.340031
3811 179.728 172.972 222.6 -5.34839 0.305051
3812 179.728 172.972 224.793 -5.02347 0.275348
3813 179.728 172.972 226.985 -4.67914 0.251335
3814 179.728 172.972 229.177 -4.32067 0.233771
3815 179.728 172.972 231.37 -3.95292 0.222389
3816 179.728 172.972 233.562 -3.58024 0.216628
3817 179.728 172.972 235.755 -3.20635 0.215858
3818 179.728 172.972 237.947 -2.83405 0.21892
3819 179.728 172.972 240.139 -2.46494 0.223821
3820 179.728 172.972 242.332 -2.09891 0.229214
3821 179.728 172.972 244.524 -1.7344 0.233672
3822 179.728 172.972 246.717 -1.3693 0.236348
3823 179.728 172.972 248.909 -1.00286 0.23743
3824 179.728 172.972 251.102 -0.636868 0.238362
3825 179.728 174.4 218.215 -5.87306 0.402348
3826 179.728 174.4 220.408 -5.62512 0.356097
3827 179.728 174.4 222.6 -5.33467 0.317245
3828 179.728 174.4 224.793 -5.01392 0.283916
3829 179.728 174.4 226.985 -4.67132 0.256318
3830 179.728 174.4 229.177 -4.31345 0.236179
3831 179.728 174.4 231.37 -3.9459 0.22194
3832 179.728 174.4 233.562 -3.57327 0.214
3833 179.728 174.4 235.755 -3.19928 0.210709
3834 179.728 174.4 237.947 -2.82654 0.210551
3835 179.728 174.4 240.139 -2.45642 0.212783
3836 179.728 174.4 242.332 -2.08887 0.215581
3837 179.728 174.4 244.524 -1.72274 0.218006
3838 179.728 174.4 246.717 -1.35642 0.219512
3839 179.728 174.4 248.909 -0.989175 0.220496
3840 179.728 174.4 251.102 -0.621576 0.222247
3841 179.728 175.827 218.215 -5.85131 0.422916
3842 179.728 175.827 220.408 -5.61444 0.373163
3843 179.728 175.827 222.6 -5.32938 0.329595
3844 179.728 175.827 224.793 -5.01057 0.292237
3845 179.728 175.827 226.985 -4.66815 0.261968
3846 179.728 175.827 229.177 -4.30984 0.238702
3847 179.728 175.827 231.37 -3.94167 0.222539
3848 179.728 175.827 233.562 -3.56845 0.212126
3849 179.728 175.827 235.755 -3.19381 0.206561
3850 179.728 175.827 237.947 -2.8202 0.204456
3851 179.728 175.827 240.139 -2.44889 0.204439
3852 179.728 175.827 242.332 -2.0799 0.205398
3853 179.728 175.827 244.524 -1.71231 0.206448
3854 179.728 175.827 246.717 -1.34481 0.207333
3855 179.728 175.827 248.909 -0.976579 0.208406
3856 179.728 175.827 251.102 -0.607487 0.210756
3857 179.728 175.827 253.294 -0.237849 0.215835
3858 179.728 177.254 218.215 -5.84664 0.443205
3859 179.728 177.254 220.408 -5.6147 0.389998
3860 179.728 177.254 222.6 -5.33152 0.341788
3861 179.728 177.254 224.793 -5.01258 0.300103
3862 179.728 177.254 226.985 -4.66913 0.266253
3863 179.728 177.254 229.177 -4.30953 0.240923
3864 179.728 177.254 231.37 -3.94018 0.222987
3865 179.728 177.254 233.562 -3.56592 0.210867
3866 179.728 177.254 235.755 -3.19027 0.203804
3867 179.728 177.254 237.947 -2.81558 0.200012
3868 179.728 177.254 240.139 -2.44302 0.198291
3869 179.728 177.254 242.332 -2.07263 0.197888
3870 179.728 177.254 244.524 -1.70366 0.198073
3871 179.728 177.254 246.717 -1.33498 0.198559
3872 179.728 177.254 248.909 -0.965666 0.199729
3873 179.728 177.254 251.102 -0.595185 0.202424
3874 179.728 177.254 253.294 -0.223353 0.207656
3875 179.728 178.681 218.215 -5.8557 0.461381
3876 179.728 178.681 220.408 -5.62381 0.404658
3877 179.728 178.681 222.6 -5.33965 0.351958
3878 179.728 178.681 224.793 -5.01893 0.306576
3879 179.728 178.681 226.985 -4.67349 0.270469
3880 179.728 178.681 229.177 -4.31211 0.24326
3881 179.728 178.681 231.37 -3.94129 0.223732
3882 179.728 178.681 233.562 -3.56579 0.210393
3883 179.728 178.681 235.755 -3.18903 0.201999
3884 179.728 178.681 237.947 -2.81321 0.196656
3885 179.728 178.681 240.139 -2.4394 0.193912
3886 179.728 178.681 242.332 -2.0677 0.192552
3887 179.728 178.681 244.524 -1.69745 0.192067
3888 179.728 178.681 246.717 -1.32762 0.192292
3889 179.728 178.681 248.909 -0.957229 0.193517
3890 179.728 178.681 251.102 -0.585497 0.196326
3891 179.728 178.681 253.294 -0.211919 0.201493
3892 179.728 180.108 218.215 -5.87417 0.475729
3893 179.728 180.108 220.408 -5.639 0.416332
3894 179.728 180.108 222.6 -5.35187 0.360186
3895 179.728 180.108 224.793 -5.02837 0.311636
3896 179.728 180.108 226.985 -4.68051 0.273529
3897 179.728 180.108 229.177 -4.31719 0.244896
3898 179.728 180.108 231.37 -3.94487 0.224327
3899 179.728 180.108 233.562 -3.56819 0.209918
3900 179.728 180.108 235.755 -3.19038 0.200511
3901 179.728 180.108 237.947 -2.81349 0.194444
3902 179.728 180.108 240.139 -2.43855 0.19092
3903 179.728 180.108 242.332 -2.06569 0.188905
3904 179.728 180.108 244.524 -1.69432 0.187951
3905 179.728 180.108 246.717 -1.32347 0.187951
3906 179.728 180.108 248.909 -0.952108 0.189098
3907 179.728 180.108 251.102 -0.579313 0.191871
3908 179.728 180.108 253.294 -0.204336 0.196847
3909 179.728 181.536 218.215 -5.89798 0.484808
3910 179.728 181.536 220.408 -5.6576 0.423466
3911 179.728 181.536 222.6 -5.36645 0.36514
3912 179.728 181.536 224.793 -5.03975 0.315139
3913 179.728 181.536 226.985 -4.68949 0.275469
3914 179.728 181.536 229.177 -4.32439 0.246387
3915 179.728 181.536 231.37 -3.95081 0.225215
3916 179.728 181.536 233.562 -3.57315 0.210234
3917 179.728 181.536 235.755 -3.19448 0.200179
3918 179.728 181.536 237.947 -2.81674 0.193414
3919 179.728 181.536 240.139 -2.44092 0.189081
3920 179.728 181.536 242.332 -2.06713 0.186529
3921 179.728 181.536 244.524 -1.69486 0.185258
3922 179.728 181.536 246.717 -1.32318 0.18506
3923 179.728 181.536 248.909 -0.951065 0.186082
3924 179.728 181.536 251.102 -0.57745 0.188734
3925 179.728 181.536 253.294 -0.201412 0.193436
3926 179.728 181.536 255.486 0.177846 0.200503
3927 179.728 182.963 218.215 -5.92438 0.487955
3928 179.728 182.963 220.408 -5.67765 0.425896
3929 179.728 182.963 222.6 -5.38209 0.366597
3930 179.728 182.963 224.793 -5.05231 0.316194
3931 179.728 182.963 226.985 -4.69993 0.276795
3932 179.728 182.963 229.177 -4.3335 0.247465
3933 179.728 182.963 231.37 -3.95904 0.225805
3934 179.728 182.963 233.562 -3.58076 0.210551
3935 179.728 182.963 235.755 -3.20155 0.200012
3936 179.728 182.963 237.947 -2.82327 0.192724
3937 179.728 182.963 240.139 -2.44683 0.188181
3938 179.728 182.963 242.332 -2.0724 0.18524
3939 179.728 182.963 244.524 -1.69952 0.18367
3940 179.728 182.963 246.717 -1.32731 0.183307
3941 179.728 182.963 248.909 -0.954721 0.184195
3942 179.728 182.963 251.102 -0.580595 0.186675
3943 179.728 182.963 253.294 -0.203851 0.191096
3944 179.728 182.963 255.486 0.176528 0.1977
3945 179.728 184.39 218.215 -5.95258 0.486247
3946 179.728 184.39 220.408 -5.69852 0.424407
3947 179.728 184.39 222.6 -5.39831 0.365777
3948 179.728 184.39 224.793 -5.06573 0.315983
3949 179.728 184.39 226.985 -4.71173 0.277394
3950 179.728 184.39 229.177 -4.34444 0.248002
3951 179.728 184.39 231.37 -3.96954 0.226688
3952 179.728 184.39 233.562 -3.59102 0.211497
3953 179.728 184.39 235.755 -3.21166 0.200677
3954 179.728 184.39 237.947 -2.83318 0.192897
3955 179.728 184.39 240.139 -2.45646 0.187968
3956 179.728 184.39 242.332 -2.08174 0.184772
3957 179.728 184.39 244.524 -1.70861 0.182998
3958 179.728 184.39 246.717 -1.33622 0.18247
3959 179.728 184.39 248.909 -0.963498 0.183253
3960 179.728 184.39 251.102 -0.589223 0.185568
3961 179.728 184.39 253.294 -0.212167 0.189727
3962 179.728 184.39 255.486 0.168897 0.195932
3963 179.728 185.817 218.215 -5.98403 0.482122
3964 179.728 185.817 220.408 -5.72115 0.42031
3965 179.728 185.817 222.6 -5.4157 0.363496
3966 179.728 185.817 224.793 -5.08033 0.315457
3967 179.728 185.817 226.985 -4.72504 0.277874
3968 179.728 185.817 229.177 -4.35728 0.249207
3969 179.728 185.817 231.37 -3.98236 0.228005
3970 179.728 185.817 233.562 -3.60403 0.212282
3971 179.728 185.817 235.755 -3.22485 0.201339
3972 179.728 185.817 237.947 -2.84649 0.193586
3973 179.728 185.817 240.139 -2.46988 0.188393
3974 179.728 185.817 242.332 -2.09524 0.18497
3975 179.728 185.817 244.524 -1.72224 0.183053
3976 179.728 185.817 246.717 -1.35006 0.182415
3977 179.728 185.817 248.909 -0.977608 0.183089
3978 179.728 185.817 251.102 -0.603581 0.185292
3979 179.728 185.817 253.294 -0.226634 0.189248
3980 179.728 185.817 255.486 0.154639 0.195138
3981 179.728 187.244 218.215 -6.02193 0.479214
3982 179.728 187.244 220.408 -5.74754 0.417369
3983 179.728 187.244 222.6 -5.4356 0.361476
3984 179.728 187.244 224.793 -5.09694 0.315351
3985 179.728 187.244 226.985 -4.74034 0.278712
3986 179.728 187.244 229.177 -4.3723 0.250539
3987 179.728 187.244 231.37 -3.99761 0.229461
3988 179.728 187.244 233.562 -3.61969 0.214311
3989 179.728 187.244 235.755 -3.241 0.202986
3990 179.728 187.244 237.947 -2.86313 0.194615
3991 179.728 187.244 240.139 -2.48697 0.189257
3992 179.728 187.244 242.332 -2.11281 0.185688
3993 179.728 187.244 244.524 -1.74035 0.183652
3994 179.728 187.244 246.717 -1.3688 0.182962
3995 179.728 187.244 248.909 -0.997026 0.183616
3996 179.728 187.244 251.102 -0.623661 0.185758
3997 179.728 187.244 253.294 -0.247259 0.189582
3998 179.728 187.244 255.486 0.133726 0.195254
3999 179.728 188.671 218.215 -6.07002 0.483433
4000 179.728 188.671 220.408 -5.78023 0.418564
4001 179.728 188.671 222.6 -5.45954 0.362947
4002 179.728 188.671 224.793 -5.11658 0.317036
4003 179.728 188.671 226.985 -4.75819 0.280854
4004 179.728 188.671 229.177 -4.38974 0.252919
4005 179.728 188.671 231.37 -4.01533 0.23177
4006 179.728 188.671 233.562 -3.63801 0.215858
4007 179.728 188.671 235.755 -3.25998 0.204781
4008 179.728 188.671 237.947 -2.88284 0.196317
4009 179.728 188.671 240.139 -2.50747 0.190519
4010 179.728 188.671 242.332 -2.13417 0.186832
4011 179.728 188.671 244.524 -1.76267 0.184736
4012 179.728 188.671 246.717 -1.39218 0.18405
4013 179.728 188.671 248.909 -1.02151 0.184718
4014 179.728 188.671 251.102 -0.649213 0.186869
4015 179.728 188.671 253.294 -0.273779 0.19065
4016 179.728 188.671 255.486 0.106426 0.196199
4017 179.728 190.099 218.215 -6.13158 0.499682
4018 179.728 190.099 220.408 -5.82131 0.427612
4019 179.728 190.099 222.6 -5.489 0.36886
4020 179.728 190.099 224.793 -5.14008 0.322036
4021 179.728 190.099 226.985 -4.77909 0.285087
4022 179.728 190.099 229.177 -4.40984 0.256447
4023 179.728 190.099 231.37 -4.03553 0.234766
4024 179.728 190.099 233.562 -3.65875 0.218768
4025 179.728 190.099 235.755 -3.28153 0.206561
4026 179.728 190.099 237.947 -2.90531 0.197837
4027 179.728 190.099 240.139 -2.53098 0.192084
4028 179.728 190.099 242.332 -2.15889 0.188322
4029 179.728 190.099 244.524 -1.78877 0.186207
4030 179.728 190.099 246.717 -1.41976 0.185581
4031 179.728 190.099 248.909 -1.05059 0.186333
4032 179.728 190.099 251.102 -0.679758 0.18855
4033 179.728 190.099 253.294 -0.305684 0.192358
4034 179.728 190.099 255.486 0.0732813 0.197881
4035 179.728 191.526 220.408 -5.87174 0.44739
4036 179.728 191.526 222.6 -5.52463 0.381543
4037 179.728 191.526 224.793 -5.168 0.330604
4038 179.728 191.526 226.985 -4.80334 0.291437
4039 179.728 191.526 229.177 -4.43267 0.26146
4040 179.728 191.526 231.37 -4.05813 0.238423
4041 179.728 191.526 233.562 -3.68174 0.221339
4042 179.728 191.526 235.755 -3.30524 0.208805
4043 179.728 191.526 237.947 -2.93 0.200179
4044 179.728 191.526 240.139 -2.55696 0.193912
4045 179.728 191.526 242.332 -2.1864 0.190064
4046 179.728 191.526 244.524 -1.81804 0.187986
4047 179.728 191.526 246.717 -1.45091 0.187454
4048 179.728 191.526 248.909 -1.08365 0.188322
4049 179.728 191.526 251.102 -0.714639 0.190695
4050 179.728 191.526 253.294 -0.342268 0.194615
4051 179.728 191.526 255.486 0.0350483 0.200192
4052 179.728 192.953 220.408 -5.93108 0.479005
4053 179.728 192.953 222.6 -5.5663 0.401022
4054 179.728 192.953 224.793 -5.20027 0.343246
4055 179.728 192.953 226.985 -4.83095 0.29977
4056 179.728 192.953 229.177 -4.45819 0.267002
4057 179.728 192.953 231.37 -4.08293 0.242575
4058 179.728 192.953 233.562 -3.70658 0.224327
4059 179.728 192.953 235.755 -3.33063 0.21134
4060 179.728 192.953 237.947 -2.95637 0.202329
4061 179.728 192.953 240.139 -2.58472 0.196148
4062 179.728 192.953 242.332 -2.21597 0.192102
4063 179.728 192.953 244.524 -1.84973 0.190064
4064 179.728 192.953 246.717 -1.48491 0.189643
4065 179.728 192.953 248.909 -1.11994 0.190693
4066 179.728 192.953 251.102 -0.753079 0.193238
4067 179.728 192.953 253.294 -0.382715 0.197315
4068 179.728 192.953 255.486 -0.00739056 0.203022
4069 179.728 194.38 222.6 -5.61287 0.427767
4070 179.728 194.38 224.793 -5.23637 0.359538
4071 179.728 194.38 226.985 -4.86157 0.310137
4072 179.728 194.38 229.177 -4.48605 0.273893
4073 179.728 194.38 231.37 -4.10953 0.247465
4074 179.728 194.38 233.562 -3.73282 0.227713
4075 179.728 194.38 235.755 -3.35712 0.214311
4076 179.728 194.38 237.947 -2.98372 0.204781
4077 179.728 194.38 240.139 -2.61351 0.198341
4078 179.728 194.38 242.332 -2.24679 0.194341
4079 179.728 194.38 244.524 -1.88303 0.192431
4080 179.728 194.38 246.717 -1.52092 0.192154
4081 179.728 194.38 248.909 -1.15864 0.193414
4082 179.728 194.38 251.102 -0.794268 0.196126
4083 179.728 194.38 253.294 -0.426188 0.200385
4084 179.728 194.38 255.486 -0.053141 0.206274
4085 179.728 195.807 222.6 -5.66256 0.460298
4086 179.728 195.807 224.793 -5.27533 0.378829
4087 179.728 195.807 226.985 -4.89467 0.321414
4088 179.728 195.807 229.177 -4.51588 0.281091
4089 179.728 195.807 231.37 -4.13755 0.252128
4090 179.728 195.807 233.562 -3.75994 0.231338
4091 179.728 195.807 235.755 -3.38408 0.217241
4092 179.728 195.807 237.947 -3.0113 0.207044
4093 179.728 195.807 240.139 -2.64249 0.200677
4094 179.728 195.807 242.332 -2.27795 0.196809
4095 179.728 195.807 244.524 -1.91701 0.195025
4096 179.728 195.807 246.717 -1.55807 0.194939
4097 179.728 195.807 248.909 -1.19895 0.196385
4098 179.728 195.807 251.102 -0.837471 0.199296
4099 179.728 195.807 253.294 -0.471959 0.203768
4100 179.728 195.807 255.486 -0.101431 0.209888
4101 179.728 197.234 222.6 -5.71315 0.496743
4102 179.728 197.234 224.793 -5.31601 0.399193
4103 179.728 197.234 226.985 -4.92953 0.333609
4104 179.728 197.234 229.177 -4.54712 0.288568
4105 179.728 197.234 231.37 -4.16644 0.256966
4106 179.728 197.234 233.562 -3.78734 0.235049
4107 179.728 197.234 235.755 -3.41081 0.220133
4108 179.728 197.234 237.947 -3.03823 0.209759
4109 179.728 197.234 240.139 -2.67069 0.203149
4110 179.728 197.234 242.332 -2.30844 0.199546
4111 179.728 197.234 244.524 -1.95071 0.197938
4112 179.728 197.234 246.717 -1.5955 0.198056
4113 179.728 197.234 248.909 -1.24016 0.199696
4114 179.728 197.234 251.102 -0.882094 0.202789
4115 179.728 197.234 253.294 -0.519529 0.207465
4116 179.728 198.662 224.793 -5.35727 0.419518
4117 179.728 198.662 226.985 -4.96549 0.345181
4118 179.728 198.662 229.177 -4.57932 0.295183
4119 179.728 198.662 231.37 -4.19573 0.261586
4120 179.728 198.662 233.562 -3.81445 0.238423
4121 179.728 198.662 235.755 -3.43656 0.222987
4122 179.728 198.662 237.947 -3.06367 0.212439
4123 179.728 198.662 240.139 -2.69708 0.206077
4124 179.728 198.662 242.332 -2.33721 0.202526
4125 179.728 198.662 244.524 -1.98309 0.201157
4126 179.728 198.662 246.717 -1.63233 0.201554
4127 179.728 198.662 248.909 -1.28161 0.203362
4128 179.728 198.662 251.102 -0.927771 0.206626
4129 179.728 198.662 253.294 -0.568722 0.211543
4130 179.728 200.089 224.793 -5.39829 0.437537
4131 179.728 200.089 226.985 -5.0021 0.354786
4132 179.728 200.089 229.177 -4.61203 0.301318
4133 179.728 200.089 231.37 -4.22496 0.265503
4134 179.728 200.089 233.562 -3.84067 0.241613
4135 179.728 200.089 235.755 -3.46055 0.225658
4136 179.728 200.089 237.947 -3.08661 0.215395
4137 179.728 200.089 240.139 -2.72056 0.208964
4138 179.728 200.089 242.332 -2.36304 0.205867
4139 179.728 200.089 244.524 -2.01303 0.204846
4140 179.728 200.089 246.717 -1.66763 0.205463
4141 179.728 200.089 248.909 -1.32276 0.20751
4142 179.728 200.089 251.102 -0.97435 0.210961
4143 179.728 200.089 253.294 -0.619757 0.21614
4144 179.728 201.516 224.793 -5.43885 0.450504
4145 179.728 201.516 226.985 -5.03918 0.361752
4146 179.728 201.516 229.177 -4.64514 0.30516
4147 179.728 201.516 231.37 -4.25383 0.268617
4148 179.728 201.516 233.562 -3.86551 0.244079
4149 179.728 201.516 235.755 -3.48205 0.228297
4150 179.728 201.516 237.947 -3.10604 0.218464
4151 179.728 201.516 240.139 -2.73988 0.212282
4152 179.728 201.516 242.332 -2.3846 0.209632
4153 179.728 201.516 244.524 -2.03922 0.209012
4154 179.728 201.516 246.717 -1.70038 0.209997
4155 179.728 201.516 248.909 -1.36302 0.21222
4156 179.728 201.516 251.102 -1.02188 0.215874
4157 179.728 201.516 253.294 -0.673266 0.221463
4158 179.728 202.943 224.793 -5.47933 0.456596
4159 179.728 202.943 226.985 -5.07698 0.364776
4160 179.728 202.943 229.177 -4.67862 0.30766
4161 179.728 202.943 231.37 -4.28218 0.270717
4162 179.728 202.943 233.562 -3.88852 0.246387
4163 179.728 202.943 235.755 -3.50026 0.230906
4164 179.728 202.943 237.947 -3.12087 0.22164
4165 179.728 202.943 240.139 -2.75363 0.216166
4166 179.728 202.943 242.332 -2.40032 0.213969
4167 179.728 202.943 244.524 -2.06015 0.213829
4168 179.728 202.943 246.717 -1.72934 0.215179
4169 179.728 202.943 248.909 -1.40174 0.21767
4170 179.728 202.943 251.102 -1.07051 0.221565
4171 179.728 204.37 224.793 -5.52081 0.454841
4172 179.728 204.37 226.985 -5.11617 0.364046
4173 179.728 204.37 229.177 -4.71296 0.30766
4174 179.728 204.37 231.37 -4.31015 0.271697
4175 179.728 204.37 233.562 -3.90945 0.248672
4176 179.728 204.37 235.755 -3.51448 0.234198
4177 179.728 204.37 237.947 -3.12993 0.225215
4178 179.728 204.37 240.139 -2.76026 0.220888
4179 179.728 204.37 242.332 -2.40841 0.219178
4180 179.728 204.37 244.524 -2.07402 0.219573
4181 179.728 204.37 246.717 -1.75303 0.221324
4182 179.728 204.37 248.909 -1.43807 0.224044
4183 179.728 204.37 251.102 -1.12038 0.228224
4184 179.728 205.797 224.793 -5.56506 0.444779
4185 179.728 205.797 226.985 -5.15791 0.359353
4186 179.728 205.797 229.177 -4.7489 0.306032
4187 179.728 205.797 231.37 -4.33812 0.272309
4188 179.728 205.797 233.562 -3.92828 0.250805
4189 179.728 205.797 235.755 -3.52415 0.237724
4190 179.728 205.797 237.947 -3.13194 0.230185
4191 179.728 205.797 240.139 -2.75799 0.226688
4192 179.728 205.797 242.332 -2.40678 0.225732
4193 179.728 205.797 244.524 -2.07878 0.226703
4194 179.728 205.797 246.717 -1.76968 0.228792
4195 179.728 205.797 248.909 -1.47091 0.231655
4196 179.728 205.797 251.102 -1.17148 0.236081
4197 179.728 207.225 224.793 -5.61413 0.428234
4198 179.728 207.225 226.985 -5.20378 0.351203
4199 179.728 207.225 229.177 -4.78768 0.30308
4200 179.728 207.225 231.37 -4.36699 0.272433
4201 179.728 207.225 233.562 -3.94531 0.253707
4202 179.728 207.225 235.755 -3.52877 0.242849
4203 179.728 207.225 237.947 -3.12562 0.237023
4204 179.728 207.225 240.139 -2.74478 0.234766
4205 179.728 207.225 242.332 -2.39308 0.234766
4206 179.728 207.225 244.524 -2.07213 0.236081
4207 179.728 207.225 246.717 -1.77731 0.238367
4208 179.728 207.225 248.909 -1.49881 0.241185
4209 179.728 208.652 224.793 -5.67035 0.406709
4210 179.728 208.652 226.985 -5.25572 0.340813
4211 179.728 208.652 229.177 -4.83105 0.299546
4212 179.728 208.652 231.37 -4.39813 0.27365
4213 179.728 208.652 233.562 -3.96131 0.258
4214 179.728 208.652 235.755 -3.5281 0.25014
4215 179.728 208.652 237.947 -3.10942 0.247599
4216 179.728 208.652 240.139 -2.71816 0.247734
4217 179.728 208.652 242.332 -2.36459 0.248431
4218 179.728 208.652 244.524 -2.05162 0.249661
4219 179.728 208.652 246.717 -1.77376 0.251613
4220 179.728 210.079 224.793 -5.7358 0.383197
4221 179.728 210.079 226.985 -5.31591 0.330503
4222 179.728 210.079 229.177 -4.88131 0.297092
4223 179.728 210.079 231.37 -4.43368 0.276313
4224 179.728 210.079 233.562 -3.97759 0.265252
4225 179.728 210.079 235.755 -3.52201 0.261842
4226 179.728 210.079 237.947 -3.0815 0.264623
4227 179.728 210.079 240.139 -2.675 0.268988
4228 179.728 210.079 242.332 -2.31808 0.270985
4229 179.728 210.079 244.524 -2.01465 0.271096
4230 179.728 210.079 246.717 -1.7567 0.27139
4231 179.728 211.506 226.985 -5.38691 0.321207
4232 179.728 211.506 229.177 -4.94153 0.29597
4233 179.728 211.506 231.37 -4.47661 0.281444
4234 179.728 211.506 233.562 -3.99627 0.276073
4235 179.728 211.506 235.755 -3.51053 0.280498
4236 179.728 211.506 237.947 -3.03911 0.292804
4237 179.728 211.506 240.139 -2.6107 0.305487
4238 179.728 211.506 242.332 -2.24926 0.309793
4239 179.728 211.506 244.524 -1.95831 0.306618
4240 179.728 212.933 229.177 -5.01526 0.297987
4241 179.728 212.933 231.37 -4.53076 0.289948
4242 179.728 212.933 233.562 -4.02016 0.292237
4243 179.728 212.933 235.755 -3.49378 0.309061
4244 179.728 212.933 237.947 -2.97843 0.338953
4245 179.728 212.933 240.139 -2.51877 0.366786
4246 179.728 212.933 242.332 -2.1524 0.37458
4247 179.728 214.36 231.37 -4.60053 0.302422
4248 179.728 214.36 233.562 -4.0529 0.314401
4249 179.728 214.36 235.755 -3.47265 0.349492
4250 179.728 214.36 237.947 -2.89592 0.407689
4251 181.156 161.555 233.562 -3.68249 0.272799
4252 181.156 161.555 235.755 -3.258 0.311636
4253 181.156 161.555 237.947 -2.84148 0.364046
4254 181.156 162.982 229.177 -4.46528 0.236179
4255 181.156 162.982 231.37 -4.06577 0.24326
4256 181.156 162.982 233.562 -3.65934 0.261968
4257 181.156 162.982 235.755 -3.25088 0.293031
4258 181.156 162.982 237.947 -2.85064 0.335797
4259 181.156 162.982 240.139 -2.47673 0.385829
4260 181.156 162.982 242.332 -2.15471 0.436683
4261 181.156 164.409 226.985 -4.80662 0.236883
4262 181.156 164.409 229.177 -4.42326 0.233771
4263 181.156 164.409 231.37 -4.03375 0.238004
4264 181.156 164.409 233.562 -3.63881 0.252392
4265 181.156 164.409 235.755 -3.24309 0.276914
4266 181.156 164.409 237.947 -2.85498 0.310351
4267 181.156 164.409 240.139 -2.48723 0.350274
4268 181.156 164.409 242.332 -2.15569 0.390571
4269 181.156 164.409 244.524 -1.87313 0.424918
4270 181.156 165.837 224.793 -5.13079 0.249341
4271 181.156 165.837 226.985 -4.7609 0.236883
4272 181.156 165.837 229.177 -4.38649 0.23177
4273 181.156 165.837 231.37 -4.00563 0.233486
4274 181.156 165.837 233.562 -3.61997 0.243807
4275 181.156 165.837 235.755 -3.23395 0.262223
4276 181.156 165.837 237.947 -2.85428 0.288106
4277 181.156 165.837 240.139 -2.48973 0.318744
4278 181.156 165.837 242.332 -2.14938 0.349616
4279 181.156 165.837 244.524 -1.83795 0.376017
4280 181.156 165.837 246.717 -1.55187 0.394959
4281 181.156 167.264 222.6 -5.43185 0.271452
4282 181.156 167.264 224.793 -5.0795 0.2516
4283 181.156 167.264 226.985 -4.72083 0.237864
4284 181.156 167.264 229.177 -4.35447 0.230329
4285 181.156 167.264 231.37 -3.98084 0.22975
4286 181.156 167.264 233.562 -3.60251 0.236038
4287 181.156 167.264 235.755 -3.22361 0.249341
4288 181.156 167.264 237.947 -2.84953 0.268741
4289 181.156 167.264 240.139 -2.48628 0.291334
4290 181.156 167.264 242.332 -2.13869 0.314187
4291 181.156 167.264 244.524 -1.80758 0.333579
4292 181.156 167.264 246.717 -1.48837 0.347028
4293 181.156 168.691 222.6 -5.37334 0.275469
4294 181.156 168.691 224.793 -5.03564 0.254493
4295 181.156 168.691 226.985 -4.68644 0.239538
4296 181.156 168.691 229.177 -4.32692 0.229895
4297 181.156 168.691 231.37 -3.95916 0.226541
4298 181.156 168.691 233.562 -3.58638 0.229315
4299 181.156 168.691 235.755 -3.21254 0.238144
4300 181.156 168.691 237.947 -2.84205 0.2516
4301 181.156 168.691 240.139 -2.47901 0.267959
4302 181.156 168.691 242.332 -2.12595 0.284197
4303 181.156 168.691 244.524 -1.78221 0.297686
4304 181.156 168.691 246.717 -1.44402 0.306336
4305 181.156 168.691 248.909 -1.10888 0.308589
4306 181.156 170.118 220.408 -5.63209 0.307551
4307 181.156 170.118 222.6 -5.32509 0.280972
4308 181.156 170.118 224.793 -4.99921 0.259158
4309 181.156 170.118 226.985 -4.65775 0.241613
4310 181.156 170.118 229.177 -4.30372 0.23004
4311 181.156 170.118 231.37 -3.94049 0.224327
4312 181.156 170.118 233.562 -3.57175 0.223881
4313 181.156 170.118 235.755 -3.20137 0.228589
4314 181.156 170.118 237.947 -2.83299 0.237444
4315 181.156 170.118 240.139 -2.46964 0.248404
4316 181.156 170.118 242.332 -2.11262 0.259378
4317 181.156 170.118 244.524 -1.76097 0.268183
4318 181.156 170.118 246.717 -1.41204 0.273297
4319 181.156 170.118 248.909 -1.06456 0.273991
4320 181.156 170.118 251.102 -0.721314 0.272172
4321 181.156 171.545 220.408 -5.57824 0.316827
4322 181.156 171.545 222.6 -5.28657 0.287876
4323 181.156 171.545 224.793 -4.97016 0.263867
4324 181.156 171.545 226.985 -4.63469 0.245032
4325 181.156 171.545 229.177 -4.28484 0.231051
4326 181.156 171.545 231.37 -3.92488 0.222689
4327 181.156 171.545 233.562 -3.55888 0.219679
4328 181.156 171.545 235.755 -3.19066 0.220737
4329 181.156 171.545 237.947 -2.82342 0.22551
4330 181.156 171.545 240.139 -2.45945 0.232386
4331 181.156 171.545 242.332 -2.09955 0.239301
4332 181.156 171.545 244.524 -1.74288 0.244665
4333 181.156 171.545 246.717 -1.38764 0.247411
4334 181.156 171.545 248.909 -1.03315 0.247505
4335 181.156 171.545 251.102 -0.681066 0.246934
4336 181.156 172.972 218.215 -5.77456 0.367593
4337 181.156 172.972 220.408 -5.53694 0.327874
4338 181.156 172.972 222.6 -5.25747 0.296419
4339 181.156 172.972 224.793 -4.94829 0.2701
4340 181.156 172.972 226.985 -4.61719 0.24894
4341 181.156 172.972 229.177 -4.27021 0.23263
4342 181.156 172.972 231.37 -3.91236 0.22179
4343 181.156 172.972 233.562 -3.54802 0.216166
4344 181.156 172.972 235.755 -3.18096 0.214621
4345 181.156 172.972 237.947 -2.81411 0.216166
4346 181.156 172.972 240.139 -2.44935 0.219603
4347 181.156 172.972 242.332 -2.08728 0.22339
4348 181.156 172.972 244.524 -1.72724 0.22632
4349 181.156 172.972 246.717 -1.36801 0.22767
4350 181.156 172.972 248.909 -1.00908 0.227713
4351 181.156 172.972 251.102 -0.651233 0.228252
4352 181.156 174.4 218.215 -5.7309 0.382936
4353 181.156 174.4 220.408 -5.50822 0.340325
4354 181.156 174.4 222.6 -5.23761 0.305924
4355 181.156 174.4 224.793 -4.9334 0.277035
4356 181.156 174.4 226.985 -4.60512 0.252787
4357 181.156 174.4 229.177 -4.25976 0.234624
4358 181.156 174.4 231.37 -3.903 0.22164
4359 181.156 174.4 233.562 -3.53942 0.213377
4360 181.156 174.4 235.755 -3.17275 0.209441
4361 181.156 174.4 237.947 -2.80572 0.208805
4362 181.156 174.4 240.139 -2.44005 0.2096
4363 181.156 174.4 242.332 -2.0762 0.211135
4364 181.156 174.4 244.524 -1.71373 0.212329
4365 181.156 174.4 246.717 -1.35171 0.212862
4366 181.156 174.4 248.909 -0.989636 0.213096
4367 181.156 174.4 251.102 -0.627711 0.214496
4368 181.156 174.4 253.294 -0.26639 0.219151
4369 181.156 175.827 218.215 -5.70567 0.397857
4370 181.156 175.827 220.408 -5.49192 0.352998
4371 181.156 175.827 222.6 -5.22662 0.315668
4372 181.156 175.827 224.793 -4.92517 0.283916
4373 181.156 175.827 226.985 -4.59815 0.257354
4374 181.156 175.827 229.177 -4.25334 0.236742
4375 181.156 175.827 231.37 -3.89678 0.22179
4376 181.156 175.827 233.562 -3.53323 0.211969
4377 181.156 175.827 235.755 -3.16638 0.206077
4378 181.156 175.827 237.947 -2.79884 0.203149
4379 181.156 175.827 240.139 -2.43214 0.20195
4380 181.156 175.827 242.332 -2.06675 0.201818
4381 181.156 175.827 244.524 -1.70235 0.201867
4382 181.156 175.827 246.717 -1.33818 0.2019
4383 181.156 175.827 248.909 -0.973684 0.202362
4384 181.156 175.827 251.102 -0.608681 0.204298
4385 181.156 175.827 253.294 -0.243196 0.209212
4386 181.156 177.254 216.023 -5.83359 0.468608
4387 181.156 177.254 218.215 -5.69765 0.411427
4388 181.156 177.254 220.408 -5.48712 0.365049
4389 181.156 177.254 222.6 -5.22378 0.324915
4390 181.156 177.254 224.793 -4.92303 0.289948
4391 181.156 177.254 226.985 -4.59591 0.261586
4392 181.156 177.254 229.177 -4.25068 0.239398
4393 181.156 177.254 231.37 -3.89366 0.222838
4394 181.156 177.254 233.562 -3.52965 0.211024
4395 181.156 177.254 235.755 -3.16223 0.203477
4396 181.156 177.254 237.947 -2.79391 0.198844
4397 181.156 177.254 240.139 -2.42611 0.196334
4398 181.156 177.254 242.332 -2.05933 0.194956
4399 181.156 177.254 244.524 -1.69331 0.19417
4400 181.156 177.254 246.717 -1.32738 0.193912
4401 181.156 177.254 248.909 -0.960913 0.194444
4402 181.156 177.254 251.102 -0.593472 0.196692
4403 181.156 177.254 253.294 -0.224804 0.201611
4404 181.156 178.681 216.023 -5.84514 0.47552
4405 181.156 178.681 218.215 -5.7041 0.422679
4406 181.156 178.681 220.408 -5.4922 0.375387
4407 181.156 178.681 222.6 -5.22798 0.33291
4408 181.156 178.681 224.793 -4.92615 0.295745
4409 181.156 178.681 226.985 -4.59787 0.265126
4410 181.156 178.681 229.177 -4.25156 0.241199
4411 181.156 178.681 231.37 -3.89358 0.223584
4412 181.156 178.681 233.562 -3.52874 0.210709
4413 181.156 178.681 235.755 -3.16053 0.201999
4414 181.156 178.681 237.947 -2.7913 0.196148
4415 181.156 178.681 240.139 -2.42244 0.192344
4416 181.156 178.681 242.332 -2.0544 0.190046
4417 181.156 178.681 244.524 -1.68698 0.188658
4418 181.156 178.681 246.717 -1.31956 0.188128
4419 181.156 178.681 248.909 -0.95145 0.188675
4420 181.156 178.681 251.102 -0.582035 0.19099
4421 181.156 178.681 253.294 -0.210845 0.195745
4422 181.156 180.108 216.023 -5.87151 0.479908
4423 181.156 180.108 218.215 -5.72151 0.431332
4424 181.156 180.108 220.408 -5.5051 0.383545
4425 181.156 180.108 222.6 -5.23789 0.339051
4426 181.156 180.108 224.793 -4.93368 0.299992
4427 181.156 180.108 226.985 -4.60344 0.268245
4428 181.156 180.108 229.177 -4.25561 0.242986
4429 181.156 180.108 231.37 -3.89644 0.224178
4430 181.156 180.108 233.562 -3.53063 0.210551
4431 181.156 180.108 235.755 -3.16153 0.200677
4432 181.156 180.108 237.947 -2.79141 0.194101
4433 181.156 180.108 240.139 -2.42153 0.189661
4434 181.156 180.108 242.332 -2.05238 0.186672
4435 181.156 180.108 244.524 -1.68377 0.184826
4436 181.156 180.108 246.717 -1.3151 0.184032
4437 181.156 180.108 248.909 -0.945637 0.184538
4438 181.156 180.108 251.102 -0.574623 0.186759
4439 181.156 180.108 253.294 -0.201405 0.191245
4440 181.156 180.108 255.486 0.174562 0.198312
4441 181.156 181.536 216.023 -5.90737 0.482398
4442 181.156 181.536 218.215 -5.74674 0.43708
4443 181.156 181.536 220.408 -5.52383 0.388889
4444 181.156 181.536 222.6 -5.25218 0.34315
4445 181.156 181.536 224.793 -4.94475 0.302972
4446 181.156 181.536 226.985 -4.61214 0.270224
4447 181.156 181.536 229.177 -4.26255 0.244624
4448 181.156 181.536 231.37 -3.9021 0.22551
4449 181.156 181.536 233.562 -3.5353 0.211024
4450 181.156 181.536 235.755 -3.16538 0.200345
4451 181.156 181.536 237.947 -2.79442 0.193069
4452 181.156 181.536 240.139 -2.42369 0.188039
4453 181.156 181.536 242.332 -2.05362 0.184538
4454 181.156 181.536 244.524 -1.68406 0.182324
4455 181.156 181.536 246.717 -1.3144 0.181317
4456 181.156 181.536 248.909 -0.943867 0.181666
4457 181.156 181.536 251.102 -0.571602 0.183737
4458 181.156 181.536 253.294 -0.196778 0.187894
4459 181.156 181.536 255.486 0.181345 0.194372
4460 181.156 182.963 216.023 -5.94989 0.483293
4461 181.156 182.963 218.215 -5.77776 0.43966
4462 181.156 182.963 220.408 -5.54697 0.39153
4463 181.156 182.963 222.6 -5.26991 0.345565
4464 181.156 182.963 224.793 -4.95871 0.305051
4465 181.156 182.963 226.985 -4.62351 0.271821
4466 181.156 182.963 229.177 -4.27214 0.245981
4467 181.156 182.963 231.37 -3.91048 0.226394
4468 181.156 182.963 233.562 -3.5428 0.211812
4469 181.156 182.963 235.755 -3.17216 0.200843
4470 181.156 182.963 237.947 -2.80056 0.192724
4471 181.156 182.963 240.139 -2.42916 0.187312
4472 181.156 182.963 242.332 -2.05841 0.183398
4473 181.156 182.963 244.524 -1.68814 0.180913
4474 181.156 182.963 246.717 -1.31778 0.179695
4475 181.156 182.963 248.909 -0.946499 0.17988
4476 181.156 182.963 251.102 -0.57333 0.181744
4477 181.156 182.963 253.294 -0.197305 0.18557
4478 181.156 182.963 255.486 0.182538 0.191527
4479 181.156 184.39 216.023 -5.99881 0.484258
4480 181.156 184.39 218.215 -5.81393 0.440721
4481 181.156 184.39 220.408 -5.57399 0.392464
4482 181.156 184.39 222.6 -5.29068 0.346143
4483 181.156 184.39 224.793 -4.9753 0.30614
4484 181.156 184.39 226.985 -4.6374 0.273163
4485 181.156 184.39 229.177 -4.2843 0.247465
4486 181.156 184.39 231.37 -3.92155 0.227567
4487 181.156 184.39 233.562 -3.55315 0.212596
4488 181.156 184.39 235.755 -3.18197 0.201339
4489 181.156 184.39 237.947 -2.8099 0.193069
4490 181.156 184.39 240.139 -2.43807 0.187277
4491 181.156 184.39 242.332 -2.06689 0.183071
4492 181.156 184.39 244.524 -1.69623 0.180342
4493 181.156 184.39 246.717 -1.32548 0.178934
4494 181.156 184.39 248.909 -0.95378 0.178971
4495 181.156 184.39 251.102 -0.580077 0.180659
4496 181.156 184.39 253.294 -0.203257 0.18419
4497 181.156 184.39 255.486 0.177849 0.189709
4498 181.156 185.817 216.023 -6.05621 0.486931
4499 181.156 185.817 218.215 -5.85626 0.441701
4500 181.156 185.817 220.408 -5.60536 0.392805
4501 181.156 185.817 222.6 -5.31467 0.346912
4502 181.156 185.817 224.793 -4.9946 0.307226
4503 181.156 185.817 226.985 -4.6538 0.274742
4504 181.156 185.817 229.177 -4.299 0.24894
4505 181.156 185.817 231.37 -3.93525 0.22917
4506 181.156 185.817 233.562 -3.56628 0.213845
4507 181.156 185.817 235.755 -3.19474 0.202657
4508 181.156 185.817 237.947 -2.82244 0.19393
4509 181.156 185.817 240.139 -2.45043 0.187827
4510 181.156 185.817 242.332 -2.07912 0.18338
4511 181.156 185.817 244.524 -1.70837 0.180452
4512 181.156 185.817 246.717 -1.33757 0.178952
4513 181.156 185.817 248.909 -0.965813 0.178878
4514 181.156 185.817 251.102 -0.591958 0.180395
4515 181.156 185.817 253.294 -0.214767 0.183688
4516 181.156 185.817 255.486 0.167116 0.188865
4517 181.156 187.244 216.023 -6.12577 0.495938
4518 181.156 187.244 218.215 -5.90686 0.446198
4519 181.156 187.244 220.408 -5.64228 0.395591
4520 181.156 187.244 222.6 -5.34261 0.348922
4521 181.156 187.244 224.793 -5.01699 0.309386
4522 181.156 187.244 226.985 -4.67292 0.277154
4523 181.156 187.244 229.177 -4.31629 0.2516
4524 181.156 187.244 231.37 -3.95158 0.231338
4525 181.156 187.244 233.562 -3.58215 0.215704
4526 181.156 187.244 235.755 -3.21042 0.203967
4527 181.156 187.244 237.947 -2.83808 0.195127
4528 181.156 187.244 240.139 -2.46613 0.188852
4529 181.156 187.244 242.332 -2.09499 0.184231
4530 181.156 187.244 244.524 -1.72448 0.181207
4531 181.156 187.244 246.717 -1.35398 0.179602
4532 181.156 187.244 248.909 -0.982539 0.179435
4533 181.156 187.244 251.102 -0.608924 0.180871
4534 181.156 187.244 253.294 -0.231791 0.183999
4535 181.156 187.244 255.486 0.150362 0.188935
4536 181.156 188.671 218.215 -5.96831 0.457904
4537 181.156 188.671 220.408 -5.68632 0.402431
4538 181.156 188.671 222.6 -5.3754 0.354033
4539 181.156 188.671 224.793 -5.043 0.313447
4540 181.156 188.671 226.985 -4.69506 0.280379
4541 181.156 188.671 229.177 -4.33631 0.254362
4542 181.156 188.671 231.37 -3.97054 0.233771
4543 181.156 188.671 233.562 -3.60065 0.217853
4544 181.156 188.671 235.755 -3.22882 0.205916
4545 181.156 188.671 237.947 -2.8566 0.196825
4546 181.156 188.671 240.139 -2.48495 0.190256
4547 181.156 188.671 242.332 -2.11425 0.185491
4548 181.156 188.671 244.524 -1.74432 0.182397
4549 181.156 188.671 246.717 -1.37449 0.180784
4550 181.156 188.671 248.909 -1.00373 0.180637
4551 181.156 188.671 251.102 -0.630746 0.182004
4552 181.156 188.671 253.294 -0.254096 0.185054
4553 181.156 188.671 255.486 0.127816 0.18985
4554 181.156 190.099 218.215 -6.0429 0.481361
4555 181.156 190.099 220.408 -5.73867 0.417212
4556 181.156 190.099 222.6 -5.41377 0.36377
4557 181.156 190.099 224.793 -5.07305 0.320273
4558 181.156 190.099 226.985 -4.72039 0.28567
4559 181.156 190.099 229.177 -4.35909 0.258516
4560 181.156 190.099 231.37 -3.99203 0.237164
4561 181.156 190.099 233.562 -3.6216 0.220586
4562 181.156 190.099 235.755 -3.24966 0.208326
4563 181.156 190.099 237.947 -2.87768 0.199011
4564 181.156 190.099 240.139 -2.50653 0.19198
4565 181.156 190.099 242.332 -2.13655 0.187135
4566 181.156 190.099 244.524 -1.76752 0.184014
4567 181.156 190.099 246.717 -1.39871 0.182415
4568 181.156 190.099 248.909 -1.02901 0.182306
4569 181.156 190.099 251.102 -0.657031 0.183724
4570 181.156 190.099 253.294 -0.281274 0.186771
4571 181.156 190.099 255.486 0.099903 0.191525
4572 181.156 191.526 220.408 -5.79987 0.441549
4573 181.156 191.526 222.6 -5.45799 0.37918
4574 181.156 191.526 224.793 -5.10729 0.330906
4575 181.156 191.526 226.985 -4.74898 0.293145
4576 181.156 191.526 229.177 -4.38461 0.263614
4577 181.156 191.526 231.37 -4.01592 0.241061
4578 181.156 191.526 233.562 -3.64474 0.22403
4579 181.156 191.526 235.755 -3.27268 0.210551
4580 181.156 191.526 237.947 -2.90095 0.200843
4581 181.156 191.526 240.139 -2.53042 0.193998
4582 181.156 191.526 242.332 -2.16138 0.189081
4583 181.156 191.526 244.524 -1.79357 0.185957
4584 181.156 191.526 246.717 -1.42614 0.184429
4585 181.156 191.526 248.909 -1.05787 0.184429
4586 181.156 191.526 251.102 -0.687263 0.185939
4587 181.156 191.526 253.294 -0.312779 0.189072
4588 181.156 191.526 255.486 0.0672018 0.19387
4589 181.156 192.953 220.408 -5.86924 0.476916
4590 181.156 192.953 222.6 -5.50763 0.401187
4591 181.156 192.953 224.793 -5.14553 0.344794
4592 181.156 192.953 226.985 -4.78071 0.302201
4593 181.156 192.953 229.177 -4.41268 0.269853
4594 181.156 192.953 231.37 -4.04198 0.245575
4595 181.156 192.953 233.562 -3.66979 0.227128
4596 181.156 192.953 235.755 -3.29737 0.213689
4597 181.156 192.953 237.947 -2.92587 0.203313
4598 181.156 192.953 240.139 -2.55605 0.196199
4599 181.156 192.953 242.332 -2.18817 0.191251
4600 181.156 192.953 244.524 -1.82187 0.188199
4601 181.156 192.953 246.717 -1.45618 0.186779
4602 181.156 192.953 248.909 -1.08971 0.186921
4603 181.156 192.953 251.102 -0.720839 0.188594
4604 181.156 192.953 253.294 -0.34799 0.191869
4605 181.156 192.953 255.486 0.03038 0.196796
4606 181.156 194.38 222.6 -5.56158 0.42932
4607 181.156 194.38 224.793 -5.18712 0.361935
4608 181.156 194.38 226.985 -4.81521 0.312701
4609 181.156 194.38 229.177 -4.44299 0.277035
4610 181.156 194.38 231.37 -4.06987 0.250406
4611 181.156 194.38 233.562 -3.69631 0.230906
4612 181.156 194.38 235.755 -3.32332 0.216166
4613 181.156 194.38 237.947 -2.95188 0.205916
4614 181.156 194.38 240.139 -2.58279 0.198509
4615 181.156 194.38 242.332 -2.21622 0.193655
4616 181.156 194.38 244.524 -1.85173 0.190693
4617 181.156 194.38 246.717 -1.48816 0.189432
4618 181.156 194.38 248.909 -1.12389 0.189748
4619 181.156 194.38 251.102 -0.757147 0.191614
4620 181.156 194.38 253.294 -0.38628 0.195103
4621 181.156 194.38 255.486 -0.00988785 0.200231
4622 181.156 195.807 222.6 -5.61803 0.463107
4623 181.156 195.807 224.793 -5.23113 0.381368
4624 181.156 195.807 226.985 -4.85187 0.324711
4625 181.156 195.807 229.177 -4.47519 0.28427
4626 181.156 195.807 231.37 -4.09923 0.255146
4627 181.156 195.807 233.562 -3.72389 0.234056
4628 181.156 195.807 235.755 -3.34992 0.219376
4629 181.156 195.807 237.947 -2.97835 0.208486
4630 181.156 195.807 240.139 -2.6099 0.201174
4631 181.156 195.807 242.332 -2.24477 0.196284
4632 181.156 195.807 244.524 -1.88239 0.193448
4633 181.156 195.807 246.717 -1.52137 0.192361
4634 181.156 195.807 248.909 -1.15979 0.19288
4635 181.156 195.807 251.102 -0.795618 0.19498
4636 181.156 195.807 253.294 -0.427111 0.19873
4637 181.156 195.807 255.486 -0.0530177 0.204143
4638 181.156 197.234 222.6 -5.67492 0.499749
4639 181.156 197.234 224.793 -5.27644 0.402266
4640 181.156 197.234 226.985 -4.89011 0.336984
4641 181.156 197.234 229.177 -4.50878 0.291666
4642 181.156 197.234 231.37 -4.12957 0.260312
4643 181.156 197.234 233.562 -3.75199 0.237864
4644 181.156 197.234 235.755 -3.37663 0.22224
4645 181.156 197.234 237.947 -3.00454 0.21134
4646 181.156 197.234 240.139 -2.63658 0.203967
4647 181.156 197.234 242.332 -2.27299 0.199112
4648 181.156 197.234 244.524 -1.91304 0.196436
4649 181.156 197.234 246.717 -1.55509 0.19557
4650 181.156 197.234 248.909 -1.19682 0.196317
4651 181.156 197.234 251.102 -0.835804 0.198694
4652 181.156 197.234 253.294 -0.470115 0.202758
4653 181.156 197.234 255.486 -0.0986164 0.208554
4654 181.156 198.662 224.793 -5.32205 0.422207
4655 181.156 198.662 226.985 -4.92937 0.347965
4656 181.156 198.662 229.177 -4.54338 0.298656
4657 181.156 198.662 231.37 -4.16056 0.264876
4658 181.156 198.662 233.562 -3.78014 0.241613
4659 181.156 198.662 235.755 -3.40279 0.225363
4660 181.156 198.662 237.947 -3.02972 0.214155
4661 181.156 198.662 240.139 -2.66199 0.206722
4662 181.156 198.662 242.332 -2.29994 0.202164
4663 181.156 198.662 244.524 -1.94281 0.199729
4664 181.156 198.662 246.717 -1.58859 0.199078
4665 181.156 198.662 248.909 -1.23445 0.200096
4666 181.156 198.662 251.102 -0.877424 0.202789
4667 181.156 198.662 253.294 -0.51518 0.207246
4668 181.156 200.089 224.793 -5.36723 0.439359
4669 181.156 200.089 226.985 -4.96923 0.357402
4670 181.156 200.089 229.177 -4.5787 0.304396
4671 181.156 200.089 231.37 -4.19185 0.268493
4672 181.156 200.089 233.562 -3.8079 0.244624
4673 181.156 200.089 235.755 -3.42779 0.228151
4674 181.156 200.089 237.947 -3.05304 0.217088
4675 181.156 200.089 240.139 -2.68514 0.209759
4676 181.156 200.089 242.332 -2.32461 0.205479
4677 181.156 200.089 244.524 -1.97071 0.203313
4678 181.156 200.089 246.717 -1.62107 0.202969
4679 181.156 200.089 248.909 -1.27223 0.204277
4680 181.156 200.089 251.102 -0.920389 0.207317
4681 181.156 200.089 253.294 -0.56253 0.212297
4682 181.156 201.516 224.793 -5.41176 0.451758
4683 181.156 201.516 226.985 -5.00961 0.36441
4684 181.156 201.516 229.177 -4.61464 0.308307
4685 181.156 201.516 231.37 -4.2232 0.271697
4686 181.156 201.516 233.562 -3.83489 0.247061
4687 181.156 201.516 235.755 -3.45098 0.231051
4688 181.156 201.516 237.947 -3.07368 0.219982
4689 181.156 201.516 240.139 -2.70492 0.213377
4690 181.156 201.516 242.332 -2.34581 0.209155
4691 181.156 201.516 244.524 -1.99562 0.207317
4692 181.156 201.516 246.717 -1.65168 0.207301
4693 181.156 201.516 248.909 -1.30971 0.208916
4694 181.156 201.516 251.102 -0.964804 0.212392
4695 181.156 201.516 253.294 -0.612771 0.218081
4696 181.156 202.943 224.793 -5.45613 0.457251
4697 181.156 202.943 226.985 -5.05089 0.367049
4698 181.156 202.943 229.177 -4.65135 0.310459
4699 181.156 202.943 231.37 -4.2546 0.273893
4700 181.156 202.943 233.562 -3.86076 0.249608
4701 181.156 202.943 235.755 -3.47178 0.233914
4702 181.156 202.943 237.947 -3.09063 0.223286
4703 181.156 202.943 240.139 -2.72017 0.216935
4704 181.156 202.943 242.332 -2.36216 0.213346
4705 181.156 202.943 244.524 -2.01622 0.211921
4706 181.156 202.943 246.717 -1.67938 0.212188
4707 181.156 202.943 248.909 -1.34642 0.214125
4708 181.156 202.943 251.102 -1.01094 0.218098
4709 181.156 202.943 253.294 -0.666933 0.22482
4710 181.156 204.37 224.793 -5.50151 0.454694
4711 181.156 204.37 226.985 -5.09372 0.366234
4712 181.156 204.37 229.177 -4.6893 0.310673
4713 181.156 204.37 231.37 -4.28623 0.275227
4714 181.156 204.37 233.562 -3.8854 0.251732
4715 181.156 204.37 235.755 -3.4896 0.236742
4716 181.156 204.37 237.947 -3.10289 0.227275
4717 181.156 204.37 240.139 -2.72941 0.22149
4718 181.156 204.37 242.332 -2.37201 0.218403
4719 181.156 204.37 244.524 -2.03088 0.217349
4720 181.156 204.37 246.717 -1.70288 0.217899
4721 181.156 204.37 248.909 -1.38174 0.220133
4722 181.156 204.37 251.102 -1.05917 0.224653
4723 181.156 205.797 224.793 -5.54958 0.444629
4724 181.156 205.797 226.985 -5.13928 0.361293
4725 181.156 205.797 229.177 -4.72927 0.309169
4726 181.156 205.797 231.37 -4.31858 0.27583
4727 181.156 205.797 233.562 -3.90885 0.254231
4728 181.156 205.797 235.755 -3.50392 0.240646
4729 181.156 205.797 237.947 -3.10931 0.232057
4730 181.156 205.797 240.139 -2.73093 0.227421
4731 181.156 205.797 242.332 -2.37332 0.224919
4732 181.156 205.797 244.524 -2.0376 0.224178
4733 181.156 205.797 246.717 -1.72057 0.224904
4734 181.156 205.797 248.909 -1.41484 0.22726
4735 181.156 205.797 251.102 -1.10988 0.232257
4736 181.156 207.225 224.793 -5.60244 0.427612
4737 181.156 207.225 226.985 -5.189 0.353282
4738 181.156 207.225 229.177 -4.77241 0.306357
4739 181.156 207.225 231.37 -4.35243 0.276553
4740 181.156 207.225 233.562 -3.9314 0.257613
4741 181.156 207.225 235.755 -3.5143 0.24571
4742 181.156 207.225 237.947 -3.10849 0.239398
4743 181.156 207.225 240.139 -2.7226 0.235897
4744 181.156 207.225 242.332 -2.36356 0.234127
4745 181.156 207.225 244.524 -2.03387 0.233572
4746 181.156 207.225 246.717 -1.73033 0.234141
4747 181.156 207.225 248.909 -1.44444 0.236208
4748 181.156 208.652 224.793 -5.66209 0.406709
4749 181.156 208.652 226.985 -5.24455 0.343246
4750 181.156 208.652 229.177 -4.82019 0.3033
4751 181.156 208.652 231.37 -4.38904 0.277755
4752 181.156 208.652 233.562 -3.9537 0.262094
4753 181.156 208.652 235.755 -3.52026 0.253445
4754 181.156 208.652 237.947 -3.09873 0.249741
4755 181.156 208.652 240.139 -2.70154 0.24894
4756 181.156 208.652 242.332 -2.33935 0.248445
4757 181.156 208.652 244.524 -2.01644 0.247653
4758 181.156 208.652 246.717 -1.72939 0.247276
4759 181.156 208.652 248.909 -1.46853 0.24819
4760 181.156 210.079 222.6 -6.14453 0.463969
4761 181.156 210.079 224.793 -5.73026 0.384064
4762 181.156 210.079 226.985 -5.30763 0.33321
4763 181.156 210.079 229.177 -4.8745 0.300655
4764 181.156 210.079 231.37 -4.43007 0.280854
4765 181.156 210.079 233.562 -3.97668 0.269112
4766 181.156 210.079 235.755 -3.52134 0.265503
4767 181.156 210.079 237.947 -3.07748 0.267376
4768 181.156 210.079 240.139 -2.66354 0.271207
4769 181.156 210.079 242.332 -2.29595 0.272296
4770 181.156 210.079 244.524 -1.98093 0.270237
4771 181.156 210.079 246.717 -1.71386 0.267301
4772 181.156 211.506 224.793 -5.80799 0.362487
4773 181.156 211.506 226.985 -5.38005 0.323994
4774 181.156 211.506 229.177 -4.93753 0.29977
4775 181.156 211.506 231.37 -4.47777 0.285903
4776 181.156 211.506 233.562 -4.00176 0.28026
4777 181.156 211.506 235.755 -3.51685 0.284502
4778 181.156 211.506 237.947 -3.04097 0.296981
4779 181.156 211.506 240.139 -2.60232 0.309492
4780 181.156 211.506 242.332 -2.22647 0.313233
4781 181.156 211.506 244.524 -1.9213 0.307497
4782 181.156 212.933 226.985 -5.46341 0.317456
4783 181.156 212.933 229.177 -5.01175 0.301429
4784 181.156 212.933 231.37 -4.53484 0.294504
4785 181.156 212.933 233.562 -4.03084 0.296981
4786 181.156 212.933 235.755 -3.50609 0.314081
4787 181.156 212.933 237.947 -2.98426 0.345276
4788 181.156 212.933 240.139 -2.50922 0.37393
4789 181.156 212.933 242.332 -2.12177 0.381012
4790 181.156 214.36 231.37 -4.60432 0.30701
4791 181.156 214.36 233.562 -4.06654 0.320482
4792 181.156 214.36 235.755 -3.48932 0.357124
4793 181.156 214.36 237.947 -2.90322 0.417609
4794 181.156 214.36 240.139 -2.37635 0.471294
4795 182.584 161.555 231.37 -4.08982 0.250805
4796 182.584 161.555 233.562 -3.67327 0.271207
4797 182.584 161.555 235.755 -3.25555 0.30308
4798 182.584 161.555 237.947 -2.85038 0.344892
4799 182.584 162.982 226.985 -4.83059 0.238981
4800 182.584 162.982 229.177 -4.44534 0.237304
4801 182.584 162.982 231.37 -4.05037 0.244079
4802 182.584 162.982 233.562 -3.6483 0.260312
4803 182.584 162.982 235.755 -3.24592 0.285903
4804 182.584 162.982 237.947 -2.85454 0.319546
4805 182.584 162.982 240.139 -2.49118 0.357812
4806 182.584 162.982 242.332 -2.17768 0.39538
4807 182.584 164.409 224.793 -5.14421 0.248002
4808 182.584 164.409 226.985 -4.77512 0.238004
4809 182.584 164.409 229.177 -4.39949 0.234198
4810 182.584 164.409 231.37 -4.01533 0.238284
4811 182.584 164.409 233.562 -3.62521 0.250672
4812 182.584 164.409 235.755 -3.23506 0.270469
4813 182.584 164.409 237.947 -2.85389 0.297428
4814 182.584 164.409 240.139 -2.49415 0.327944
4815 182.584 164.409 242.332 -2.17016 0.358063
4816 182.584 164.409 244.524 -1.89432 0.38298
4817 182.584 165.837 224.793 -5.0834 0.24894
4818 182.584 165.837 226.985 -4.72537 0.237584
4819 182.584 165.837 229.177 -4.35888 0.2322
4820 182.584 165.837 231.37 -3.98398 0.233771
4821 182.584 165.837 233.562 -3.60359 0.241888
4822 182.584 165.837 235.755 -3.22283 0.257095
4823 182.584 165.837 237.947 -2.84894 0.277515
4824 182.584 165.837 240.139 -2.49069 0.301331
4825 182.584 165.837 242.332 -2.15703 0.324598
4826 182.584 165.837 244.524 -1.85404 0.343519
4827 182.584 165.837 246.717 -1.58253 0.355103
4828 182.584 167.264 222.6 -5.36457 0.269112
4829 182.584 167.264 224.793 -5.02868 0.25107
4830 182.584 167.264 226.985 -4.68118 0.238423
4831 182.584 167.264 229.177 -4.32302 0.231195
4832 182.584 167.264 231.37 -3.95597 0.23004
4833 182.584 167.264 233.562 -3.58328 0.234624
4834 182.584 167.264 235.755 -3.20962 0.245168
4835 182.584 167.264 237.947 -2.84068 0.260312
4836 182.584 167.264 240.139 -2.4827 0.277982
4837 182.584 167.264 242.332 -2.14103 0.295216
4838 182.584 167.264 244.524 -1.81825 0.308945
4839 182.584 167.264 246.717 -1.51315 0.316615
4840 182.584 167.264 248.909 -1.22285 0.317056
4841 182.584 168.691 220.408 -5.60582 0.295856
4842 182.584 168.691 222.6 -5.30324 0.272675
4843 182.584 168.691 224.793 -4.98074 0.253707
4844 182.584 168.691 226.985 -4.64261 0.239398
4845 182.584 168.691 229.177 -4.29173 0.230618
4846 182.584 168.691 231.37 -3.93112 0.227128
4847 182.584 168.691 233.562 -3.56445 0.228443
4848 182.584 168.691 235.755 -3.19597 0.235191
4849 182.584 168.691 237.947 -2.83034 0.245575
4850 182.584 168.691 240.139 -2.47201 0.257845
4851 182.584 168.691 242.332 -2.12417 0.270002
4852 182.584 168.691 244.524 -1.78774 0.279355
4853 182.584 168.691 246.717 -1.46117 0.283999
4854 182.584 168.691 248.909 -1.14248 0.283294
4855 182.584 170.118 220.408 -5.53714 0.301429
4856 182.584 170.118 222.6 -5.25107 0.277154
4857 182.584 170.118 224.793 -4.9399 0.257225
4858 182.584 170.118 226.985 -4.60971 0.24175
4859 182.584 170.118 229.177 -4.26492 0.230762
4860 182.584 170.118 231.37 -3.90947 0.224771
4861 182.584 170.118 233.562 -3.54735 0.223286
4862 182.584 170.118 235.755 -3.18256 0.226247
4863 182.584 170.118 237.947 -2.81904 0.23263
4864 182.584 170.118 240.139 -2.46006 0.24084
4865 182.584 170.118 242.332 -2.10768 0.248793
4866 182.584 170.118 244.524 -1.76211 0.254702
4867 182.584 170.118 246.717 -1.42207 0.257173
4868 182.584 170.118 248.909 -1.08636 0.25611
4869 182.584 170.118 251.102 -0.754993 0.254396
4870 182.584 171.545 218.215 -5.70988 0.343246
4871 182.584 171.545 220.408 -5.48028 0.309492
4872 182.584 171.545 222.6 -5.20812 0.283449
4873 182.584 171.545 224.793 -4.90628 0.262094
4874 182.584 171.545 226.985 -4.58257 0.24476
4875 182.584 171.545 229.177 -4.2426 0.231626
4876 182.584 171.545 231.37 -3.89108 0.223136
4877 182.584 171.545 233.562 -3.53223 0.219224
4878 182.584 171.545 235.755 -3.16994 0.219224
4879 182.584 171.545 237.947 -2.80763 0.222389
4880 182.584 171.545 240.139 -2.44795 0.226761
4881 182.584 171.545 242.332 -2.09224 0.231425
4882 182.584 171.545 244.524 -1.74056 0.234723
4883 182.584 171.545 246.717 -1.39197 0.235742
4884 182.584 171.545 248.909 -1.04578 0.234766
4885 182.584 171.545 251.102 -0.702088 0.234245
4886 182.584 172.972 218.215 -5.64863 0.355253
4887 182.584 172.972 220.408 -5.4356 0.319128
4888 182.584 172.972 222.6 -5.17453 0.29098
4889 182.584 172.972 224.793 -4.88002 0.267125
4890 182.584 172.972 226.985 -4.56123 0.248002
4891 182.584 172.972 229.177 -4.2248 0.233344
4892 182.584 172.972 231.37 -3.87604 0.222539
4893 182.584 172.972 233.562 -3.51938 0.216166
4894 182.584 172.972 235.755 -3.15864 0.213689
4895 182.584 172.972 237.947 -2.79693 0.213845
4896 182.584 172.972 240.139 -2.43645 0.215442
4897 182.584 172.972 242.332 -2.07826 0.217532
4898 182.584 172.972 244.524 -1.72239 0.21889
4899 182.584 172.972 246.717 -1.36819 0.219012
4900 182.584 172.972 248.909 -1.01519 0.218357
4901 182.584 172.972 251.102 -0.663408 0.21884
4902 182.584 174.4 218.215 -5.60479 0.367774
4903 182.584 174.4 220.408 -5.4035 0.328989
4904 182.584 174.4 222.6 -5.15038 0.298656
4905 182.584 174.4 224.793 -4.86103 0.272799
4906 182.584 174.4 226.985 -4.54562 0.2516
4907 182.584 174.4 229.177 -4.21151 0.234907
4908 182.584 174.4 231.37 -3.86445 0.222539
4909 182.584 174.4 233.562 -3.50906 0.214155
4910 182.584 174.4 235.755 -3.14912 0.209123
4911 182.584 174.4 237.947 -2.78748 0.207044
4912 182.584 174.4 240.139 -2.42615 0.206545
4913 182.584 174.4 242.332 -2.06601 0.206674
4914 182.584 174.4 244.524 -1.70714 0.206626
4915 182.584 174.4 246.717 -1.34906 0.206206
4916 182.584 174.4 248.909 -0.991378 0.205867
4917 182.584 174.4 251.102 -0.63396 0.207104
4918 182.584 174.4 253.294 -0.276764 0.211981
4919 182.584 175.827 216.023 -5.6962 0.434023
4920 182.584 175.827 218.215 -5.57891 0.378829
4921 182.584 175.827 220.408 -5.38397 0.338659
4922 182.584 175.827 222.6 -5.13549 0.306468
4923 182.584 175.827 224.793 -4.84914 0.278591
4924 182.584 175.827 226.985 -4.53556 0.255537
4925 182.584 175.827 229.177 -4.20261 0.237164
4926 182.584 175.827 231.37 -3.85635 0.222689
4927 182.584 175.827 233.562 -3.50147 0.212596
4928 182.584 175.827 235.755 -3.14169 0.206239
4929 182.584 175.827 237.947 -2.7798 0.201999
4930 182.584 175.827 240.139 -2.41755 0.199713
4931 182.584 175.827 242.332 -2.05579 0.198358
4932 182.584 175.827 244.524 -1.69463 0.197366
4933 182.584 175.827 246.717 -1.3337 0.196538
4934 182.584 175.827 248.909 -0.972588 0.196436
4935 182.584 175.827 251.102 -0.611034 0.198128
4936 182.584 175.827 253.294 -0.248864 0.203051
4937 182.584 177.254 216.023 -5.6896 0.439586
4938 182.584 177.254 218.215 -5.57001 0.387774
4939 182.584 177.254 220.408 -5.37633 0.347583
4940 182.584 177.254 222.6 -5.12935 0.313658
4941 182.584 177.254 224.793 -4.8439 0.284502
4942 182.584 177.254 226.985 -4.53076 0.259543
4943 182.584 177.254 229.177 -4.19797 0.239398
4944 182.584 177.254 231.37 -3.85171 0.223732
4945 182.584 177.254 233.562 -3.49675 0.211969
4946 182.584 177.254 235.755 -3.13671 0.20413
4947 182.584 177.254 237.947 -2.77425 0.198509
4948 182.584 177.254 240.139 -2.41105 0.194735
4949 182.584 177.254 242.332 -2.04789 0.192223
4950 182.584 177.254 244.524 -1.68489 0.190466
4951 182.584 177.254 246.717 -1.32173 0.18938
4952 182.584 177.254 248.909 -0.95798 0.189362
4953 182.584 177.254 251.102 -0.593248 0.191254
4954 182.584 177.254 253.294 -0.22722 0.196021
4955 182.584 178.681 216.023 -5.7035 0.441624
4956 182.584 178.681 218.215 -5.57579 0.395001
4957 182.584 178.681 220.408 -5.3793 0.355534
4958 182.584 178.681 222.6 -5.1311 0.320064
4959 182.584 178.681 224.793 -4.8448 0.288797
4960 182.584 178.681 226.985 -4.53087 0.262729
4961 182.584 178.681 229.177 -4.19738 0.241337
4962 182.584 178.681 231.37 -3.8505 0.224771
4963 182.584 178.681 233.562 -3.495 0.211812
4964 182.584 178.681 235.755 -3.13439 0.202657
4965 182.584 178.681 237.947 -2.7712 0.195808
4966 182.584 178.681 240.139 -2.40701 0.191164
4967 182.584 178.681 242.332 -2.04259 0.187809
4968 182.584 178.681 244.524 -1.67807 0.185473
4969 182.584 178.681 246.717 -1.31311 0.184122
4970 182.584 178.681 248.909 -0.947265 0.184122
4971 182.584 178.681 251.102 -0.580007 0.185995
4972 182.584 178.681 253.294 -0.210888 0.190465
4973 182.584 178.681 255.486 0.160496 0.197969
4974 182.584 180.108 216.023 -5.73232 0.441776
4975 182.584 180.108 218.215 -5.59344 0.400109
4976 182.584 180.108 220.408 -5.3913 0.361107
4977 182.584 180.108 222.6 -5.13975 0.324915
4978 182.584 180.108 224.793 -4.8511 0.292691
4979 182.584 180.108 226.985 -4.53538 0.265753
4980 182.584 180.108 229.177 -4.20055 0.24326
4981 182.584 180.108 231.37 -3.85264 0.22551
4982 182.584 180.108 233.562 -3.49626 0.212439
4983 182.584 180.108 235.755 -3.13488 0.201999
4984 182.584 180.108 237.947 -2.77087 0.194615
4985 182.584 180.108 240.139 -2.40575 0.188834
4986 182.584 180.108 242.332 -2.04021 0.184808
4987 182.584 180.108 244.524 -1.6744 0.182014
4988 182.584 180.108 246.717 -1.30799 0.180416
4989 182.584 180.108 248.909 -0.940446 0.180287
4990 182.584 180.108 251.102 -0.571153 0.182034
4991 182.584 180.108 253.294 -0.199515 0.186122
4992 182.584 180.108 255.486 0.17502 0.192844
4993 182.584 181.536 216.023 -5.77164 0.441399
4994 182.584 181.536 218.215 -5.6204 0.403504
4995 182.584 181.536 220.408 -5.41072 0.365323
4996 182.584 181.536 222.6 -5.15422 0.328684
4997 182.584 181.536 224.793 -4.86211 0.295745
4998 182.584 181.536 226.985 -4.5439 0.267997
4999 182.584 181.536 229.177 -4.20723 0.245032
5000 182.584 181.536 231.37 -3.85798 0.226981
5001 182.584 181.536 233.562 -3.5006 0.212596
5002 182.584 181.536 235.755 -3.13834 0.201834
5003 182.584 181.536 237.947 -2.7735 0.193586
5004 182.584 181.536 240.139 -2.40749 0.187472
5005 182.584 181.536 242.332 -2.041 0.182962
5006 182.584 181.536 244.524 -1.67413 0.179769
5007 182.584 181.536 246.717 -1.30655 0.177964
5008 182.584 181.536 248.909 -0.93766 0.177646
5009 182.584 181.536 251.102 -0.566746 0.179161
5010 182.584 181.536 253.294 -0.193058 0.182847
5011 182.584 181.536 255.486 0.184141 0.188864
5012 182.584 182.963 216.023 -5.81911 0.441776
5013 182.584 182.963 218.215 -5.655 0.405808
5014 182.584 182.963 220.408 -5.43645 0.367774
5015 182.584 182.963 222.6 -5.17375 0.331205
5016 182.584 182.963 224.793 -4.87731 0.297763
5017 182.584 182.963 226.985 -4.55605 0.269731
5018 182.584 182.963 229.177 -4.21722 0.246791
5019 182.584 182.963 231.37 -3.86644 0.228297
5020 182.584 182.963 233.562 -3.50792 0.213689
5021 182.584 182.963 235.755 -3.14479 0.202329
5022 182.584 182.963 237.947 -2.77918 0.193414
5023 182.584 182.963 240.139 -2.4124 0.186957
5024 182.584 182.963 242.332 -2.04514 0.182032
5025 182.584 182.963 244.524 -1.67745 0.178543
5026 182.584 182.963 246.717 -1.30897 0.176499
5027 182.584 182.963 248.909 -0.939068 0.176008
5028 182.584 182.963 251.102 -0.566911 0.177263
5029 182.584 182.963 253.294 -0.191604 0.180549
5030 182.584 182.963 255.486 0.187798 0.185961
5031 182.584 184.39 213.83 -5.99424 0.471936
5032 182.584 184.39 216.023 -5.87458 0.443355
5033 182.584 184.39 218.215 -5.69669 0.408259
5034 182.584 184.39 220.408 -5.46792 0.369941
5035 182.584 184.39 222.6 -5.19793 0.33291
5036 182.584 184.39 224.793 -4.89635 0.29977
5037 182.584 184.39 226.985 -4.57155 0.271821
5038 182.584 184.39 229.177 -4.23035 0.248271
5039 182.584 184.39 231.37 -3.87792 0.229606
5040 182.584 184.39 233.562 -3.51827 0.214621
5041 182.584 184.39 235.755 -3.15426 0.203149
5042 182.584 184.39 237.947 -2.78795 0.19393
5043 182.584 184.39 240.139 -2.42056 0.187081
5044 182.584 184.39 242.332 -2.05272 0.181849
5045 182.584 184.39 244.524 -1.68446 0.178132
5046 182.584 184.39 246.717 -1.31538 0.175895
5047 182.584 184.39 248.909 -0.944791 0.175193
5048 182.584 184.39 251.102 -0.571756 0.176244
5049 182.584 184.39 253.294 -0.195246 0.179176
5050 182.584 184.39 255.486 0.185889 0.184086
5051 182.584 185.817 213.83 -6.07734 0.47956
5052 182.584 185.817 216.023 -5.93957 0.448948
5053 182.584 185.817 218.215 -5.7461 0.411992
5054 182.584 185.817 220.408 -5.50531 0.372898
5055 182.584 185.817 222.6 -5.22667 0.335599
5056 182.584 185.817 224.793 -4.91916 0.302092
5057 182.584 185.817 226.985 -4.59036 0.273893
5058 182.584 185.817 229.177 -4.2465 0.250273
5059 182.584 185.817 231.37 -3.89232 0.23177
5060 182.584 185.817 233.562 -3.5315 0.21632
5061 182.584 185.817 235.755 -3.16669 0.204456
5062 182.584 185.817 237.947 -2.79979 0.194956
5063 182.584 185.817 240.139 -2.43196 0.187756
5064 182.584 185.817 242.332 -2.06375 0.182324
5065 182.584 185.817 244.524 -1.69518 0.178412
5066 182.584 185.817 246.717 -1.3258 0.176008
5067 182.584 185.817 248.909 -0.954845 0.175193
5068 182.584 185.817 251.102 -0.581305 0.176033
5069 182.584 185.817 253.294 -0.204011 0.178681
5070 182.584 185.817 255.486 0.178369 0.1832
5071 182.584 187.244 213.83 -6.17618 0.498613
5072 182.584 187.244 216.023 -6.0169 0.46174
5073 182.584 187.244 218.215 -5.80461 0.419993
5074 182.584 187.244 220.408 -5.5493 0.378391
5075 182.584 187.244 222.6 -5.26034 0.339639
5076 182.584 187.244 224.793 -4.94583 0.305379
5077 182.584 187.244 226.985 -4.61247 0.276553
5078 182.584 187.244 229.177 -4.26564 0.252787
5079 182.584 187.244 231.37 -3.90958 0.233629
5080 182.584 187.244 233.562 -3.54755 0.218159
5081 182.584 187.244 235.755 -3.18199 0.205916
5082 182.584 187.244 237.947 -2.8146 0.196317
5083 182.584 187.244 240.139 -2.44648 0.188905
5084 182.584 187.244 242.332 -2.07812 0.183289
5085 182.584 187.244 244.524 -1.7095 0.179287
5086 182.584 187.244 246.717 -1.34011 0.176801
5087 182.584 187.244 248.909 -0.969138 0.175857
5088 182.584 187.244 251.102 -0.595464 0.176561
5089 182.584 187.244 253.294 -0.217806 0.179014
5090 182.584 187.244 255.486 0.165311 0.183255
5091 182.584 188.671 216.023 -6.11003 0.485561
5092 182.584 188.671 218.215 -5.87401 0.43563
5093 182.584 188.671 220.408 -5.60079 0.388373
5094 182.584 188.671 222.6 -5.29935 0.346528
5095 182.584 188.671 224.793 -4.97656 0.310673
5096 182.584 188.671 226.985 -4.63791 0.280616
5097 182.584 188.671 229.177 -4.28773 0.256318
5098 182.584 188.671 231.37 -3.9296 0.23632
5099 182.584 188.671 233.562 -3.56628 0.220284
5100 182.584 188.671 235.755 -3.19995 0.207846
5101 182.584 188.671 237.947 -2.83214 0.198174
5102 182.584 188.671 240.139 -2.4639 0.190431
5103 182.584 188.671 242.332 -2.0956 0.1847
5104 182.584 188.671 244.524 -1.7272 0.180618
5105 182.584 188.671 246.717 -1.35812 0.178095
5106 182.584 188.671 248.909 -0.987454 0.177139
5107 182.584 188.671 251.102 -0.614012 0.177777
5108 182.584 188.671 253.294 -0.236411 0.180119
5109 182.584 188.671 255.486 0.146929 0.184191
5110 182.584 190.099 218.215 -5.9559 0.462246
5111 182.584 190.099 220.408 -5.66047 0.405643
5112 182.584 190.099 222.6 -5.34401 0.357774
5113 182.584 190.099 224.793 -5.0115 0.318501
5114 182.584 190.099 226.985 -4.6667 0.286251
5115 182.584 190.099 229.177 -4.3127 0.260567
5116 182.584 190.099 231.37 -3.95222 0.239398
5117 182.584 190.099 233.562 -3.58749 0.222987
5118 182.584 190.099 235.755 -3.22036 0.210076
5119 182.584 190.099 237.947 -2.85219 0.200012
5120 182.584 190.099 240.139 -2.48392 0.192275
5121 182.584 190.099 242.332 -2.11588 0.186475
5122 182.584 190.099 244.524 -1.74795 0.182397
5123 182.584 190.099 246.717 -1.37948 0.17988
5124 182.584 190.099 248.909 -1.00946 0.178952
5125 182.584 190.099 251.102 -0.636618 0.1796
5126 182.584 190.099 253.294 -0.259481 0.181927
5127 182.584 190.099 255.486 0.123577 0.185937
5128 182.584 191.526 220.408 -5.7285 0.431717
5129 182.584 191.526 222.6 -5.39426 0.37459
5130 182.584 191.526 224.793 -5.05053 0.329494
5131 182.584 191.526 226.985 -4.69875 0.293939
5132 182.584 191.526 229.177 -4.34044 0.265753
5133 182.584 191.526 231.37 -3.97728 0.243533
5134 182.584 191.526 233.562 -3.61092 0.226247
5135 182.584 191.526 235.755 -3.24288 0.212752
5136 182.584 191.526 237.947 -2.87435 0.202164
5137 182.584 191.526 240.139 -2.50614 0.194375
5138 182.584 191.526 242.332 -2.13854 0.188552
5139 182.584 191.526 244.524 -1.77133 0.184501
5140 182.584 191.526 246.717 -1.40377 0.182068
5141 182.584 191.526 248.909 -1.03475 0.181225
5142 182.584 191.526 251.102 -0.662854 0.181975
5143 182.584 191.526 253.294 -0.286579 0.184363
5144 182.584 191.526 255.486 0.0957224 0.188416
5145 182.584 192.953 220.408 -5.80415 0.467757
5146 182.584 192.953 222.6 -5.44958 0.397018
5147 182.584 192.953 224.793 -5.09333 0.343439
5148 182.584 192.953 226.985 -4.73384 0.302753
5149 182.584 192.953 229.177 -4.3707 0.271942
5150 182.584 192.953 231.37 -4.00452 0.247868
5151 182.584 192.953 233.562 -3.6363 0.229315
5152 182.584 192.953 235.755 -3.26718 0.215395
5153 182.584 192.953 237.947 -2.89819 0.204781
5154 182.584 192.953 240.139 -2.53009 0.196724
5155 182.584 192.953 242.332 -2.16307 0.190902
5156 182.584 192.953 244.524 -1.79683 0.186921
5157 182.584 192.953 246.717 -1.4305 0.18461
5158 182.584 192.953 248.909 -1.06282 0.183905
5159 182.584 192.953 251.102 -0.692245 0.184826
5160 182.584 192.953 253.294 -0.317208 0.187362
5161 182.584 192.953 255.486 0.0638973 0.191555
5162 182.584 194.38 222.6 -5.50882 0.424957
5163 182.584 194.38 224.793 -5.13921 0.360555
5164 182.584 194.38 226.985 -4.7715 0.313341
5165 182.584 194.38 229.177 -4.40321 0.278354
5166 182.584 194.38 231.37 -4.03365 0.252656
5167 182.584 194.38 233.562 -3.66324 0.233201
5168 182.584 194.38 235.755 -3.2928 0.218464
5169 182.584 194.38 237.947 -2.92324 0.207526
5170 182.584 194.38 240.139 -2.55522 0.199245
5171 182.584 194.38 242.332 -2.18891 0.193448
5172 182.584 194.38 244.524 -1.82388 0.189591
5173 182.584 194.38 246.717 -1.45912 0.187472
5174 182.584 194.38 248.909 -1.09317 0.186957
5175 182.584 194.38 251.102 -0.724307 0.188101
5176 182.584 194.38 253.294 -0.35088 0.190876
5177 182.584 194.38 255.486 0.028639 0.195299
5178 182.584 195.807 222.6 -5.57027 0.45754
5179 182.584 195.807 224.793 -5.18724 0.379706
5180 182.584 195.807 226.985 -4.81124 0.324814
5181 182.584 195.807 229.177 -4.43752 0.285787
5182 182.584 195.807 231.37 -4.06433 0.257354
5183 182.584 195.807 233.562 -3.69139 0.236742
5184 182.584 195.807 235.755 -3.31932 0.22149
5185 182.584 195.807 237.947 -2.94897 0.210076
5186 182.584 195.807 240.139 -2.58093 0.201999
5187 182.584 195.807 242.332 -2.2154 0.196233
5188 182.584 195.807 244.524 -1.85185 0.192517
5189 182.584 195.807 246.717 -1.48906 0.190588
5190 182.584 195.807 248.909 -1.12529 0.190344
5191 182.584 195.807 251.102 -0.758603 0.191769
5192 182.584 195.807 253.294 -0.387183 0.194862
5193 182.584 195.807 255.486 -0.00958181 0.199628
5194 182.584 197.234 222.6 -5.63196 0.492166
5195 182.584 197.234 224.793 -5.23645 0.399193
5196 182.584 197.234 226.985 -4.85246 0.336391
5197 182.584 197.234 229.177 -4.47331 0.292918
5198 182.584 197.234 231.37 -4.09616 0.262223
5199 182.584 197.234 233.562 -3.72033 0.240092
5200 182.584 197.234 235.755 -3.34626 0.224178
5201 182.584 197.234 237.947 -2.97477 0.212752
5202 182.584 197.234 240.139 -2.60657 0.204619
5203 182.584 197.234 242.332 -2.24187 0.199195
5204 182.584 197.234 244.524 -1.88007 0.195672
5205 182.584 197.234 246.717 -1.51972 0.193998
5206 182.584 197.234 248.909 -1.15873 0.19405
5207 182.584 197.234 251.102 -0.794797 0.195815
5208 182.584 197.234 253.294 -0.425847 0.199326
5209 182.584 197.234 255.486 -0.0504439 0.204572
5210 182.584 198.662 224.793 -5.2858 0.418086
5211 182.584 198.662 226.985 -4.89467 0.347296
5212 182.584 198.662 229.177 -4.5102 0.299657
5213 182.584 198.662 231.37 -4.12885 0.266628
5214 182.584 198.662 233.562 -3.74967 0.243397
5215 182.584 198.662 235.755 -3.37304 0.227421
5216 182.584 198.662 237.947 -2.99997 0.215858
5217 182.584 198.662 240.139 -2.63137 0.207686
5218 182.584 198.662 242.332 -2.26751 0.202362
5219 182.584 198.662 244.524 -1.90779 0.199095
5220 182.584 198.662 246.717 -1.55049 0.197686
5221 182.584 198.662 248.909 -1.19308 0.198073
5222 182.584 198.662 251.102 -0.832695 0.200262
5223 182.584 198.662 253.294 -0.466823 0.204316
5224 182.584 200.089 224.793 -5.33469 0.434023
5225 182.584 200.089 226.985 -4.93758 0.356097
5226 182.584 200.089 229.177 -4.548 0.30516
5227 182.584 200.089 231.37 -4.16216 0.270593
5228 182.584 200.089 233.562 -3.77903 0.246926
5229 182.584 200.089 235.755 -3.3992 0.230473
5230 182.584 200.089 237.947 -3.02397 0.218768
5231 182.584 200.089 240.139 -2.65451 0.211024
5232 182.584 200.089 242.332 -2.29146 0.205802
5233 182.584 200.089 244.524 -1.93419 0.202789
5234 182.584 200.089 246.717 -1.58073 0.201719
5235 182.584 200.089 248.909 -1.22798 0.20246
5236 182.584 200.089 251.102 -0.872295 0.205155
5237 182.584 200.089 253.294 -0.510368 0.209921
5238 182.584 201.516 224.793 -5.38296 0.444929
5239 182.584 201.516 226.985 -4.98113 0.362211
5240 182.584 201.516 229.177 -4.5867 0.308847
5241 182.584 201.516 231.37 -4.19596 0.273893
5242 182.584 201.516 233.562 -3.80818 0.249608
5243 182.584 201.516 235.755 -3.42425 0.233201
5244 182.584 201.516 237.947 -3.04595 0.22209
5245 182.584 201.516 240.139 -2.6751 0.214311
5246 182.584 201.516 242.332 -2.31268 0.209584
5247 182.584 201.516 244.524 -1.9583 0.206867
5248 182.584 201.516 246.717 -1.60973 0.206109
5249 182.584 201.516 248.909 -1.26314 0.207253
5250 182.584 201.516 251.102 -0.913805 0.210566
5251 182.584 201.516 253.294 -0.557136 0.21628
5252 182.584 202.943 224.793 -5.43113 0.44932
5253 182.584 202.943 226.985 -5.02569 0.36514
5254 182.584 202.943 229.177 -4.62648 0.311102
5255 182.584 202.943 231.37 -4.23032 0.275952
5256 182.584 202.943 233.562 -3.8369 0.25226
5257 182.584 202.943 235.755 -3.44768 0.23632
5258 182.584 202.943 237.947 -3.06517 0.225658
5259 182.584 202.943 240.139 -2.69202 0.218159
5260 182.584 202.943 242.332 -2.32995 0.21386
5261 182.584 202.943 244.524 -1.97895 0.211497
5262 182.584 202.943 246.717 -1.6366 0.211009
5263 182.584 202.943 248.909 -1.29825 0.212596
5264 182.584 202.943 251.102 -0.957657 0.216582
5265 182.584 202.943 253.294 -0.608281 0.223552
5266 182.584 204.37 224.793 -5.48036 0.446273
5267 182.584 204.37 226.985 -5.07202 0.363953
5268 182.584 204.37 229.177 -4.66784 0.311636
5269 182.584 204.37 231.37 -4.26546 0.277634
5270 182.584 204.37 233.562 -3.86515 0.254755
5271 182.584 204.37 235.755 -3.46907 0.239538
5272 182.584 204.37 237.947 -3.08073 0.229606
5273 182.584 204.37 240.139 -2.70399 0.223136
5274 182.584 204.37 242.332 -2.34175 0.219057
5275 182.584 204.37 244.524 -1.99464 0.216981
5276 182.584 204.37 246.717 -1.66024 0.216735
5277 182.584 204.37 248.909 -1.33292 0.218616
5278 182.584 204.37 251.102 -1.00451 0.22333
5279 182.584 205.797 224.793 -5.53232 0.436242
5280 182.584 205.797 226.985 -5.1212 0.359167
5281 182.584 205.797 229.177 -4.71157 0.310351
5282 182.584 205.797 231.37 -4.30192 0.278472
5283 182.584 205.797 233.562 -3.89304 0.257613
5284 182.584 205.797 235.755 -3.48798 0.243943
5285 182.584 205.797 237.947 -3.09159 0.234907
5286 182.584 205.797 240.139 -2.70941 0.229315
5287 182.584 205.797 242.332 -2.34611 0.225805
5288 182.584 205.797 244.524 -2.00343 0.223955
5289 182.584 205.797 246.717 -1.67911 0.223762
5290 182.584 205.797 248.909 -1.36654 0.225717
5291 182.584 205.797 251.102 -1.05517 0.231065
5292 182.584 207.225 224.793 -5.58898 0.42039
5293 182.584 207.225 226.985 -5.17453 0.35177
5294 182.584 207.225 229.177 -4.75871 0.307874
5295 182.584 207.225 231.37 -4.34044 0.279546
5296 182.584 207.225 233.562 -3.92093 0.261204
5297 182.584 207.225 235.755 -3.5041 0.249207
5298 182.584 207.225 237.947 -3.09649 0.242163
5299 182.584 207.225 240.139 -2.70619 0.238144
5300 182.584 207.225 242.332 -2.3404 0.235375
5301 182.584 207.225 244.524 -2.00263 0.2336
5302 182.584 207.225 246.717 -1.69105 0.233001
5303 182.584 207.225 248.909 -1.39808 0.234567
5304 182.584 208.652 222.6 -6.06865 0.491758
5305 182.584 208.652 224.793 -5.65219 0.400607
5306 182.584 208.652 226.985 -5.23343 0.342469
5307 182.584 208.652 229.177 -4.81051 0.305271
5308 182.584 208.652 231.37 -4.38213 0.281444
5309 182.584 208.652 233.562 -3.94941 0.266127
5310 182.584 208.652 235.755 -3.517 0.257613
5311 182.584 208.652 237.947 -3.09373 0.253445
5312 182.584 208.652 240.139 -2.69135 0.251732
5313 182.584 208.652 242.332 -2.32095 0.25014
5314 182.584 208.652 244.524 -1.98849 0.248056
5315 182.584 208.652 246.717 -1.69283 0.246251
5316 182.584 208.652 248.909 -1.42561 0.246373
5317 182.584 210.079 222.6 -6.14365 0.451536
5318 182.584 210.079 224.793 -5.72324 0.379619
5319 182.584 210.079 226.985 -5.29922 0.333408
5320 182.584 210.079 229.177 -4.86849 0.303741
5321 182.584 210.079 231.37 -4.42844 0.284853
5322 182.584 210.079 233.562 -3.97937 0.273893
5323 182.584 210.079 235.755 -3.52634 0.269731
5324 182.584 210.079 237.947 -3.08098 0.270962
5325 182.584 210.079 240.139 -2.66068 0.273772
5326 182.584 210.079 242.332 -2.28244 0.274269
5327 182.584 210.079 244.524 -1.95561 0.27106
5328 182.584 210.079 246.717 -1.67966 0.266315
5329 182.584 211.506 224.793 -5.80257 0.360462
5330 182.584 211.506 226.985 -5.37306 0.325735
5331 182.584 211.506 229.177 -4.93435 0.3033
5332 182.584 211.506 231.37 -4.48125 0.290407
5333 182.584 211.506 233.562 -4.01213 0.285438
5334 182.584 211.506 235.755 -3.53166 0.288568
5335 182.584 211.506 237.947 -3.0549 0.299546
5336 182.584 211.506 240.139 -2.60792 0.311207
5337 182.584 211.506 242.332 -2.21728 0.314654
5338 182.584 211.506 244.524 -1.89641 0.308155
5339 182.584 211.506 246.717 -1.64451 0.297317
5340 182.584 212.933 226.985 -5.45585 0.320064
5341 182.584 212.933 229.177 -5.00984 0.305815
5342 182.584 212.933 231.37 -4.54279 0.299435
5343 182.584 212.933 233.562 -4.04957 0.302312
5344 182.584 212.933 235.755 -3.53282 0.317771
5345 182.584 212.933 237.947 -3.01156 0.345854
5346 182.584 212.933 240.139 -2.52537 0.372789
5347 182.584 212.933 242.332 -2.11596 0.379951
5348 182.584 212.933 244.524 -1.80126 0.366197
5349 182.584 214.36 229.177 -5.09676 0.311102
5350 182.584 214.36 231.37 -4.61562 0.312595
5351 182.584 214.36 233.562 -4.09451 0.32604
5352 182.584 214.36 235.755 -3.53138 0.359722
5353 182.584 214.36 237.947 -2.94912 0.41481
5354 182.584 214.36 240.139 -2.40743 0.464364
5355 184.012 161.555 231.37 -4.08035 0.25107
5356 184.012 161.555 233.562 -3.66701 0.268617
5357 184.012 161.555 235.755 -3.25405 0.294956
5358 184.012 161.555 237.947 -2.85572 0.327366
5359 184.012 161.555 240.139 -2.4919 0.362129
5360 184.012 162.982 226.985 -4.80571 0.239815
5361 184.012 162.982 229.177 -4.42854 0.238842
5362 184.012 162.982 231.37 -4.03845 0.244624
5363 184.012 162.982 233.562 -3.64048 0.258129
5364 184.012 162.982 235.755 -3.24285 0.278831
5365 184.012 162.982 237.947 -2.85714 0.305051
5366 184.012 162.982 240.139 -2.49874 0.333978
5367 184.012 162.982 242.332 -2.18562 0.361577
5368 184.012 164.409 224.793 -5.1013 0.248271
5369 184.012 164.409 226.985 -4.74643 0.23912
5370 184.012 164.409 229.177 -4.37909 0.235756
5371 184.012 164.409 231.37 -4.00052 0.238981
5372 184.012 164.409 233.562 -3.61507 0.248672
5373 184.012 164.409 235.755 -3.22954 0.264623
5374 184.012 164.409 237.947 -2.8532 0.285554
5375 184.012 164.409 240.139 -2.49763 0.30863
5376 184.012 164.409 242.332 -2.17524 0.330875
5377 184.012 164.409 244.524 -1.89672 0.348958
5378 184.012 165.837 222.6 -5.37001 0.265503
5379 184.012 165.837 224.793 -5.03851 0.249608
5380 184.012 165.837 226.985 -4.69312 0.238563
5381 184.012 165.837 229.177 -4.33492 0.233914
5382 184.012 165.837 231.37 -3.96613 0.234198
5383 184.012 165.837 233.562 -3.59077 0.240508
5384 184.012 165.837 235.755 -3.2146 0.252392
5385 184.012 165.837 237.947 -2.84504 0.268121
5386 184.012 165.837 240.139 -2.49055 0.285939
5387 184.012 165.837 242.332 -2.15936 0.303093
5388 184.012 165.837 244.524 -1.85752 0.316532
5389 184.012 165.837 246.717 -1.58697 0.324045
5390 184.012 167.264 222.6 -5.30053 0.267874
5391 184.012 167.264 224.793 -4.98136 0.25107
5392 184.012 167.264 226.985 -4.64537 0.239538
5393 184.012 167.264 229.177 -4.29557 0.23263
5394 184.012 167.264 231.37 -3.93504 0.230473
5395 184.012 167.264 233.562 -3.56775 0.233629
5396 184.012 167.264 235.755 -3.19876 0.241475
5397 184.012 167.264 237.947 -2.83398 0.252656
5398 184.012 167.264 240.139 -2.47955 0.265928
5399 184.012 167.264 242.332 -2.14089 0.278449
5400 184.012 167.264 244.524 -1.82114 0.28792
5401 184.012 167.264 246.717 -1.52035 0.292304
5402 184.012 167.264 248.909 -1.2358 0.2913
5403 184.012 168.691 220.408 -5.51965 0.29235
5404 184.012 168.691 222.6 -5.23805 0.270962
5405 184.012 168.691 224.793 -4.93041 0.253707
5406 184.012 168.691 226.985 -4.60324 0.240646
5407 184.012 168.691 229.177 -4.2609 0.23177
5408 184.012 168.691 231.37 -3.9072 0.227859
5409 184.012 168.691 233.562 -3.54629 0.228005
5410 184.012 168.691 235.755 -3.18269 0.2322
5411 184.012 168.691 237.947 -2.8212 0.239538
5412 184.012 168.691 240.139 -2.46641 0.248539
5413 184.012 168.691 242.332 -2.12185 0.257083
5414 184.012 168.691 244.524 -1.78912 0.263235
5415 184.012 168.691 246.717 -1.46765 0.265438
5416 184.012 168.691 248.909 -1.15541 0.263704
5417 184.012 170.118 220.408 -5.4509 0.298098
5418 184.012 170.118 222.6 -5.18348 0.27583
5419 184.012 170.118 224.793 -4.88616 0.257354
5420 184.012 170.118 226.985 -4.56678 0.243123
5421 184.012 170.118 229.177 -4.23081 0.232343
5422 184.012 170.118 231.37 -3.88272 0.225658
5423 184.012 170.118 233.562 -3.52673 0.223286
5424 184.012 170.118 235.755 -3.16708 0.224475
5425 184.012 170.118 237.947 -2.80781 0.228443
5426 184.012 170.118 240.139 -2.45249 0.233771
5427 184.012 170.118 242.332 -2.10347 0.238981
5428 184.012 170.118 244.524 -1.76166 0.242465
5429 184.012 170.118 246.717 -1.42642 0.243178
5430 184.012 170.118 248.909 -1.09644 0.241461
5431 184.012 170.118 251.102 -0.77014 0.240298
5432 184.012 171.545 218.215 -5.59997 0.336489
5433 184.012 171.545 220.408 -5.39279 0.305487
5434 184.012 171.545 222.6 -5.13758 0.281207
5435 184.012 171.545 224.793 -4.84903 0.261715
5436 184.012 171.545 226.985 -4.53623 0.245575
5437 184.012 171.545 229.177 -4.20543 0.233344
5438 184.012 171.545 231.37 -3.86167 0.224919
5439 184.012 171.545 233.562 -3.50937 0.21983
5440 184.012 171.545 235.755 -3.15255 0.218006
5441 184.012 171.545 237.947 -2.79473 0.219072
5442 184.012 171.545 240.139 -2.43878 0.221505
5443 184.012 171.545 242.332 -2.08646 0.224015
5444 184.012 171.545 244.524 -1.73834 0.225451
5445 184.012 171.545 246.717 -1.39396 0.225185
5446 184.012 171.545 248.909 -1.0525 0.223777
5447 184.012 171.545 251.102 -0.713171 0.223621
5448 184.012 172.972 218.215 -5.54045 0.346718
5449 184.012 172.972 220.408 -5.3464 0.313341
5450 184.012 172.972 222.6 -5.10087 0.28776
5451 184.012 172.972 224.793 -4.81931 0.266751
5452 184.012 172.972 226.985 -4.51165 0.24894
5453 184.012 172.972 229.177 -4.18479 0.235049
5454 184.012 172.972 231.37 -3.84425 0.224475
5455 184.012 172.972 233.562 -3.49456 0.217088
5456 184.012 172.972 235.755 -3.1396 0.213221
5457 184.012 172.972 237.947 -2.78261 0.211654
5458 184.012 172.972 240.139 -2.426 0.211591
5459 184.012 172.972 242.332 -2.0712 0.211937
5460 184.012 172.972 244.524 -1.71866 0.211843
5461 184.012 172.972 246.717 -1.36808 0.210961
5462 184.012 172.972 248.909 -1.01896 0.209918
5463 184.012 172.972 251.102 -0.670839 0.210631
5464 184.012 172.972 253.294 -0.323246 0.215835
5465 184.012 174.4 218.215 -5.49772 0.356471
5466 184.012 174.4 220.408 -5.31243 0.321726
5467 184.012 174.4 222.6 -5.0737 0.294842
5468 184.012 174.4 224.793 -4.79715 0.271821
5469 184.012 174.4 226.985 -4.4931 0.252524
5470 184.012 174.4 229.177 -4.16897 0.236883
5471 184.012 174.4 231.37 -3.83058 0.224475
5472 184.012 174.4 233.562 -3.48254 0.21555
5473 184.012 174.4 235.755 -3.12869 0.209441
5474 184.012 174.4 237.947 -2.772 0.205916
5475 184.012 174.4 240.139 -2.41469 0.203787
5476 184.012 174.4 242.332 -2.05795 0.202427
5477 184.012 174.4 244.524 -1.70221 0.20119
5478 184.012 174.4 246.717 -1.34728 0.199913
5479 184.012 174.4 248.909 -0.992815 0.199195
5480 184.012 174.4 251.102 -0.638475 0.200496
5481 184.012 174.4 253.294 -0.283975 0.205741
5482 184.012 175.827 216.023 -5.57775 0.413365
5483 184.012 175.827 218.215 -5.47236 0.364502
5484 184.012 175.827 220.408 -5.29106 0.329796
5485 184.012 175.827 222.6 -5.05613 0.301429
5486 184.012 175.827 224.793 -4.78247 0.277035
5487 184.012 175.827 226.985 -4.48051 0.256318
5488 184.012 175.827 229.177 -4.15793 0.238981
5489 184.012 175.827 231.37 -3.8207 0.225067
5490 184.012 175.827 233.562 -3.47351 0.214621
5491 184.012 175.827 235.755 -3.12012 0.206883
5492 184.012 175.827 237.947 -2.76339 0.201504
5493 184.012 175.827 240.139 -2.40529 0.19782
5494 184.012 175.827 242.332 -2.04695 0.195144
5495 184.012 175.827 244.524 -1.68877 0.193035
5496 184.012 175.827 246.717 -1.33064 0.191477
5497 184.012 175.827 248.909 -0.97226 0.190938
5498 184.012 175.827 251.102 -0.613305 0.192566
5499 184.012 175.827 253.294 -0.253512 0.197656
5500 184.012 177.254 216.023 -5.57412 0.415772
5501 184.012 177.254 218.215 -5.46354 0.371017
5502 184.012 177.254 220.408 -5.28191 0.336489
5503 184.012 177.254 222.6 -5.04782 0.307226
5504 184.012 177.254 224.793 -4.77501 0.281917
5505 184.012 177.254 226.985 -4.47369 0.259672
5506 184.012 177.254 229.177 -4.15156 0.241199
5507 184.012 177.254 231.37 -3.81463 0.2261
5508 184.012 177.254 233.562 -3.46762 0.214311
5509 184.012 177.254 235.755 -3.11421 0.205106
5510 184.012 177.254 237.947 -2.75709 0.198341
5511 184.012 177.254 240.139 -2.39814 0.193466
5512 184.012 177.254 242.332 -2.03841 0.189731
5513 184.012 177.254 244.524 -1.67829 0.186957
5514 184.012 177.254 246.717 -1.31768 0.185114
5515 184.012 177.254 248.909 -0.956303 0.184646
5516 184.012 177.254 251.102 -0.593777 0.186339
5517 184.012 177.254 253.294 -0.229777 0.191111
5518 184.012 178.681 216.023 -5.5897 0.415292
5519 184.012 178.681 218.215 -5.46939 0.375653
5520 184.012 178.681 220.408 -5.28387 0.342276
5521 184.012 178.681 222.6 -5.04808 0.312595
5522 184.012 178.681 224.793 -4.77434 0.286019
5523 184.012 178.681 226.985 -4.47233 0.263235
5524 184.012 178.681 229.177 -4.1497 0.243397
5525 184.012 178.681 231.37 -3.81236 0.227275
5526 184.012 178.681 233.562 -3.46499 0.214311
5527 184.012 178.681 235.755 -3.11114 0.203967
5528 184.012 178.681 237.947 -2.7534 0.196317
5529 184.012 178.681 240.139 -2.39355 0.190396
5530 184.012 178.681 242.332 -2.03257 0.185885
5531 184.012 178.681 244.524 -1.67083 0.182543
5532 184.012 178.681 246.717 -1.30825 0.180452
5533 184.012 178.681 248.909 -0.944481 0.179898
5534 184.012 178.681 251.102 -0.579096 0.181486
5535 184.012 178.681 253.294 -0.21166 0.185816
5536 184.012 178.681 255.486 0.158231 0.193274
5537 184.012 180.108 216.023 -5.61996 0.413445
5538 184.012 180.108 218.215 -5.48758 0.378654
5539 184.012 180.108 220.408 -5.29566 0.346432
5540 184.012 180.108 222.6 -5.0561 0.316615
5541 184.012 180.108 224.793 -4.77986 0.289489
5542 184.012 180.108 226.985 -4.47607 0.266003
5543 184.012 180.108 229.177 -4.15212 0.245304
5544 184.012 180.108 231.37 -3.81381 0.228443
5545 184.012 180.108 233.562 -3.46564 0.214621
5546 184.012 180.108 235.755 -3.11104 0.203804
5547 184.012 180.108 237.947 -2.75252 0.195298
5548 184.012 180.108 240.139 -2.39176 0.188411
5549 184.012 180.108 242.332 -2.02965 0.183271
5550 184.012 180.108 244.524 -1.66655 0.179509
5551 184.012 180.108 246.717 -1.30233 0.177139
5552 184.012 180.108 248.909 -0.936638 0.176405
5553 184.012 180.108 251.102 -0.568926 0.177769
5554 184.012 180.108 253.294 -0.198635 0.181597
5555 184.012 180.108 255.486 0.17479 0.188117
5556 184.012 181.536 216.023 -5.66122 0.411832
5557 184.012 181.536 218.215 -5.51594 0.380844
5558 184.012 181.536 220.408 -5.31591 0.349492
5559 184.012 181.536 222.6 -5.07096 0.320064
5560 184.012 181.536 224.793 -4.79098 0.292464
5561 184.012 181.536 226.985 -4.4845 0.268245
5562 184.012 181.536 229.177 -4.1586 0.247196
5563 184.012 181.536 231.37 -3.81881 0.229895
5564 184.012 181.536 233.562 -3.46953 0.21555
5565 184.012 181.536 235.755 -3.11401 0.203967
5566 184.012 181.536 237.947 -2.75464 0.194615
5567 184.012 181.536 240.139 -2.39295 0.187366
5568 184.012 181.536 242.332 -2.02983 0.181739
5569 184.012 181.536 244.524 -1.66558 0.177571
5570 184.012 181.536 246.717 -1.30003 0.174946
5571 184.012 181.536 248.909 -0.932773 0.174011
5572 184.012 181.536 251.102 -0.563162 0.175055
5573 184.012 181.536 253.294 -0.190499 0.178368
5574 184.012 181.536 255.486 0.185964 0.184055
5575 184.012 182.963 213.83 -5.81297 0.436469
5576 184.012 182.963 216.023 -5.71148 0.411102
5577 184.012 182.963 218.215 -5.55301 0.382328
5578 184.012 182.963 220.408 -5.34359 0.351958
5579 184.012 182.963 222.6 -5.09199 0.322242
5580 184.012 182.963 224.793 -4.80718 0.294956
5581 184.012 182.963 226.985 -4.49728 0.2701
5582 184.012 182.963 229.177 -4.16887 0.24894
5583 184.012 182.963 231.37 -3.82728 0.231338
5584 184.012 182.963 233.562 -3.47665 0.216474
5585 184.012 182.963 235.755 -3.12007 0.204619
5586 184.012 182.963 237.947 -2.75977 0.194786
5587 184.012 182.963 240.139 -2.39723 0.187046
5588 184.012 182.963 242.332 -2.03323 0.181023
5589 184.012 182.963 244.524 -1.66803 0.176575
5590 184.012 182.963 246.717 -1.30143 0.173686
5591 184.012 182.963 248.909 -0.932933 0.172532
5592 184.012 182.963 251.102 -0.561805 0.173256
5593 184.012 182.963 253.294 -0.1872 0.176081
5594 184.012 182.963 255.486 0.191833 0.181056
5595 184.012 184.39 213.83 -5.88841 0.437307
5596 184.012 184.39 216.023 -5.77035 0.413282
5597 184.012 184.39 218.215 -5.59814 0.385016
5598 184.012 184.39 220.408 -5.37811 0.354505
5599 184.012 184.39 222.6 -5.11862 0.324711
5600 184.012 184.39 224.793 -4.82811 0.296757
5601 184.012 184.39 226.985 -4.51407 0.271942
5602 184.012 184.39 229.177 -4.18272 0.250805
5603 184.012 184.39 231.37 -3.83907 0.232773
5604 184.012 184.39 233.562 -3.48692 0.217701
5605 184.012 184.39 235.755 -3.1292 0.20543
5606 184.012 184.39 237.947 -2.768 0.195127
5607 184.012 184.39 240.139 -2.40466 0.187312
5608 184.012 184.39 242.332 -2.03991 0.181042
5609 184.012 184.39 244.524 -1.67397 0.176367
5610 184.012 184.39 246.717 -1.30657 0.173264
5611 184.012 184.39 248.909 -0.937146 0.171875
5612 184.012 184.39 251.102 -0.564863 0.172303
5613 184.012 184.39 253.294 -0.188724 0.17471
5614 184.012 184.39 255.486 0.192409 0.179098
5615 184.012 185.817 213.83 -5.97389 0.445452
5616 184.012 185.817 216.023 -5.83895 0.419756
5617 184.012 185.817 218.215 -5.65162 0.389743
5618 184.012 185.817 220.408 -5.41939 0.358331
5619 184.012 185.817 222.6 -5.15069 0.327771
5620 184.012 185.817 224.793 -4.85347 0.299435
5621 184.012 185.817 226.985 -4.53469 0.274378
5622 184.012 185.817 229.177 -4.20001 0.252787
5623 184.012 185.817 231.37 -3.854 0.234624
5624 184.012 185.817 233.562 -3.50023 0.219072
5625 184.012 185.817 235.755 -3.1413 0.206883
5626 184.012 185.817 237.947 -2.7792 0.196487
5627 184.012 185.817 240.139 -2.41517 0.188145
5628 184.012 185.817 242.332 -2.04984 0.181647
5629 184.012 185.817 244.524 -1.68336 0.176801
5630 184.012 185.817 246.717 -1.31543 0.173552
5631 184.012 185.817 248.909 -0.945376 0.171972
5632 184.012 185.817 251.102 -0.572285 0.172168
5633 184.012 185.817 253.294 -0.195022 0.174232
5634 184.012 185.817 255.486 0.187729 0.178162
5635 184.012 187.244 213.83 -6.0735 0.463538
5636 184.012 187.244 216.023 -5.91932 0.433102
5637 184.012 187.244 218.215 -5.71431 0.399108
5638 184.012 187.244 220.408 -5.46772 0.364959
5639 184.012 187.244 222.6 -5.1882 0.33251
5640 184.012 187.244 224.793 -4.88322 0.303191
5641 184.012 187.244 226.985 -4.55899 0.277394
5642 184.012 187.244 229.177 -4.22057 0.255277
5643 184.012 187.244 231.37 -3.87199 0.236742
5644 184.012 187.244 233.562 -3.51641 0.221189
5645 184.012 187.244 235.755 -3.15627 0.208326
5646 184.012 187.244 237.947 -2.79331 0.197501
5647 184.012 187.244 240.139 -2.42865 0.18938
5648 184.012 187.244 242.332 -2.06289 0.182762
5649 184.012 187.244 244.524 -1.69609 0.177814
5650 184.012 187.244 246.717 -1.32787 0.174489
5651 184.012 187.244 248.909 -0.9575 0.172783
5652 184.012 187.244 251.102 -0.583947 0.172798
5653 184.012 187.244 253.294 -0.205967 0.174611
5654 184.012 187.244 255.486 0.177906 0.178214
5655 184.012 188.671 213.83 -6.19195 0.495871
5656 184.012 188.671 216.023 -6.01408 0.456521
5657 184.012 188.671 218.215 -5.78746 0.415292
5658 184.012 188.671 220.408 -5.52357 0.376007
5659 184.012 188.671 222.6 -5.23131 0.339933
5660 184.012 188.671 224.793 -4.91733 0.308307
5661 184.012 188.671 226.985 -4.5869 0.281444
5662 184.012 188.671 229.177 -4.24428 0.258258
5663 184.012 188.671 231.37 -3.89286 0.238981
5664 184.012 188.671 233.562 -3.53535 0.223286
5665 184.012 188.671 235.755 -3.17389 0.210234
5666 184.012 188.671 237.947 -2.81008 0.199513
5667 184.012 188.671 240.139 -2.4449 0.191007
5668 184.012 188.671 242.332 -2.07885 0.184321
5669 184.012 188.671 244.524 -1.71194 0.179343
5670 184.012 188.671 246.717 -1.3437 0.175951
5671 184.012 188.671 248.909 -0.973308 0.174203
5672 184.012 188.671 251.102 -0.599636 0.17413
5673 184.012 188.671 253.294 -0.22134 0.175805
5674 184.012 188.671 255.486 0.163155 0.179205
5675 184.012 190.099 216.023 -6.12575 0.494862
5676 184.012 190.099 218.215 -5.87213 0.441624
5677 184.012 190.099 220.408 -5.58733 0.393313
5678 184.012 190.099 222.6 -5.28002 0.351391
5679 184.012 190.099 224.793 -4.95569 0.316089
5680 184.012 190.099 226.985 -4.61828 0.28695
5681 184.012 190.099 229.177 -4.27098 0.262223
5682 184.012 190.099 231.37 -3.91641 0.242163
5683 184.012 190.099 233.562 -3.55679 0.225805
5684 184.012 190.099 235.755 -3.19396 0.212282
5685 184.012 190.099 237.947 -2.82928 0.201339
5686 184.012 190.099 240.139 -2.46363 0.192949
5687 184.012 190.099 242.332 -2.09744 0.186225
5688 184.012 190.099 244.524 -1.73062 0.181244
5689 184.012 190.099 246.717 -1.36261 0.177908
5690 184.012 190.099 248.909 -0.992498 0.176178
5691 184.012 190.099 251.102 -0.619048 0.176122
5692 184.012 190.099 253.294 -0.240831 0.177759
5693 184.012 190.099 255.486 0.143792 0.181077
5694 184.012 191.526 218.215 -5.96886 0.480669
5695 184.012 191.526 220.408 -5.65887 0.418804
5696 184.012 191.526 222.6 -5.33412 0.367774
5697 184.012 191.526 224.793 -4.9981 0.326551
5698 184.012 191.526 226.985 -4.65295 0.293599
5699 184.012 191.526 229.177 -4.30047 0.267252
5700 184.012 191.526 231.37 -3.94245 0.245846
5701 184.012 191.526 233.562 -3.58052 0.228589
5702 184.012 191.526 235.755 -3.21618 0.214776
5703 184.012 191.526 237.947 -2.85056 0.203804
5704 184.012 191.526 240.139 -2.48451 0.195127
5705 184.012 191.526 242.332 -2.11829 0.188446
5706 184.012 191.526 244.524 -1.75176 0.183561
5707 184.012 191.526 246.717 -1.38425 0.180287
5708 184.012 191.526 248.909 -1.01471 0.178673
5709 184.012 191.526 251.102 -0.641819 0.178712
5710 184.012 191.526 253.294 -0.264066 0.180408
5711 184.012 191.526 255.486 0.120219 0.183766
5712 184.012 192.953 220.408 -5.73748 0.452787
5713 184.012 192.953 222.6 -5.393 0.389144
5714 184.012 192.953 224.793 -5.04413 0.339933
5715 184.012 192.953 226.985 -4.69057 0.302092
5716 184.012 192.953 229.177 -4.33252 0.272799
5717 184.012 192.953 231.37 -3.97072 0.250007
5718 184.012 192.953 233.562 -3.60625 0.23177
5719 184.012 192.953 235.755 -3.24022 0.217395
5720 184.012 192.953 237.947 -2.8736 0.206239
5721 184.012 192.953 240.139 -2.50711 0.197568
5722 184.012 192.953 242.332 -2.14098 0.190955
5723 184.012 192.953 244.524 -1.77493 0.186136
5724 184.012 192.953 246.717 -1.40818 0.183053
5725 184.012 192.953 248.909 -1.03954 0.181611
5726 184.012 192.953 251.102 -0.667557 0.181829
5727 184.012 192.953 253.294 -0.290632 0.183697
5728 184.012 192.953 255.486 0.0928859 0.187209
5729 184.012 194.38 220.408 -5.82138 0.495938
5730 184.012 194.38 222.6 -5.45559 0.41489
5731 184.012 194.38 224.793 -5.0931 0.355908
5732 184.012 194.38 226.985 -4.73071 0.31217
5733 184.012 194.38 229.177 -4.36678 0.279308
5734 184.012 194.38 231.37 -4.00096 0.254101
5735 184.012 194.38 233.562 -3.63367 0.234907
5736 184.012 194.38 235.755 -3.26571 0.220435
5737 184.012 194.38 237.947 -2.89796 0.208964
5738 184.012 194.38 240.139 -2.531 0.200179
5739 184.012 194.38 242.332 -2.16502 0.193672
5740 184.012 194.38 244.524 -1.79965 0.189046
5741 184.012 194.38 246.717 -1.43396 0.186172
5742 184.012 194.38 248.909 -1.06658 0.184952
5743 184.012 194.38 251.102 -0.695867 0.185432
5744 184.012 194.38 253.294 -0.320132 0.187577
5745 184.012 194.38 255.486 0.0622489 0.19136
5746 184.012 195.807 222.6 -5.52025 0.444779
5747 184.012 195.807 224.793 -5.14416 0.373254
5748 184.012 195.807 226.985 -4.77292 0.322448
5749 184.012 195.807 229.177 -4.40295 0.28567
5750 184.012 195.807 231.37 -4.03282 0.258774
5751 184.012 195.807 233.562 -3.66244 0.238423
5752 184.012 195.807 235.755 -3.29231 0.223136
5753 184.012 195.807 237.947 -2.92319 0.211654
5754 184.012 195.807 240.139 -2.55566 0.202986
5755 184.012 195.807 242.332 -2.18988 0.196606
5756 184.012 195.807 244.524 -1.8254 0.192206
5757 184.012 195.807 246.717 -1.46111 0.189573
5758 184.012 195.807 248.909 -1.09541 0.188675
5759 184.012 195.807 251.102 -0.726409 0.18948
5760 184.012 195.807 253.294 -0.352237 0.192012
5761 184.012 195.807 255.486 0.02871 0.196202
5762 184.012 197.234 222.6 -5.58518 0.475729
5763 184.012 197.234 224.793 -5.19633 0.391278
5764 184.012 197.234 226.985 -4.8166 0.33331
5765 184.012 197.234 229.177 -4.44062 0.292691
5766 184.012 197.234 231.37 -4.06603 0.263488
5767 184.012 197.234 233.562 -3.69221 0.242163
5768 184.012 197.234 235.755 -3.31956 0.226394
5769 184.012 197.234 237.947 -2.94879 0.214621
5770 184.012 197.234 240.139 -2.58052 0.206077
5771 184.012 197.234 242.332 -2.21498 0.199763
5772 184.012 197.234 244.524 -1.85162 0.195604
5773 184.012 197.234 246.717 -1.48917 0.193259
5774 184.012 197.234 248.909 -1.12569 0.192707
5775 184.012 197.234 251.102 -0.758933 0.193967
5776 184.012 197.234 253.294 -0.386745 0.197005
5777 184.012 197.234 255.486 -0.00745122 0.201762
5778 184.012 198.662 224.793 -5.24875 0.407934
5779 184.012 198.662 226.985 -4.86137 0.34315
5780 184.012 198.662 229.177 -4.4796 0.298434
5781 184.012 198.662 231.37 -4.10034 0.2675
5782 184.012 198.662 233.562 -3.72273 0.245439
5783 184.012 198.662 235.755 -3.34711 0.229025
5784 184.012 198.662 237.947 -2.97425 0.217548
5785 184.012 198.662 240.139 -2.605 0.209123
5786 184.012 198.662 242.332 -2.23966 0.203117
5787 184.012 198.662 244.524 -1.8777 0.199245
5788 184.012 198.662 246.717 -1.51763 0.197248
5789 184.012 198.662 248.909 -1.1571 0.19713
5790 184.012 198.662 251.102 -0.793335 0.198884
5791 184.012 198.662 253.294 -0.423662 0.202587
5792 184.012 198.662 255.486 -0.0461704 0.208126
5793 184.012 200.089 224.793 -5.30082 0.421892
5794 184.012 200.089 226.985 -4.90695 0.351107
5795 184.012 200.089 229.177 -4.51967 0.303741
5796 184.012 200.089 231.37 -4.13559 0.271207
5797 184.012 200.089 233.562 -3.75372 0.248539
5798 184.012 200.089 235.755 -3.37451 0.232343
5799 184.012 200.089 237.947 -2.99902 0.220737
5800 184.012 200.089 240.139 -2.6284 0.212439
5801 184.012 200.089 242.332 -2.26319 0.206787
5802 184.012 200.089 244.524 -1.90296 0.203166
5803 184.012 200.089 246.717 -1.546 0.201537
5804 184.012 200.089 248.909 -1.18943 0.201867
5805 184.012 200.089 251.102 -0.829697 0.20426
5806 184.012 200.089 253.294 -0.463296 0.208825
5807 184.012 201.516 224.793 -5.35244 0.431255
5808 184.012 201.516 226.985 -4.95337 0.356657
5809 184.012 201.516 229.177 -4.5609 0.307443
5810 184.012 201.516 231.37 -4.17171 0.27462
5811 184.012 201.516 233.562 -3.78499 0.251335
5812 184.012 201.516 235.755 -3.40142 0.235332
5813 184.012 201.516 237.947 -3.0225 0.224327
5814 184.012 201.516 240.139 -2.64992 0.21632
5815 184.012 201.516 242.332 -2.28469 0.210788
5816 184.012 201.516 244.524 -1.92657 0.207494
5817 184.012 201.516 246.717 -1.57368 0.206206
5818 184.012 201.516 248.909 -1.22249 0.207012
5819 184.012 201.516 251.102 -0.868335 0.210171
5820 184.012 201.516 253.294 -0.506374 0.215824
5821 184.012 202.943 224.793 -5.40415 0.434637
5822 184.012 202.943 226.985 -5.00099 0.358981
5823 184.012 202.943 229.177 -4.60352 0.309814
5824 184.012 202.943 231.37 -4.20886 0.276795
5825 184.012 202.943 233.562 -3.81644 0.254493
5826 184.012 202.943 235.755 -3.42748 0.238702
5827 184.012 202.943 237.947 -3.04406 0.228005
5828 184.012 202.943 240.139 -2.66867 0.220586
5829 184.012 202.943 242.332 -2.30309 0.21538
5830 184.012 202.943 244.524 -1.94752 0.212392
5831 184.012 202.943 246.717 -1.59997 0.211403
5832 184.012 202.943 248.909 -1.25615 0.21269
5833 184.012 202.943 251.102 -0.909858 0.216659
5834 184.012 202.943 253.294 -0.554205 0.223712
5835 184.012 204.37 224.793 -5.45706 0.431484
5836 184.012 204.37 226.985 -5.05058 0.357774
5837 184.012 204.37 229.177 -4.64808 0.310351
5838 184.012 204.37 231.37 -4.24733 0.278472
5839 184.012 204.37 233.562 -3.84817 0.257354
5840 184.012 204.37 235.755 -3.45238 0.242712
5841 184.012 204.37 237.947 -3.06298 0.232486
5842 184.012 204.37 240.139 -2.68354 0.225658
5843 184.012 204.37 242.332 -2.31702 0.220918
5844 184.012 204.37 244.524 -1.96445 0.218159
5845 184.012 204.37 246.717 -1.62391 0.217395
5846 184.012 204.37 248.909 -1.29022 0.219042
5847 184.012 204.37 251.102 -0.955199 0.223851
5848 184.012 205.797 224.793 -5.51282 0.422049
5849 184.012 205.797 226.985 -5.10311 0.353847
5850 184.012 205.797 229.177 -4.69529 0.309492
5851 184.012 205.797 231.37 -4.28762 0.280379
5852 184.012 205.797 233.562 -3.8804 0.260441
5853 184.012 205.797 235.755 -3.47591 0.24733
5854 184.012 205.797 237.947 -3.07838 0.238423
5855 184.012 205.797 240.139 -2.69306 0.232343
5856 184.012 205.797 242.332 -2.32465 0.228078
5857 184.012 205.797 244.524 -1.97548 0.225466
5858 184.012 205.797 246.717 -1.64409 0.224653
5859 184.012 205.797 248.909 -1.32436 0.226394
5860 184.012 205.797 251.102 -1.00563 0.231942
5861 184.012 207.225 224.793 -5.57321 0.407772
5862 184.012 207.225 226.985 -5.15979 0.347487
5863 184.012 207.225 229.177 -4.74612 0.308091
5864 184.012 207.225 231.37 -4.33058 0.282035
5865 184.012 207.225 233.562 -3.91352 0.264876
5866 184.012 207.225 235.755 -3.49789 0.253313
5867 184.012 207.225 237.947 -3.08932 0.246116
5868 184.012 207.225 240.139 -2.69538 0.241475
5869 184.012 207.225 242.332 -2.32344 0.238004
5870 184.012 207.225 244.524 -1.97795 0.235417
5871 184.012 207.225 246.717 -1.65836 0.234113
5872 184.012 207.225 248.909 -1.35782 0.235403
5873 184.012 207.225 251.102 -1.0627 0.24124
5874 184.012 208.652 222.6 -6.05781 0.468113
5875 184.012 208.652 224.793 -5.63988 0.390339
5876 184.012 208.652 226.985 -5.22184 0.339737
5877 184.012 208.652 229.177 -4.80172 0.306468
5878 184.012 208.652 231.37 -4.37725 0.284386
5879 184.012 208.652 233.562 -3.94833 0.270345
5880 184.012 208.652 235.755 -3.51827 0.261842
5881 184.012 208.652 237.947 -3.0945 0.257483
5882 184.012 208.652 240.139 -2.68792 0.255016
5883 184.012 208.652 242.332 -2.30981 0.252893
5884 184.012 208.652 244.524 -1.96792 0.250007
5885 184.012 208.652 246.717 -1.66337 0.247371
5886 184.012 208.652 248.909 -1.38896 0.247223
5887 184.012 210.079 222.6 -6.13792 0.433257
5888 184.012 210.079 224.793 -5.7138 0.372451
5889 184.012 210.079 226.985 -5.29026 0.331909
5890 184.012 210.079 229.177 -4.86335 0.305379
5891 184.012 210.079 231.37 -4.42898 0.288797
5892 184.012 210.079 233.562 -3.98587 0.278712
5893 184.012 210.079 235.755 -3.53715 0.274499
5894 184.012 210.079 237.947 -3.09234 0.274742
5895 184.012 210.079 240.139 -2.66708 0.276553
5896 184.012 210.079 242.332 -2.27867 0.2763
5897 184.012 210.079 244.524 -1.93963 0.272479
5898 184.012 210.079 246.717 -1.65384 0.267064
5899 184.012 210.079 248.909 -1.4146 0.26374
5900 184.012 211.506 224.793 -5.79489 0.35619
5901 184.012 211.506 226.985 -5.36573 0.325836
5902 184.012 211.506 229.177 -4.93237 0.306357
5903 184.012 211.506 231.37 -4.4876 0.295294
5904 184.012 211.506 233.562 -4.02782 0.290637
5905 184.012 211.506 235.755 -3.55506 0.293145
5906 184.012 211.506 237.947 -3.08098 0.30154
5907 184.012 211.506 240.139 -2.62817 0.311102
5908 184.012 211.506 242.332 -2.22303 0.313829
5909 184.012 211.506 244.524 -1.8849 0.307701
5910 184.012 211.506 246.717 -1.62179 0.296891
5911 184.012 212.933 226.985 -5.44857 0.322139
5912 184.012 212.933 229.177 -5.01018 0.3096
5913 184.012 212.933 231.37 -4.5553 0.305051
5914 184.012 212.933 233.562 -4.07666 0.307768
5915 184.012 212.933 235.755 -3.57353 0.320482
5916 184.012 212.933 237.947 -3.05929 0.343052
5917 184.012 212.933 240.139 -2.56638 0.365305
5918 184.012 212.933 242.332 -2.13484 0.372317
5919 184.012 212.933 244.524 -1.79339 0.361228
5920 184.012 214.36 229.177 -5.09818 0.315983
5921 184.012 214.36 231.37 -4.63474 0.318501
5922 184.012 214.36 233.562 -4.1362 0.331406
5923 184.012 214.36 235.755 -3.59657 0.359631
5924 184.012 214.36 237.947 -3.02956 0.403504
5925 184.012 214.36 240.139 -2.48071 0.444052
5926 184.012 214.36 242.332 -2.009 0.456092
5927 184.012 215.788 233.562 -4.21211 0.36258
5928 184.012 215.788 235.755 -3.63318 0.41078
5929 184.012 215.788 237.947 -3.00338 0.480948
5930 185.44 161.555 229.177 -4.47545 0.244624
5931 185.44 161.555 231.37 -4.07511 0.252128
5932 185.44 161.555 233.562 -3.66432 0.266504
5933 185.44 161.555 235.755 -3.25405 0.287528
5934 185.44 161.555 237.947 -2.85823 0.31281
5935 185.44 161.555 240.139 -2.49411 0.339082
5936 185.44 162.982 226.985 -4.78569 0.241888
5937 185.44 162.982 229.177 -4.41608 0.240646
5938 185.44 162.982 231.37 -4.03071 0.245304
5939 185.44 162.982 233.562 -3.6363 0.256188
5940 185.44 162.982 235.755 -3.24185 0.272554
5941 185.44 162.982 237.947 -2.85869 0.292918
5942 185.44 162.982 240.139 -2.50046 0.314675
5943 185.44 162.982 242.332 -2.18147 0.335232
5944 185.44 162.982 244.524 -1.91405 0.35264
5945 185.44 164.409 224.793 -5.06472 0.250273
5946 185.44 164.409 226.985 -4.72251 0.240785
5947 185.44 164.409 229.177 -4.36304 0.237724
5948 185.44 164.409 231.37 -3.98992 0.239538
5949 185.44 164.409 233.562 -3.60862 0.24733
5950 185.44 164.409 235.755 -3.22655 0.259543
5951 185.44 164.409 237.947 -2.85284 0.275227
5952 185.44 164.409 240.139 -2.49788 0.292737
5953 185.44 164.409 242.332 -2.17209 0.309223
5954 185.44 164.409 244.524 -1.88353 0.322665
5955 185.44 165.837 222.6 -5.3141 0.265626
5956 185.44 165.837 224.793 -4.9996 0.250672
5957 185.44 165.837 226.985 -4.66567 0.241061
5958 185.44 165.837 229.177 -4.31544 0.235615
5959 185.44 165.837 231.37 -3.95251 0.235332
5960 185.44 165.837 233.562 -3.58174 0.239676
5961 185.44 165.837 235.755 -3.20929 0.248136
5962 185.44 165.837 237.947 -2.84244 0.259927
5963 185.44 165.837 240.139 -2.48911 0.273067
5964 185.44 165.837 242.332 -2.15651 0.285588
5965 185.44 165.837 244.524 -1.84957 0.295294
5966 185.44 165.837 246.717 -1.56933 0.300733
5967 185.44 167.264 222.6 -5.24468 0.268369
5968 185.44 167.264 224.793 -4.94 0.253051
5969 185.44 167.264 226.985 -4.61464 0.24175
5970 185.44 167.264 229.177 -4.27279 0.234624
5971 185.44 167.264 231.37 -3.91843 0.231913
5972 185.44 167.264 233.562 -3.55607 0.233344
5973 185.44 167.264 235.755 -3.19105 0.238423
5974 185.44 167.264 237.947 -2.8292 0.246387
5975 185.44 167.264 240.139 -2.4765 0.255667
5976 185.44 167.264 242.332 -2.13792 0.264509
5977 185.44 167.264 244.524 -1.81634 0.270975
5978 185.44 167.264 246.717 -1.51162 0.273686
5979 185.44 167.264 248.909 -1.22053 0.272675
5980 185.44 168.691 220.408 -5.44594 0.291893
5981 185.44 168.691 222.6 -5.18113 0.271697
5982 185.44 168.691 224.793 -4.88639 0.255798
5983 185.44 168.691 226.985 -4.56928 0.243123
5984 185.44 168.691 229.177 -4.23492 0.23434
5985 185.44 168.691 231.37 -3.8877 0.229461
5986 185.44 168.691 233.562 -3.53207 0.227859
5987 185.44 168.691 235.755 -3.1727 0.23004
5988 185.44 168.691 237.947 -2.81447 0.234482
5989 185.44 168.691 240.139 -2.46189 0.240536
5990 185.44 168.691 242.332 -2.11847 0.246116
5991 185.44 168.691 244.524 -1.78591 0.249874
5992 185.44 168.691 246.717 -1.46371 0.250751
5993 185.44 168.691 248.909 -1.14955 0.249047
5994 185.44 170.118 220.408 -5.37731 0.297428
5995 185.44 170.118 222.6 -5.12468 0.276434
5996 185.44 170.118 224.793 -4.83928 0.259543
5997 185.44 170.118 226.985 -4.52971 0.245304
5998 185.44 170.118 229.177 -4.20181 0.235191
5999 185.44 170.118 231.37 -3.86048 0.228005
6000 185.44 170.118 233.562 -3.51009 0.224178
6001 185.44 170.118 235.755 -3.155 0.223434
6002 185.44 170.118 237.947 -2.79933 0.224771
6003 185.44 170.118 240.139 -2.44665 0.22764
6004 185.44 170.118 242.332 -2.09951 0.230473
6005 185.44 170.118 244.524 -1.75901 0.232028
6006 185.44 170.118 246.717 -1.42468 0.231698
6007 185.44 170.118 248.909 -1.09504 0.229996
6008 185.44 170.118 251.102 -0.767958 0.229568
6009 185.44 171.545 218.215 -5.51052 0.332709
6010 185.44 171.545 220.408 -5.31844 0.303958
6011 185.44 171.545 222.6 -5.07646 0.281917
6012 185.44 171.545 224.793 -4.79924 0.26374
6013 185.44 171.545 226.985 -4.49611 0.248404
6014 185.44 171.545 229.177 -4.17361 0.23632
6015 185.44 171.545 231.37 -3.83695 0.227128
6016 185.44 171.545 233.562 -3.49059 0.220888
6017 185.44 171.545 235.755 -3.13862 0.217701
6018 185.44 171.545 237.947 -2.78467 0.216935
6019 185.44 171.545 240.139 -2.43177 0.21695
6020 185.44 171.545 242.332 -2.08182 0.217456
6021 185.44 171.545 244.524 -1.73566 0.217364
6022 185.44 171.545 246.717 -1.39298 0.216259
6023 185.44 171.545 248.909 -1.05288 0.214807
6024 185.44 171.545 251.102 -0.714247 0.215247
6025 185.44 172.972 218.215 -5.45242 0.341303
6026 185.44 172.972 220.408 -5.27086 0.311102
6027 185.44 172.972 222.6 -5.03735 0.288106
6028 185.44 172.972 224.793 -4.7667 0.268493
6029 185.44 172.972 226.985 -4.46874 0.251732
6030 185.44 172.972 229.177 -4.15042 0.238144
6031 185.44 172.972 231.37 -3.81726 0.227128
6032 185.44 172.972 233.562 -3.47382 0.219072
6033 185.44 172.972 235.755 -3.12404 0.213377
6034 185.44 172.972 237.947 -2.77123 0.210076
6035 185.44 172.972 240.139 -2.41795 0.20831
6036 185.44 172.972 242.332 -2.06585 0.206947
6037 185.44 172.972 244.524 -1.71561 0.20556
6038 185.44 172.972 246.717 -1.3671 0.203934
6039 185.44 172.972 248.909 -1.01978 0.202822
6040 185.44 172.972 251.102 -0.673032 0.203967
6041 185.44 172.972 253.294 -0.326339 0.209783
6042 185.44 174.4 218.215 -5.41062 0.349015
6043 185.44 174.4 220.408 -5.23562 0.318292
6044 185.44 174.4 222.6 -5.00793 0.294277
6045 185.44 174.4 224.793 -4.74199 0.273408
6046 185.44 174.4 226.985 -4.44769 0.255667
6047 185.44 174.4 229.177 -4.13233 0.24037
6048 185.44 174.4 231.37 -3.8016 0.227713
6049 185.44 174.4 233.562 -3.46012 0.217701
6050 185.44 174.4 235.755 -3.11171 0.210393
6051 185.44 174.4 237.947 -2.75946 0.205268
6052 185.44 174.4 240.139 -2.40572 0.201521
6053 185.44 174.4 242.332 -2.0519 0.19866
6054 185.44 174.4 244.524 -1.69865 0.196284
6055 185.44 174.4 246.717 -1.34593 0.194324
6056 185.44 174.4 248.909 -0.993421 0.193448
6057 185.44 174.4 251.102 -0.640725 0.195023
6058 185.44 174.4 253.294 -0.287544 0.200758
6059 185.44 175.827 216.023 -5.48745 0.397186
6060 185.44 175.827 218.215 -5.3857 0.355534
6061 185.44 175.827 220.408 -5.2131 0.325018
6062 185.44 175.827 222.6 -4.98843 0.300103
6063 185.44 175.827 224.793 -4.72514 0.278354
6064 185.44 175.827 226.985 -4.43301 0.259287
6065 185.44 175.827 229.177 -4.11938 0.242849
6066 185.44 175.827 231.37 -3.79007 0.228589
6067 185.44 175.827 233.562 -3.44967 0.217241
6068 185.44 175.827 235.755 -3.10196 0.208326
6069 185.44 175.827 237.947 -2.74987 0.201504
6070 185.44 175.827 240.139 -2.39551 0.196368
6071 185.44 175.827 242.332 -2.04023 0.192327
6072 185.44 175.827 244.524 -1.68463 0.189151
6073 185.44 175.827 246.717 -1.32874 0.186921
6074 185.44 175.827 248.909 -0.972337 0.186154
6075 185.44 175.827 251.102 -0.615087 0.187894
6076 185.44 175.827 253.294 -0.256737 0.193312
6077 185.44 177.254 216.023 -5.48516 0.397604
6078 185.44 177.254 218.215 -5.37703 0.360093
6079 185.44 177.254 220.408 -5.20301 0.330704
6080 185.44 177.254 222.6 -4.9786 0.305815
6081 185.44 177.254 224.793 -4.71601 0.283096
6082 185.44 177.254 226.985 -4.42455 0.262982
6083 185.44 177.254 229.177 -4.11151 0.245168
6084 185.44 177.254 231.37 -3.78269 0.229606
6085 185.44 177.254 233.562 -3.44265 0.216935
6086 185.44 177.254 235.755 -3.09505 0.207205
6087 185.44 177.254 237.947 -2.74272 0.198844
6088 185.44 177.254 240.139 -2.38765 0.192586
6089 185.44 177.254 242.332 -2.03106 0.187632
6090 185.44 177.254 244.524 -1.67354 0.183851
6091 185.44 177.254 246.717 -1.31516 0.181317
6092 185.44 177.254 248.909 -0.955699 0.180526
6093 185.44 177.254 251.102 -0.594829 0.18218
6094 185.44 177.254 253.294 -0.232234 0.187117
6095 185.44 177.254 255.486 0.132325 0.195842
6096 185.44 178.681 216.023 -5.50113 0.395591
6097 185.44 178.681 218.215 -5.38302 0.36313
6098 185.44 178.681 220.408 -5.20448 0.3354
6099 185.44 178.681 222.6 -4.97798 0.310031
6100 185.44 178.681 224.793 -4.71423 0.28718
6101 185.44 178.681 226.985 -4.42207 0.266127
6102 185.44 178.681 229.177 -4.10857 0.247465
6103 185.44 178.681 231.37 -3.77942 0.231195
6104 185.44 178.681 233.562 -3.43909 0.217701
6105 185.44 178.681 235.755 -3.09118 0.206239
6106 185.44 178.681 237.947 -2.73831 0.197163
6107 185.44 178.681 240.139 -2.3824 0.190046
6108 185.44 178.681 242.332 -2.0246 0.184303
6109 185.44 178.681 244.524 -1.66546 0.180009
6110 185.44 178.681 246.717 -1.30504 0.177158
6111 185.44 178.681 248.909 -0.943101 0.176197
6112 185.44 178.681 251.102 -0.579262 0.17764
6113 185.44 178.681 253.294 -0.213107 0.181978
6114 185.44 178.681 255.486 0.155746 0.189516
6115 185.44 180.108 216.023 -5.53155 0.392805
6116 185.44 180.108 218.215 -5.40162 0.364866
6117 185.44 180.108 220.408 -5.21637 0.338462
6118 185.44 180.108 222.6 -4.98575 0.31387
6119 185.44 180.108 224.793 -4.71931 0.290178
6120 185.44 180.108 226.985 -4.42524 0.268741
6121 185.44 180.108 229.177 -4.11038 0.249341
6122 185.44 180.108 231.37 -3.78019 0.23263
6123 185.44 180.108 233.562 -3.43906 0.218311
6124 185.44 180.108 235.755 -3.09043 0.206239
6125 185.44 180.108 237.947 -2.73681 0.196317
6126 185.44 180.108 240.139 -2.37999 0.188446
6127 185.44 180.108 242.332 -2.02105 0.182123
6128 185.44 180.108 244.524 -1.66051 0.177346
6129 185.44 180.108 246.717 -1.29837 0.174241
6130 185.44 180.108 248.909 -0.934383 0.173033
6131 185.44 180.108 251.102 -0.568072 0.174109
6132 185.44 180.108 253.294 -0.198894 0.177805
6133 185.44 180.108 255.486 0.173714 0.184251
6134 185.44 181.536 213.83 -5.65895 0.414007
6135 185.44 181.536 216.023 -5.57326 0.390597
6136 185.44 181.536 218.215 -5.4309 0.36587
6137 185.44 181.536 220.408 -5.2374 0.340911
6138 185.44 181.536 222.6 -5.00112 0.316406
6139 185.44 181.536 224.793 -4.73064 0.293031
6140 185.44 181.536 226.985 -4.43365 0.271207
6141 185.44 181.536 229.177 -4.11665 0.251202
6142 185.44 181.536 231.37 -3.78486 0.234198
6143 185.44 181.536 233.562 -3.44252 0.219224
6144 185.44 181.536 235.755 -3.09288 0.206561
6145 185.44 181.536 237.947 -2.73833 0.195978
6146 185.44 181.536 240.139 -2.38055 0.18765
6147 185.44 181.536 242.332 -2.02056 0.180876
6148 185.44 181.536 244.524 -1.65878 0.175743
6149 185.44 181.536 246.717 -1.29521 0.17232
6150 185.44 181.536 248.909 -0.92952 0.170826
6151 185.44 181.536 251.102 -0.56114 0.171505
6152 185.44 181.536 253.294 -0.189391 0.174561
6153 185.44 181.536 255.486 0.186492 0.180038
6154 185.44 182.963 213.83 -5.72644 0.409645
6155 185.44 182.963 216.023 -5.6244 0.389657
6156 185.44 182.963 218.215 -5.46942 0.366868
6157 185.44 182.963 220.408 -5.26653 0.342761
6158 185.44 182.963 222.6 -5.02331 0.318501
6159 185.44 182.963 224.793 -4.74772 0.294731
6160 185.44 182.963 226.985 -4.44694 0.272799
6161 185.44 182.963 229.177 -4.12712 0.253051
6162 185.44 182.963 231.37 -3.7933 0.235191
6163 185.44 182.963 233.562 -3.44938 0.220284
6164 185.44 182.963 235.755 -3.09853 0.207044
6165 185.44 182.963 237.947 -2.74293 0.196317
6166 185.44 182.963 240.139 -2.38418 0.187543
6167 185.44 182.963 242.332 -2.0232 0.180416
6168 185.44 182.963 244.524 -1.66037 0.174984
6169 185.44 182.963 246.717 -1.29561 0.171293
6170 185.44 182.963 248.909 -0.928514 0.169496
6171 185.44 182.963 251.102 -0.558426 0.169767
6172 185.44 182.963 253.294 -0.184513 0.172238
6173 185.44 182.963 255.486 0.19419 0.176885
6174 185.44 184.39 213.83 -5.80131 0.410537
6175 185.44 184.39 216.023 -5.68433 0.391445
6176 185.44 184.39 218.215 -5.51638 0.369038
6177 185.44 184.39 220.408 -5.30304 0.344987
6178 185.44 184.39 222.6 -5.05174 0.320377
6179 185.44 184.39 224.793 -4.77001 0.296981
6180 185.44 184.39 226.985 -4.46469 0.274863
6181 185.44 184.39 229.177 -4.14154 0.254624
6182 185.44 184.39 231.37 -3.80527 0.236602
6183 185.44 184.39 233.562 -3.45955 0.221339
6184 185.44 184.39 235.755 -3.10727 0.208326
6185 185.44 184.39 237.947 -2.75059 0.196994
6186 185.44 184.39 240.139 -2.39088 0.188004
6187 185.44 184.39 242.332 -2.02901 0.1806
6188 185.44 184.39 244.524 -1.66528 0.174965
6189 185.44 184.39 246.717 -1.29956 0.171041
6190 185.44 184.39 248.909 -0.931349 0.168985
6191 185.44 184.39 251.102 -0.559886 0.168884
6192 185.44 184.39 253.294 -0.184201 0.170839
6193 185.44 184.39 255.486 0.196868 0.174801
6194 185.44 185.817 213.83 -5.88547 0.417849
6195 185.44 185.817 216.023 -5.75361 0.397271
6196 185.44 185.817 218.215 -5.57172 0.373344
6197 185.44 185.817 220.408 -5.34661 0.348444
6198 185.44 185.817 222.6 -5.08601 0.323377
6199 185.44 185.817 224.793 -4.79723 0.299102
6200 185.44 185.817 226.985 -4.48667 0.276553
6201 185.44 185.817 229.177 -4.15968 0.256318
6202 185.44 185.817 231.37 -3.82059 0.238563
6203 185.44 185.817 233.562 -3.47286 0.222689
6204 185.44 185.817 235.755 -3.11907 0.2096
6205 185.44 185.817 237.947 -2.76122 0.198174
6206 185.44 185.817 240.139 -2.40058 0.188905
6207 185.44 185.817 242.332 -2.03793 0.181354
6208 185.44 185.817 244.524 -1.67347 0.175592
6209 185.44 185.817 246.717 -1.307 0.171487
6210 185.44 185.817 248.909 -0.937951 0.169221
6211 185.44 185.817 251.102 -0.565441 0.168818
6212 185.44 185.817 253.294 -0.188364 0.170362
6213 185.44 185.817 255.486 0.194608 0.173787
6214 185.44 187.244 213.83 -5.98183 0.4341
6215 185.44 187.244 216.023 -5.83361 0.4094
6216 185.44 187.244 218.215 -5.63588 0.382067
6217 185.44 187.244 220.408 -5.39726 0.354409
6218 185.44 187.244 222.6 -5.12594 0.327771
6219 185.44 187.244 224.793 -4.82909 0.302201
6220 185.44 187.244 226.985 -4.5126 0.27895
6221 185.44 187.244 229.177 -4.1813 0.258516
6222 185.44 187.244 231.37 -3.83912 0.24037
6223 185.44 187.244 233.562 -3.48914 0.224475
6224 185.44 187.244 235.755 -3.13375 0.210867
6225 185.44 187.244 237.947 -2.77469 0.199679
6226 185.44 187.244 240.139 -2.41316 0.190221
6227 185.44 187.244 242.332 -2.04982 0.182634
6228 185.44 187.244 244.524 -1.6848 0.176763
6229 185.44 187.244 246.717 -1.31781 0.17259
6230 185.44 187.244 248.909 -0.948178 0.170163
6231 185.44 187.244 251.102 -0.574935 0.169551
6232 185.44 187.244 253.294 -0.196849 0.170791
6233 185.44 187.244 255.486 0.187554 0.173826
6234 185.44 188.671 213.83 -6.09396 0.461451
6235 185.44 188.671 216.023 -5.92621 0.430481
6236 185.44 188.671 218.215 -5.70964 0.397186
6237 185.44 188.671 220.408 -5.45515 0.364593
6238 185.44 188.671 222.6 -5.17148 0.334306
6239 185.44 188.671 224.793 -4.86542 0.306901
6240 185.44 188.671 226.985 -4.54227 0.282389
6241 185.44 188.671 229.177 -4.2062 0.261204
6242 185.44 188.671 231.37 -3.86063 0.2423
6243 185.44 188.671 233.562 -3.50821 0.226541
6244 185.44 188.671 235.755 -3.15108 0.212596
6245 185.44 188.671 237.947 -2.79079 0.201504
6246 185.44 188.671 240.139 -2.42841 0.191929
6247 185.44 188.671 242.332 -2.06448 0.184303
6248 185.44 188.671 244.524 -1.69906 0.178412
6249 185.44 188.671 246.717 -1.33176 0.174241
6250 185.44 188.671 248.909 -0.961816 0.17174
6251 185.44 188.671 251.102 -0.58815 0.171037
6252 185.44 188.671 253.294 -0.209429 0.172099
6253 185.44 188.671 255.486 0.175931 0.174886
6254 185.44 190.099 216.023 -6.0333 0.463827
6255 185.44 190.099 218.215 -5.79378 0.420785
6256 185.44 190.099 220.408 -5.52043 0.380408
6257 185.44 190.099 222.6 -5.22244 0.344987
6258 185.44 190.099 224.793 -4.906 0.313976
6259 185.44 190.099 226.985 -4.57545 0.287412
6260 185.44 190.099 229.177 -4.23419 0.264246
6261 185.44 190.099 231.37 -3.88491 0.244896
6262 185.44 190.099 233.562 -3.52985 0.228589
6263 185.44 190.099 235.755 -3.17087 0.214621
6264 185.44 190.099 237.947 -2.80928 0.203313
6265 185.44 190.099 240.139 -2.44608 0.193895
6266 185.44 190.099 242.332 -2.08165 0.18635
6267 185.44 190.099 244.524 -1.71598 0.180526
6268 185.44 190.099 246.717 -1.34858 0.176405
6269 185.44 190.099 248.909 -0.978579 0.173954
6270 185.44 190.099 251.102 -0.604798 0.173229
6271 185.44 190.099 253.294 -0.225811 0.174238
6272 185.44 190.099 255.486 0.16004 0.17692
6273 185.44 191.526 218.215 -5.88857 0.45528
6274 185.44 191.526 220.408 -5.5929 0.403339
6275 185.44 191.526 222.6 -5.27858 0.359446
6276 185.44 191.526 224.793 -4.95056 0.323377
6277 185.44 191.526 226.985 -4.61193 0.293372
6278 185.44 191.526 229.177 -4.265 0.268493
6279 185.44 191.526 231.37 -3.91172 0.247868
6280 185.44 191.526 233.562 -3.55382 0.231051
6281 185.44 191.526 235.755 -3.19283 0.217088
6282 185.44 191.526 237.947 -2.8299 0.205592
6283 185.44 191.526 240.139 -2.46585 0.196148
6284 185.44 191.526 242.332 -2.10099 0.188711
6285 185.44 191.526 244.524 -1.73522 0.183034
6286 185.44 191.526 246.717 -1.36793 0.179027
6287 185.44 191.526 248.909 -0.998143 0.176707
6288 185.44 191.526 251.102 -0.624551 0.176084
6289 185.44 191.526 253.294 -0.245652 0.177154
6290 185.44 191.526 255.486 0.140251 0.179872
6291 185.44 192.953 220.408 -5.67187 0.433486
6292 185.44 192.953 222.6 -5.33926 0.378303
6293 185.44 192.953 224.793 -4.99865 0.335003
6294 185.44 192.953 226.985 -4.65135 0.300655
6295 185.44 192.953 229.177 -4.29836 0.273529
6296 185.44 192.953 231.37 -3.9408 0.251732
6297 185.44 192.953 233.562 -3.57985 0.233914
6298 185.44 192.953 235.755 -3.21669 0.219528
6299 185.44 192.953 237.947 -2.85229 0.208006
6300 185.44 192.953 240.139 -2.48737 0.19866
6301 185.44 192.953 242.332 -2.12215 0.191355
6302 185.44 192.953 244.524 -1.75642 0.18585
6303 185.44 192.953 246.717 -1.38947 0.182068
6304 185.44 192.953 248.909 -1.02016 0.179935
6305 185.44 192.953 251.102 -0.647067 0.179532
6306 185.44 192.953 253.294 -0.268593 0.180791
6307 185.44 192.953 255.486 0.116968 0.183686
6308 185.44 194.38 220.408 -5.75583 0.470522
6309 185.44 194.38 222.6 -5.40347 0.401105
6310 185.44 194.38 224.793 -5.04963 0.348731
6311 185.44 194.38 226.985 -4.6933 0.309169
6312 185.44 194.38 229.177 -4.33401 0.278831
6313 185.44 194.38 231.37 -3.97194 0.255277
6314 185.44 194.38 233.562 -3.60767 0.237023
6315 185.44 194.38 235.755 -3.24213 0.22224
6316 185.44 194.38 237.947 -2.87613 0.210551
6317 185.44 194.38 240.139 -2.51025 0.201372
6318 185.44 194.38 242.332 -2.1447 0.194255
6319 185.44 194.38 244.524 -1.77917 0.188975
6320 185.44 194.38 246.717 -1.4128 0.185473
6321 185.44 194.38 248.909 -1.04428 0.183634
6322 185.44 194.38 251.102 -0.672015 0.18353
6323 185.44 194.38 253.294 -0.29429 0.185109
6324 185.44 194.38 255.486 0.0905998 0.188319
6325 185.44 195.807 222.6 -5.46983 0.426675
6326 185.44 195.807 224.793 -5.1027 0.363863
6327 185.44 195.807 226.985 -4.73732 0.318398
6328 185.44 195.807 229.177 -4.3716 0.284853
6329 185.44 195.807 231.37 -4.00481 0.259414
6330 185.44 195.807 233.562 -3.63703 0.239954
6331 185.44 195.807 235.755 -3.26883 0.225215
6332 185.44 195.807 237.947 -2.901 0.213377
6333 185.44 195.807 240.139 -2.53407 0.204309
6334 185.44 195.807 242.332 -2.16822 0.197383
6335 185.44 195.807 244.524 -1.80304 0.192413
6336 185.44 195.807 246.717 -1.43753 0.189204
6337 185.44 195.807 248.909 -1.07018 0.187738
6338 185.44 195.807 251.102 -0.699123 0.188036
6339 185.44 195.807 253.294 -0.322472 0.190064
6340 185.44 195.807 255.486 0.0615093 0.193749
6341 185.44 197.234 222.6 -5.53665 0.453156
6342 185.44 197.234 224.793 -5.15698 0.379531
6343 185.44 197.234 226.985 -4.78291 0.327975
6344 185.44 197.234 229.177 -4.41087 0.290523
6345 185.44 197.234 231.37 -4.0392 0.263614
6346 185.44 197.234 233.562 -3.6676 0.243533
6347 185.44 197.234 235.755 -3.29649 0.228005
6348 185.44 197.234 237.947 -2.92655 0.21632
6349 185.44 197.234 240.139 -2.55838 0.207429
6350 185.44 197.234 242.332 -2.19221 0.200776
6351 185.44 197.234 244.524 -1.82757 0.19608
6352 185.44 197.234 246.717 -1.4633 0.193242
6353 185.44 197.234 248.909 -1.09759 0.192206
6354 185.44 197.234 251.102 -0.728213 0.19303
6355 185.44 197.234 253.294 -0.35298 0.195654
6356 185.44 197.234 255.486 0.0299559 0.199993
6357 185.44 198.662 222.6 -5.60229 0.477824
6358 185.44 198.662 224.793 -5.2117 0.393989
6359 185.44 198.662 226.985 -4.82973 0.336293
6360 185.44 198.662 229.177 -4.45156 0.296194
6361 185.44 198.662 231.37 -4.07493 0.267623
6362 185.44 198.662 233.562 -3.69923 0.246657
6363 185.44 198.662 235.755 -3.32477 0.231195
6364 185.44 198.662 237.947 -2.95235 0.219376
6365 185.44 198.662 240.139 -2.58268 0.210867
6366 185.44 198.662 242.332 -2.21615 0.204423
6367 185.44 198.662 244.524 -1.85229 0.200046
6368 185.44 198.662 246.717 -1.48973 0.197602
6369 185.44 198.662 248.909 -1.12629 0.197062
6370 185.44 198.662 251.102 -0.75925 0.198494
6371 185.44 198.662 253.294 -0.385867 0.201889
6372 185.44 198.662 255.486 -0.00399892 0.207113
6373 185.44 200.089 222.6 -5.66545 0.498079
6374 185.44 200.089 224.793 -5.26637 0.405478
6375 185.44 200.089 226.985 -4.87757 0.343344
6376 185.44 200.089 229.177 -4.49361 0.300877
6377 185.44 200.089 231.37 -4.1119 0.271331
6378 185.44 200.089 233.562 -3.73171 0.249874
6379 185.44 200.089 235.755 -3.35341 0.234198
6380 185.44 200.089 237.947 -2.97796 0.222838
6381 185.44 200.089 240.139 -2.60645 0.214466
6382 185.44 200.089 242.332 -2.23945 0.208374
6383 185.44 200.089 244.524 -1.87661 0.204358
6384 185.44 200.089 246.717 -1.51642 0.202296
6385 185.44 200.089 248.909 -1.15618 0.202312
6386 185.44 200.089 251.102 -0.792388 0.204472
6387 185.44 200.089 253.294 -0.421471 0.208824
6388 185.44 201.516 224.793 -5.32089 0.413043
6389 185.44 201.516 226.985 -4.92646 0.348156
6390 185.44 201.516 229.177 -4.53708 0.304396
6391 185.44 201.516 231.37 -4.15016 0.274135
6392 185.44 201.516 233.562 -3.76497 0.252919
6393 185.44 201.516 235.755 -3.38212 0.237584
6394 185.44 201.516 237.947 -3.00297 0.226394
6395 185.44 201.516 240.139 -2.62905 0.218311
6396 185.44 201.516 242.332 -2.26137 0.212736
6397 185.44 201.516 244.524 -1.8999 0.20906
6398 185.44 201.516 246.717 -1.54294 0.207397
6399 185.44 201.516 248.909 -1.18718 0.207974
6400 185.44 201.516 251.102 -0.828048 0.210961
6401 185.44 201.516 253.294 -0.460576 0.216534
6402 185.44 202.943 224.793 -5.37574 0.415612
6403 185.44 202.943 226.985 -4.97679 0.350253
6404 185.44 202.943 229.177 -4.58226 0.306901
6405 185.44 202.943 231.37 -4.18987 0.276795
6406 185.44 202.943 233.562 -3.79902 0.256058
6407 185.44 202.943 235.755 -3.41071 0.241475
6408 185.44 202.943 237.947 -3.02686 0.230618
6409 185.44 202.943 240.139 -2.64969 0.223136
6410 185.44 202.943 242.332 -2.28102 0.217747
6411 185.44 202.943 244.524 -1.92127 0.214342
6412 185.44 202.943 246.717 -1.56872 0.213049
6413 185.44 202.943 248.909 -1.21932 0.21414
6414 185.44 202.943 251.102 -0.86697 0.218052
6415 185.44 202.943 253.294 -0.504607 0.225107
6416 185.44 204.37 224.793 -5.43201 0.41272
6417 185.44 204.37 226.985 -5.02925 0.349778
6418 185.44 204.37 229.177 -4.62968 0.307768
6419 185.44 204.37 231.37 -4.23138 0.27919
6420 185.44 204.37 233.562 -3.83406 0.259414
6421 185.44 204.37 235.755 -3.43906 0.24571
6422 185.44 204.37 237.947 -3.0491 0.235756
6423 185.44 204.37 240.139 -2.66749 0.22888
6424 185.44 204.37 242.332 -2.29721 0.223762
6425 185.44 204.37 244.524 -1.93953 0.220571
6426 185.44 204.37 246.717 -1.59297 0.219452
6427 185.44 204.37 248.909 -1.25261 0.220978
6428 185.44 204.37 251.102 -0.910314 0.22585
6429 185.44 204.37 253.294 -0.555897 0.234657
6430 185.44 205.797 222.6 -5.90134 0.492842
6431 185.44 205.797 224.793 -5.49119 0.404823
6432 185.44 205.797 226.985 -5.08482 0.346337
6433 185.44 205.797 229.177 -4.68007 0.30766
6434 185.44 205.797 231.37 -4.27532 0.281326
6435 185.44 205.797 233.562 -3.87041 0.263235
6436 185.44 205.797 235.755 -3.46713 0.250805
6437 185.44 205.797 237.947 -3.06914 0.242025
6438 185.44 205.797 240.139 -2.68129 0.235897
6439 185.44 205.797 242.332 -2.3083 0.231396
6440 185.44 205.797 244.524 -1.95299 0.228312
6441 185.44 205.797 246.717 -1.61445 0.227128
6442 185.44 205.797 248.909 -1.28695 0.228792
6443 185.44 205.797 251.102 -0.959719 0.234496
6444 185.44 207.225 222.6 -5.96715 0.469462
6445 185.44 207.225 224.793 -5.55497 0.39272
6446 185.44 207.225 226.985 -5.14455 0.341107
6447 185.44 207.225 229.177 -4.73433 0.306901
6448 185.44 207.225 231.37 -4.32248 0.2838
6449 185.44 207.225 233.562 -3.90867 0.268369
6450 185.44 207.225 235.755 -3.49502 0.257742
6451 185.44 207.225 237.947 -3.08632 0.250672
6452 185.44 207.225 240.139 -2.68952 0.24571
6453 185.44 207.225 242.332 -2.31203 0.241709
6454 185.44 207.225 244.524 -1.95908 0.238591
6455 185.44 207.225 246.717 -1.63116 0.236869
6456 185.44 207.225 248.909 -1.3219 0.238144
6457 185.44 207.225 251.102 -1.01734 0.244311
6458 185.44 208.652 222.6 -6.04159 0.441776
6459 185.44 208.652 224.793 -5.62474 0.378391
6460 185.44 208.652 226.985 -5.20943 0.3354
6461 185.44 208.652 229.177 -4.79349 0.306576
6462 185.44 208.652 231.37 -4.37398 0.28718
6463 185.44 208.652 233.562 -3.9498 0.274984
6464 185.44 208.652 235.755 -3.52314 0.267002
6465 185.44 208.652 237.947 -3.10002 0.26235
6466 185.44 208.652 240.139 -2.69027 0.259414
6467 185.44 208.652 242.332 -2.30519 0.256577
6468 185.44 208.652 244.524 -1.95399 0.253103
6469 185.44 208.652 246.717 -1.63979 0.2501
6470 185.44 208.652 248.909 -1.35624 0.250047
6471 185.44 210.079 222.6 -6.12613 0.413768
6472 185.44 210.079 224.793 -5.70118 0.363863
6473 185.44 210.079 226.985 -5.28031 0.329696
6474 185.44 210.079 229.177 -4.85871 0.306793
6475 185.44 210.079 231.37 -4.43123 0.29235
6476 185.44 210.079 233.562 -3.99526 0.284035
6477 185.44 210.079 235.755 -3.55232 0.28026
6478 185.44 210.079 237.947 -3.10973 0.279546
6479 185.44 210.079 240.139 -2.68101 0.28026
6480 185.44 210.079 242.332 -2.28331 0.278867
6481 185.44 210.079 244.524 -1.93197 0.27462
6482 185.44 210.079 246.717 -1.63493 0.269112
6483 185.44 210.079 248.909 -1.38722 0.266228
6484 185.44 211.506 224.793 -5.78379 0.351203
6485 185.44 211.506 226.985 -5.3575 0.325428
6486 185.44 211.506 229.177 -4.93115 0.308847
6487 185.44 211.506 231.37 -4.49611 0.300103
6488 185.44 211.506 233.562 -4.04727 0.296532
6489 185.44 211.506 235.755 -3.58442 0.298434
6490 185.44 211.506 237.947 -3.11558 0.304615
6491 185.44 211.506 240.139 -2.65918 0.311207
6492 185.44 211.506 242.332 -2.2406 0.312905
6493 185.44 211.506 244.524 -1.88468 0.307084
6494 185.44 211.506 246.717 -1.60794 0.29717
6495 185.44 212.933 224.793 -5.87048 0.342859
6496 185.44 212.933 226.985 -5.44088 0.323581
6497 185.44 212.933 229.177 -5.01201 0.313553
6498 185.44 212.933 231.37 -4.57104 0.310459
6499 185.44 212.933 233.562 -4.10917 0.314081
6500 185.44 212.933 235.755 -3.62291 0.324507
6501 185.44 212.933 237.947 -3.11966 0.341595
6502 185.44 212.933 240.139 -2.6234 0.358145
6503 185.44 212.933 242.332 -2.1709 0.363881
6504 185.44 212.933 244.524 -1.80121 0.35516
6505 185.44 214.36 229.177 -5.10254 0.32017
6506 185.44 214.36 231.37 -4.65891 0.324711
6507 185.44 214.36 233.562 -4.18605 0.337082
6508 185.44 214.36 235.755 -3.67475 0.360648
6509 185.44 214.36 237.947 -3.12902 0.393651
6510 185.44 214.36 240.139 -2.57769 0.424588
6511 185.44 214.36 242.332 -2.07149 0.435775
6512 185.44 215.788 231.37 -4.76312 0.342859
6513 185.44 215.788 233.562 -4.28504 0.367774
6514 185.44 215.788 235.755 -3.75233 0.408342
6515 185.44 215.788 237.947 -3.16047 0.461884
6516 186.868 161.555 229.177 -4.47212 0.246522
6517 186.868 161.555 231.37 -4.07521 0.252787
6518 186.868 161.555 233.562 -3.66652 0.264623
6519 186.868 161.555 235.755 -3.25725 0.281563
6520 186.868 161.555 237.947 -2.86081 0.301099
6521 186.868 161.555 240.139 -2.4922 0.321558
6522 186.868 162.982 226.985 -4.77186 0.244624
6523 186.868 162.982 229.177 -4.40886 0.242712
6524 186.868 162.982 231.37 -4.02795 0.246116
6525 186.868 162.982 233.562 -3.63661 0.254493
6526 186.868 162.982 235.755 -3.24396 0.2675
6527 186.868 162.982 237.947 -2.86091 0.283096
6528 186.868 162.982 240.139 -2.49937 0.299868
6529 186.868 162.982 242.332 -2.17066 0.315774
6530 186.868 162.982 244.524 -1.88251 0.329706
6531 186.868 164.409 224.793 -5.03686 0.252656
6532 186.868 164.409 226.985 -4.7046 0.243807
6533 186.868 164.409 229.177 -4.35215 0.240231
6534 186.868 164.409 231.37 -3.98409 0.241061
6535 186.868 164.409 233.562 -3.60648 0.246116
6536 186.868 164.409 235.755 -3.22678 0.255146
6537 186.868 164.409 237.947 -2.85371 0.267125
6538 186.868 164.409 240.139 -2.49664 0.280389
6539 186.868 164.409 242.332 -2.16394 0.292974
6540 186.868 164.409 244.524 -1.86085 0.303653
6541 186.868 164.409 246.717 -1.58718 0.311796
6542 186.868 165.837 222.6 -5.27066 0.267997
6543 186.868 165.837 224.793 -4.96872 0.253576
6544 186.868 165.837 226.985 -4.64423 0.244216
6545 186.868 165.837 229.177 -4.30112 0.238563
6546 186.868 165.837 231.37 -3.94363 0.236742
6547 186.868 165.837 233.562 -3.57694 0.23912
6548 186.868 165.837 235.755 -3.20728 0.244896
6549 186.868 165.837 237.947 -2.84166 0.253445
6550 186.868 165.837 240.139 -2.48733 0.26292
6551 186.868 165.837 242.332 -2.15033 0.272162
6552 186.868 165.837 244.524 -1.834 0.279605
6553 186.868 165.837 246.717 -1.53742 0.28435
6554 186.868 167.264 222.6 -5.19996 0.270717
6555 186.868 167.264 224.793 -4.90641 0.255928
6556 186.868 167.264 226.985 -4.58995 0.245168
6557 186.868 167.264 229.177 -4.25525 0.237304
6558 186.868 167.264 231.37 -3.90656 0.233629
6559 186.868 167.264 233.562 -3.54861 0.233344
6560 186.868 167.264 235.755 -3.18676 0.236038
6561 186.868 167.264 237.947 -2.82673 0.241061
6562 186.868 167.264 240.139 -2.47406 0.247492
6563 186.868 167.264 242.332 -2.13315 0.25355
6564 186.868 167.264 244.524 -1.80609 0.258116
6565 186.868 167.264 246.717 -1.4918 0.260299
6566 186.868 167.264 248.909 -1.1862 0.260108
6567 186.868 168.691 220.408 -5.38792 0.293939
6568 186.868 168.691 222.6 -5.13469 0.27462
6569 186.868 168.691 224.793 -4.85006 0.259287
6570 186.868 168.691 226.985 -4.5415 0.246926
6571 186.868 168.691 229.177 -4.2143 0.237584
6572 186.868 168.691 231.37 -3.87297 0.231913
6573 186.868 168.691 233.562 -3.52204 0.229025
6574 186.868 168.691 235.755 -3.16625 0.228734
6575 186.868 168.691 237.947 -2.81034 0.230906
6576 186.868 168.691 240.139 -2.45873 0.234099
6577 186.868 168.691 242.332 -2.11462 0.237304
6578 186.868 168.691 244.524 -1.77939 0.239454
6579 186.868 168.691 246.717 -1.45213 0.239815
6580 186.868 168.691 248.909 -1.13017 0.238772
6581 186.868 168.691 251.102 -0.809973 0.238504
6582 186.868 170.118 220.408 -5.31846 0.299435
6583 186.868 170.118 222.6 -5.07615 0.279427
6584 186.868 170.118 224.793 -4.80022 0.262856
6585 186.868 170.118 226.985 -4.49898 0.249474
6586 186.868 170.118 229.177 -4.17831 0.238981
6587 186.868 170.118 231.37 -3.84309 0.230618
6588 186.868 170.118 233.562 -3.49771 0.225658
6589 186.868 170.118 235.755 -3.14654 0.222987
6590 186.868 170.118 237.947 -2.7937 0.22209
6591 186.868 170.118 240.139 -2.44273 0.222704
6592 186.868 170.118 242.332 -2.09612 0.223494
6593 186.868 170.118 244.524 -1.75488 0.223658
6594 186.868 170.118 246.717 -1.4184 0.222838
6595 186.868 170.118 248.909 -1.08502 0.221625
6596 186.868 170.118 251.102 -0.752818 0.222117
6597 186.868 171.545 218.215 -5.44217 0.33291
6598 186.868 171.545 220.408 -5.25827 0.306032
6599 186.868 171.545 222.6 -5.02563 0.285438
6600 186.868 171.545 224.793 -4.75747 0.26775
6601 186.868 171.545 226.985 -4.4626 0.253051
6602 186.868 171.545 229.177 -4.14745 0.240646
6603 186.868 171.545 231.37 -3.81711 0.230618
6604 186.868 171.545 233.562 -3.47603 0.223136
6605 186.868 171.545 235.755 -3.12833 0.218311
6606 186.868 171.545 237.947 -2.77768 0.214931
6607 186.868 171.545 240.139 -2.42706 0.213283
6608 186.868 171.545 242.332 -2.07852 0.212031
6609 186.868 171.545 244.524 -1.73289 0.210693
6610 186.868 171.545 246.717 -1.38985 0.209107
6611 186.868 171.545 248.909 -1.04845 0.20799
6612 186.868 171.545 251.102 -0.707614 0.209255
6613 186.868 172.972 218.215 -5.3842 0.340227
6614 186.868 172.972 220.408 -5.20928 0.312595
6615 186.868 172.972 222.6 -4.9843 0.29155
6616 186.868 172.972 224.793 -4.72241 0.273163
6617 186.868 172.972 226.985 -4.4327 0.256966
6618 186.868 172.972 229.177 -4.12189 0.242575
6619 186.868 172.972 231.37 -3.79526 0.231051
6620 186.868 172.972 233.562 -3.45738 0.22149
6621 186.868 172.972 235.755 -3.11215 0.214621
6622 186.868 172.972 237.947 -2.76295 0.209441
6623 186.868 172.972 240.139 -2.41244 0.205738
6624 186.868 172.972 242.332 -2.06235 0.202789
6625 186.868 172.972 244.524 -1.71346 0.200295
6626 186.868 172.972 246.717 -1.36568 0.198207
6627 186.868 172.972 248.909 -1.01845 0.197282
6628 186.868 172.972 251.102 -0.671179 0.199095
6629 186.868 172.972 253.294 -0.323653 0.205646
6630 186.868 174.4 216.023 -5.44481 0.384239
6631 186.868 174.4 218.215 -5.34235 0.346432
6632 186.868 174.4 220.408 -5.17272 0.319234
6633 186.868 174.4 222.6 -4.95293 0.297652
6634 186.868 174.4 224.793 -4.6955 0.278232
6635 186.868 174.4 226.985 -4.40948 0.260696
6636 186.868 174.4 229.177 -4.10171 0.245439
6637 186.868 174.4 231.37 -3.77771 0.2322
6638 186.868 174.4 233.562 -3.442 0.220888
6639 186.868 174.4 235.755 -3.0984 0.212282
6640 186.868 174.4 237.947 -2.75007 0.205106
6641 186.868 174.4 240.139 -2.39941 0.199846
6642 186.868 174.4 242.332 -2.048 0.19557
6643 186.868 174.4 244.524 -1.6966 0.192119
6644 186.868 174.4 246.717 -1.34524 0.189678
6645 186.868 174.4 248.909 -0.993615 0.188887
6646 186.868 174.4 251.102 -0.641336 0.190958
6647 186.868 174.4 253.294 -0.288256 0.197345
6648 186.868 175.827 216.023 -5.42153 0.386053
6649 186.868 175.827 218.215 -5.31728 0.351298
6650 186.868 175.827 220.408 -5.14914 0.325428
6651 186.868 175.827 222.6 -4.93185 0.3033
6652 186.868 175.827 224.793 -4.67687 0.283212
6653 186.868 175.827 226.985 -4.39299 0.264749
6654 186.868 175.827 229.177 -4.08706 0.248136
6655 186.868 175.827 231.37 -3.76461 0.233486
6656 186.868 175.827 233.562 -3.43016 0.220888
6657 186.868 175.827 235.755 -3.08743 0.210709
6658 186.868 175.827 237.947 -2.73944 0.202164
6659 186.868 175.827 240.139 -2.38842 0.1954
6660 186.868 175.827 242.332 -2.03581 0.190029
6661 186.868 175.827 244.524 -1.68235 0.185868
6662 186.868 175.827 246.717 -1.32817 0.183107
6663 186.868 175.827 248.909 -0.973073 0.182288
6664 186.868 175.827 251.102 -0.616739 0.184374
6665 186.868 175.827 253.294 -0.258988 0.190298
6666 186.868 177.254 216.023 -5.41893 0.385277
6667 186.868 177.254 218.215 -5.3084 0.35516
6668 186.868 177.254 220.408 -5.13838 0.330503
6669 186.868 177.254 222.6 -4.92096 0.30863
6670 186.868 177.254 224.793 -4.66645 0.28799
6671 186.868 177.254 226.985 -4.38319 0.268493
6672 186.868 177.254 229.177 -4.07787 0.250805
6673 186.868 177.254 231.37 -3.75596 0.235332
6674 186.868 177.254 233.562 -3.42198 0.221339
6675 186.868 177.254 235.755 -3.07951 0.209759
6676 186.868 177.254 237.947 -2.73142 0.200179
6677 186.868 177.254 240.139 -2.37981 0.192258
6678 186.868 177.254 242.332 -2.02605 0.185975
6679 186.868 177.254 244.524 -1.67083 0.181207
6680 186.868 177.254 246.717 -1.31432 0.178113
6681 186.868 177.254 248.909 -0.95637 0.177158
6682 186.868 177.254 251.102 -0.596656 0.178993
6683 186.868 177.254 253.294 -0.234898 0.18427
6684 186.868 177.254 255.486 0.129063 0.193319
6685 186.868 178.681 216.023 -5.43412 0.382676
6686 186.868 178.681 218.215 -5.31436 0.357216
6687 186.868 178.681 220.408 -5.13967 0.334306
6688 186.868 178.681 222.6 -4.9198 0.313021
6689 186.868 178.681 224.793 -4.66392 0.292237
6690 186.868 178.681 226.985 -4.37983 0.272064
6691 186.868 178.681 229.177 -4.074 0.253576
6692 186.868 178.681 231.37 -3.75178 0.236742
6693 186.868 178.681 233.562 -3.41755 0.22209
6694 186.868 178.681 235.755 -3.07479 0.209282
6695 186.868 178.681 237.947 -2.72623 0.198844
6696 186.868 178.681 240.139 -2.37386 0.190134
6697 186.868 178.681 242.332 -2.01895 0.183144
6698 186.868 178.681 244.524 -1.66218 0.177852
6699 186.868 178.681 246.717 -1.30369 0.174432
6700 186.868 178.681 248.909 -0.943336 0.173187
6701 186.868 178.681 251.102 -0.580737 0.174638
6702 186.868 178.681 253.294 -0.215502 0.179149
6703 186.868 178.681 255.486 0.152736 0.186865
6704 186.868 180.108 216.023 -5.4638 0.379969
6705 186.868 180.108 218.215 -5.33325 0.358331
6706 186.868 180.108 220.408 -5.15185 0.337082
6707 186.868 180.108 222.6 -4.92765 0.316194
6708 186.868 180.108 224.793 -4.66882 0.294956
6709 186.868 180.108 226.985 -4.38262 0.27462
6710 186.868 180.108 229.177 -4.07526 0.255667
6711 186.868 180.108 231.37 -3.75194 0.238423
6712 186.868 180.108 233.562 -3.41685 0.222838
6713 186.868 180.108 235.755 -3.07335 0.2096
6714 186.868 180.108 237.947 -2.72404 0.198174
6715 186.868 180.108 240.139 -2.37077 0.188905
6716 186.868 180.108 242.332 -2.01473 0.181336
6717 186.868 180.108 244.524 -1.65656 0.175592
6718 186.868 180.108 246.717 -1.29636 0.171798
6719 186.868 180.108 248.909 -0.933939 0.170241
6720 186.868 180.108 251.102 -0.568859 0.171194
6721 186.868 180.108 253.294 -0.200589 0.174906
6722 186.868 180.108 255.486 0.171454 0.181386
6723 186.868 181.536 213.83 -5.59519 0.39458
6724 186.868 181.536 216.023 -5.5051 0.377598
6725 186.868 181.536 218.215 -5.36318 0.358424
6726 186.868 181.536 220.408 -5.17367 0.33856
6727 186.868 181.536 222.6 -4.94362 0.318292
6728 186.868 181.536 224.793 -4.68048 0.297317
6729 186.868 181.536 226.985 -4.39108 0.277035
6730 186.868 181.536 229.177 -4.08138 0.257483
6731 186.868 181.536 231.37 -3.7563 0.239538
6732 186.868 181.536 233.562 -3.41984 0.22403
6733 186.868 181.536 235.755 -3.07526 0.210076
6734 186.868 181.536 237.947 -2.72494 0.198174
6735 186.868 181.536 240.139 -2.37067 0.188393
6736 186.868 181.536 242.332 -2.01354 0.180397
6737 186.868 181.536 244.524 -1.65408 0.174279
6738 186.868 181.536 246.717 -1.2924 0.170124
6739 186.868 181.536 248.909 -0.928212 0.168176
6740 186.868 181.536 251.102 -0.561 0.168613
6741 186.868 181.536 253.294 -0.190084 0.17155
6742 186.868 181.536 255.486 0.18533 0.176928
6743 186.868 182.963 213.83 -5.66 0.390937
6744 186.868 182.963 216.023 -5.55603 0.375919
6745 186.868 182.963 218.215 -5.40255 0.35861
6746 186.868 182.963 220.408 -5.20394 0.339737
6747 186.868 182.963 222.6 -4.96684 0.319649
6748 186.868 182.963 224.793 -4.69828 0.299102
6749 186.868 182.963 226.985 -4.40481 0.278472
6750 186.868 182.963 229.177 -4.09203 0.258645
6751 186.868 182.963 231.37 -3.76463 0.240785
6752 186.868 182.963 233.562 -3.42642 0.224919
6753 186.868 182.963 235.755 -3.08047 0.210551
6754 186.868 182.963 237.947 -2.729 0.198341
6755 186.868 182.963 240.139 -2.37364 0.188481
6756 186.868 182.963 242.332 -2.01543 0.180194
6757 186.868 182.963 244.524 -1.65484 0.173743
6758 186.868 182.963 246.717 -1.29187 0.16928
6759 186.868 182.963 248.909 -0.926179 0.166944
6760 186.868 182.963 251.102 -0.557148 0.166888
6761 186.868 182.963 253.294 -0.183952 0.169113
6762 186.868 182.963 255.486 0.194412 0.173541
6763 186.868 184.39 213.83 -5.73222 0.39153
6764 186.868 184.39 216.023 -5.61552 0.376892
6765 186.868 184.39 218.215 -5.45033 0.359631
6766 186.868 184.39 220.408 -5.24173 0.341107
6767 186.868 184.39 222.6 -4.99658 0.320792
6768 186.868 184.39 224.793 -4.72171 0.299992
6769 186.868 184.39 226.985 -4.42336 0.279546
6770 186.868 184.39 229.177 -4.10687 0.260312
6771 186.868 184.39 231.37 -3.77671 0.242163
6772 186.868 184.39 233.562 -3.43643 0.225953
6773 186.868 184.39 235.755 -3.08885 0.211812
6774 186.868 184.39 237.947 -2.73609 0.199513
6775 186.868 184.39 240.139 -2.37965 0.189063
6776 186.868 184.39 242.332 -2.02043 0.180545
6777 186.868 184.39 244.524 -1.65881 0.173916
6778 186.868 184.39 246.717 -1.29475 0.169221
6779 186.868 184.39 248.909 -0.927812 0.166545
6780 186.868 184.39 251.102 -0.557265 0.166017
6781 186.868 184.39 253.294 -0.182139 0.167628
6782 186.868 184.39 255.486 0.198756 0.171263
6783 186.868 185.817 213.83 -5.81274 0.397186
6784 186.868 185.817 216.023 -5.68361 0.380932
6785 186.868 185.817 218.215 -5.50606 0.362763
6786 186.868 185.817 220.408 -5.28652 0.343344
6787 186.868 185.817 222.6 -5.03229 0.322552
6788 186.868 185.817 224.793 -4.75019 0.301762
6789 186.868 185.817 226.985 -4.44629 0.281207
6790 186.868 185.817 229.177 -4.12565 0.261078
6791 186.868 185.817 231.37 -3.79234 0.243123
6792 186.868 185.817 233.562 -3.44969 0.227128
6793 186.868 185.817 235.755 -3.10033 0.212909
6794 186.868 185.817 237.947 -2.7462 0.200345
6795 186.868 185.817 240.139 -2.38863 0.190029
6796 186.868 185.817 242.332 -2.02844 0.181464
6797 186.868 185.817 244.524 -1.66593 0.174699
6798 186.868 185.817 246.717 -1.30097 0.16983
6799 186.868 185.817 248.909 -0.933018 0.166904
6800 186.868 185.817 251.102 -0.561243 0.166001
6801 186.868 185.817 253.294 -0.184536 0.167113
6802 186.868 185.817 255.486 0.198462 0.170121
6803 186.868 187.244 213.83 -5.90345 0.409645
6804 186.868 187.244 216.023 -5.76104 0.390253
6805 186.868 187.244 218.215 -5.56983 0.36958
6806 186.868 187.244 220.408 -5.33805 0.347678
6807 186.868 187.244 222.6 -5.0736 0.325632
6808 186.868 187.244 224.793 -4.78345 0.303522
6809 186.868 187.244 226.985 -4.47336 0.282389
6810 186.868 187.244 229.177 -4.14802 0.262729
6811 186.868 187.244 231.37 -3.81123 0.24476
6812 186.868 187.244 233.562 -3.46602 0.228151
6813 186.868 187.244 235.755 -3.1147 0.214311
6814 186.868 187.244 237.947 -2.7591 0.201834
6815 186.868 187.244 240.139 -2.40042 0.191425
6816 186.868 187.244 242.332 -2.03933 0.182853
6817 186.868 187.244 244.524 -1.67606 0.176046
6818 186.868 187.244 246.717 -1.31037 0.17108
6819 186.868 187.244 248.909 -0.941633 0.167997
6820 186.868 187.244 251.102 -0.568911 0.166826
6821 186.868 187.244 253.294 -0.190967 0.167574
6822 186.868 187.244 255.486 0.1937 0.170121
6823 186.868 188.671 213.83 -6.00683 0.431717
6824 186.868 188.671 216.023 -5.84907 0.407361
6825 186.868 188.671 218.215 -5.64212 0.381543
6826 186.868 188.671 220.408 -5.39628 0.355627
6827 186.868 188.671 222.6 -5.12029 0.330503
6828 186.868 188.671 224.793 -4.82112 0.30701
6829 186.868 188.671 226.985 -4.50419 0.284971
6830 186.868 188.671 229.177 -4.17377 0.264373
6831 186.868 188.671 231.37 -3.83318 0.246251
6832 186.868 188.671 233.562 -3.48517 0.22975
6833 186.868 188.671 235.755 -3.13178 0.215704
6834 186.868 188.671 237.947 -2.77464 0.20364
6835 186.868 188.671 240.139 -2.41482 0.193156
6836 186.868 188.671 242.332 -2.05289 0.184646
6837 186.868 188.671 244.524 -1.68897 0.177889
6838 186.868 188.671 246.717 -1.32272 0.172918
6839 186.868 188.671 248.909 -0.953426 0.169771
6840 186.868 188.671 251.102 -0.580028 0.168478
6841 186.868 188.671 253.294 -0.201188 0.168993
6842 186.868 188.671 255.486 0.18471 0.171243
6843 186.868 190.099 213.83 -6.12554 0.466474
6844 186.868 190.099 216.023 -5.9492 0.43433
6845 186.868 190.099 218.215 -5.72347 0.400524
6846 186.868 190.099 220.408 -5.46124 0.368499
6847 186.868 190.099 222.6 -5.17215 0.338757
6848 186.868 190.099 224.793 -4.86296 0.312064
6849 186.868 190.099 226.985 -4.53856 0.288222
6850 186.868 190.099 229.177 -4.20261 0.266751
6851 186.868 190.099 231.37 -3.85795 0.248136
6852 186.868 190.099 233.562 -3.50692 0.231626
6853 186.868 190.099 235.755 -3.15132 0.217395
6854 186.868 190.099 237.947 -2.79257 0.205268
6855 186.868 190.099 240.139 -2.43158 0.195178
6856 186.868 190.099 242.332 -2.06885 0.186814
6857 186.868 190.099 244.524 -1.70439 0.180194
6858 186.868 190.099 246.717 -1.33776 0.175307
6859 186.868 190.099 248.909 -0.968119 0.172224
6860 186.868 190.099 251.102 -0.594311 0.170898
6861 186.868 190.099 253.294 -0.214902 0.171334
6862 186.868 190.099 255.486 0.171802 0.173452
6863 186.868 191.526 216.023 -6.06246 0.474537
6864 186.868 191.526 218.215 -5.81411 0.428778
6865 186.868 191.526 220.408 -5.53278 0.387
6866 186.868 191.526 222.6 -5.22886 0.350823
6867 186.868 191.526 224.793 -4.90866 0.31944
6868 186.868 191.526 226.985 -4.57617 0.292691
6869 186.868 191.526 229.177 -4.2343 0.269976
6870 186.868 191.526 231.37 -3.8853 0.250273
6871 186.868 191.526 233.562 -3.53104 0.233629
6872 186.868 191.526 235.755 -3.17306 0.219376
6873 186.868 191.526 237.947 -2.81259 0.207365
6874 186.868 191.526 240.139 -2.45042 0.19745
6875 186.868 191.526 242.332 -2.08693 0.189292
6876 186.868 191.526 244.524 -1.72203 0.182889
6877 186.868 191.526 246.717 -1.35517 0.178207
6878 186.868 191.526 248.909 -0.985397 0.17525
6879 186.868 191.526 251.102 -0.611442 0.174042
6880 186.868 191.526 253.294 -0.231777 0.17455
6881 186.868 191.526 255.486 0.155333 0.176697
6882 186.868 192.953 218.215 -5.91359 0.466972
6883 186.868 192.953 220.408 -5.61031 0.411832
6884 186.868 192.953 222.6 -5.28993 0.366141
6885 186.868 192.953 224.793 -4.95778 0.328989
6886 186.868 192.953 226.985 -4.6167 0.298656
6887 186.868 192.953 229.177 -4.26856 0.274014
6888 186.868 192.953 231.37 -3.91497 0.253182
6889 186.868 192.953 233.562 -3.55728 0.236038
6890 186.868 192.953 235.755 -3.19675 0.22194
6891 186.868 192.953 237.947 -2.83444 0.209759
6892 186.868 192.953 240.139 -2.47102 0.200012
6893 186.868 192.953 242.332 -2.10678 0.192102
6894 186.868 192.953 244.524 -1.74154 0.185975
6895 186.868 192.953 246.717 -1.37462 0.181537
6896 186.868 192.953 248.909 -1.00495 0.178841
6897 186.868 192.953 251.102 -0.631102 0.17787
6898 186.868 192.953 253.294 -0.251478 0.178586
6899 186.868 192.953 255.486 0.135686 0.180928
6900 186.868 194.38 220.408 -5.69259 0.442153
6901 186.868 194.38 222.6 -5.35448 0.384931
6902 186.868 194.38 224.793 -5.00979 0.340227
6903 186.868 194.38 226.985 -4.65976 0.305707
6904 186.868 194.38 229.177 -4.30517 0.278114
6905 186.868 194.38 231.37 -3.94673 0.256447
6906 186.868 194.38 233.562 -3.5854 0.238563
6907 186.868 194.38 235.755 -3.22214 0.224178
6908 186.868 194.38 237.947 -2.85781 0.212596
6909 186.868 194.38 240.139 -2.49306 0.202805
6910 186.868 194.38 242.332 -2.12807 0.195195
6911 186.868 194.38 244.524 -1.76258 0.189362
6912 186.868 194.38 246.717 -1.3958 0.185294
6913 186.868 194.38 248.909 -1.02646 0.182944
6914 186.868 194.38 251.102 -0.653006 0.182311
6915 186.868 194.38 253.294 -0.273694 0.183391
6916 186.868 194.38 255.486 0.113245 0.186095
6917 186.868 195.807 220.408 -5.7776 0.476637
6918 186.868 195.807 222.6 -5.42133 0.405726
6919 186.868 195.807 224.793 -5.06397 0.35281
6920 186.868 195.807 226.985 -4.70497 0.313341
6921 186.868 195.807 229.177 -4.34379 0.283096
6922 186.868 195.807 231.37 -3.98037 0.259801
6923 186.868 195.807 233.562 -3.6152 0.241475
6924 186.868 195.807 235.755 -3.24894 0.226981
6925 186.868 195.807 237.947 -2.88243 0.215241
6926 186.868 195.807 240.139 -2.51619 0.205867
6927 186.868 195.807 242.332 -2.15043 0.198576
6928 186.868 195.807 244.524 -1.78481 0.193104
6929 186.868 195.807 246.717 -1.41837 0.189397
6930 186.868 195.807 248.909 -1.04969 0.187472
6931 186.868 195.807 251.102 -0.676928 0.18733
6932 186.868 195.807 253.294 -0.298189 0.18892
6933 186.868 195.807 255.486 0.0883529 0.192169
6934 186.868 197.234 222.6 -5.48903 0.427145
6935 186.868 197.234 224.793 -5.1196 0.365506
6936 186.868 197.234 226.985 -4.75192 0.320792
6937 186.868 197.234 229.177 -4.38422 0.28799
6938 186.868 197.234 231.37 -4.01572 0.263361
6939 186.868 197.234 233.562 -3.64644 0.244488
6940 186.868 197.234 235.755 -3.27696 0.229606
6941 186.868 197.234 237.947 -2.90794 0.218311
6942 186.868 197.234 240.139 -2.54005 0.209155
6943 186.868 197.234 242.332 -2.17348 0.202213
6944 186.868 197.234 244.524 -1.80784 0.197113
6945 186.868 197.234 246.717 -1.44207 0.193861
6946 186.868 197.234 248.909 -1.07441 0.192465
6947 186.868 197.234 251.102 -0.702743 0.192889
6948 186.868 197.234 253.294 -0.324835 0.195159
6949 186.868 197.234 255.486 0.0612606 0.199152
6950 186.868 198.662 222.6 -5.55611 0.447019
6951 186.868 198.662 224.793 -5.17594 0.37742
6952 186.868 198.662 226.985 -4.80027 0.327975
6953 186.868 198.662 229.177 -4.42627 0.292804
6954 186.868 198.662 231.37 -4.05261 0.267125
6955 186.868 198.662 233.562 -3.67903 0.247465
6956 186.868 198.662 235.755 -3.30591 0.233058
6957 186.868 198.662 237.947 -2.93408 0.22164
6958 186.868 198.662 240.139 -2.56426 0.212768
6959 186.868 198.662 242.332 -2.1968 0.206158
6960 186.868 198.662 244.524 -1.83133 0.201471
6961 186.868 198.662 246.717 -1.46659 0.198677
6962 186.868 198.662 248.909 -1.10052 0.19782
6963 186.868 198.662 251.102 -0.730473 0.198963
6964 186.868 198.662 253.294 -0.353705 0.202101
6965 186.868 198.662 255.486 0.0320444 0.207079
6966 186.868 200.089 222.6 -5.62143 0.463107
6967 186.868 200.089 224.793 -5.23258 0.386915
6968 186.868 200.089 226.985 -4.84986 0.334007
6969 186.868 200.089 229.177 -4.46993 0.296868
6970 186.868 200.089 231.37 -4.09108 0.270224
6971 186.868 200.089 233.562 -3.71283 0.250805
6972 186.868 200.089 235.755 -3.33566 0.23632
6973 186.868 200.089 237.947 -2.96052 0.225067
6974 186.868 200.089 240.139 -2.58841 0.216781
6975 186.868 200.089 242.332 -2.21993 0.210456
6976 186.868 200.089 244.524 -1.85482 0.20619
6977 186.868 200.089 246.717 -1.49168 0.203853
6978 186.868 200.089 248.909 -1.12798 0.203608
6979 186.868 200.089 251.102 -0.760326 0.205581
6980 186.868 200.089 253.294 -0.385148 0.209781
6981 186.868 201.516 222.6 -5.68459 0.473133
6982 186.868 201.516 224.793 -5.28939 0.393313
6983 186.868 201.516 226.985 -4.90074 0.33856
6984 186.868 201.516 229.177 -4.51528 0.300214
6985 186.868 201.516 231.37 -4.13115 0.273529
6986 186.868 201.516 233.562 -3.74789 0.25397
6987 186.868 201.516 235.755 -3.36607 0.239676
6988 186.868 201.516 237.947 -2.98694 0.229315
6989 186.868 201.516 240.139 -2.61202 0.221339
6990 186.868 201.516 242.332 -2.24231 0.215256
6991 186.868 201.516 244.524 -1.87781 0.211371
6992 186.868 201.516 246.717 -1.51703 0.209473
6993 186.868 201.516 248.909 -1.15684 0.209854
6994 186.868 201.516 251.102 -0.792785 0.212758
6995 186.868 201.516 253.294 -0.419954 0.218246
6996 186.868 202.943 222.6 -5.74618 0.475448
6997 186.868 202.943 224.793 -5.34687 0.395339
6998 186.868 202.943 226.985 -4.95332 0.340619
6999 186.868 202.943 229.177 -4.56265 0.302642
7000 186.868 202.943 231.37 -4.17312 0.276313
7001 186.868 202.943 233.562 -3.78429 0.257613
7002 186.868 202.943 235.755 -3.39703 0.243943
7003 186.868 202.943 237.947 -3.01308 0.233629
7004 186.868 202.943 240.139 -2.63454 0.226247
7005 186.868 202.943 242.332 -2.26321 0.220752
7006 186.868 202.943 244.524 -1.89961 0.217165
7007 186.868 202.943 246.717 -1.54223 0.215673
7008 186.868 202.943 248.909 -1.18725 0.216643
7009 186.868 202.943 251.102 -0.828675 0.220541
7010 186.868 202.943 253.294 -0.45955 0.227573
7011 186.868 204.37 222.6 -5.80781 0.470169
7012 186.868 204.37 224.793 -5.40595 0.393143
7013 186.868 204.37 226.985 -5.00824 0.340227
7014 186.868 204.37 229.177 -4.61258 0.304068
7015 186.868 204.37 231.37 -4.2174 0.27895
7016 186.868 204.37 233.562 -3.82237 0.261333
7017 186.868 204.37 235.755 -3.42864 0.248672
7018 186.868 204.37 237.947 -3.03854 0.239398
7019 186.868 204.37 240.139 -2.65526 0.232486
7020 186.868 204.37 242.332 -2.28166 0.227304
7021 186.868 204.37 244.524 -1.91921 0.22394
7022 186.868 204.37 246.717 -1.56667 0.222629
7023 186.868 204.37 248.909 -1.21937 0.224104
7024 186.868 204.37 251.102 -0.869269 0.229025
7025 186.868 204.37 253.294 -0.50631 0.237859
7026 186.868 205.797 222.6 -5.87211 0.457323
7027 186.868 205.797 224.793 -5.468 0.386827
7028 186.868 205.797 226.985 -5.06635 0.338166
7029 186.868 205.797 229.177 -4.66575 0.304724
7030 186.868 205.797 231.37 -4.26461 0.281917
7031 186.868 205.797 233.562 -3.86257 0.266003
7032 186.868 205.797 235.755 -3.46102 0.254493
7033 186.868 205.797 237.947 -3.06308 0.246522
7034 186.868 205.797 240.139 -2.67329 0.24037
7035 186.868 205.797 242.332 -2.29629 0.235516
7036 186.868 205.797 244.524 -1.93513 0.232171
7037 186.868 205.797 246.717 -1.58931 0.230834
7038 186.868 205.797 248.909 -1.25333 0.232529
7039 186.868 205.797 251.102 -0.916393 0.238381
7040 186.868 207.225 222.6 -5.94195 0.438904
7041 186.868 207.225 224.793 -5.53449 0.377333
7042 186.868 207.225 226.985 -5.12865 0.334306
7043 186.868 207.225 229.177 -4.72305 0.305271
7044 186.868 207.225 231.37 -4.31564 0.285438
7045 186.868 207.225 233.562 -3.90568 0.271821
7046 186.868 207.225 235.755 -3.49461 0.26235
7047 186.868 207.225 237.947 -3.08645 0.255798
7048 186.868 207.225 240.139 -2.68756 0.250672
7049 186.868 207.225 242.332 -2.30519 0.246279
7050 186.868 207.225 244.524 -1.94508 0.242794
7051 186.868 207.225 246.717 -1.60837 0.240937
7052 186.868 207.225 248.909 -1.28896 0.242369
7053 186.868 207.225 251.102 -0.972544 0.248913
7054 186.868 208.652 220.408 -6.43181 0.487476
7055 186.868 208.652 222.6 -6.01991 0.417369
7056 186.868 208.652 224.793 -5.6066 0.366414
7057 186.868 208.652 226.985 -5.19599 0.3304
7058 186.868 208.652 229.177 -4.78549 0.305924
7059 186.868 208.652 231.37 -4.37171 0.289719
7060 186.868 208.652 233.562 -3.95292 0.27919
7061 186.868 208.652 235.755 -3.53029 0.272433
7062 186.868 208.652 237.947 -3.10869 0.267997
7063 186.868 208.652 240.139 -2.69677 0.264623
7064 186.868 208.652 242.332 -2.30564 0.261155
7065 186.868 208.652 244.524 -1.94549 0.257225
7066 186.868 208.652 246.717 -1.62077 0.254153
7067 186.868 208.652 248.909 -1.32546 0.254506
7068 186.868 210.079 222.6 -6.10722 0.396094
7069 186.868 210.079 224.793 -5.68482 0.35516
7070 186.868 210.079 226.985 -5.26898 0.327061
7071 186.868 210.079 229.177 -4.85409 0.30766
7072 186.868 210.079 231.37 -4.43427 0.295856
7073 186.868 210.079 233.562 -4.00607 0.289259
7074 186.868 210.079 235.755 -3.56966 0.286135
7075 186.868 210.079 237.947 -3.13031 0.28532
7076 186.868 210.079 240.139 -2.69956 0.284737
7077 186.868 210.079 242.332 -2.29394 0.282471
7078 186.868 210.079 244.524 -1.93085 0.277719
7079 186.868 210.079 246.717 -1.62119 0.272407
7080 186.868 210.079 248.909 -1.36065 0.270446
7081 186.868 211.506 224.793 -5.76831 0.346432
7082 186.868 211.506 226.985 -5.3478 0.324507
7083 186.868 211.506 229.177 -4.92997 0.310993
7084 186.868 211.506 231.37 -4.50538 0.304177
7085 186.868 211.506 233.562 -4.06791 0.302861
7086 186.868 211.506 235.755 -3.61566 0.304832
7087 186.868 211.506 237.947 -3.1533 0.309708
7088 186.868 211.506 240.139 -2.69522 0.31387
7089 186.868 211.506 242.332 -2.26543 0.313658
7090 186.868 211.506 244.524 -1.89289 0.307541
7091 186.868 211.506 246.717 -1.6007 0.298601
7092 186.868 212.933 224.793 -5.85456 0.341497
7093 186.868 212.933 226.985 -5.43196 0.324711
7094 186.868 212.933 229.177 -5.01418 0.316615
7095 186.868 212.933 231.37 -4.58758 0.315668
7096 186.868 212.933 233.562 -4.14263 0.320482
7097 186.868 212.933 235.755 -3.67361 0.330704
7098 186.868 212.933 237.947 -3.18251 0.344216
7099 186.868 212.933 240.139 -2.68534 0.356097
7100 186.868 212.933 242.332 -2.21541 0.359139
7101 186.868 212.933 244.524 -1.82001 0.350823
7102 186.868 214.36 226.985 -5.52058 0.327366
7103 186.868 214.36 229.177 -5.10781 0.324301
7104 186.868 214.36 231.37 -4.68409 0.330199
7105 186.868 214.36 233.562 -4.23626 0.344216
7106 186.868 214.36 235.755 -3.75279 0.365687
7107 186.868 214.36 237.947 -3.22874 0.39272
7108 186.868 214.36 240.139 -2.67768 0.416172
7109 186.868 214.36 242.332 -2.14246 0.423584
7110 186.868 215.788 231.37 -4.79852 0.348635
7111 186.868 215.788 233.562 -4.35716 0.3745
7112 186.868 215.788 235.755 -3.86814 0.41272
7113 186.868 215.788 237.947 -3.31267 0.459284
7114 188.296 161.555 229.177 -4.4747 0.249874
7115 188.296 161.555 231.37 -4.08153 0.254362
7116 188.296 161.555 233.562 -3.67495 0.263867
7117 188.296 161.555 235.755 -3.26589 0.276914
7118 188.296 161.555 237.947 -2.86697 0.292577
7119 188.296 161.555 240.139 -2.49177 0.309074
7120 188.296 162.982 226.985 -4.76456 0.248404
7121 188.296 162.982 229.177 -4.40741 0.245846
7122 188.296 162.982 231.37 -4.03089 0.247868
7123 188.296 162.982 233.562 -3.64237 0.254231
7124 188.296 162.982 235.755 -3.25067 0.263993
7125 188.296 162.982 237.947 -2.86602 0.275952
7126 188.296 162.982 240.139 -2.49909 0.289249
7127 188.296 162.982 242.332 -2.15884 0.302621
7128 188.296 162.982 244.524 -1.84929 0.315593
7129 188.296 164.409 224.793 -5.01807 0.256836
7130 188.296 164.409 226.985 -4.6933 0.247868
7131 188.296 164.409 229.177 -4.34702 0.243123
7132 188.296 164.409 231.37 -3.9837 0.242712
7133 188.296 164.409 233.562 -3.60934 0.245846
7134 188.296 164.409 235.755 -3.23114 0.252524
7135 188.296 164.409 237.947 -2.85732 0.261333
7136 188.296 164.409 240.139 -2.49621 0.271452
7137 188.296 164.409 242.332 -2.15459 0.281741
7138 188.296 164.409 244.524 -1.83513 0.291494
7139 188.296 164.409 246.717 -1.5338 0.300524
7140 188.296 165.837 222.6 -5.24047 0.272309
7141 188.296 165.837 224.793 -4.94661 0.258258
7142 188.296 165.837 226.985 -4.62942 0.248136
7143 188.296 165.837 229.177 -4.2925 0.241888
7144 188.296 165.837 231.37 -3.93997 0.238842
7145 188.296 165.837 233.562 -3.57686 0.239538
7146 188.296 165.837 235.755 -3.20921 0.242986
7147 188.296 165.837 237.947 -2.84365 0.248806
7148 188.296 165.837 240.139 -2.48672 0.255537
7149 188.296 165.837 242.332 -2.14341 0.262641
7150 188.296 165.837 244.524 -1.81542 0.269161
7151 188.296 165.837 246.717 -1.49948 0.27462
7152 188.296 167.264 222.6 -5.16738 0.27559
7153 188.296 167.264 224.793 -4.88128 0.261078
7154 188.296 167.264 226.985 -4.57189 0.249608
7155 188.296 167.264 229.177 -4.24335 0.241613
7156 188.296 167.264 231.37 -3.89977 0.236742
7157 188.296 167.264 233.562 -3.54572 0.234482
7158 188.296 167.264 235.755 -3.18635 0.235191
7159 188.296 167.264 237.947 -2.82714 0.237724
7160 188.296 167.264 240.139 -2.47324 0.241475
7161 188.296 167.264 242.332 -2.12839 0.245575
7162 188.296 167.264 244.524 -1.7937 0.24914
7163 188.296 167.264 246.717 -1.46677 0.251758
7164 188.296 167.264 248.909 -1.14244 0.253471
7165 188.296 168.691 220.408 -5.34628 0.298991
7166 188.296 168.691 222.6 -5.09955 0.28026
7167 188.296 168.691 224.793 -4.82202 0.264876
7168 188.296 168.691 226.985 -4.52034 0.252392
7169 188.296 168.691 229.177 -4.19936 0.242163
7170 188.296 168.691 231.37 -3.86329 0.235191
7171 188.296 168.691 233.562 -3.51654 0.230473
7172 188.296 168.691 235.755 -3.16365 0.228589
7173 188.296 168.691 237.947 -2.80931 0.228151
7174 188.296 168.691 240.139 -2.45764 0.229315
7175 188.296 168.691 242.332 -2.11154 0.230705
7176 188.296 168.691 244.524 -1.77187 0.231841
7177 188.296 168.691 246.717 -1.43701 0.2324
7178 188.296 168.691 248.909 -1.1038 0.232701
7179 188.296 168.691 251.102 -0.769617 0.234019
7180 188.296 170.118 220.408 -5.27453 0.304943
7181 188.296 170.118 222.6 -5.03833 0.285554
7182 188.296 170.118 224.793 -4.76931 0.269236
7183 188.296 170.118 226.985 -4.47491 0.255537
7184 188.296 170.118 229.177 -4.16053 0.244079
7185 188.296 170.118 231.37 -3.83073 0.234907
7186 188.296 170.118 233.562 -3.48979 0.228005
7187 188.296 170.118 235.755 -3.14198 0.223136
7188 188.296 170.118 237.947 -2.79128 0.220586
7189 188.296 170.118 240.139 -2.44125 0.219072
7190 188.296 170.118 242.332 -2.09418 0.218144
7191 188.296 170.118 244.524 -1.75086 0.217334
7192 188.296 170.118 246.717 -1.41032 0.216536
7193 188.296 170.118 248.909 -1.0707 0.216259
7194 188.296 170.118 251.102 -0.730597 0.218093
7195 188.296 171.545 218.215 -5.3931 0.336293
7196 188.296 171.545 220.408 -5.21196 0.31153
7197 188.296 171.545 222.6 -4.98518 0.291666
7198 188.296 171.545 224.793 -4.72385 0.274378
7199 188.296 171.545 226.985 -4.43587 0.259287
7200 188.296 171.545 229.177 -4.1271 0.246116
7201 188.296 171.545 231.37 -3.80235 0.235049
7202 188.296 171.545 233.562 -3.46595 0.226247
7203 188.296 171.545 235.755 -3.12195 0.219224
7204 188.296 171.545 237.947 -2.77396 0.214466
7205 188.296 171.545 240.139 -2.42505 0.210646
7206 188.296 171.545 242.332 -2.07718 0.20783
7207 188.296 171.545 244.524 -1.73113 0.205544
7208 188.296 171.545 246.717 -1.38641 0.20382
7209 188.296 171.545 248.909 -1.04198 0.203444
7210 188.296 171.545 251.102 -0.697033 0.205848
7211 188.296 172.972 218.215 -5.33348 0.342859
7212 188.296 172.972 220.408 -5.16077 0.318398
7213 188.296 172.972 222.6 -4.94145 0.298098
7214 188.296 172.972 224.793 -4.68634 0.280498
7215 188.296 172.972 226.985 -4.40357 0.263867
7216 188.296 172.972 229.177 -4.09921 0.249474
7217 188.296 172.972 231.37 -3.77836 0.236461
7218 188.296 172.972 233.562 -3.44536 0.22551
7219 188.296 172.972 235.755 -3.10413 0.216628
7220 188.296 172.972 237.947 -2.75805 0.209441
7221 188.296 172.972 240.139 -2.40978 0.203967
7222 188.296 172.972 242.332 -2.06116 0.199596
7223 188.296 172.972 244.524 -1.71296 0.196165
7224 188.296 172.972 246.717 -1.36502 0.193895
7225 188.296 172.972 248.909 -1.01675 0.193483
7226 188.296 172.972 251.102 -0.667673 0.19626
7227 188.296 172.972 253.294 -0.318003 0.203786
7228 188.296 174.4 216.023 -5.39886 0.380671
7229 188.296 174.4 218.215 -5.29026 0.348731
7230 188.296 174.4 220.408 -5.12246 0.325121
7231 188.296 174.4 222.6 -4.90809 0.304832
7232 188.296 174.4 224.793 -4.65736 0.286486
7233 188.296 174.4 226.985 -4.37831 0.268493
7234 188.296 174.4 229.177 -4.07712 0.252524
7235 188.296 174.4 231.37 -3.75901 0.237864
7236 188.296 174.4 233.562 -3.42836 0.225215
7237 188.296 174.4 235.755 -3.08896 0.214776
7238 188.296 174.4 237.947 -2.74404 0.205916
7239 188.296 174.4 240.139 -2.39603 0.198861
7240 188.296 174.4 242.332 -2.04662 0.193173
7241 188.296 174.4 244.524 -1.6966 0.188834
7242 188.296 174.4 246.717 -1.34602 0.186154
7243 188.296 174.4 248.909 -0.994541 0.185688
7244 188.296 174.4 251.102 -0.641824 0.188568
7245 188.296 174.4 253.294 -0.287905 0.195824
7246 188.296 175.827 216.023 -5.37435 0.381368
7247 188.296 175.827 218.215 -5.26421 0.35347
7248 188.296 175.827 220.408 -5.09769 0.331104
7249 188.296 175.827 222.6 -4.88557 0.311207
7250 188.296 175.827 224.793 -4.63719 0.292007
7251 188.296 175.827 226.985 -4.36023 0.273408
7252 188.296 175.827 229.177 -4.06089 0.255798
7253 188.296 175.827 231.37 -3.74441 0.239676
7254 188.296 175.827 233.562 -3.41512 0.22551
7255 188.296 175.827 235.755 -3.07675 0.213845
7256 188.296 175.827 237.947 -2.73237 0.203477
7257 188.296 175.827 240.139 -2.38426 0.195076
7258 188.296 175.827 242.332 -2.03398 0.188358
7259 188.296 175.827 244.524 -1.68233 0.183289
7260 188.296 175.827 246.717 -1.32948 0.180176
7261 188.296 175.827 248.909 -0.975209 0.179583
7262 188.296 175.827 251.102 -0.619228 0.182251
7263 188.296 175.827 253.294 -0.261413 0.188892
7264 188.296 177.254 216.023 -5.3704 0.38032
7265 188.296 177.254 218.215 -5.25484 0.356935
7266 188.296 177.254 220.408 -5.08634 0.336489
7267 188.296 177.254 222.6 -4.87388 0.316615
7268 188.296 177.254 224.793 -4.62579 0.296981
7269 188.296 177.254 226.985 -4.34929 0.277874
7270 188.296 177.254 229.177 -4.05052 0.259029
7271 188.296 177.254 231.37 -3.73458 0.242025
7272 188.296 177.254 233.562 -3.40581 0.226541
7273 188.296 177.254 235.755 -3.06777 0.213533
7274 188.296 177.254 237.947 -2.72342 0.201834
7275 188.296 177.254 240.139 -2.37487 0.192482
7276 188.296 177.254 242.332 -2.02363 0.18488
7277 188.296 177.254 244.524 -1.67045 0.179175
7278 188.296 177.254 246.717 -1.31557 0.175668
7279 188.296 177.254 248.909 -0.958821 0.174775
7280 188.296 177.254 251.102 -0.599896 0.177009
7281 188.296 177.254 253.294 -0.238529 0.182813
7282 188.296 177.254 255.486 0.125399 0.192262
7283 188.296 178.681 216.023 -5.38443 0.378478
7284 188.296 178.681 218.215 -5.2608 0.359074
7285 188.296 178.681 220.408 -5.08771 0.340129
7286 188.296 178.681 222.6 -4.87254 0.321207
7287 188.296 178.681 224.793 -4.62282 0.301318
7288 188.296 178.681 226.985 -4.34531 0.281207
7289 188.296 178.681 229.177 -4.04588 0.261968
7290 188.296 178.681 231.37 -3.72954 0.243807
7291 188.296 178.681 233.562 -3.40049 0.227421
7292 188.296 178.681 235.755 -3.0622 0.213221
7293 188.296 178.681 237.947 -2.71739 0.201174
7294 188.296 178.681 240.139 -2.36816 0.19078
7295 188.296 178.681 242.332 -2.01587 0.182488
7296 188.296 178.681 244.524 -1.66125 0.176235
7297 188.296 178.681 246.717 -1.30453 0.172301
7298 188.296 178.681 248.909 -0.94556 0.170982
7299 188.296 178.681 251.102 -0.58398 0.172667
7300 188.296 178.681 253.294 -0.219386 0.177532
7301 188.296 178.681 255.486 0.148598 0.185517
7302 188.296 180.108 216.023 -5.41343 0.375831
7303 188.296 180.108 218.215 -5.28023 0.359631
7304 188.296 180.108 220.408 -5.10053 0.342665
7305 188.296 180.108 222.6 -4.88077 0.324301
7306 188.296 180.108 224.793 -4.62775 0.304724
7307 188.296 180.108 226.985 -4.34787 0.28427
7308 188.296 180.108 229.177 -4.04673 0.264246
7309 188.296 180.108 231.37 -3.72913 0.24571
7310 188.296 180.108 233.562 -3.39915 0.228443
7311 188.296 180.108 235.755 -3.06006 0.213689
7312 188.296 180.108 237.947 -2.7145 0.200677
7313 188.296 180.108 240.139 -2.36436 0.189871
7314 188.296 180.108 242.332 -2.01095 0.181042
7315 188.296 180.108 244.524 -1.65496 0.174317
7316 188.296 180.108 246.717 -1.29657 0.169947
7317 188.296 180.108 248.909 -0.935616 0.168156
7318 188.296 180.108 251.102 -0.571661 0.169168
7319 188.296 180.108 253.294 -0.204154 0.173068
7320 188.296 180.108 255.486 0.167514 0.179685
7321 188.296 181.536 213.83 -5.55012 0.384843
7322 188.296 181.536 216.023 -5.45443 0.373163
7323 188.296 181.536 218.215 -5.31098 0.359631
7324 188.296 181.536 220.408 -5.12336 0.344022
7325 188.296 181.536 222.6 -4.89754 0.326246
7326 188.296 181.536 224.793 -4.63992 0.306357
7327 188.296 181.536 226.985 -4.35654 0.285903
7328 188.296 181.536 229.177 -4.05274 0.265877
7329 188.296 181.536 231.37 -3.73318 0.246926
7330 188.296 181.536 233.562 -3.40168 0.22975
7331 188.296 181.536 235.755 -3.0614 0.214155
7332 188.296 181.536 237.947 -2.71478 0.200677
7333 188.296 181.536 240.139 -2.36359 0.189591
7334 188.296 181.536 242.332 -2.00904 0.18036
7335 188.296 181.536 244.524 -1.65176 0.173225
7336 188.296 181.536 246.717 -1.29187 0.168433
7337 188.296 181.536 248.909 -0.929151 0.166165
7338 188.296 181.536 251.102 -0.563085 0.166507
7339 188.296 181.536 253.294 -0.192976 0.169475
7340 188.296 181.536 255.486 0.182015 0.174863
7341 188.296 182.963 213.83 -5.61209 0.381107
7342 188.296 182.963 216.023 -5.50502 0.371107
7343 188.296 182.963 218.215 -5.35123 0.358703
7344 188.296 182.963 220.408 -5.15484 0.344022
7345 188.296 182.963 222.6 -4.92187 0.32645
7346 188.296 182.963 224.793 -4.65853 0.307443
7347 188.296 182.963 226.985 -4.3707 0.287296
7348 188.296 182.963 229.177 -4.06355 0.267002
7349 188.296 182.963 231.37 -3.74141 0.248136
7350 188.296 182.963 233.562 -3.40797 0.230473
7351 188.296 182.963 235.755 -3.06615 0.214931
7352 188.296 182.963 237.947 -2.71824 0.201504
7353 188.296 182.963 240.139 -2.36591 0.189836
7354 188.296 182.963 242.332 -2.01022 0.180323
7355 188.296 182.963 244.524 -1.65173 0.172937
7356 188.296 182.963 246.717 -1.29051 0.16776
7357 188.296 182.963 248.909 -0.926243 0.164999
7358 188.296 182.963 251.102 -0.55833 0.164698
7359 188.296 182.963 253.294 -0.18592 0.16682
7360 188.296 182.963 255.486 0.192034 0.171136
7361 188.296 184.39 213.83 -5.68108 0.380408
7362 188.296 184.39 216.023 -5.56367 0.370029
7363 188.296 184.39 218.215 -5.3995 0.357867
7364 188.296 184.39 220.408 -5.19372 0.343537
7365 188.296 184.39 222.6 -4.95272 0.326754
7366 188.296 184.39 224.793 -4.68288 0.307551
7367 188.296 184.39 226.985 -4.3899 0.28776
7368 188.296 184.39 229.177 -4.07875 0.26775
7369 188.296 184.39 231.37 -3.75359 0.248539
7370 188.296 184.39 233.562 -3.4178 0.231482
7371 188.296 184.39 235.755 -3.0742 0.215858
7372 188.296 184.39 237.947 -2.72484 0.202329
7373 188.296 184.39 240.139 -2.37128 0.190519
7374 188.296 184.39 242.332 -2.01447 0.180839
7375 188.296 184.39 244.524 -1.65487 0.173264
7376 188.296 184.39 246.717 -1.29247 0.167819
7377 188.296 184.39 248.909 -0.926878 0.164635
7378 188.296 184.39 251.102 -0.557373 0.163776
7379 188.296 184.39 253.294 -0.182966 0.165162
7380 188.296 184.39 255.486 0.197584 0.168578
7381 188.296 185.817 213.83 -5.75699 0.383197
7382 188.296 185.817 216.023 -5.62966 0.371556
7383 188.296 185.817 218.215 -5.45492 0.358424
7384 188.296 185.817 220.408 -5.23915 0.343439
7385 188.296 185.817 222.6 -4.98944 0.326347
7386 188.296 185.817 224.793 -4.71234 0.30766
7387 188.296 185.817 226.985 -4.41361 0.28799
7388 188.296 185.817 229.177 -4.09799 0.267874
7389 188.296 185.817 231.37 -3.76938 0.249341
7390 188.296 185.817 233.562 -3.43099 0.232343
7391 188.296 185.817 235.755 -3.08537 0.216781
7392 188.296 185.817 237.947 -2.73444 0.203313
7393 188.296 185.817 240.139 -2.37961 0.191564
7394 188.296 185.817 242.332 -2.0217 0.181904
7395 188.296 185.817 244.524 -1.66109 0.174184
7396 188.296 185.817 246.717 -1.29767 0.168551
7397 188.296 185.817 248.909 -0.930947 0.16506
7398 188.296 185.817 251.102 -0.560097 0.163762
7399 188.296 185.817 253.294 -0.183995 0.164546
7400 188.296 185.817 255.486 0.198776 0.167239
7401 188.296 187.244 213.83 -5.84073 0.39153
7402 188.296 187.244 216.023 -5.70324 0.376979
7403 188.296 187.244 218.215 -5.51723 0.361752
7404 188.296 187.244 220.408 -5.29065 0.345181
7405 188.296 187.244 222.6 -5.03141 0.327366
7406 188.296 187.244 224.793 -4.74645 0.307982
7407 188.296 187.244 226.985 -4.44142 0.288106
7408 188.296 187.244 229.177 -4.12088 0.268493
7409 188.296 187.244 231.37 -3.78852 0.250007
7410 188.296 187.244 233.562 -3.44727 0.233201
7411 188.296 187.244 235.755 -3.09948 0.217701
7412 188.296 187.244 237.947 -2.74687 0.204456
7413 188.296 187.244 240.139 -2.39072 0.192983
7414 188.296 187.244 242.332 -2.03174 0.183398
7415 188.296 187.244 244.524 -1.67021 0.175705
7416 188.296 187.244 246.717 -1.30591 0.169987
7417 188.296 187.244 248.909 -0.938253 0.166285
7418 188.296 187.244 251.102 -0.5663 0.164656
7419 188.296 187.244 253.294 -0.1888 0.164994
7420 188.296 187.244 255.486 0.195805 0.167146
7421 188.296 188.671 213.83 -5.93415 0.407199
7422 188.296 188.671 216.023 -5.78529 0.388889
7423 188.296 188.671 218.215 -5.58668 0.369219
7424 188.296 188.671 220.408 -5.34806 0.349874
7425 188.296 188.671 222.6 -5.07837 0.329696
7426 188.296 188.671 224.793 -4.78482 0.308955
7427 188.296 188.671 226.985 -4.47297 0.288684
7428 188.296 188.671 229.177 -4.14714 0.269236
7429 188.296 188.671 231.37 -3.81074 0.250937
7430 188.296 188.671 233.562 -3.46641 0.234198
7431 188.296 188.671 235.755 -3.11628 0.21892
7432 188.296 188.671 237.947 -2.76189 0.206077
7433 188.296 188.671 240.139 -2.40439 0.194717
7434 188.296 188.671 242.332 -2.04438 0.185276
7435 188.296 188.671 244.524 -1.68199 0.177702
7436 188.296 188.671 246.717 -1.31695 0.17203
7437 188.296 188.671 248.909 -0.948537 0.168255
7438 188.296 188.671 251.102 -0.575712 0.166441
7439 188.296 188.671 253.294 -0.197106 0.166503
7440 188.296 188.671 255.486 0.188947 0.168299
7441 188.296 190.099 213.83 -6.0395 0.433332
7442 188.296 190.099 216.023 -5.87714 0.408749
7443 188.296 190.099 218.215 -5.66375 0.383285
7444 188.296 190.099 220.408 -5.41142 0.358238
7445 188.296 190.099 222.6 -5.13007 0.334605
7446 188.296 190.099 224.793 -4.82713 0.31185
7447 188.296 190.099 226.985 -4.50796 0.290407
7448 188.296 190.099 229.177 -4.1765 0.270345
7449 188.296 190.099 231.37 -3.83579 0.251864
7450 188.296 190.099 233.562 -3.48819 0.235332
7451 188.296 190.099 235.755 -3.13555 0.220435
7452 188.296 190.099 237.947 -2.7793 0.207526
7453 188.296 190.099 240.139 -2.42039 0.196741
7454 188.296 190.099 242.332 -2.05934 0.187596
7455 188.296 190.099 244.524 -1.69617 0.180194
7456 188.296 190.099 246.717 -1.3305 0.174661
7457 188.296 190.099 248.909 -0.961499 0.170943
7458 188.296 190.099 251.102 -0.588016 0.169099
7459 188.296 190.099 253.294 -0.208587 0.169045
7460 188.296 190.099 255.486 0.178534 0.170672
7461 188.296 191.526 213.83 -6.15898 0.471794
7462 188.296 191.526 216.023 -5.98 0.438525
7463 188.296 191.526 218.215 -5.74891 0.404327
7464 188.296 191.526 220.408 -5.48069 0.371824
7465 188.296 191.526 222.6 -5.18629 0.342761
7466 188.296 191.526 224.793 -4.87313 0.316406
7467 188.296 191.526 226.985 -4.54611 0.292918
7468 188.296 191.526 229.177 -4.2087 0.271821
7469 188.296 191.526 231.37 -3.86342 0.253313
7470 188.296 191.526 233.562 -3.51233 0.236742
7471 188.296 191.526 235.755 -3.15707 0.22209
7472 188.296 191.526 237.947 -2.79881 0.209759
7473 188.296 191.526 240.139 -2.43843 0.199045
7474 188.296 191.526 242.332 -2.07633 0.190187
7475 188.296 191.526 244.524 -1.71244 0.183144
7476 188.296 191.526 246.717 -1.34625 0.177833
7477 188.296 191.526 248.909 -0.976822 0.174298
7478 188.296 191.526 251.102 -0.602889 0.172567
7479 188.296 191.526 253.294 -0.222903 0.172573
7480 188.296 191.526 255.486 0.164932 0.17422
7481 188.296 192.953 216.023 -6.09435 0.480115
7482 188.296 192.953 218.215 -5.84213 0.433025
7483 188.296 192.953 220.408 -5.55557 0.390509
7484 188.296 192.953 222.6 -5.24666 0.35394
7485 188.296 192.953 224.793 -4.92246 0.322964
7486 188.296 192.953 226.985 -4.58714 0.296868
7487 188.296 192.953 229.177 -4.24345 0.274378
7488 188.296 192.953 231.37 -3.89343 0.255016
7489 188.296 192.953 233.562 -3.53868 0.238284
7490 188.296 192.953 235.755 -3.18057 0.223881
7491 188.296 192.953 237.947 -2.82017 0.211812
7492 188.296 192.953 240.139 -2.45824 0.201653
7493 188.296 192.953 242.332 -2.09507 0.193156
7494 188.296 192.953 244.524 -1.73049 0.186457
7495 188.296 192.953 246.717 -1.36389 0.181501
7496 188.296 192.953 248.909 -0.9942 0.178263
7497 188.296 192.953 251.102 -0.620023 0.176788
7498 188.296 192.953 253.294 -0.23972 0.177029
7499 188.296 192.953 255.486 0.148523 0.178888
7500 188.296 194.38 218.215 -5.94233 0.46932
7501 188.296 194.38 220.408 -5.63521 0.413525
7502 188.296 194.38 222.6 -5.31054 0.368228
7503 188.296 194.38 224.793 -4.97468 0.331306
7504 188.296 194.38 226.985 -4.63074 0.301651
7505 188.296 194.38 229.177 -4.28056 0.277634
7506 188.296 194.38 231.37 -3.92557 0.257354
7507 188.296 194.38 233.562 -3.56695 0.24037
7508 188.296 194.38 235.755 -3.20583 0.226394
7509 188.296 194.38 237.947 -2.84313 0.214466
7510 188.296 194.38 240.139 -2.47953 0.204521
7511 188.296 194.38 242.332 -2.11524 0.19647
7512 188.296 194.38 244.524 -1.75002 0.190169
7513 188.296 194.38 246.717 -1.38314 0.185599
7514 188.296 194.38 248.909 -1.01336 0.18278
7515 188.296 194.38 251.102 -0.639146 0.181713
7516 188.296 194.38 253.294 -0.258746 0.182353
7517 188.296 194.38 255.486 0.129675 0.184621
7518 188.296 195.807 220.408 -5.71805 0.439887
7519 188.296 195.807 222.6 -5.377 0.384152
7520 188.296 195.807 224.793 -5.02922 0.340911
7521 188.296 195.807 226.985 -4.67653 0.307551
7522 188.296 195.807 229.177 -4.3198 0.281207
7523 188.296 195.807 231.37 -3.95971 0.259801
7524 188.296 195.807 233.562 -3.59704 0.242712
7525 188.296 195.807 235.755 -3.23269 0.228589
7526 188.296 195.807 237.947 -2.86746 0.217395
7527 188.296 195.807 240.139 -2.50202 0.207686
7528 188.296 195.807 242.332 -2.13655 0.200062
7529 188.296 195.807 244.524 -1.77075 0.194221
7530 188.296 195.807 246.717 -1.40373 0.190116
7531 188.296 195.807 248.909 -1.03409 0.187809
7532 188.296 195.807 251.102 -0.660072 0.187273
7533 188.296 195.807 253.294 -0.27976 0.188495
7534 188.296 195.807 255.486 0.108717 0.191377
7535 188.296 197.234 220.408 -5.80188 0.467615
7536 188.296 197.234 222.6 -5.44481 0.400772
7537 188.296 197.234 224.793 -5.08544 0.351012
7538 188.296 197.234 226.985 -4.72424 0.313553
7539 188.296 197.234 229.177 -4.36097 0.285087
7540 188.296 197.234 231.37 -3.99567 0.263108
7541 188.296 197.234 233.562 -3.62877 0.245304
7542 188.296 197.234 235.755 -3.26091 0.231626
7543 188.296 197.234 237.947 -2.89293 0.220284
7544 188.296 197.234 240.139 -2.52545 0.211166
7545 188.296 197.234 242.332 -2.15872 0.203967
7546 188.296 197.234 244.524 -1.79239 0.19861
7547 188.296 197.234 246.717 -1.42544 0.195042
7548 188.296 197.234 248.909 -1.05625 0.193311
7549 188.296 197.234 251.102 -0.682714 0.193435
7550 188.296 197.234 253.294 -0.30266 0.195418
7551 188.296 197.234 255.486 0.0859008 0.199136
7552 188.296 198.662 220.408 -5.88415 0.493177
7553 188.296 198.662 222.6 -5.51269 0.416332
7554 188.296 198.662 224.793 -5.14277 0.360276
7555 188.296 198.662 226.985 -4.77357 0.319337
7556 188.296 198.662 229.177 -4.40398 0.288914
7557 188.296 198.662 231.37 -4.03347 0.265877
7558 188.296 198.662 233.562 -3.66208 0.248404
7559 188.296 198.662 235.755 -3.29043 0.234482
7560 188.296 198.662 237.947 -2.91932 0.223732
7561 188.296 198.662 240.139 -2.54955 0.214978
7562 188.296 198.662 242.332 -2.18143 0.208278
7563 188.296 198.662 244.524 -1.81468 0.203379
7564 188.296 198.662 246.717 -1.44811 0.200362
7565 188.296 198.662 248.909 -1.07978 0.199245
7566 188.296 198.662 251.102 -0.707134 0.200165
7567 188.296 198.662 253.294 -0.327521 0.2031
7568 188.296 198.662 255.486 0.0613292 0.207911
7569 188.296 200.089 222.6 -5.57956 0.42932
7570 188.296 200.089 224.793 -5.20071 0.368135
7571 188.296 200.089 226.985 -4.82439 0.324094
7572 188.296 200.089 229.177 -4.44882 0.292577
7573 188.296 200.089 231.37 -4.07305 0.26936
7574 188.296 200.089 233.562 -3.69696 0.251467
7575 188.296 200.089 235.755 -3.3211 0.238144
7576 188.296 200.089 237.947 -2.94646 0.227421
7577 188.296 200.089 240.139 -2.57402 0.21927
7578 188.296 200.089 242.332 -2.20437 0.212971
7579 188.296 200.089 244.524 -1.83732 0.208565
7580 188.296 200.089 246.717 -1.47157 0.206061
7581 188.296 200.089 248.909 -1.10474 0.205657
7582 188.296 200.089 251.102 -0.733582 0.207468
7583 188.296 200.089 253.294 -0.354675 0.211555
7584 188.296 200.089 255.486 0.0348463 0.217748
7585 188.296 201.516 222.6 -5.64501 0.437233
7586 188.296 201.516 224.793 -5.25923 0.373432
7587 188.296 201.516 226.985 -4.87677 0.328075
7588 188.296 201.516 229.177 -4.49565 0.295407
7589 188.296 201.516 231.37 -4.11464 0.272309
7590 188.296 201.516 233.562 -3.73352 0.255016
7591 188.296 201.516 235.755 -3.35297 0.241888
7592 188.296 201.516 237.947 -2.97417 0.23177
7593 188.296 201.516 240.139 -2.59855 0.22403
7594 188.296 201.516 242.332 -2.22711 0.218266
7595 188.296 201.516 244.524 -1.85994 0.214249
7596 188.296 201.516 246.717 -1.49564 0.212251
7597 188.296 201.516 248.909 -1.13127 0.212549
7598 188.296 201.516 251.102 -0.762563 0.215358
7599 188.296 201.516 253.294 -0.384853 0.220812
7600 188.296 202.943 222.6 -5.70939 0.439738
7601 188.296 202.943 224.793 -5.31864 0.375743
7602 188.296 202.943 226.985 -4.93105 0.330299
7603 188.296 202.943 229.177 -4.54477 0.298098
7604 188.296 202.943 231.37 -4.1585 0.275469
7605 188.296 202.943 233.562 -3.77199 0.2589
7606 188.296 202.943 235.755 -3.38604 0.246387
7607 188.296 202.943 237.947 -3.00229 0.237023
7608 188.296 202.943 240.139 -2.62275 0.229895
7609 188.296 202.943 242.332 -2.24915 0.224282
7610 188.296 202.943 244.524 -1.88205 0.220616
7611 188.296 202.943 246.717 -1.52008 0.219057
7612 188.296 202.943 248.909 -1.15962 0.219997
7613 188.296 202.943 251.102 -0.794919 0.223874
7614 188.296 202.943 253.294 -0.419371 0.230932
7615 188.296 204.37 222.6 -5.77407 0.436242
7616 188.296 204.37 224.793 -5.37982 0.374234
7617 188.296 204.37 226.985 -4.98786 0.330604
7618 188.296 204.37 229.177 -4.59673 0.300103
7619 188.296 204.37 231.37 -4.20514 0.278472
7620 188.296 204.37 233.562 -3.81275 0.263108
7621 188.296 204.37 235.755 -3.42056 0.251732
7622 188.296 204.37 237.947 -3.03073 0.24326
7623 188.296 204.37 240.139 -2.6462 0.23632
7624 188.296 204.37 242.332 -2.26972 0.231425
7625 188.296 204.37 244.524 -1.90285 0.227991
7626 188.296 204.37 246.717 -1.54447 0.226658
7627 188.296 204.37 248.909 -1.19008 0.228137
7628 188.296 204.37 251.102 -0.831913 0.233144
7629 188.296 204.37 253.294 -0.460401 0.242016
7630 188.296 205.797 222.6 -5.84127 0.426833
7631 188.296 205.797 224.793 -5.44388 0.370029
7632 188.296 205.797 226.985 -5.04795 0.329696
7633 188.296 205.797 229.177 -4.65223 0.30187
7634 188.296 205.797 231.37 -4.25522 0.282389
7635 188.296 205.797 233.562 -3.8564 0.268369
7636 188.296 205.797 235.755 -3.45689 0.258258
7637 188.296 205.797 237.947 -3.05947 0.250672
7638 188.296 205.797 240.139 -2.66826 0.245032
7639 188.296 205.797 242.332 -2.28779 0.240189
7640 188.296 205.797 244.524 -1.92114 0.236799
7641 188.296 205.797 246.717 -1.56798 0.235431
7642 188.296 205.797 248.909 -1.22293 0.237248
7643 188.296 205.797 251.102 -0.87536 0.243301
7644 188.296 207.225 220.408 -6.31329 0.480669
7645 188.296 207.225 222.6 -5.91351 0.413282
7646 188.296 207.225 224.793 -5.51214 0.36313
7647 188.296 207.225 226.985 -5.11222 0.327975
7648 188.296 207.225 229.177 -4.71216 0.30308
7649 188.296 207.225 231.37 -4.30971 0.286486
7650 188.296 207.225 233.562 -3.9039 0.274863
7651 188.296 207.225 235.755 -3.49572 0.266751
7652 188.296 207.225 237.947 -3.08862 0.260696
7653 188.296 207.225 240.139 -2.68831 0.255928
7654 188.296 207.225 242.332 -2.3018 0.251401
7655 188.296 207.225 244.524 -1.93495 0.247774
7656 188.296 207.225 246.717 -1.58915 0.245994
7657 188.296 207.225 248.909 -1.25825 0.24772
7658 188.296 207.225 251.102 -0.927745 0.254689
7659 188.296 208.652 220.408 -6.40126 0.453595
7660 188.296 208.652 222.6 -5.99298 0.397436
7661 188.296 208.652 224.793 -5.58557 0.355627
7662 188.296 208.652 226.985 -5.18147 0.325529
7663 188.296 208.652 229.177 -4.77741 0.305379
7664 188.296 208.652 231.37 -4.36982 0.292007
7665 188.296 208.652 233.562 -3.95661 0.28333
7666 188.296 208.652 235.755 -3.53829 0.277874
7667 188.296 208.652 237.947 -3.11873 0.273893
7668 188.296 208.652 240.139 -2.70562 0.270345
7669 188.296 208.652 242.332 -2.30956 0.26639
7670 188.296 208.652 244.524 -1.94111 0.262172
7671 188.296 208.652 246.717 -1.60523 0.2593
7672 188.296 208.652 248.909 -1.2956 0.260273
7673 188.296 210.079 222.6 -6.08049 0.382503
7674 188.296 210.079 224.793 -5.66449 0.347965
7675 188.296 210.079 226.985 -5.25613 0.324094
7676 188.296 210.079 229.177 -4.84906 0.308307
7677 188.296 210.079 231.37 -4.43719 0.298991
7678 188.296 210.079 233.562 -4.01667 0.294053
7679 188.296 210.079 235.755 -3.58677 0.29235
7680 188.296 210.079 237.947 -3.15121 0.291666
7681 188.296 210.079 240.139 -2.71973 0.290407
7682 188.296 210.079 242.332 -2.30808 0.28704
7683 188.296 210.079 244.524 -1.93454 0.281801
7684 188.296 210.079 246.717 -1.61131 0.276927
7685 188.296 210.079 248.909 -1.3334 0.276192
7686 188.296 211.506 222.6 -6.17435 0.370839
7687 188.296 211.506 224.793 -5.74793 0.342567
7688 188.296 211.506 226.985 -5.33629 0.323581
7689 188.296 211.506 229.177 -4.92808 0.312915
7690 188.296 211.506 231.37 -4.51386 0.308199
7691 188.296 211.506 233.562 -4.08716 0.308416
7692 188.296 211.506 235.755 -3.64489 0.311636
7693 188.296 211.506 237.947 -3.18922 0.315983
7694 188.296 211.506 240.139 -2.73127 0.318501
7695 188.296 211.506 242.332 -2.29358 0.316311
7696 188.296 211.506 244.524 -1.90726 0.309406
7697 188.296 211.506 246.717 -1.59872 0.301408
7698 188.296 212.933 224.793 -5.83323 0.340911
7699 188.296 212.933 226.985 -5.4213 0.325529
7700 188.296 212.933 229.177 -5.01552 0.319025
7701 188.296 212.933 231.37 -4.60251 0.320273
7702 188.296 212.933 233.562 -4.17271 0.326958
7703 188.296 212.933 235.755 -3.71899 0.337872
7704 188.296 212.933 237.947 -3.23924 0.350539
7705 188.296 212.933 240.139 -2.74355 0.358795
7706 188.296 212.933 242.332 -2.26222 0.358313
7707 188.296 212.933 244.524 -1.84741 0.348759
7708 188.296 214.36 226.985 -5.51005 0.329391
7709 188.296 214.36 229.177 -5.11224 0.327466
7710 188.296 214.36 231.37 -4.70641 0.335201
7711 188.296 214.36 233.562 -4.27986 0.351107
7712 188.296 214.36 235.755 -3.81951 0.374056
7713 188.296 214.36 237.947 -3.31401 0.399358
7714 188.296 214.36 240.139 -2.76602 0.417529
7715 188.296 214.36 242.332 -2.21273 0.418636
7716 188.296 215.788 231.37 -4.82914 0.353563
7717 188.296 215.788 233.562 -4.4173 0.382067
7718 188.296 215.788 235.755 -3.96242 0.422601
7719 188.296 215.788 237.947 -3.43563 0.468894
7720 189.724 161.555 229.177 -4.48342 0.253445
7721 189.724 161.555 231.37 -4.09487 0.256447
7722 189.724 161.555 233.562 -3.69105 0.263867
7723 189.724 161.555 235.755 -3.28207 0.274257
7724 189.724 161.555 237.947 -2.87982 0.28718
7725 189.724 161.555 240.139 -2.49704 0.301197
7726 189.724 162.982 226.985 -4.76351 0.253313
7727 189.724 162.982 229.177 -4.41208 0.249474
7728 189.724 162.982 231.37 -4.04023 0.25014
7729 189.724 162.982 233.562 -3.65465 0.254101
7730 189.724 162.982 235.755 -3.26347 0.26146
7731 189.724 162.982 237.947 -2.87616 0.271207
7732 189.724 162.982 240.139 -2.50254 0.282554
7733 189.724 162.982 242.332 -2.15008 0.295327
7734 189.724 162.982 244.524 -1.82045 0.309953
7735 189.724 164.409 224.793 -5.0077 0.262603
7736 189.724 164.409 226.985 -4.68863 0.252656
7737 189.724 164.409 229.177 -4.34792 0.247196
7738 189.724 164.409 231.37 -3.98922 0.245439
7739 189.724 164.409 233.562 -3.61793 0.246926
7740 189.724 164.409 235.755 -3.24069 0.251202
7741 189.724 164.409 237.947 -2.86509 0.257613
7742 189.724 164.409 240.139 -2.49871 0.265766
7743 189.724 164.409 242.332 -2.14722 0.275154
7744 189.724 164.409 244.524 -1.81143 0.285763
7745 189.724 164.409 246.717 -1.48378 0.298266
7746 189.724 165.837 222.6 -5.22275 0.278591
7747 189.724 165.837 224.793 -4.93311 0.264623
7748 189.724 165.837 226.985 -4.62137 0.253707
7749 189.724 165.837 229.177 -4.28987 0.246657
7750 189.724 165.837 231.37 -3.94193 0.2423
7751 189.724 165.837 233.562 -3.58207 0.241061
7752 189.724 165.837 235.755 -3.21584 0.2423
7753 189.724 165.837 237.947 -2.84946 0.245575
7754 189.724 165.837 240.139 -2.48884 0.250738
7755 189.724 165.837 242.332 -2.13827 0.256707
7756 189.724 165.837 244.524 -1.79807 0.263439
7757 189.724 165.837 246.717 -1.46253 0.271292
7758 189.724 167.264 222.6 -5.14666 0.282742
7759 189.724 167.264 224.793 -4.86469 0.267997
7760 189.724 167.264 226.985 -4.56059 0.256058
7761 189.724 167.264 229.177 -4.23742 0.246522
7762 189.724 167.264 231.37 -3.89846 0.240092
7763 189.724 167.264 233.562 -3.54781 0.236602
7764 189.724 167.264 235.755 -3.19038 0.234907
7765 189.724 167.264 237.947 -2.83124 0.235615
7766 189.724 167.264 240.139 -2.47524 0.237514
7767 189.724 167.264 242.332 -2.12561 0.240286
7768 189.724 167.264 244.524 -1.78259 0.243656
7769 189.724 167.264 246.717 -1.44224 0.24776
7770 189.724 167.264 248.909 -1.09781 0.252787
7771 189.724 168.691 220.408 -5.32022 0.306793
7772 189.724 168.691 222.6 -5.07553 0.28799
7773 189.724 168.691 224.793 -4.80231 0.272187
7774 189.724 168.691 226.985 -4.50594 0.259158
7775 189.724 168.691 229.177 -4.19028 0.248271
7776 189.724 168.691 231.37 -3.85893 0.239398
7777 189.724 168.691 233.562 -3.51582 0.233201
7778 189.724 168.691 235.755 -3.16532 0.229315
7779 189.724 168.691 237.947 -2.81192 0.226981
7780 189.724 168.691 240.139 -2.45953 0.226173
7781 189.724 168.691 242.332 -2.1108 0.226188
7782 189.724 168.691 244.524 -1.76604 0.22682
7783 189.724 168.691 246.717 -1.42279 0.22821
7784 189.724 168.691 248.909 -1.07708 0.230733
7785 189.724 168.691 251.102 -0.727119 0.234773
7786 189.724 170.118 220.408 -5.24447 0.313553
7787 189.724 170.118 222.6 -5.01085 0.294391
7788 189.724 170.118 224.793 -4.74648 0.277755
7789 189.724 170.118 226.985 -4.45757 0.262982
7790 189.724 170.118 229.177 -4.14861 0.250406
7791 189.724 170.118 231.37 -3.82361 0.239954
7792 189.724 170.118 233.562 -3.48656 0.231195
7793 189.724 170.118 235.755 -3.14154 0.225067
7794 189.724 170.118 237.947 -2.79251 0.220284
7795 189.724 170.118 240.139 -2.44291 0.216705
7796 189.724 170.118 242.332 -2.0949 0.214404
7797 189.724 170.118 244.524 -1.749 0.212971
7798 189.724 170.118 246.717 -1.40379 0.212596
7799 189.724 170.118 248.909 -1.05701 0.213876
7800 189.724 170.118 251.102 -0.707756 0.217766
7801 189.724 171.545 218.215 -5.35992 0.344022
7802 189.724 171.545 220.408 -5.17809 0.320689
7803 189.724 171.545 222.6 -4.95443 0.30154
7804 189.724 171.545 224.793 -4.6981 0.284151
7805 189.724 171.545 226.985 -4.4158 0.268121
7806 189.724 171.545 229.177 -4.11257 0.253576
7807 189.724 171.545 231.37 -3.79275 0.241199
7808 189.724 171.545 233.562 -3.46048 0.230329
7809 189.724 171.545 235.755 -3.11966 0.22164
7810 189.724 171.545 237.947 -2.77391 0.214621
7811 189.724 171.545 240.139 -2.42628 0.209107
7812 189.724 171.545 242.332 -2.07873 0.204895
7813 189.724 171.545 244.524 -1.7319 0.2019
7814 189.724 171.545 246.717 -1.38508 0.200411
7815 189.724 171.545 248.909 -1.037 0.201174
7816 189.724 171.545 251.102 -0.687116 0.205268
7817 189.724 172.972 218.215 -5.29661 0.351012
7818 189.724 172.972 220.408 -5.12365 0.32838
7819 189.724 172.972 222.6 -4.90786 0.309169
7820 189.724 172.972 224.793 -4.65806 0.291094
7821 189.724 172.972 226.985 -4.38112 0.27365
7822 189.724 172.972 229.177 -4.08244 0.257483
7823 189.724 172.972 231.37 -3.76665 0.243123
7824 189.724 172.972 233.562 -3.43795 0.230185
7825 189.724 172.972 235.755 -3.10018 0.219376
7826 189.724 172.972 237.947 -2.75673 0.210709
7827 189.724 172.972 240.139 -2.4104 0.203166
7828 189.724 172.972 242.332 -2.06296 0.197383
7829 189.724 172.972 244.524 -1.71519 0.193225
7830 189.724 172.972 246.717 -1.36682 0.191042
7831 189.724 172.972 248.909 -1.01712 0.191546
7832 189.724 172.972 251.102 -0.665681 0.195738
7833 189.724 172.972 253.294 -0.313104 0.204622
7834 189.724 174.4 216.023 -5.36663 0.383024
7835 189.724 174.4 218.215 -5.25069 0.357124
7836 189.724 174.4 220.408 -5.08288 0.336293
7837 189.724 174.4 222.6 -4.8723 0.31693
7838 189.724 174.4 224.793 -4.62708 0.297876
7839 189.724 174.4 226.985 -4.35393 0.279427
7840 189.724 174.4 229.177 -4.05847 0.261586
7841 189.724 174.4 231.37 -3.74549 0.245304
7842 189.724 174.4 233.562 -3.41925 0.230906
7843 189.724 174.4 235.755 -3.08354 0.218159
7844 189.724 174.4 237.947 -2.74156 0.207526
7845 189.724 174.4 240.139 -2.39589 0.19866
7846 189.724 174.4 242.332 -2.04823 0.191616
7847 189.724 174.4 244.524 -1.69941 0.186564
7848 189.724 174.4 246.717 -1.34942 0.183833
7849 189.724 174.4 248.909 -0.997841 0.184086
7850 189.724 174.4 251.102 -0.644309 0.188121
7851 189.724 174.4 253.294 -0.288981 0.196555
7852 189.724 175.827 216.023 -5.3397 0.38467
7853 189.724 175.827 218.215 -5.22295 0.362947
7854 189.724 175.827 220.408 -5.05665 0.343635
7855 189.724 175.827 222.6 -4.84836 0.324608
7856 189.724 175.827 224.793 -4.60545 0.305051
7857 189.724 175.827 226.985 -4.3344 0.285204
7858 189.724 175.827 229.177 -4.04077 0.265877
7859 189.724 175.827 231.37 -3.72942 0.248136
7860 189.724 175.827 233.562 -3.40462 0.231913
7861 189.724 175.827 235.755 -3.07007 0.217548
7862 189.724 175.827 237.947 -2.72881 0.20543
7863 189.724 175.827 240.139 -2.38328 0.195468
7864 189.724 175.827 242.332 -2.0351 0.187366
7865 189.724 175.827 244.524 -1.6851 0.181537
7866 189.724 175.827 246.717 -1.33342 0.1783
7867 189.724 175.827 248.909 -0.979822 0.178207
7868 189.724 175.827 251.102 -0.623937 0.181805
7869 189.724 175.827 253.294 -0.265652 0.189404
7870 189.724 177.254 216.023 -5.33428 0.384931
7871 189.724 177.254 218.215 -5.21304 0.367322
7872 189.724 177.254 220.408 -5.04485 0.350062
7873 189.724 177.254 222.6 -4.83608 0.331406
7874 189.724 177.254 224.793 -4.59328 0.311207
7875 189.724 177.254 226.985 -4.32256 0.290294
7876 189.724 177.254 229.177 -4.02937 0.269607
7877 189.724 177.254 231.37 -3.7185 0.250672
7878 189.724 177.254 233.562 -3.3942 0.233201
7879 189.724 177.254 235.755 -3.06001 0.217701
7880 189.724 177.254 237.947 -2.71886 0.204456
7881 189.724 177.254 240.139 -2.37304 0.193294
7882 189.724 177.254 242.332 -2.02407 0.184357
7883 189.724 177.254 244.524 -1.67278 0.177852
7884 189.724 177.254 246.717 -1.31941 0.174088
7885 189.724 177.254 248.909 -0.963749 0.173514
7886 189.724 177.254 251.102 -0.605449 0.176454
7887 189.724 177.254 253.294 -0.244196 0.183012
7888 189.724 177.254 255.486 0.120146 0.192943
7889 189.724 178.681 216.023 -5.3479 0.384064
7890 189.724 178.681 218.215 -5.21955 0.370029
7891 189.724 178.681 220.408 -5.04674 0.354505
7892 189.724 178.681 222.6 -4.83497 0.336391
7893 189.724 178.681 224.793 -4.59018 0.316194
7894 189.724 178.681 226.985 -4.31815 0.294391
7895 189.724 178.681 229.177 -4.02408 0.273041
7896 189.724 178.681 231.37 -3.7127 0.252656
7897 189.724 178.681 233.562 -3.38803 0.234198
7898 189.724 178.681 235.755 -3.05353 0.217853
7899 189.724 178.681 237.947 -2.71197 0.203967
7900 189.724 178.681 240.139 -2.36551 0.191963
7901 189.724 178.681 242.332 -2.01556 0.182361
7902 189.724 178.681 244.524 -1.66294 0.17525
7903 189.724 178.681 246.717 -1.30788 0.170943
7904 189.724 178.681 248.909 -0.950229 0.169791
7905 189.724 178.681 251.102 -0.589576 0.171939
7906 189.724 178.681 253.294 -0.225469 0.177353
7907 189.724 178.681 255.486 0.14252 0.185698
7908 189.724 180.108 216.023 -5.37739 0.382415
7909 189.724 180.108 218.215 -5.24029 0.371556
7910 189.724 180.108 220.408 -5.06082 0.357402
7911 189.724 180.108 222.6 -4.84405 0.339835
7912 189.724 180.108 224.793 -4.59555 0.319337
7913 189.724 180.108 226.985 -4.32073 0.297428
7914 189.724 180.108 229.177 -4.02465 0.275469
7915 189.724 180.108 231.37 -3.71179 0.254624
7916 189.724 180.108 233.562 -3.38604 0.235615
7917 189.724 180.108 235.755 -3.05067 0.218768
7918 189.724 180.108 237.947 -2.7083 0.20413
7919 189.724 180.108 240.139 -2.36094 0.19139
7920 189.724 180.108 242.332 -2.00989 0.181189
7921 189.724 180.108 244.524 -1.65593 0.173571
7922 189.724 180.108 246.717 -1.29927 0.168729
7923 189.724 180.108 248.909 -0.939739 0.166924
7924 189.724 180.108 251.102 -0.57688 0.168219
7925 189.724 180.108 253.294 -0.210092 0.172489
7926 189.724 180.108 255.486 0.161297 0.179344
7927 189.724 181.536 213.83 -5.52138 0.386396
7928 189.724 181.536 216.023 -5.41939 0.379706
7929 189.724 181.536 218.215 -5.27287 0.370658
7930 189.724 181.536 220.408 -5.08539 0.358145
7931 189.724 181.536 222.6 -4.86211 0.341303
7932 189.724 181.536 224.793 -4.60847 0.321104
7933 189.724 181.536 226.985 -4.3297 0.299324
7934 189.724 181.536 229.177 -4.03066 0.277035
7935 189.724 181.536 231.37 -3.71556 0.256318
7936 189.724 181.536 233.562 -3.38816 0.236602
7937 189.724 181.536 235.755 -3.05147 0.219376
7938 189.724 181.536 237.947 -2.70797 0.20413
7939 189.724 181.536 240.139 -2.35948 0.191286
7940 189.724 181.536 242.332 -2.00727 0.180747
7941 189.724 181.536 244.524 -1.652 0.172667
7942 189.724 181.536 246.717 -1.29385 0.167342
7943 189.724 181.536 248.909 -0.9326 0.164878
7944 189.724 181.536 251.102 -0.567719 0.165332
7945 189.724 181.536 253.294 -0.198467 0.168504
7946 189.724 181.536 255.486 0.17606 0.17401
7947 189.724 182.963 213.83 -5.58209 0.382415
7948 189.724 182.963 216.023 -5.47079 0.376716
7949 189.724 182.963 218.215 -5.31477 0.368679
7950 189.724 182.963 220.408 -5.11859 0.357031
7951 189.724 182.963 222.6 -4.88784 0.340911
7952 189.724 182.963 224.793 -4.62808 0.321104
7953 189.724 182.963 226.985 -4.34446 0.299657
7954 189.724 182.963 229.177 -4.04167 0.277634
7955 189.724 182.963 231.37 -3.72374 0.256836
7956 189.724 182.963 233.562 -3.39414 0.237584
7957 189.724 182.963 235.755 -3.05578 0.219982
7958 189.724 182.963 237.947 -2.71088 0.204944
7959 189.724 182.963 240.139 -2.36118 0.191668
7960 189.724 182.963 242.332 -2.00777 0.180876
7961 189.724 182.963 244.524 -1.65125 0.172513
7962 189.724 182.963 246.717 -1.29175 0.166725
7963 189.724 182.963 248.909 -0.92896 0.163662
7964 189.724 182.963 251.102 -0.562267 0.16332
7965 189.724 182.963 253.294 -0.190787 0.165495
7966 189.724 182.963 255.486 0.186599 0.169815
7967 189.724 184.39 213.83 -5.64873 0.379706
7968 189.724 184.39 216.023 -5.5292 0.373254
7969 189.724 184.39 218.215 -5.36397 0.365596
7970 189.724 184.39 220.408 -5.15881 0.354317
7971 189.724 184.39 222.6 -4.91998 0.339149
7972 189.724 184.39 224.793 -4.65342 0.320064
7973 189.724 184.39 226.985 -4.3643 0.299102
7974 189.724 184.39 229.177 -4.0572 0.277634
7975 189.724 184.39 231.37 -3.73594 0.257225
7976 189.724 184.39 233.562 -3.40382 0.238004
7977 189.724 184.39 235.755 -3.06349 0.220586
7978 189.724 184.39 237.947 -2.71702 0.20543
7979 189.724 184.39 240.139 -2.36598 0.192431
7980 189.724 184.39 242.332 -2.01137 0.181519
7981 189.724 184.39 244.524 -1.65369 0.172976
7982 189.724 184.39 246.717 -1.29296 0.166844
7983 189.724 184.39 248.909 -0.928818 0.163276
7984 189.724 184.39 251.102 -0.560528 0.162243
7985 189.724 184.39 253.294 -0.187063 0.163551
7986 189.724 184.39 255.486 0.192888 0.166862
7987 189.724 185.817 213.83 -5.72012 0.379005
7988 189.724 185.817 216.023 -5.59316 0.371107
7989 189.724 185.817 218.215 -5.41906 0.36258
7990 189.724 185.817 220.408 -5.20479 0.351391
7991 189.724 185.817 222.6 -4.95757 0.336094
7992 189.724 185.817 224.793 -4.68373 0.317771
7993 189.724 185.817 226.985 -4.38866 0.297652
7994 189.724 185.817 229.177 -4.07679 0.277275
7995 189.724 185.817 231.37 -3.75186 0.256966
7996 189.724 185.817 233.562 -3.4169 0.238284
7997 189.724 185.817 235.755 -3.07435 0.22164
7998 189.724 185.817 237.947 -2.72618 0.2064
7999 189.724 185.817 240.139 -2.37375 0.193517
8000 189.724 185.817 242.332 -2.01795 0.182689
8001 189.724 185.817 244.524 -1.65917 0.174031
8002 189.724 185.817 246.717 -1.29736 0.1677
8003 189.724 185.817 248.909 -0.932035 0.163764
8004 189.724 185.817 251.102 -0.562355 0.162148
8005 189.724 185.817 253.294 -0.187154 0.162742
8006 189.724 185.817 255.486 0.195052 0.16523
8007 189.724 187.244 213.83 -5.79641 0.382067
8008 189.724 187.244 216.023 -5.66238 0.371376
8009 189.724 187.244 218.215 -5.4794 0.361107
8010 189.724 187.244 220.408 -5.25585 0.348826
8011 189.724 187.244 222.6 -4.99986 0.333609
8012 189.724 187.244 224.793 -4.71838 0.315668
8013 189.724 187.244 226.985 -4.41696 0.296419
8014 189.724 187.244 229.177 -4.10006 0.276073
8015 189.724 187.244 231.37 -3.77116 0.256447
8016 189.724 187.244 233.562 -3.4331 0.238563
8017 189.724 187.244 235.755 -3.08821 0.22209
8018 189.724 187.244 237.947 -2.73818 0.207526
8019 189.724 187.244 240.139 -2.38429 0.194922
8020 189.724 187.244 242.332 -2.02731 0.184267
8021 189.724 187.244 244.524 -1.66751 0.175686
8022 189.724 187.244 246.717 -1.30472 0.169261
8023 189.724 187.244 248.909 -0.938367 0.16506
8024 189.724 187.244 251.102 -0.567492 0.163057
8025 189.724 187.244 253.294 -0.1908 0.163109
8026 189.724 187.244 255.486 0.193339 0.16497
8027 189.724 188.671 213.83 -5.87907 0.391022
8028 189.724 188.671 216.023 -5.73756 0.376716
8029 189.724 188.671 218.215 -5.54514 0.363313
8030 189.724 188.671 220.408 -5.3117 0.348731
8031 189.724 188.671 222.6 -5.04645 0.33251
8032 189.724 188.671 224.793 -4.75693 0.314296
8033 189.724 188.671 226.985 -4.44887 0.294731
8034 189.724 188.671 229.177 -4.12661 0.275227
8035 189.724 188.671 231.37 -3.7935 0.256318
8036 189.724 188.671 233.562 -3.45217 0.238981
8037 189.724 188.671 235.755 -3.10475 0.222838
8038 189.724 188.671 237.947 -2.75276 0.209123
8039 189.724 188.671 240.139 -2.39737 0.196606
8040 189.724 188.671 242.332 -2.0392 0.186261
8041 189.724 188.671 244.524 -1.67841 0.177889
8042 189.724 188.671 246.717 -1.31474 0.171507
8043 189.724 188.671 248.909 -0.9475 0.167203
8044 189.724 188.671 251.102 -0.575608 0.164963
8045 189.724 188.671 253.294 -0.197663 0.164663
8046 189.724 188.671 255.486 0.188081 0.166099
8047 189.724 190.099 213.83 -5.97058 0.407934
8048 189.724 190.099 216.023 -5.82025 0.388545
8049 189.724 190.099 218.215 -5.617 0.370029
8050 189.724 190.099 220.408 -5.37251 0.352149
8051 189.724 190.099 222.6 -5.09723 0.33331
8052 189.724 190.099 224.793 -4.79914 0.313764
8053 189.724 190.099 226.985 -4.48404 0.294166
8054 189.724 190.099 229.177 -4.15617 0.27462
8055 189.724 190.099 231.37 -3.81863 0.256318
8056 189.724 190.099 233.562 -3.47387 0.239398
8057 189.724 190.099 235.755 -3.12373 0.22403
8058 189.724 190.099 237.947 -2.76971 0.210234
8059 189.724 190.099 240.139 -2.41272 0.198626
8060 189.724 190.099 242.332 -2.05333 0.188658
8061 189.724 190.099 244.524 -1.69158 0.180545
8062 189.724 190.099 246.717 -1.3271 0.174374
8063 189.724 190.099 248.909 -0.959084 0.170143
8064 189.724 190.099 251.102 -0.586339 0.167837
8065 189.724 190.099 253.294 -0.207366 0.167379
8066 189.724 190.099 255.486 0.179661 0.168601
8067 189.724 191.526 213.83 -6.07386 0.435249
8068 189.724 191.526 216.023 -5.91225 0.408992
8069 189.724 191.526 218.215 -5.69581 0.38337
8070 189.724 191.526 220.408 -5.43856 0.359446
8071 189.724 191.526 222.6 -5.15208 0.336984
8072 189.724 191.526 224.793 -4.84475 0.315036
8073 189.724 191.526 226.985 -4.52222 0.294504
8074 189.724 191.526 229.177 -4.18848 0.274863
8075 189.724 191.526 231.37 -3.84634 0.256577
8076 189.724 191.526 233.562 -3.49794 0.239954
8077 189.724 191.526 235.755 -3.14497 0.225363
8078 189.724 191.526 237.947 -2.78872 0.212439
8079 189.724 191.526 240.139 -2.43007 0.200925
8080 189.724 191.526 242.332 -2.06941 0.191442
8081 189.724 191.526 244.524 -1.70671 0.183724
8082 189.724 191.526 246.717 -1.34147 0.177833
8083 189.724 191.526 248.909 -0.972771 0.17382
8084 189.724 191.526 251.102 -0.599321 0.171621
8085 189.724 191.526 253.294 -0.219528 0.171213
8086 189.724 191.526 255.486 0.168475 0.172435
8087 189.724 192.953 213.83 -6.19156 0.473554
8088 189.724 192.953 216.023 -6.01512 0.438221
8089 189.724 192.953 218.215 -5.78224 0.403257
8090 189.724 192.953 220.408 -5.50995 0.371197
8091 189.724 192.953 222.6 -5.2109 0.343344
8092 189.724 192.953 224.793 -4.89356 0.318189
8093 189.724 192.953 226.985 -4.56322 0.295745
8094 189.724 192.953 229.177 -4.22336 0.275348
8095 189.724 192.953 231.37 -3.87637 0.257483
8096 189.724 192.953 233.562 -3.52418 0.241199
8097 189.724 192.953 235.755 -3.16821 0.226835
8098 189.724 192.953 237.947 -2.80962 0.214311
8099 189.724 192.953 240.139 -2.44916 0.203526
8100 189.724 192.953 242.332 -2.08716 0.194563
8101 189.724 192.953 244.524 -1.72349 0.187312
8102 189.724 192.953 246.717 -1.35753 0.181849
8103 189.724 192.953 248.909 -0.988246 0.178169
8104 189.724 192.953 251.102 -0.614226 0.176265
8105 189.724 192.953 253.294 -0.2338 0.176097
8106 189.724 192.953 255.486 0.154915 0.177539
8107 189.724 194.38 216.023 -6.1292 0.476007
8108 189.724 194.38 218.215 -5.87618 0.428855
8109 189.724 194.38 220.408 -5.58632 0.387343
8110 189.724 194.38 222.6 -5.27331 0.352714
8111 189.724 194.38 224.793 -4.94527 0.323377
8112 189.724 194.38 226.985 -4.60674 0.298656
8113 189.724 194.38 229.177 -4.26056 0.277154
8114 189.724 194.38 231.37 -3.90862 0.258774
8115 189.724 194.38 233.562 -3.55245 0.242438
8116 189.724 194.38 235.755 -3.19329 0.228443
8117 189.724 194.38 237.947 -2.83214 0.216781
8118 189.724 194.38 240.139 -2.46974 0.206464
8119 189.724 194.38 242.332 -2.1063 0.198056
8120 189.724 194.38 244.524 -1.74164 0.191338
8121 189.724 194.38 246.717 -1.37502 0.18635
8122 189.724 194.38 248.909 -1.00525 0.183144
8123 189.724 194.38 251.102 -0.630795 0.181688
8124 189.724 194.38 253.294 -0.249892 0.181958
8125 189.724 194.38 255.486 0.13934 0.183846
8126 189.724 195.807 218.215 -5.97621 0.459284
8127 189.724 195.807 220.408 -5.66666 0.406626
8128 189.724 195.807 222.6 -5.33867 0.364046
8129 189.724 195.807 224.793 -4.99947 0.329796
8130 189.724 195.807 226.985 -4.65262 0.30187
8131 189.724 195.807 229.177 -4.29998 0.279308
8132 189.724 195.807 231.37 -3.94294 0.260312
8133 189.724 195.807 233.562 -3.58259 0.244488
8134 189.724 195.807 235.755 -3.22002 0.230906
8135 189.724 195.807 237.947 -2.85614 0.219376
8136 189.724 195.807 240.139 -2.49159 0.209759
8137 189.724 195.807 242.332 -2.12662 0.201867
8138 189.724 195.807 244.524 -1.76095 0.19574
8139 189.724 195.807 246.717 -1.39372 0.191338
8140 189.724 195.807 248.909 -1.0236 0.188693
8141 189.724 195.807 251.102 -0.64886 0.187823
8142 189.724 195.807 253.294 -0.267603 0.188725
8143 189.724 195.807 255.486 0.122061 0.191298
8144 189.724 197.234 218.215 -6.07946 0.491758
8145 189.724 197.234 220.408 -5.74925 0.427454
8146 189.724 197.234 222.6 -5.40598 0.376363
8147 189.724 197.234 224.793 -5.05566 0.336785
8148 189.724 197.234 226.985 -4.7005 0.306357
8149 189.724 197.234 229.177 -4.34147 0.282154
8150 189.724 197.234 231.37 -3.97924 0.262603
8151 189.724 197.234 233.562 -3.61455 0.246791
8152 189.724 197.234 235.755 -3.24835 0.233201
8153 189.724 197.234 237.947 -2.88145 0.222389
8154 189.724 197.234 240.139 -2.51453 0.213393
8155 189.724 197.234 242.332 -2.14789 0.206109
8156 189.724 197.234 244.524 -1.7812 0.200544
8157 189.724 197.234 246.717 -1.4135 0.196724
8158 189.724 197.234 248.909 -1.04322 0.194735
8159 189.724 197.234 251.102 -0.668375 0.194603
8160 189.724 197.234 253.294 -0.286844 0.196346
8161 189.724 197.234 255.486 0.103322 0.199854
8162 189.724 198.662 220.408 -5.83181 0.447615
8163 189.724 198.662 222.6 -5.47409 0.388545
8164 189.724 198.662 224.793 -5.11328 0.344118
8165 189.724 198.662 226.985 -4.75024 0.310887
8166 189.724 198.662 229.177 -4.38499 0.284853
8167 189.724 198.662 231.37 -4.01752 0.265126
8168 189.724 198.662 233.562 -3.64835 0.249073
8169 189.724 198.662 235.755 -3.27817 0.236461
8170 189.724 198.662 237.947 -2.90794 0.225805
8171 189.724 198.662 240.139 -2.53839 0.217456
8172 189.724 198.662 242.332 -2.16992 0.21074
8173 189.724 198.662 244.524 -1.80224 0.205738
8174 189.724 198.662 246.717 -1.43426 0.202559
8175 189.724 198.662 248.909 -1.06412 0.201273
8176 189.724 198.662 251.102 -0.689433 0.202006
8177 189.724 198.662 253.294 -0.307693 0.204781
8178 189.724 198.662 255.486 0.0832558 0.209502
8179 189.724 200.089 220.408 -5.91202 0.464614
8180 189.724 200.089 222.6 -5.54194 0.399025
8181 189.724 200.089 224.793 -5.17192 0.350539
8182 189.724 200.089 226.985 -4.80174 0.314719
8183 189.724 200.089 229.177 -4.43056 0.287876
8184 189.724 200.089 231.37 -4.05793 0.267623
8185 189.724 200.089 233.562 -3.68401 0.25226
8186 189.724 200.089 235.755 -3.30955 0.240092
8187 189.724 200.089 237.947 -2.93555 0.23004
8188 189.724 200.089 240.139 -2.56301 0.222075
8189 189.724 200.089 242.332 -2.19251 0.215858
8190 189.724 200.089 244.524 -1.82389 0.211403
8191 189.724 200.089 246.717 -1.45595 0.208805
8192 189.724 200.089 248.909 -1.08643 0.208294
8193 189.724 200.089 251.102 -0.712315 0.210003
8194 189.724 200.089 253.294 -0.330446 0.214023
8195 189.724 200.089 255.486 0.0618008 0.22026
8196 189.724 201.516 220.408 -5.98821 0.476498
8197 189.724 201.516 222.6 -5.60892 0.406381
8198 189.724 201.516 224.793 -5.23141 0.355349
8199 189.724 201.516 226.985 -4.85502 0.318292
8200 189.724 201.516 229.177 -4.47836 0.290867
8201 189.724 201.516 231.37 -4.1006 0.270962
8202 189.724 201.516 233.562 -3.72175 0.255798
8203 189.724 201.516 235.755 -3.34257 0.243943
8204 189.724 201.516 237.947 -2.96427 0.234766
8205 189.724 201.516 240.139 -2.58823 0.227275
8206 189.724 201.516 242.332 -2.21544 0.221595
8207 189.724 201.516 244.524 -1.84597 0.217624
8208 189.724 201.516 246.717 -1.47854 0.215596
8209 189.724 201.516 248.909 -1.11038 0.215827
8210 189.724 201.516 251.102 -0.737527 0.218616
8211 189.724 201.516 253.294 -0.355733 0.224085
8212 189.724 202.943 220.408 -6.06019 0.481431
8213 189.724 202.943 222.6 -5.6751 0.409967
8214 189.724 202.943 224.793 -5.29202 0.357867
8215 189.724 202.943 226.985 -4.91044 0.320377
8216 189.724 202.943 229.177 -4.52875 0.293826
8217 189.724 202.943 231.37 -4.14596 0.274135
8218 189.724 202.943 233.562 -3.76187 0.259927
8219 189.724 202.943 235.755 -3.3774 0.24894
8220 189.724 202.943 237.947 -2.99409 0.240231
8221 189.724 202.943 240.139 -2.61388 0.233344
8222 189.724 202.943 242.332 -2.23836 0.228166
8223 189.724 202.943 244.524 -1.86815 0.224579
8224 189.724 202.943 246.717 -1.50194 0.223017
8225 189.724 202.943 248.909 -1.1363 0.223955
8226 189.724 202.943 251.102 -0.765876 0.227884
8227 189.724 202.943 253.294 -0.384663 0.235012
8228 189.724 204.37 220.408 -6.12974 0.478448
8229 189.724 204.37 222.6 -5.74153 0.408587
8230 189.724 204.37 224.793 -5.35438 0.35796
8231 189.724 204.37 226.985 -4.96849 0.321829
8232 189.724 204.37 229.177 -4.58229 0.29597
8233 189.724 204.37 231.37 -4.19449 0.277995
8234 189.724 204.37 233.562 -3.80488 0.264623
8235 189.724 204.37 235.755 -3.41442 0.254624
8236 189.724 204.37 237.947 -3.0251 0.246926
8237 189.724 204.37 240.139 -2.63968 0.240785
8238 189.724 204.37 242.332 -2.26079 0.235855
8239 189.724 204.37 244.524 -1.8899 0.232515
8240 189.724 204.37 246.717 -1.52594 0.231252
8241 189.724 204.37 248.909 -1.1646 0.232816
8242 189.724 204.37 251.102 -0.798536 0.237915
8243 189.724 204.37 253.294 -0.419028 0.246909
8244 189.724 205.797 220.408 -6.20051 0.46804
8245 189.724 205.797 222.6 -5.80998 0.403091
8246 189.724 205.797 224.793 -5.4195 0.355441
8247 189.724 205.797 226.985 -5.02994 0.321932
8248 189.724 205.797 229.177 -4.63961 0.298769
8249 189.724 205.797 231.37 -4.24696 0.28227
8250 189.724 205.797 233.562 -3.85148 0.270469
8251 189.724 205.797 235.755 -3.45413 0.262094
8252 189.724 205.797 237.947 -3.05748 0.255407
8253 189.724 205.797 240.139 -2.66537 0.249874
8254 189.724 205.797 242.332 -2.28198 0.245168
8255 189.724 205.797 244.524 -1.91031 0.241874
8256 189.724 205.797 246.717 -1.54997 0.24066
8257 189.724 205.797 248.909 -1.19567 0.242644
8258 189.724 205.797 251.102 -0.837138 0.2489
8259 189.724 207.225 220.408 -6.27714 0.452274
8260 189.724 207.225 222.6 -5.88261 0.393989
8261 189.724 207.225 224.793 -5.48843 0.351675
8262 189.724 207.225 226.985 -5.09555 0.321829
8263 189.724 207.225 229.177 -4.70164 0.30121
8264 189.724 207.225 231.37 -4.30437 0.28718
8265 189.724 207.225 233.562 -3.90269 0.277874
8266 189.724 207.225 235.755 -3.49747 0.271083
8267 189.724 207.225 237.947 -3.09172 0.265626
8268 189.724 207.225 240.139 -2.69063 0.261078
8269 189.724 207.225 242.332 -2.30077 0.256836
8270 189.724 207.225 244.524 -1.9278 0.253274
8271 189.724 207.225 246.717 -1.5729 0.251692
8272 189.724 207.225 248.909 -1.22976 0.253812
8273 189.724 207.225 251.102 -0.88389 0.261191
8274 189.724 208.652 220.408 -6.36383 0.433871
8275 189.724 208.652 222.6 -5.96114 0.383631
8276 189.724 208.652 224.793 -5.56207 0.346912
8277 189.724 208.652 226.985 -5.16609 0.321207
8278 189.724 208.652 229.177 -4.76926 0.304177
8279 189.724 208.652 231.37 -4.36794 0.293485
8280 189.724 208.652 233.562 -3.96007 0.286834
8281 189.724 208.652 235.755 -3.5459 0.282742
8282 189.724 208.652 237.947 -3.12866 0.279427
8283 189.724 208.652 240.139 -2.71522 0.27583
8284 189.724 208.652 242.332 -2.31548 0.271929
8285 189.724 208.652 244.524 -1.9397 0.267698
8286 189.724 208.652 246.717 -1.59249 0.265201
8287 189.724 208.652 248.909 -1.26676 0.26694
8288 189.724 210.079 222.6 -6.04615 0.3737
8289 189.724 210.079 224.793 -5.64058 0.342469
8290 189.724 210.079 226.985 -5.24194 0.321623
8291 189.724 210.079 229.177 -4.84346 0.308416
8292 189.724 210.079 231.37 -4.4393 0.301429
8293 189.724 210.079 233.562 -4.02578 0.298434
8294 189.724 210.079 235.755 -3.60183 0.297876
8295 189.724 210.079 237.947 -3.1702 0.297541
8296 189.724 210.079 240.139 -2.73924 0.296083
8297 189.724 210.079 242.332 -2.32373 0.29211
8298 189.724 210.079 244.524 -1.94159 0.286635
8299 189.724 210.079 246.717 -1.60452 0.282378
8300 189.724 210.079 248.909 -1.30576 0.283083
8301 189.724 211.506 222.6 -6.13578 0.366959
8302 189.724 211.506 224.793 -5.72303 0.339737
8303 189.724 211.506 226.985 -5.32316 0.322655
8304 189.724 211.506 229.177 -4.92522 0.313976
8305 189.724 211.506 231.37 -4.52052 0.311636
8306 189.724 211.506 233.562 -4.10305 0.313447
8307 189.724 211.506 235.755 -3.66928 0.318189
8308 189.724 211.506 237.947 -3.21994 0.322448
8309 189.724 211.506 240.139 -2.76401 0.323581
8310 189.724 211.506 242.332 -2.32242 0.319879
8311 189.724 211.506 244.524 -1.92622 0.31234
8312 189.724 211.506 246.717 -1.60134 0.305379
8313 189.724 212.933 224.793 -5.80696 0.340227
8314 189.724 212.933 226.985 -5.40907 0.325939
8315 189.724 212.933 229.177 -5.01544 0.321207
8316 189.724 212.933 231.37 -4.6142 0.324094
8317 189.724 212.933 233.562 -4.1965 0.33251
8318 189.724 212.933 235.755 -3.7548 0.344892
8319 189.724 212.933 237.947 -3.28488 0.357031
8320 189.724 212.933 240.139 -2.79331 0.362947
8321 189.724 212.933 242.332 -2.30821 0.35901
8322 189.724 212.933 244.524 -1.88235 0.34806
8323 189.724 214.36 226.985 -5.49852 0.330704
8324 189.724 214.36 229.177 -5.1149 0.329897
8325 189.724 214.36 231.37 -4.72341 0.339149
8326 189.724 214.36 233.562 -4.31247 0.357124
8327 189.724 214.36 235.755 -3.86866 0.381456
8328 189.724 214.36 237.947 -3.37756 0.406381
8329 189.724 214.36 240.139 -2.83648 0.42023
8330 189.724 214.36 242.332 -2.27945 0.415163
8331 189.724 215.788 231.37 -4.85141 0.357495
8332 189.724 215.788 233.562 -4.45914 0.388117
8333 189.724 215.788 235.755 -4.02591 0.431332
8334 189.724 215.788 237.947 -3.51868 0.477893
8335 191.152 161.555 229.177 -4.49836 0.257354
8336 191.152 161.555 231.37 -4.11585 0.259029
8337 191.152 161.555 233.562 -3.71592 0.264373
8338 191.152 161.555 235.755 -3.30743 0.27292
8339 191.152 161.555 237.947 -2.90131 0.283916
8340 191.152 161.555 240.139 -2.50958 0.297719
8341 191.152 162.982 226.985 -4.76828 0.259158
8342 191.152 162.982 229.177 -4.423 0.254362
8343 191.152 162.982 231.37 -4.05646 0.253313
8344 191.152 162.982 233.562 -3.67423 0.255798
8345 191.152 162.982 235.755 -3.28349 0.260949
8346 191.152 162.982 237.947 -2.89275 0.269112
8347 191.152 162.982 240.139 -2.51123 0.279486
8348 191.152 162.982 242.332 -2.14593 0.293338
8349 191.152 162.982 244.524 -1.7981 0.311891
8350 191.152 164.409 224.793 -5.00471 0.2701
8351 191.152 164.409 226.985 -4.69031 0.259543
8352 191.152 164.409 229.177 -4.35504 0.252656
8353 191.152 164.409 231.37 -4.00112 0.249207
8354 191.152 164.409 233.562 -3.63292 0.248806
8355 191.152 164.409 235.755 -3.25632 0.250937
8356 191.152 164.409 237.947 -2.87814 0.256058
8357 191.152 164.409 240.139 -2.50552 0.263021
8358 191.152 164.409 242.332 -2.14369 0.27259
8359 191.152 164.409 244.524 -1.79274 0.285508
8360 191.152 164.409 246.717 -1.44221 0.303991
8361 191.152 165.837 222.6 -5.21609 0.28776
8362 191.152 165.837 224.793 -4.92759 0.272554
8363 191.152 165.837 226.985 -4.61995 0.260696
8364 191.152 165.837 229.177 -4.2934 0.25226
8365 191.152 165.837 231.37 -3.94988 0.246251
8366 191.152 165.837 233.562 -3.59301 0.243533
8367 191.152 165.837 235.755 -3.22781 0.242849
8368 191.152 165.837 237.947 -2.8599 0.24476
8369 191.152 165.837 240.139 -2.49495 0.248284
8370 191.152 165.837 242.332 -2.13684 0.253799
8371 191.152 165.837 244.524 -1.78522 0.261625
8372 191.152 165.837 246.717 -1.43207 0.273372
8373 191.152 167.264 222.6 -5.13683 0.29235
8374 191.152 167.264 224.793 -4.85615 0.276914
8375 191.152 167.264 226.985 -4.556 0.26374
8376 191.152 167.264 229.177 -4.2375 0.253313
8377 191.152 167.264 231.37 -3.90279 0.245032
8378 191.152 167.264 233.562 -3.55524 0.239676
8379 191.152 167.264 235.755 -3.19928 0.236461
8380 191.152 167.264 237.947 -2.83973 0.235049
8381 191.152 167.264 240.139 -2.48117 0.235445
8382 191.152 167.264 242.332 -2.12666 0.237346
8383 191.152 167.264 244.524 -1.77589 0.241033
8384 191.152 167.264 246.717 -1.42342 0.247451
8385 191.152 167.264 248.909 -1.06 0.2576
8386 191.152 168.691 220.408 -5.30814 0.317874
8387 191.152 168.691 222.6 -5.06168 0.298434
8388 191.152 168.691 224.793 -4.79044 0.281917
8389 191.152 168.691 226.985 -4.49818 0.267623
8390 191.152 168.691 229.177 -4.18716 0.255277
8391 191.152 168.691 231.37 -3.86002 0.245168
8392 191.152 168.691 233.562 -3.52015 0.237023
8393 191.152 168.691 235.755 -3.17162 0.231482
8394 191.152 168.691 237.947 -2.81873 0.227275
8395 191.152 168.691 240.139 -2.46536 0.224564
8396 191.152 168.691 242.332 -2.114 0.223449
8397 191.152 168.691 244.524 -1.76466 0.22397
8398 191.152 168.691 246.717 -1.41396 0.226732
8399 191.152 168.691 248.909 -1.05665 0.232501
8400 191.152 168.691 251.102 -0.691087 0.240902
8401 191.152 170.118 220.408 -5.22641 0.325632
8402 191.152 170.118 222.6 -4.99269 0.30614
8403 191.152 170.118 224.793 -4.7312 0.288797
8404 191.152 170.118 226.985 -4.44671 0.272799
8405 191.152 170.118 229.177 -4.1425 0.258516
8406 191.152 170.118 231.37 -3.82178 0.246522
8407 191.152 170.118 233.562 -3.48819 0.235756
8408 191.152 170.118 235.755 -3.14559 0.227275
8409 191.152 170.118 237.947 -2.79788 0.220586
8410 191.152 170.118 240.139 -2.44848 0.215627
8411 191.152 170.118 242.332 -2.0996 0.212079
8412 191.152 170.118 244.524 -1.75154 0.210298
8413 191.152 170.118 246.717 -1.40239 0.210772
8414 191.152 170.118 248.909 -1.04923 0.214327
8415 191.152 170.118 251.102 -0.691208 0.221321
8416 191.152 171.545 218.215 -5.33879 0.356471
8417 191.152 171.545 220.408 -5.15445 0.334505
8418 191.152 171.545 222.6 -4.93219 0.315036
8419 191.152 171.545 224.793 -4.67963 0.296532
8420 191.152 171.545 226.985 -4.40212 0.279308
8421 191.152 171.545 229.177 -4.1038 0.262856
8422 191.152 171.545 231.37 -3.78839 0.248404
8423 191.152 171.545 233.562 -3.45973 0.235756
8424 191.152 171.545 235.755 -3.12167 0.224919
8425 191.152 171.545 237.947 -2.77786 0.215704
8426 191.152 171.545 240.139 -2.43135 0.208565
8427 191.152 171.545 242.332 -2.08418 0.2031
8428 191.152 171.545 244.524 -1.73691 0.199629
8429 191.152 171.545 246.717 -1.38855 0.198761
8430 191.152 171.545 248.909 -1.03746 0.201257
8431 191.152 171.545 251.102 -0.683024 0.207782
8432 191.152 172.972 218.215 -5.26957 0.364776
8433 191.152 172.972 220.408 -5.09542 0.344311
8434 191.152 172.972 222.6 -4.88219 0.324711
8435 191.152 172.972 224.793 -4.63685 0.305271
8436 191.152 172.972 226.985 -4.36505 0.286135
8437 191.152 172.972 229.177 -4.07139 0.267997
8438 191.152 172.972 231.37 -3.76009 0.251467
8439 191.152 172.972 233.562 -3.43517 0.236179
8440 191.152 172.972 235.755 -3.10041 0.223434
8441 191.152 172.972 237.947 -2.75934 0.212126
8442 191.152 172.972 240.139 -2.41473 0.203198
8443 191.152 172.972 242.332 -2.06851 0.196148
8444 191.152 172.972 244.524 -1.72142 0.19146
8445 191.152 172.972 246.717 -1.37302 0.189731
8446 191.152 172.972 248.909 -1.02235 0.191616
8447 191.152 172.972 251.102 -0.66886 0.197814
8448 191.152 172.972 253.294 -0.313269 0.208618
8449 191.152 174.4 216.023 -5.34163 0.393989
8450 191.152 174.4 218.215 -5.21949 0.373254
8451 191.152 174.4 220.408 -5.05143 0.354409
8452 191.152 174.4 222.6 -4.8441 0.334905
8453 191.152 174.4 224.793 -4.60378 0.314081
8454 191.152 174.4 226.985 -4.33595 0.293485
8455 191.152 174.4 229.177 -4.04557 0.273529
8456 191.152 174.4 231.37 -3.73713 0.254624
8457 191.152 174.4 233.562 -3.41476 0.237584
8458 191.152 174.4 235.755 -3.08222 0.222689
8459 191.152 174.4 237.947 -2.74285 0.209918
8460 191.152 174.4 240.139 -2.3993 0.199279
8461 191.152 174.4 242.332 -2.05337 0.19092
8462 191.152 174.4 244.524 -1.70589 0.185312
8463 191.152 174.4 246.717 -1.35677 0.182871
8464 191.152 174.4 248.909 -1.0054 0.184249
8465 191.152 174.4 251.102 -0.651251 0.189924
8466 191.152 174.4 253.294 -0.294414 0.199924
8467 191.152 175.827 216.023 -5.31176 0.398022
8468 191.152 175.827 218.215 -5.18957 0.381283
8469 191.152 175.827 220.408 -5.02347 0.36441
8470 191.152 175.827 222.6 -4.81874 0.344794
8471 191.152 175.827 224.793 -4.58087 0.322861
8472 191.152 175.827 226.985 -4.31513 0.300433
8473 191.152 175.827 229.177 -4.02653 0.278354
8474 191.152 175.827 231.37 -3.71966 0.257871
8475 191.152 175.827 233.562 -3.39871 0.239259
8476 191.152 175.827 235.755 -3.06741 0.222689
8477 191.152 175.827 237.947 -2.72889 0.208486
8478 191.152 175.827 240.139 -2.3857 0.196538
8479 191.152 175.827 242.332 -2.03951 0.187152
8480 191.152 175.827 244.524 -1.69121 0.180692
8481 191.152 175.827 246.717 -1.34088 0.177627
8482 191.152 175.827 248.909 -0.988127 0.178412
8483 191.152 175.827 251.102 -0.632456 0.183309
8484 191.152 175.827 253.294 -0.273609 0.192173
8485 191.152 177.254 216.023 -5.30559 0.400689
8486 191.152 177.254 218.215 -5.17943 0.388287
8487 191.152 177.254 220.408 -5.01155 0.372898
8488 191.152 177.254 222.6 -4.80618 0.353563
8489 191.152 177.254 224.793 -4.56817 0.331006
8490 191.152 177.254 226.985 -4.30254 0.30701
8491 191.152 177.254 229.177 -4.0142 0.28333
8492 191.152 177.254 231.37 -3.70769 0.261204
8493 191.152 177.254 233.562 -3.38718 0.241061
8494 191.152 177.254 235.755 -3.05622 0.223286
8495 191.152 177.254 237.947 -2.71788 0.207526
8496 191.152 177.254 240.139 -2.37445 0.194786
8497 191.152 177.254 242.332 -2.0276 0.184501
8498 191.152 177.254 244.524 -1.67817 0.177327
8499 191.152 177.254 246.717 -1.32636 0.17359
8500 191.152 177.254 248.909 -0.971896 0.173648
8501 191.152 177.254 251.102 -0.614288 0.177608
8502 191.152 177.254 253.294 -0.253098 0.185159
8503 191.152 177.254 255.486 0.111929 0.195665
8504 191.152 178.681 216.023 -5.32053 0.402514
8505 191.152 178.681 218.215 -5.1875 0.393651
8506 191.152 178.681 220.408 -5.01467 0.379794
8507 191.152 178.681 222.6 -4.80582 0.360369
8508 191.152 178.681 224.793 -4.56534 0.336984
8509 191.152 178.681 226.985 -4.29794 0.312275
8510 191.152 178.681 229.177 -4.00842 0.287296
8511 191.152 178.681 231.37 -3.70116 0.263993
8512 191.152 178.681 233.562 -3.38016 0.242575
8513 191.152 178.681 235.755 -3.04884 0.223881
8514 191.152 178.681 237.947 -2.71003 0.207686
8515 191.152 178.681 240.139 -2.36599 0.193809
8516 191.152 178.681 242.332 -2.01818 0.182835
8517 191.152 178.681 244.524 -1.66747 0.174965
8518 191.152 178.681 246.717 -1.31407 0.170534
8519 191.152 178.681 248.909 -0.957781 0.169791
8520 191.152 178.681 251.102 -0.598111 0.172688
8521 191.152 178.681 253.294 -0.234489 0.178878
8522 191.152 178.681 255.486 0.133615 0.18767
8523 191.152 180.108 216.023 -5.35298 0.402761
8524 191.152 180.108 218.215 -5.21126 0.396347
8525 191.152 180.108 220.408 -5.03113 0.383631
8526 191.152 180.108 222.6 -4.81647 0.364686
8527 191.152 180.108 224.793 -4.57153 0.341107
8528 191.152 180.108 226.985 -4.30081 0.315774
8529 191.152 180.108 229.177 -4.00886 0.290064
8530 191.152 180.108 231.37 -3.69985 0.266127
8531 191.152 180.108 233.562 -3.37758 0.244079
8532 191.152 180.108 235.755 -3.04528 0.224771
8533 191.152 180.108 237.947 -2.70559 0.207846
8534 191.152 180.108 240.139 -2.36059 0.193431
8535 191.152 180.108 242.332 -2.01167 0.181904
8536 191.152 180.108 244.524 -1.65961 0.173418
8537 191.152 180.108 246.717 -1.30464 0.168334
8538 191.152 180.108 248.909 -0.946563 0.166705
8539 191.152 180.108 251.102 -0.584868 0.168555
8540 191.152 180.108 253.294 -0.218869 0.173398
8541 191.152 180.108 255.486 0.152209 0.180592
8542 191.152 181.536 213.83 -5.50794 0.402844
8543 191.152 181.536 216.023 -5.3987 0.401187
8544 191.152 181.536 218.215 -5.24749 0.396094
8545 191.152 181.536 220.408 -5.05863 0.384497
8546 191.152 181.536 222.6 -4.83657 0.36596
8547 191.152 181.536 224.793 -4.58569 0.342761
8548 191.152 181.536 226.985 -4.31041 0.317245
8549 191.152 181.536 229.177 -4.015 0.291666
8550 191.152 181.536 231.37 -3.70346 0.267252
8551 191.152 181.536 233.562 -3.37928 0.245168
8552 191.152 181.536 235.755 -3.04551 0.225658
8553 191.152 181.536 237.947 -2.70461 0.208166
8554 191.152 181.536 240.139 -2.35844 0.193534
8555 191.152 181.536 242.332 -2.0083 0.181593
8556 191.152 181.536 244.524 -1.65491 0.172648
8557 191.152 181.536 246.717 -1.29845 0.166904
8558 191.152 181.536 248.909 -0.93872 0.164494
8559 191.152 181.536 251.102 -0.575134 0.165263
8560 191.152 181.536 253.294 -0.206887 0.168834
8561 191.152 181.536 255.486 0.167017 0.174576
8562 191.152 182.963 213.83 -5.57071 0.398775
8563 191.152 182.963 216.023 -5.4534 0.397271
8564 191.152 182.963 218.215 -5.29282 0.392805
8565 191.152 182.963 220.408 -5.0947 0.382067
8566 191.152 182.963 222.6 -4.86438 0.364502
8567 191.152 182.963 224.793 -4.60664 0.341886
8568 191.152 182.963 226.985 -4.32591 0.31693
8569 191.152 182.963 229.177 -4.02632 0.291666
8570 191.152 182.963 231.37 -3.71161 0.267623
8571 191.152 182.963 233.562 -3.38504 0.245846
8572 191.152 182.963 235.755 -3.04943 0.225953
8573 191.152 182.963 237.947 -2.70701 0.208964
8574 191.152 182.963 240.139 -2.35955 0.193998
8575 191.152 182.963 242.332 -2.00817 0.181885
8576 191.152 182.963 244.524 -1.65351 0.172552
8577 191.152 182.963 246.717 -1.2957 0.166265
8578 191.152 182.963 248.909 -0.934471 0.163092
8579 191.152 182.963 251.102 -0.569163 0.162894
8580 191.152 182.963 253.294 -0.19884 0.165309
8581 191.152 182.963 255.486 0.17771 0.169761
8582 191.152 184.39 213.83 -5.63733 0.393904
8583 191.152 184.39 216.023 -5.51341 0.391107
8584 191.152 184.39 218.215 -5.34429 0.386569
8585 191.152 184.39 220.408 -5.13712 0.376363
8586 191.152 184.39 222.6 -4.89828 0.360093
8587 191.152 184.39 224.793 -4.63322 0.338855
8588 191.152 184.39 226.985 -4.3465 0.315139
8589 191.152 184.39 229.177 -4.04222 0.290637
8590 191.152 184.39 231.37 -3.72389 0.267125
8591 191.152 184.39 233.562 -3.39456 0.245846
8592 191.152 184.39 235.755 -3.05681 0.226688
8593 191.152 184.39 237.947 -2.71274 0.209282
8594 191.152 184.39 240.139 -2.36386 0.194786
8595 191.152 184.39 242.332 -2.01123 0.182598
8596 191.152 184.39 244.524 -1.65538 0.17311
8597 191.152 184.39 246.717 -1.29635 0.166405
8598 191.152 184.39 248.909 -0.933795 0.162581
8599 191.152 184.39 251.102 -0.566952 0.161536
8600 191.152 184.39 253.294 -0.194738 0.162939
8601 191.152 184.39 255.486 0.184251 0.166278
8602 191.152 185.817 213.83 -5.70533 0.388117
8603 191.152 185.817 216.023 -5.57628 0.383806
8604 191.152 185.817 218.215 -5.39973 0.378654
8605 191.152 185.817 220.408 -5.1841 0.368948
8606 191.152 185.817 222.6 -4.93693 0.353847
8607 191.152 185.817 224.793 -4.66441 0.334208
8608 191.152 185.817 226.985 -4.37145 0.311956
8609 191.152 185.817 229.177 -4.06216 0.288568
8610 191.152 185.817 231.37 -3.73989 0.266377
8611 191.152 185.817 233.562 -3.40753 0.245439
8612 191.152 185.817 235.755 -3.06744 0.226981
8613 191.152 185.817 237.947 -2.72154 0.210076
8614 191.152 185.817 240.139 -2.37118 0.195876
8615 191.152 185.817 242.332 -2.01732 0.183833
8616 191.152 185.817 244.524 -1.66035 0.174279
8617 191.152 185.817 246.717 -1.30023 0.167303
8618 191.152 185.817 248.909 -0.936499 0.16301
8619 191.152 185.817 251.102 -0.568289 0.161261
8620 191.152 185.817 253.294 -0.194375 0.161818
8621 191.152 185.817 255.486 0.186824 0.164232
8622 191.152 187.244 213.83 -5.77409 0.384239
8623 191.152 187.244 216.023 -5.64114 0.377157
8624 191.152 187.244 218.215 -5.45814 0.370749
8625 191.152 187.244 220.408 -5.23461 0.361569
8626 191.152 187.244 222.6 -4.9794 0.347296
8627 191.152 187.244 224.793 -4.69947 0.328785
8628 191.152 187.244 226.985 -4.40016 0.307768
8629 191.152 187.244 229.177 -4.08564 0.286135
8630 191.152 187.244 231.37 -3.75924 0.264876
8631 191.152 187.244 233.562 -3.42363 0.245168
8632 191.152 187.244 235.755 -3.08104 0.227128
8633 191.152 187.244 237.947 -2.73317 0.211182
8634 191.152 187.244 240.139 -2.38129 0.197214
8635 191.152 187.244 242.332 -2.02618 0.185491
8636 191.152 187.244 244.524 -1.66815 0.176046
8637 191.152 187.244 246.717 -1.30703 0.168965
8638 191.152 187.244 248.909 -0.94225 0.164332
8639 191.152 187.244 251.102 -0.572825 0.162105
8640 191.152 187.244 253.294 -0.197395 0.162009
8641 191.152 187.244 255.486 0.185771 0.163701
8642 191.152 188.671 213.83 -5.84502 0.385189
8643 191.152 188.671 216.023 -5.70871 0.374322
8644 191.152 188.671 218.215 -5.51963 0.365413
8645 191.152 188.671 220.408 -5.28848 0.355067
8646 191.152 188.671 222.6 -5.0253 0.341009
8647 191.152 188.671 224.793 -4.73791 0.323684
8648 191.152 188.671 226.985 -4.43216 0.303849
8649 191.152 188.671 229.177 -4.11229 0.283449
8650 191.152 188.671 231.37 -3.78158 0.263361
8651 191.152 188.671 233.562 -3.44257 0.244624
8652 191.152 188.671 235.755 -3.09732 0.227567
8653 191.152 188.671 237.947 -2.74739 0.212126
8654 191.152 188.671 240.139 -2.3939 0.198878
8655 191.152 188.671 242.332 -2.03752 0.187561
8656 191.152 188.671 244.524 -1.67844 0.178375
8657 191.152 188.671 246.717 -1.31637 0.17139
8658 191.152 188.671 248.909 -0.950637 0.166625
8659 191.152 188.671 251.102 -0.580121 0.164077
8660 191.152 188.671 253.294 -0.20335 0.163537
8661 191.152 188.671 255.486 0.181526 0.164722
8662 191.152 190.099 213.83 -5.92138 0.393143
8663 191.152 190.099 216.023 -5.78113 0.377245
[truncated: 305,652 more chars]
