# Supplementary material for: Proteins Inside the HSP60/HSP10 Fold Under a Constant Electric Field: Potential Implications for the Protein Folding Problem
Source: Int J Mol Sci. 2026 Apr 5;27(7):3297. doi: 10.3390/ijms27073297 (PMC13073805; doi:10.3390/ijms27073297)
Supplement: Supplementary file 1 [file ijms-27-03297-s001.zip › ijms-4185805-supplementary/suppmat/meanVrecV.dat]

# Data generated by OpenDxVolumetricMap, from a dx file.
# Grid size: 120 120 120
# Origin: 104.044 101.614 55.9762
# EndPoint: 273.976 271.447 316.874
# Deltas (dx dy dz): 1.428 1.42717 2.19242
# Mean PME potential (Volt)
104.044	101.614	55.9762	6.06775
104.044	101.614	58.1686	6.07244
104.044	101.614	60.361	6.06628
104.044	101.614	62.5535	6.0493
104.044	101.614	64.7459	6.02151
104.044	101.614	66.9383	5.98297
104.044	101.614	69.1307	5.93374
104.044	101.614	71.3231	5.87391
104.044	101.614	73.5156	5.80361
104.044	101.614	75.708	5.7229
104.044	101.614	77.9004	5.63199
104.044	101.614	80.0928	5.53098
104.044	101.614	82.2852	5.42006
104.044	101.614	84.4777	5.29945
104.044	101.614	86.6701	5.16931
104.044	101.614	88.8625	5.02989
104.044	101.614	91.0549	4.88146
104.044	101.614	93.2473	4.72421
104.044	101.614	95.4398	4.5585
104.044	101.614	97.6322	4.38458
104.044	101.614	99.8246	4.20277
104.044	101.614	102.017	4.01345
104.044	101.614	104.209	3.81696
104.044	101.614	106.402	3.61368
104.044	101.614	108.594	3.40408
104.044	101.614	110.787	3.18854
104.044	101.614	112.979	2.96757
104.044	101.614	115.172	2.74169
104.044	101.614	117.364	2.51142
104.044	101.614	119.556	2.27734
104.044	101.614	121.749	2.04002
104.044	101.614	123.941	1.80011
104.044	101.614	126.134	1.55826
104.044	101.614	128.326	1.31513
104.044	101.614	130.518	1.07144
104.044	101.614	132.711	0.827888
104.044	101.614	134.903	0.585211
104.044	101.614	137.096	0.344151
104.044	101.614	139.288	0.105453
104.044	101.614	141.481	-0.130124
104.044	101.614	143.673	-0.361824
104.044	101.614	145.865	-0.58889
104.044	101.614	148.058	-0.810572
104.044	101.614	150.25	-1.02612
104.044	101.614	152.443	-1.23479
104.044	101.614	154.635	-1.43586
104.044	101.614	156.828	-1.62862
104.044	101.614	159.02	-1.81237
104.044	101.614	161.212	-1.98646
104.044	101.614	163.405	-2.15023
104.044	101.614	165.597	-2.30311
104.044	101.614	167.79	-2.44452
104.044	101.614	169.982	-2.57396
104.044	101.614	172.174	-2.69099
104.044	101.614	174.367	-2.79517
104.044	101.614	176.559	-2.88622
104.044	101.614	178.752	-2.9638
104.044	101.614	180.944	-3.02773
104.044	101.614	183.137	-3.07781
104.044	101.614	185.329	-3.11391
104.044	101.614	187.521	-3.13596
104.044	101.614	189.714	-3.14394
104.044	101.614	191.906	-3.13777
104.044	101.614	194.099	-3.11754
104.044	101.614	196.291	-3.08328
104.044	101.614	198.483	-3.03506
104.044	101.614	200.676	-2.97301
104.044	101.614	202.868	-2.89731
104.044	101.614	205.061	-2.80815
104.044	101.614	207.253	-2.70575
104.044	101.614	209.446	-2.59047
104.044	101.614	211.638	-2.46261
104.044	101.614	213.83	-2.32261
104.044	101.614	216.023	-2.17094
104.044	101.614	218.215	-2.00812
104.044	101.614	220.408	-1.83471
104.044	101.614	222.6	-1.65133
104.044	101.614	224.793	-1.45864
104.044	101.614	226.985	-1.25732
104.044	101.614	229.177	-1.0481
104.044	101.614	231.37	-0.831702
104.044	101.614	233.562	-0.608885
104.044	101.614	235.755	-0.380421
104.044	101.614	237.947	-0.147089
104.044	101.614	240.139	0.0903263
104.044	101.614	242.332	0.331037
104.044	101.614	244.524	0.574256
104.044	101.614	246.717	0.819196
104.044	101.614	248.909	1.06508
104.044	101.614	251.102	1.31115
104.044	101.614	253.294	1.55665
104.044	101.614	255.486	1.80085
104.044	101.614	257.679	2.04303
104.044	101.614	259.871	2.28252
104.044	101.614	262.064	2.51867
104.044	101.614	264.256	2.75085
104.044	101.614	266.449	2.97848
104.044	101.614	268.641	3.20098
104.044	101.614	270.833	3.41785
104.044	101.614	273.026	3.62862
104.044	101.614	275.218	3.83282
104.044	101.614	277.411	4.03004
104.044	101.614	279.603	4.21985
104.044	101.614	281.795	4.40194
104.044	101.614	283.988	4.57594
104.044	101.614	286.18	4.74155
104.044	101.614	288.373	4.89849
104.044	101.614	290.565	5.04648
104.044	101.614	292.758	5.18528
104.044	101.614	294.95	5.31467
104.044	101.614	297.142	5.43441
104.044	101.614	299.335	5.54434
104.044	101.614	301.527	5.64424
104.044	101.614	303.72	5.734
104.044	101.614	305.912	5.81344
104.044	101.614	308.105	5.88245
104.044	101.614	310.297	5.94094
104.044	101.614	312.489	5.98875
104.044	101.614	314.682	6.02587
104.044	101.614	316.874	6.05222
104.044	103.041	55.9762	6.06597
104.044	103.041	58.1686	6.07069
104.044	103.041	60.361	6.06457
104.044	103.041	62.5535	6.0476
104.044	103.041	64.7459	6.01984
104.044	103.041	66.9383	5.98132
104.044	103.041	69.1307	5.93209
104.044	103.041	71.3231	5.87226
104.044	103.041	73.5156	5.80196
104.044	103.041	75.708	5.72125
104.044	103.041	77.9004	5.63028
104.044	103.041	80.0928	5.52925
104.044	103.041	82.2852	5.41828
104.044	103.041	84.4777	5.29762
104.044	103.041	86.6701	5.1674
104.044	103.041	88.8625	5.0279
104.044	103.041	91.0549	4.87937
104.044	103.041	93.2473	4.72202
104.044	103.041	95.4398	4.55618
104.044	103.041	97.6322	4.38213
104.044	103.041	99.8246	4.20021
104.044	103.041	102.017	4.01074
104.044	103.041	104.209	3.81412
104.044	103.041	106.402	3.61068
104.044	103.041	108.594	3.40093
104.044	103.041	110.787	3.18527
104.044	103.041	112.979	2.96416
104.044	103.041	115.172	2.73815
104.044	103.041	117.364	2.50777
104.044	103.041	119.556	2.27357
104.044	103.041	121.749	2.03617
104.044	103.041	123.941	1.79618
104.044	103.041	126.134	1.55426
104.044	103.041	128.326	1.3111
104.044	103.041	130.518	1.06737
104.044	103.041	132.711	0.823815
104.044	103.041	134.903	0.581148
104.044	103.041	137.096	0.340116
104.044	103.041	139.288	0.101465
104.044	103.041	141.481	-0.134048
104.044	103.041	143.673	-0.365669
104.044	103.041	145.865	-0.592639
104.044	103.041	148.058	-0.814209
104.044	103.041	150.25	-1.02963
104.044	103.041	152.443	-1.23817
104.044	103.041	154.635	-1.4391
104.044	103.041	156.828	-1.63172
104.044	103.041	159.02	-1.81532
104.044	103.041	161.212	-1.98925
104.044	103.041	163.405	-2.15288
104.044	103.041	165.597	-2.3056
104.044	103.041	167.79	-2.44687
104.044	103.041	169.982	-2.57617
104.044	103.041	172.174	-2.69306
104.044	103.041	174.367	-2.79716
104.044	103.041	176.559	-2.88808
104.044	103.041	178.752	-2.96558
104.044	103.041	180.944	-3.02946
104.044	103.041	183.137	-3.07949
104.044	103.041	185.329	-3.11558
104.044	103.041	187.521	-3.13764
104.044	103.041	189.714	-3.14564
104.044	103.041	191.906	-3.13955
104.044	103.041	194.099	-3.1194
104.044	103.041	196.291	-3.08524
104.044	103.041	198.483	-3.03712
104.044	103.041	200.676	-2.9752
104.044	103.041	202.868	-2.89961
104.044	103.041	205.061	-2.81055
104.044	103.041	207.253	-2.70825
104.044	103.041	209.446	-2.59303
104.044	103.041	211.638	-2.46523
104.044	103.041	213.83	-2.32526
104.044	103.041	216.023	-2.17358
104.044	103.041	218.215	-2.01072
104.044	103.041	220.408	-1.83725
104.044	103.041	222.6	-1.65379
104.044	103.041	224.793	-1.46099
104.044	103.041	226.985	-1.25956
104.044	103.041	229.177	-1.05021
104.044	103.041	231.37	-0.833678
104.044	103.041	233.562	-0.610735
104.044	103.041	235.755	-0.38215
104.044	103.041	237.947	-0.148708
104.044	103.041	240.139	0.0888021
104.044	103.041	242.332	0.32959
104.044	103.041	244.524	0.572866
104.044	103.041	246.717	0.817847
104.044	103.041	248.909	1.06375
104.044	103.041	251.102	1.30982
104.044	103.041	253.294	1.5553
104.044	103.041	255.486	1.79946
104.044	103.041	257.679	2.0416
104.044	103.041	259.871	2.28103
104.044	103.041	262.064	2.51711
104.044	103.041	264.256	2.74922
104.044	103.041	266.449	2.97678
104.044	103.041	268.641	3.1992
104.044	103.041	270.833	3.41602
104.044	103.041	273.026	3.62671
104.044	103.041	275.218	3.83086
104.044	103.041	277.411	4.028
104.044	103.041	279.603	4.21778
104.044	103.041	281.795	4.39985
104.044	103.041	283.988	4.57382
104.044	103.041	286.18	4.73941
104.044	103.041	288.373	4.89635
104.044	103.041	290.565	5.04434
104.044	103.041	292.758	5.18314
104.044	103.041	294.95	5.31253
104.044	103.041	297.142	5.43229
104.044	103.041	299.335	5.54225
104.044	103.041	301.527	5.6422
104.044	103.041	303.72	5.73199
104.044	103.041	305.912	5.81145
104.044	103.041	308.105	5.88049
104.044	103.041	310.297	5.93901
104.044	103.041	312.489	5.98686
104.044	103.041	314.682	6.02402
104.044	103.041	316.874	6.05041
104.044	104.468	55.9762	6.06419
104.044	104.468	58.1686	6.06893
104.044	104.468	60.361	6.06285
104.044	104.468	62.5535	6.04589
104.044	104.468	64.7459	6.01816
104.044	104.468	66.9383	5.97964
104.044	104.468	69.1307	5.93041
104.044	104.468	71.3231	5.87058
104.044	104.468	73.5156	5.80023
104.044	104.468	75.708	5.71947
104.044	104.468	77.9004	5.62845
104.044	104.468	80.0928	5.52734
104.044	104.468	82.2852	5.4163
104.044	104.468	84.4777	5.29553
104.044	104.468	86.6701	5.16521
104.044	104.468	88.8625	5.02558
104.044	104.468	91.0549	4.87687
104.044	104.468	93.2473	4.71939
104.044	104.468	95.4398	4.55336
104.044	104.468	97.6322	4.37914
104.044	104.468	99.8246	4.19699
104.044	104.468	102.017	4.00731
104.044	104.468	104.209	3.81045
104.044	104.468	106.402	3.60681
104.044	104.468	108.594	3.3968
104.044	104.468	110.787	3.18091
104.044	104.468	112.979	2.95957
104.044	104.468	115.172	2.7333
104.044	104.468	117.364	2.50269
104.044	104.468	119.556	2.26826
104.044	104.468	121.749	2.03063
104.044	104.468	123.941	1.79043
104.044	104.468	126.134	1.54831
104.044	104.468	128.326	1.30495
104.044	104.468	130.518	1.06106
104.044	104.468	132.711	0.817336
104.044	104.468	134.903	0.574522
104.044	104.468	137.096	0.333359
104.044	104.468	139.288	0.0945983
104.044	104.468	141.481	-0.141009
104.044	104.468	143.673	-0.372707
104.044	104.468	145.865	-0.599739
104.044	104.468	148.058	-0.821356
104.044	104.468	150.25	-1.03681
104.044	104.468	152.443	-1.24537
104.044	104.468	154.635	-1.4463
104.044	104.468	156.828	-1.63891
104.044	104.468	159.02	-1.8225
104.044	104.468	161.212	-1.9964
104.044	104.468	163.405	-2.16
104.044	104.468	165.597	-2.31268
104.044	104.468	167.79	-2.4539
104.044	104.468	169.982	-2.58315
104.044	104.468	172.174	-2.7
104.044	104.468	174.367	-2.80402
104.044	104.468	176.559	-2.89491
104.044	104.468	178.752	-2.97239
104.044	104.468	180.944	-3.03622
104.044	104.468	183.137	-3.08625
104.044	104.468	185.329	-3.12234
104.044	104.468	187.521	-3.14445
104.044	104.468	189.714	-3.15248
104.044	104.468	191.906	-3.14646
104.044	104.468	194.099	-3.12639
104.044	104.468	196.291	-3.09231
104.044	104.468	198.483	-3.04432
104.044	104.468	200.676	-2.98251
104.044	104.468	202.868	-2.90699
104.044	104.468	205.061	-2.818
104.044	104.468	207.253	-2.71576
104.044	104.468	209.446	-2.60054
104.044	104.468	211.638	-2.47272
104.044	104.468	213.83	-2.33268
104.044	104.468	216.023	-2.1809
104.044	104.468	218.215	-2.01789
104.044	104.468	220.408	-1.84424
104.044	104.468	222.6	-1.66057
104.044	104.468	224.793	-1.46753
104.044	104.468	226.985	-1.26583
104.044	104.468	229.177	-1.0562
104.044	104.468	231.37	-0.839388
104.044	104.468	233.562	-0.616158
104.044	104.468	235.755	-0.387292
104.044	104.468	237.947	-0.153575
104.044	104.468	240.139	0.0841957
104.044	104.468	242.332	0.325227
104.044	104.468	244.524	0.568727
104.044	104.468	246.717	0.81391
104.044	104.468	248.909	1.06
104.044	104.468	251.102	1.30622
104.044	104.468	253.294	1.55184
104.044	104.468	255.486	1.79611
104.044	104.468	257.679	2.03835
104.044	104.468	259.871	2.27786
104.044	104.468	262.064	2.51401
104.044	104.468	264.256	2.74618
104.044	104.468	266.449	2.97376
104.044	104.468	268.641	3.19623
104.044	104.468	270.833	3.41308
104.044	104.468	273.026	3.62382
104.044	104.468	275.218	3.828
104.044	104.468	277.411	4.02519
104.044	104.468	279.603	4.215
104.044	104.468	281.795	4.39709
104.044	104.468	283.988	4.57112
104.044	104.468	286.18	4.73675
104.044	104.468	288.373	4.89374
104.044	104.468	290.565	5.04178
104.044	104.468	292.758	5.18067
104.044	104.468	294.95	5.3101
104.044	104.468	297.142	5.42995
104.044	104.468	299.335	5.53993
104.044	104.468	301.527	5.63996
104.044	104.468	303.72	5.72979
104.044	104.468	305.912	5.80936
104.044	104.468	308.105	5.87845
104.044	104.468	310.297	5.93702
104.044	104.468	312.489	5.98496
104.044	104.468	314.682	6.02216
104.044	104.468	316.874	6.04858
104.044	105.896	55.9762	6.06241
104.044	105.896	58.1686	6.06721
104.044	105.896	60.361	6.06114
104.044	105.896	62.5535	6.04422
104.044	105.896	64.7459	6.01646
104.044	105.896	66.9383	5.97794
104.044	105.896	69.1307	5.92869
104.044	105.896	71.3231	5.86883
104.044	105.896	73.5156	5.79842
104.044	105.896	75.708	5.71759
104.044	105.896	77.9004	5.62649
104.044	105.896	80.0928	5.52528
104.044	105.896	82.2852	5.4141
104.044	105.896	84.4777	5.29318
104.044	105.896	86.6701	5.16271
104.044	105.896	88.8625	5.0229
104.044	105.896	91.0549	4.87401
104.044	105.896	93.2473	4.71629
104.044	105.896	95.4398	4.55004
104.044	105.896	97.6322	4.37553
104.044	105.896	99.8246	4.19312
104.044	105.896	102.017	4.00315
104.044	105.896	104.209	3.80599
104.044	105.896	106.402	3.60204
104.044	105.896	108.594	3.39169
104.044	105.896	110.787	3.17546
104.044	105.896	112.979	2.95376
104.044	105.896	115.172	2.72716
104.044	105.896	117.364	2.49619
104.044	105.896	119.556	2.26141
104.044	105.896	121.749	2.02342
104.044	105.896	123.941	1.78287
104.044	105.896	126.134	1.54041
104.044	105.896	128.326	1.29671
104.044	105.896	130.518	1.05249
104.044	105.896	132.711	0.808451
104.044	105.896	134.903	0.565337
104.044	105.896	137.096	0.323888
104.044	105.896	139.288	0.0848557
104.044	105.896	141.481	-0.151005
104.044	105.896	143.673	-0.382939
104.044	105.896	145.865	-0.610188
104.044	105.896	148.058	-0.832006
104.044	105.896	150.25	-1.04764
104.044	105.896	152.443	-1.25637
104.044	105.896	154.635	-1.45745
104.044	105.896	156.828	-1.65019
104.044	105.896	159.02	-1.83389
104.044	105.896	161.212	-2.0079
104.044	105.896	163.405	-2.17158
104.044	105.896	165.597	-2.32433
104.044	105.896	167.79	-2.46561
104.044	105.896	169.982	-2.59491
104.044	105.896	172.174	-2.71176
104.044	105.896	174.367	-2.81581
104.044	105.896	176.559	-2.90673
104.044	105.896	178.752	-2.98421
104.044	105.896	180.944	-3.04804
104.044	105.896	183.137	-3.09809
104.044	105.896	185.329	-3.13421
104.044	105.896	187.521	-3.15635
104.044	105.896	189.714	-3.16445
104.044	105.896	191.906	-3.15849
104.044	105.896	194.099	-3.13849
104.044	105.896	196.291	-3.10451
104.044	105.896	198.483	-3.0566
104.044	105.896	200.676	-2.99486
104.044	105.896	202.868	-2.91942
104.044	105.896	205.061	-2.83047
104.044	105.896	207.253	-2.72822
104.044	105.896	209.446	-2.61295
104.044	105.896	211.638	-2.48504
104.044	105.896	213.83	-2.34485
104.044	105.896	216.023	-2.19287
104.044	105.896	218.215	-2.02961
104.044	105.896	220.408	-1.85566
104.044	105.896	222.6	-1.67165
104.044	105.896	224.793	-1.47823
104.044	105.896	226.985	-1.27613
104.044	105.896	229.177	-1.06607
104.044	105.896	231.37	-0.848823
104.044	105.896	233.562	-0.625147
104.044	105.896	235.755	-0.395834
104.044	105.896	237.947	-0.161681
104.044	105.896	240.139	0.0765145
104.044	105.896	242.332	0.317954
104.044	105.896	244.524	0.561844
104.044	105.896	246.717	0.80739
104.044	105.896	248.909	1.05382
104.044	105.896	251.102	1.30036
104.044	105.896	253.294	1.54626
104.044	105.896	255.486	1.7908
104.044	105.896	257.679	2.03328
104.044	105.896	259.871	2.27301
104.044	105.896	262.064	2.50935
104.044	105.896	264.256	2.74169
104.044	105.896	266.449	2.96945
104.044	105.896	268.641	3.19208
104.044	105.896	270.833	3.40908
104.044	105.896	273.026	3.61995
104.044	105.896	275.218	3.82423
104.044	105.896	277.411	4.02155
104.044	105.896	279.603	4.21149
104.044	105.896	281.795	4.39369
104.044	105.896	283.988	4.56781
104.044	105.896	286.18	4.73358
104.044	105.896	288.373	4.89067
104.044	105.896	290.565	5.03884
104.044	105.896	292.758	5.1778
104.044	105.896	294.95	5.30737
104.044	105.896	297.142	5.42731
104.044	105.896	299.335	5.53743
104.044	105.896	301.527	5.63753
104.044	105.896	303.72	5.7275
104.044	105.896	305.912	5.80714
104.044	105.896	308.105	5.87634
104.044	105.896	310.297	5.93498
104.044	105.896	312.489	5.98299
104.044	105.896	314.682	6.02025
104.044	105.896	316.874	6.04675
104.044	107.323	55.9762	6.06063
104.044	107.323	58.1686	6.06548
104.044	107.323	60.361	6.05944
104.044	107.323	62.5535	6.04254
104.044	107.323	64.7459	6.01478
104.044	107.323	66.9383	5.97623
104.044	107.323	69.1307	5.92696
104.044	107.323	71.3231	5.86702
104.044	107.323	73.5156	5.79654
104.044	107.323	75.708	5.71563
104.044	107.323	77.9004	5.62443
104.044	107.323	80.0928	5.52306
104.044	107.323	82.2852	5.41173
104.044	107.323	84.4777	5.29063
104.044	107.323	86.6701	5.15995
104.044	107.323	88.8625	5.01991
104.044	107.323	91.0549	4.87076
104.044	107.323	93.2473	4.71276
104.044	107.323	95.4398	4.54619
104.044	107.323	97.6322	4.37137
104.044	107.323	99.8246	4.18863
104.044	107.323	102.017	3.9983
104.044	107.323	104.209	3.80073
104.044	107.323	106.402	3.59637
104.044	107.323	108.594	3.38563
104.044	107.323	110.787	3.16894
104.044	107.323	112.979	2.9468
104.044	107.323	115.172	2.71973
104.044	107.323	117.364	2.48828
104.044	107.323	119.556	2.25301
104.044	107.323	121.749	2.01455
104.044	107.323	123.941	1.7735
104.044	107.323	126.134	1.53055
104.044	107.323	128.326	1.28638
104.044	107.323	130.518	1.04167
104.044	107.323	132.711	0.797166
104.044	107.323	134.903	0.553596
104.044	107.323	137.096	0.311703
104.044	107.323	139.288	0.0722434
104.044	107.323	141.481	-0.164029
104.044	107.323	143.673	-0.396355
104.044	107.323	145.865	-0.623978
104.044	107.323	148.058	-0.84615
104.044	107.323	150.25	-1.06212
104.044	107.323	152.443	-1.27116
104.044	107.323	154.635	-1.47254
104.044	107.323	156.828	-1.66555
104.044	107.323	159.02	-1.8495
104.044	107.323	161.212	-2.02374
104.044	107.323	163.405	-2.18762
104.044	107.323	165.597	-2.34055
104.044	107.323	167.79	-2.48198
104.044	107.323	169.982	-2.6114
104.044	107.323	172.174	-2.72838
104.044	107.323	174.367	-2.8325
104.044	107.323	176.559	-2.92348
104.044	107.323	178.752	-3.001
104.044	107.323	180.944	-3.06489
104.044	107.323	183.137	-3.11496
104.044	107.323	185.329	-3.15113
104.044	107.323	187.521	-3.17332
104.044	107.323	189.714	-3.18148
104.044	107.323	191.906	-3.17559
104.044	107.323	194.099	-3.15568
104.044	107.323	196.291	-3.12177
104.044	107.323	198.483	-3.07394
104.044	107.323	200.676	-3.01225
104.044	107.323	202.868	-2.93684
104.044	107.323	205.061	-2.84788
104.044	107.323	207.253	-2.74558
104.044	107.323	209.446	-2.63023
104.044	107.323	211.638	-2.50216
104.044	107.323	213.83	-2.36174
104.044	107.323	216.023	-2.20947
104.044	107.323	218.215	-2.04586
104.044	107.323	220.408	-1.87149
104.044	107.323	222.6	-1.68701
104.044	107.323	224.793	-1.49308
104.044	107.323	226.985	-1.29043
104.044	107.323	229.177	-1.0798
104.044	107.323	231.37	-0.861957
104.044	107.323	233.562	-0.637678
104.044	107.323	235.755	-0.407761
104.044	107.323	237.947	-0.173009
104.044	107.323	240.139	0.0657745
104.044	107.323	242.332	0.307786
104.044	107.323	244.524	0.552226
104.044	107.323	246.717	0.798298
104.044	107.323	248.909	1.04523
104.044	107.323	251.102	1.29224
104.044	107.323	253.294	1.53859
104.044	107.323	255.486	1.78354
104.044	107.323	257.679	2.0264
104.044	107.323	259.871	2.26648
104.044	107.323	262.064	2.50316
104.044	107.323	264.256	2.73581
104.044	107.323	266.449	2.96385
104.044	107.323	268.641	3.18674
104.044	107.323	270.833	3.40397
104.044	107.323	273.026	3.61504
104.044	107.323	275.218	3.81956
104.044	107.323	277.411	4.01709
104.044	107.323	279.603	4.20721
104.044	107.323	281.795	4.38961
104.044	107.323	283.988	4.56394
104.044	107.323	286.18	4.72986
104.044	107.323	288.373	4.88714
104.044	107.323	290.565	5.03546
104.044	107.323	292.758	5.1746
104.044	107.323	294.95	5.30433
104.044	107.323	297.142	5.42442
104.044	107.323	299.335	5.53469
104.044	107.323	301.527	5.63495
104.044	107.323	303.72	5.72505
104.044	107.323	305.912	5.80479
104.044	107.323	308.105	5.87412
104.044	107.323	310.297	5.93289
104.044	107.323	312.489	5.98098
104.044	107.323	314.682	6.01834
104.044	107.323	316.874	6.04491
104.044	108.75	55.9762	6.05885
104.044	108.75	58.1686	6.06375
104.044	108.75	60.361	6.05776
104.044	108.75	62.5535	6.04086
104.044	108.75	64.7459	6.0131
104.044	108.75	66.9383	5.97453
104.044	108.75	69.1307	5.9252
104.044	108.75	71.3231	5.86519
104.044	108.75	73.5156	5.79463
104.044	108.75	75.708	5.71359
104.044	108.75	77.9004	5.62223
104.044	108.75	80.0928	5.52068
104.044	108.75	82.2852	5.40918
104.044	108.75	84.4777	5.28784
104.044	108.75	86.6701	5.1569
104.044	108.75	88.8625	5.01658
104.044	108.75	91.0549	4.86712
104.044	108.75	93.2473	4.70878
104.044	108.75	95.4398	4.54188
104.044	108.75	97.6322	4.36668
104.044	108.75	99.8246	4.1835
104.044	108.75	102.017	3.99273
104.044	108.75	104.209	3.79469
104.044	108.75	106.402	3.58984
104.044	108.75	108.594	3.37856
104.044	108.75	110.787	3.16135
104.044	108.75	112.979	2.93865
104.044	108.75	115.172	2.71101
104.044	108.75	117.364	2.47896
104.044	108.75	119.556	2.24309
104.044	108.75	121.749	2.00401
104.044	108.75	123.941	1.76234
104.044	108.75	126.134	1.51876
104.044	108.75	128.326	1.27395
104.044	108.75	130.518	1.02862
104.044	108.75	132.711	0.783497
104.044	108.75	134.903	0.539313
104.044	108.75	137.096	0.296819
104.044	108.75	139.288	0.0567732
104.044	108.75	141.481	-0.180067
104.044	108.75	143.673	-0.412942
104.044	108.75	145.865	-0.641096
104.044	108.75	148.058	-0.863774
104.044	108.75	150.25	-1.08023
104.044	108.75	152.443	-1.28973
104.044	108.75	154.635	-1.49154
104.044	108.75	156.828	-1.68496
104.044	108.75	159.02	-1.8693
104.044	108.75	161.212	-2.04389
104.044	108.75	163.405	-2.20809
104.044	108.75	165.597	-2.3613
104.044	108.75	167.79	-2.50298
104.044	108.75	169.982	-2.63261
104.044	108.75	172.174	-2.74976
104.044	108.75	174.367	-2.85405
104.044	108.75	176.559	-2.94512
104.044	108.75	178.752	-3.02273
104.044	108.75	180.944	-3.08669
104.044	108.75	183.137	-3.13684
104.044	108.75	185.329	-3.17306
104.044	108.75	187.521	-3.1953
104.044	108.75	189.714	-3.20353
104.044	108.75	191.906	-3.1977
104.044	108.75	194.099	-3.17786
104.044	108.75	196.291	-3.14404
104.044	108.75	198.483	-3.09626
104.044	108.75	200.676	-3.03462
104.044	108.75	202.868	-2.95923
104.044	108.75	205.061	-2.87025
104.044	108.75	207.253	-2.76785
104.044	108.75	209.446	-2.65234
104.044	108.75	211.638	-2.52403
104.044	108.75	213.83	-2.38331
104.044	108.75	216.023	-2.23066
104.044	108.75	218.215	-2.06659
104.044	108.75	220.408	-1.89169
104.044	108.75	222.6	-1.70661
104.044	108.75	224.793	-1.51205
104.044	108.75	226.985	-1.30871
104.044	108.75	229.177	-1.09735
104.044	108.75	231.37	-0.878761
104.044	108.75	233.562	-0.653723
104.044	108.75	235.755	-0.423045
104.044	108.75	237.947	-0.187533
104.044	108.75	240.139	0.0520009
104.044	108.75	242.332	0.294747
104.044	108.75	244.524	0.539896
104.044	108.75	246.717	0.786657
104.044	108.75	248.909	1.03424
104.044	108.75	251.102	1.28188
104.044	108.75	253.294	1.52882
104.044	108.75	255.486	1.77433
104.044	108.75	257.679	2.01771
104.044	108.75	259.871	2.25829
104.044	108.75	262.064	2.49542
104.044	108.75	264.256	2.72848
104.044	108.75	266.449	2.95694
104.044	108.75	268.641	3.18019
104.044	108.75	270.833	3.39776
104.044	108.75	273.026	3.60919
104.044	108.75	275.218	3.81399
104.044	108.75	277.411	4.0118
104.044	108.75	279.603	4.20223
104.044	108.75	281.795	4.38486
104.044	108.75	283.988	4.55945
104.044	108.75	286.18	4.72563
104.044	108.75	288.373	4.88314
104.044	108.75	290.565	5.0317
104.044	108.75	292.758	5.17107
104.044	108.75	294.95	5.301
104.044	108.75	297.142	5.42128
104.044	108.75	299.335	5.53175
104.044	108.75	301.527	5.63219
104.044	108.75	303.72	5.72244
104.044	108.75	305.912	5.80237
104.044	108.75	308.105	5.87185
104.044	108.75	310.297	5.93072
104.044	108.75	312.489	5.97894
104.044	108.75	314.682	6.01641
104.044	108.75	316.874	6.04306
104.044	110.177	55.9762	6.05709
104.044	110.177	58.1686	6.06205
104.044	110.177	60.361	6.05609
104.044	110.177	62.5535	6.03921
104.044	110.177	64.7459	6.01143
104.044	110.177	66.9383	5.97283
104.044	110.177	69.1307	5.92342
104.044	110.177	71.3231	5.86333
104.044	110.177	73.5156	5.79264
104.044	110.177	75.708	5.71145
104.044	110.177	77.9004	5.61991
104.044	110.177	80.0928	5.51818
104.044	110.177	82.2852	5.40642
104.044	110.177	84.4777	5.28482
104.044	110.177	86.6701	5.1536
104.044	110.177	88.8625	5.01294
104.044	110.177	91.0549	4.86315
104.044	110.177	93.2473	4.70442
104.044	110.177	95.4398	4.53708
104.044	110.177	97.6322	4.36141
104.044	110.177	99.8246	4.17777
104.044	110.177	102.017	3.98646
104.044	110.177	104.209	3.7879
104.044	110.177	106.402	3.58246
104.044	110.177	108.594	3.37056
104.044	110.177	110.787	3.15271
104.044	110.177	112.979	2.92936
104.044	110.177	115.172	2.70103
104.044	110.177	117.364	2.46827
104.044	110.177	119.556	2.23166
104.044	110.177	121.749	1.99183
104.044	110.177	123.941	1.7494
104.044	110.177	126.134	1.50505
104.044	110.177	128.326	1.25946
104.044	110.177	130.518	1.01335
104.044	110.177	132.711	0.767452
104.044	110.177	134.903	0.522502
104.044	110.177	137.096	0.279251
104.044	110.177	139.288	0.0384619
104.044	110.177	141.481	-0.199104
104.044	110.177	143.673	-0.432684
104.044	110.177	145.865	-0.661522
104.044	110.177	148.058	-0.88486
104.044	110.177	150.25	-1.10195
104.044	110.177	152.443	-1.31206
104.044	110.177	154.635	-1.51445
104.044	110.177	156.828	-1.70841
104.044	110.177	159.02	-1.89326
104.044	110.177	161.212	-2.06832
104.044	110.177	163.405	-2.23296
104.044	110.177	165.597	-2.38656
104.044	110.177	167.79	-2.52859
104.044	110.177	169.982	-2.65851
104.044	110.177	172.174	-2.77593
104.044	110.177	174.367	-2.88039
104.044	110.177	176.559	-2.97164
104.044	110.177	178.752	-3.04938
104.044	110.177	180.944	-3.11344
104.044	110.177	183.137	-3.16367
104.044	110.177	185.329	-3.19995
104.044	110.177	187.521	-3.22227
104.044	110.177	189.714	-3.23055
104.044	110.177	191.906	-3.22479
104.044	110.177	194.099	-3.205
104.044	110.177	196.291	-3.17126
104.044	110.177	198.483	-3.12353
104.044	110.177	200.676	-3.06192
104.044	110.177	202.868	-2.9865
104.044	110.177	205.061	-2.89744
104.044	110.177	207.253	-2.79494
104.044	110.177	209.446	-2.6792
104.044	110.177	211.638	-2.5506
104.044	110.177	213.83	-2.4095
104.044	110.177	216.023	-2.25637
104.044	110.177	218.215	-2.09174
104.044	110.177	220.408	-1.9162
104.044	110.177	222.6	-1.73041
104.044	110.177	224.793	-1.53507
104.044	110.177	226.985	-1.3309
104.044	110.177	229.177	-1.11868
104.044	110.177	231.37	-0.899195
104.044	110.177	233.562	-0.673243
104.044	110.177	235.755	-0.441647
104.044	110.177	237.947	-0.205215
104.044	110.177	240.139	0.0352271
104.044	110.177	242.332	0.278864
104.044	110.177	244.524	0.524888
104.044	110.177	246.717	0.772491
104.044	110.177	248.909	1.02089
104.044	110.177	251.102	1.2693
104.044	110.177	253.294	1.51698
104.044	110.177	255.486	1.7632
104.044	110.177	257.679	2.00724
104.044	110.177	259.871	2.24844
104.044	110.177	262.064	2.48615
104.044	110.177	264.256	2.71976
104.044	110.177	266.449	2.94871
104.044	110.177	268.641	3.17245
104.044	110.177	270.833	3.39048
104.044	110.177	273.026	3.60232
104.044	110.177	275.218	3.80754
104.044	110.177	277.411	4.00571
104.044	110.177	279.603	4.19647
104.044	110.177	281.795	4.37947
104.044	110.177	283.988	4.55437
104.044	110.177	286.18	4.72088
104.044	110.177	288.373	4.87868
104.044	110.177	290.565	5.02752
104.044	110.177	292.758	5.16715
104.044	110.177	294.95	5.29736
104.044	110.177	297.142	5.4179
104.044	110.177	299.335	5.52858
104.044	110.177	301.527	5.62925
104.044	110.177	303.72	5.71971
104.044	110.177	305.912	5.79984
104.044	110.177	308.105	5.86947
104.044	110.177	310.297	5.92853
104.044	110.177	312.489	5.97688
104.044	110.177	314.682	6.01447
104.044	110.177	316.874	6.04122
104.044	111.604	55.9762	6.05534
104.044	111.604	58.1686	6.06037
104.044	111.604	60.361	6.05443
104.044	111.604	62.5535	6.03756
104.044	111.604	64.7459	6.00977
104.044	111.604	66.9383	5.97113
104.044	111.604	69.1307	5.92164
104.044	111.604	71.3231	5.86145
104.044	111.604	73.5156	5.7906
104.044	111.604	75.708	5.70926
104.044	111.604	77.9004	5.61751
104.044	111.604	80.0928	5.51555
104.044	111.604	82.2852	5.40353
104.044	111.604	84.4777	5.28162
104.044	111.604	86.6701	5.15004
104.044	111.604	88.8625	5.00902
104.044	111.604	91.0549	4.85879
104.044	111.604	93.2473	4.69962
104.044	111.604	95.4398	4.5318
104.044	111.604	97.6322	4.35563
104.044	111.604	99.8246	4.17142
104.044	111.604	102.017	3.97952
104.044	111.604	104.209	3.78032
104.044	111.604	106.402	3.57423
104.044	111.604	108.594	3.36164
104.044	111.604	110.787	3.14303
104.044	111.604	112.979	2.91891
104.044	111.604	115.172	2.68978
104.044	111.604	117.364	2.4562
104.044	111.604	119.556	2.21874
104.044	111.604	121.749	1.97802
104.044	111.604	123.941	1.7347
104.044	111.604	126.134	1.48943
104.044	111.604	128.326	1.24293
104.044	111.604	130.518	0.99589
104.044	111.604	132.711	0.749059
104.044	111.604	134.903	0.503183
104.044	111.604	137.096	0.259019
104.044	111.604	139.288	0.0173312
104.044	111.604	141.481	-0.221117
104.044	111.604	143.673	-0.455558
104.044	111.604	145.865	-0.685233
104.044	111.604	148.058	-0.909383
104.044	111.604	150.25	-1.12726
104.044	111.604	152.443	-1.33811
104.044	111.604	154.635	-1.54122
104.044	111.604	156.828	-1.73587
104.044	111.604	159.02	-1.92136
104.044	111.604	161.212	-2.09702
104.044	111.604	163.405	-2.2622
104.044	111.604	165.597	-2.4163
104.044	111.604	167.79	-2.55876
104.044	111.604	169.982	-2.68908
104.044	111.604	172.174	-2.80678
104.044	111.604	174.367	-2.91153
104.044	111.604	176.559	-3.00297
104.044	111.604	178.752	-3.08088
104.044	111.604	180.944	-3.14505
104.044	111.604	183.137	-3.19536
104.044	111.604	185.329	-3.23173
104.044	111.604	187.521	-3.2541
104.044	111.604	189.714	-3.26244
104.044	111.604	191.906	-3.25676
104.044	111.604	194.099	-3.23705
104.044	111.604	196.291	-3.20333
104.044	111.604	198.483	-3.15562
104.044	111.604	200.676	-3.09401
104.044	111.604	202.868	-3.01857
104.044	111.604	205.061	-2.92941
104.044	111.604	207.253	-2.82673
104.044	111.604	209.446	-2.71075
104.044	111.604	211.638	-2.58178
104.044	111.604	213.83	-2.44023
104.044	111.604	216.023	-2.28654
104.044	111.604	218.215	-2.12125
104.044	111.604	220.408	-1.94497
104.044	111.604	222.6	-1.75834
104.044	111.604	224.793	-1.56209
104.044	111.604	226.985	-1.35696
104.044	111.604	229.177	-1.14373
104.044	111.604	231.37	-0.923204
104.044	111.604	233.562	-0.69619
104.044	111.604	235.755	-0.463518
104.044	111.604	237.947	-0.226012
104.044	111.604	240.139	0.0154966
104.044	111.604	242.332	0.260185
104.044	111.604	244.524	0.507233
104.044	111.604	246.717	0.755837
104.044	111.604	248.909	1.0052
104.044	111.604	251.102	1.25454
104.044	111.604	253.294	1.5031
104.044	111.604	255.486	1.75016
104.044	111.604	257.679	1.995
104.044	111.604	259.871	2.23695
104.044	111.604	262.064	2.47537
104.044	111.604	264.256	2.70965
104.044	111.604	266.449	2.93921
104.044	111.604	268.641	3.16354
104.044	111.604	270.833	3.38212
104.044	111.604	273.026	3.59448
104.044	111.604	275.218	3.80019
104.044	111.604	277.411	3.99882
104.044	111.604	279.603	4.19002
104.044	111.604	281.795	4.37344
104.044	111.604	283.988	4.54872
104.044	111.604	286.18	4.7156
104.044	111.604	288.373	4.87375
104.044	111.604	290.565	5.02295
104.044	111.604	292.758	5.16289
104.044	111.604	294.95	5.29341
104.044	111.604	297.142	5.41423
104.044	111.604	299.335	5.52522
104.044	111.604	301.527	5.62613
104.044	111.604	303.72	5.71684
104.044	111.604	305.912	5.79718
104.044	111.604	308.105	5.86705
104.044	111.604	310.297	5.92629
104.044	111.604	312.489	5.97479
104.044	111.604	314.682	6.01254
104.044	111.604	316.874	6.03939
104.044	113.031	55.9762	6.05363
104.044	113.031	58.1686	6.05872
104.044	113.031	60.361	6.05283
104.044	113.031	62.5535	6.03596
104.044	113.031	64.7459	6.00815
104.044	113.031	66.9383	5.96945
104.044	113.031	69.1307	5.91989
104.044	113.031	71.3231	5.85954
104.044	113.031	73.5156	5.78857
104.044	113.031	75.708	5.70701
104.044	113.031	77.9004	5.61503
104.044	113.031	80.0928	5.51279
104.044	113.031	82.2852	5.40046
104.044	113.031	84.4777	5.27822
104.044	113.031	86.6701	5.14625
104.044	113.031	88.8625	5.00481
104.044	113.031	91.0549	4.85412
104.044	113.031	93.2473	4.69446
104.044	113.031	95.4398	4.52609
104.044	113.031	97.6322	4.34934
104.044	113.031	99.8246	4.16451
104.044	113.031	102.017	3.97194
104.044	113.031	104.209	3.77204
104.044	113.031	106.402	3.56517
104.044	113.031	108.594	3.35181
104.044	113.031	110.787	3.13235
104.044	113.031	112.979	2.90738
104.044	113.031	115.172	2.67732
104.044	113.031	117.364	2.44278
104.044	113.031	119.556	2.20434
104.044	113.031	121.749	1.96262
104.044	113.031	123.941	1.71826
104.044	113.031	126.134	1.47194
104.044	113.031	128.326	1.22436
104.044	113.031	130.518	0.976249
104.044	113.031	132.711	0.728339
104.044	113.031	134.903	0.481387
104.044	113.031	137.096	0.236153
104.044	113.031	139.288	-0.00659249
104.044	113.031	141.481	-0.246079
104.044	113.031	143.673	-0.481536
104.044	113.031	145.865	-0.712201
104.044	113.031	148.058	-0.937314
104.044	113.031	150.25	-1.15612
104.044	113.031	152.443	-1.36787
104.044	113.031	154.635	-1.57184
104.044	113.031	156.828	-1.7673
104.044	113.031	159.02	-1.95356
104.044	113.031	161.212	-2.12993
104.044	113.031	163.405	-2.29577
104.044	113.031	165.597	-2.45047
104.044	113.031	167.79	-2.59347
104.044	113.031	169.982	-2.72422
104.044	113.031	172.174	-2.84233
104.044	113.031	174.367	-2.94737
104.044	113.031	176.559	-3.03906
104.044	113.031	178.752	-3.11716
104.044	113.031	180.944	-3.18148
104.044	113.031	183.137	-3.23189
104.044	113.031	185.329	-3.26832
104.044	113.031	187.521	-3.29076
104.044	113.031	189.714	-3.29915
104.044	113.031	191.906	-3.29352
104.044	113.031	194.099	-3.27384
104.044	113.031	196.291	-3.24017
104.044	113.031	198.483	-3.19249
104.044	113.031	200.676	-3.13086
104.044	113.031	202.868	-3.05537
104.044	113.031	205.061	-2.96607
104.044	113.031	207.253	-2.86318
104.044	113.031	209.446	-2.7469
104.044	113.031	211.638	-2.61751
104.044	113.031	213.83	-2.47543
104.044	113.031	216.023	-2.32109
104.044	113.031	218.215	-2.15505
104.044	113.031	220.408	-1.97791
104.044	113.031	222.6	-1.79033
104.044	113.031	224.793	-1.59305
104.044	113.031	226.985	-1.38682
104.044	113.031	229.177	-1.17244
104.044	113.031	231.37	-0.950727
104.044	113.031	233.562	-0.722501
104.044	113.031	235.755	-0.488603
104.044	113.031	237.947	-0.249869
104.044	113.031	240.139	-0.00713901
104.044	113.031	242.332	0.238754
104.044	113.031	244.524	0.486983
104.044	113.031	246.717	0.736737
104.044	113.031	248.909	0.987211
104.044	113.031	251.102	1.23763
104.044	113.031	253.294	1.48722
104.044	113.031	255.486	1.73525
104.044	113.031	257.679	1.98102
104.044	113.031	259.871	2.22385
104.044	113.031	262.064	2.4631
104.044	113.031	264.256	2.69816
104.044	113.031	266.449	2.92848
104.044	113.031	268.641	3.15348
104.044	113.031	270.833	3.3727
104.044	113.031	273.026	3.58566
104.044	113.031	275.218	3.79193
104.044	113.031	277.411	3.99111
104.044	113.031	279.603	4.18283
104.044	113.031	281.795	4.36673
104.044	113.031	283.988	4.54248
104.044	113.031	286.18	4.70979
104.044	113.031	288.373	4.86838
104.044	113.031	290.565	5.01797
104.044	113.031	292.758	5.1583
104.044	113.031	294.95	5.28918
104.044	113.031	297.142	5.41034
104.044	113.031	299.335	5.52164
104.044	113.031	301.527	5.62288
104.044	113.031	303.72	5.71385
104.044	113.031	305.912	5.79445
104.044	113.031	308.105	5.86455
104.044	113.031	310.297	5.92399
104.044	113.031	312.489	5.9727
104.044	113.031	314.682	6.01057
104.044	113.031	316.874	6.03756
104.044	114.459	55.9762	6.05193
104.044	114.459	58.1686	6.05709
104.044	114.459	60.361	6.05126
104.044	114.459	62.5535	6.03439
104.044	114.459	64.7459	6.00655
104.044	114.459	66.9383	5.96777
104.044	114.459	69.1307	5.91811
104.044	114.459	71.3231	5.85763
104.044	114.459	73.5156	5.78648
104.044	114.459	75.708	5.70469
104.044	114.459	77.9004	5.61248
104.044	114.459	80.0928	5.50993
104.044	114.459	82.2852	5.39726
104.044	114.459	84.4777	5.27463
104.044	114.459	86.6701	5.14225
104.044	114.459	88.8625	5.00032
104.044	114.459	91.0549	4.84914
104.044	114.459	93.2473	4.68892
104.044	114.459	95.4398	4.51995
104.044	114.459	97.6322	4.34255
104.044	114.459	99.8246	4.15702
104.044	114.459	102.017	3.96371
104.044	114.459	104.209	3.76301
104.044	114.459	106.402	3.55532
104.044	114.459	108.594	3.34107
104.044	114.459	110.787	3.12069
104.044	114.459	112.979	2.89471
104.044	114.459	115.172	2.66364
104.044	114.459	117.364	2.42805
104.044	114.459	119.556	2.18851
104.044	114.459	121.749	1.94564
104.044	114.459	123.941	1.70011
104.044	114.459	126.134	1.4526
104.044	114.459	128.326	1.20381
104.044	114.459	130.518	0.954468
104.044	114.459	132.711	0.705323
104.044	114.459	134.903	0.457137
104.044	114.459	137.096	0.210679
104.044	114.459	139.288	-0.0332776
104.044	114.459	141.481	-0.273957
104.044	114.459	143.673	-0.510587
104.044	114.459	145.865	-0.742395
104.044	114.459	148.058	-0.968617
104.044	114.459	150.25	-1.1885
104.044	114.459	152.443	-1.40129
104.044	114.459	154.635	-1.60625
104.044	114.459	156.828	-1.80266
104.044	114.459	159.02	-1.98981
104.044	114.459	161.212	-2.16702
104.044	114.459	163.405	-2.33363
104.044	114.459	165.597	-2.48903
104.044	114.459	167.79	-2.63263
104.044	114.459	169.982	-2.76393
104.044	114.459	172.174	-2.88248
104.044	114.459	174.367	-2.9879
104.044	114.459	176.559	-3.07987
104.044	114.459	178.752	-3.15818
104.044	114.459	180.944	-3.22263
104.044	114.459	183.137	-3.27314
104.044	114.459	185.329	-3.30965
104.044	114.459	187.521	-3.33215
104.044	114.459	189.714	-3.34056
104.044	114.459	191.906	-3.33496
104.044	114.459	194.099	-3.31533
104.044	114.459	196.291	-3.28166
104.044	114.459	198.483	-3.234
104.044	114.459	200.676	-3.17234
104.044	114.459	202.868	-3.09675
104.044	114.459	205.061	-3.0073
104.044	114.459	207.253	-2.90415
104.044	114.459	209.446	-2.78751
104.044	114.459	211.638	-2.65766
104.044	114.459	213.83	-2.51499
104.044	114.459	216.023	-2.35993
104.044	114.459	218.215	-2.19304
104.044	114.459	220.408	-2.01493
104.044	114.459	222.6	-1.82629
104.044	114.459	224.793	-1.62786
104.044	114.459	226.985	-1.4204
104.044	114.459	229.177	-1.20474
104.044	114.459	231.37	-0.98169
104.044	114.459	233.562	-0.752106
104.044	114.459	235.755	-0.516833
104.044	114.459	237.947	-0.27672
104.044	114.459	240.139	-0.0326182
104.044	114.459	242.332	0.214631
104.044	114.459	244.524	0.464191
104.044	114.459	246.717	0.715243
104.044	114.459	248.909	0.966979
104.044	114.459	251.102	1.21861
104.044	114.459	253.294	1.46937
104.044	114.459	255.486	1.71852
104.044	114.459	257.679	1.96535
104.044	114.459	259.871	2.20918
104.044	114.459	262.064	2.44938
104.044	114.459	264.256	2.68534
104.044	114.459	266.449	2.91648
104.044	114.459	268.641	3.14229
104.044	114.459	270.833	3.36223
104.044	114.459	273.026	3.57591
104.044	114.459	275.218	3.78282
104.044	114.459	277.411	3.98264
104.044	114.459	279.603	4.17493
104.044	114.459	281.795	4.3594
104.044	114.459	283.988	4.53567
104.044	114.459	286.18	4.70349
104.044	114.459	288.373	4.86255
104.044	114.459	290.565	5.01258
104.044	114.459	292.758	5.15337
104.044	114.459	294.95	5.28464
104.044	114.459	297.142	5.40621
104.044	114.459	299.335	5.51787
104.044	114.459	301.527	5.61945
104.044	114.459	303.72	5.71075
104.044	114.459	305.912	5.79164
104.044	114.459	308.105	5.86199
104.044	114.459	310.297	5.92167
104.044	114.459	312.489	5.97056
104.044	114.459	314.682	6.00864
104.044	114.459	316.874	6.03576
104.044	115.886	55.9762	6.05028
104.044	115.886	58.1686	6.05552
104.044	115.886	60.361	6.04974
104.044	115.886	62.5535	6.03287
104.044	115.886	64.7459	6.005
104.044	115.886	66.9383	5.96615
104.044	115.886	69.1307	5.91638
104.044	115.886	71.3231	5.85575
104.044	115.886	73.5156	5.78436
104.044	115.886	75.708	5.70237
104.044	115.886	77.9004	5.60985
104.044	115.886	80.0928	5.50698
104.044	115.886	82.2852	5.39393
104.044	115.886	84.4777	5.27089
104.044	115.886	86.6701	5.13802
104.044	115.886	88.8625	4.9956
104.044	115.886	91.0549	4.84385
104.044	115.886	93.2473	4.68304
104.044	115.886	95.4398	4.5134
104.044	115.886	97.6322	4.33528
104.044	115.886	99.8246	4.149
104.044	115.886	102.017	3.95488
104.044	115.886	104.209	3.75331
104.044	115.886	106.402	3.54471
104.044	115.886	108.594	3.32946
104.044	115.886	110.787	3.10807
104.044	115.886	112.979	2.88101
104.044	115.886	115.172	2.64881
104.044	115.886	117.364	2.41203
104.044	115.886	119.556	2.17126
104.044	115.886	121.749	1.92713
104.044	115.886	123.941	1.68029
104.044	115.886	126.134	1.43145
104.044	115.886	128.326	1.18129
104.044	115.886	130.518	0.930578
104.044	115.886	132.711	0.680047
104.044	115.886	134.903	0.430476
104.044	115.886	137.096	0.182637
104.044	115.886	139.288	-0.0626886
104.044	115.886	141.481	-0.304719
104.044	115.886	143.673	-0.542669
104.044	115.886	145.865	-0.775772
104.044	115.886	148.058	-1.00326
104.044	115.886	150.25	-1.22436
104.044	115.886	152.443	-1.43833
104.044	115.886	154.635	-1.64442
104.044	115.886	156.828	-1.84191
104.044	115.886	159.02	-2.03008
104.044	115.886	161.212	-2.20825
104.044	115.886	163.405	-2.37573
104.044	115.886	165.597	-2.53192
104.044	115.886	167.79	-2.67623
104.044	115.886	169.982	-2.80812
104.044	115.886	172.174	-2.92719
104.044	115.886	174.367	-3.033
104.044	115.886	176.559	-3.12528
104.044	115.886	178.752	-3.20382
104.044	115.886	180.944	-3.26845
104.044	115.886	183.137	-3.31907
104.044	115.886	185.329	-3.35563
104.044	115.886	187.521	-3.37812
104.044	115.886	189.714	-3.38659
104.044	115.886	191.906	-3.38101
104.044	115.886	194.099	-3.36138
104.044	115.886	196.291	-3.32771
104.044	115.886	198.483	-3.28003
104.044	115.886	200.676	-3.21832
104.044	115.886	202.868	-3.14262
104.044	115.886	205.061	-3.05299
104.044	115.886	207.253	-2.94956
104.044	115.886	209.446	-2.8325
104.044	115.886	211.638	-2.70214
104.044	115.886	213.83	-2.55879
104.044	115.886	216.023	-2.40294
104.044	115.886	218.215	-2.23511
104.044	115.886	220.408	-2.05595
104.044	115.886	222.6	-1.86613
104.044	115.886	224.793	-1.66642
104.044	115.886	226.985	-1.45761
104.044	115.886	229.177	-1.24053
104.044	115.886	231.37	-1.01601
104.044	115.886	233.562	-0.784926
104.044	115.886	235.755	-0.548131
104.044	115.886	237.947	-0.306494
104.044	115.886	240.139	-0.0608705
104.044	115.886	242.332	0.187882
104.044	115.886	244.524	0.438922
104.044	115.886	246.717	0.691417
104.044	115.886	248.909	0.944553
104.044	115.886	251.102	1.19754
104.044	115.886	253.294	1.4496
104.044	115.886	255.486	1.69999
104.044	115.886	257.679	1.94801
104.044	115.886	259.871	2.19296
104.044	115.886	262.064	2.43422
104.044	115.886	264.256	2.67118
104.044	115.886	266.449	2.90327
104.044	115.886	268.641	3.12995
104.044	115.886	270.833	3.35075
104.044	115.886	273.026	3.5652
104.044	115.886	275.218	3.77286
104.044	115.886	277.411	3.97338
104.044	115.886	279.603	4.16634
104.044	115.886	281.795	4.35143
104.044	115.886	283.988	4.52829
104.044	115.886	286.18	4.69668
104.044	115.886	288.373	4.85628
104.044	115.886	290.565	5.00683
104.044	115.886	292.758	5.14811
104.044	115.886	294.95	5.27984
104.044	115.886	297.142	5.40185
104.044	115.886	299.335	5.5139
104.044	115.886	301.527	5.61586
104.044	115.886	303.72	5.7075
104.044	115.886	305.912	5.78872
104.044	115.886	308.105	5.85936
104.044	115.886	310.297	5.91929
104.044	115.886	312.489	5.96844
104.044	115.886	314.682	6.00668
104.044	115.886	316.874	6.03397
104.044	117.313	55.9762	6.04866
104.044	117.313	58.1686	6.054
104.044	117.313	60.361	6.04824
104.044	117.313	62.5535	6.03142
104.044	117.313	64.7459	6.00351
104.044	117.313	66.9383	5.96457
104.044	117.313	69.1307	5.91465
104.044	117.313	71.3231	5.85387
104.044	117.313	73.5156	5.78227
104.044	117.313	75.708	5.69999
104.044	117.313	77.9004	5.60717
104.044	117.313	80.0928	5.50394
104.044	117.313	82.2852	5.3905
104.044	117.313	84.4777	5.26699
104.044	117.313	86.6701	5.13363
104.044	117.313	88.8625	4.99065
104.044	117.313	91.0549	4.8383
104.044	117.313	93.2473	4.67679
104.044	117.313	95.4398	4.50646
104.044	117.313	97.6322	4.32756
104.044	117.313	99.8246	4.14046
104.044	117.313	102.017	3.94547
104.044	117.313	104.209	3.74296
104.044	117.313	106.402	3.53334
104.044	117.313	108.594	3.31705
104.044	117.313	110.787	3.09453
104.044	117.313	112.979	2.86628
104.044	117.313	115.172	2.63284
104.044	117.313	117.364	2.39477
104.044	117.313	119.556	2.15264
104.044	117.313	121.749	1.90712
104.044	117.313	123.941	1.65884
104.044	117.313	126.134	1.40851
104.044	117.313	128.326	1.15686
104.044	117.313	130.518	0.904618
104.044	117.313	132.711	0.652552
104.044	117.313	134.903	0.40144
104.044	117.313	137.096	0.152064
104.044	117.313	139.288	-0.0947838
104.044	117.313	141.481	-0.338315
104.044	117.313	143.673	-0.577747
104.044	117.313	145.865	-0.812295
104.044	117.313	148.058	-1.04118
104.044	117.313	150.25	-1.26365
104.044	117.313	152.443	-1.47894
104.044	117.313	154.635	-1.6863
104.044	117.313	156.828	-1.885
104.044	117.313	159.02	-2.07431
104.044	117.313	161.212	-2.25354
104.044	117.313	163.405	-2.42201
104.044	117.313	165.597	-2.57908
104.044	117.313	167.79	-2.72417
104.044	117.313	169.982	-2.85676
104.044	117.313	172.174	-2.97637
104.044	117.313	174.367	-3.08264
104.044	117.313	176.559	-3.17526
104.044	117.313	178.752	-3.25402
104.044	117.313	180.944	-3.31881
104.044	117.313	183.137	-3.36951
104.044	117.313	185.329	-3.40612
104.044	117.313	187.521	-3.42864
104.044	117.313	189.714	-3.4371
104.044	117.313	191.906	-3.4315
104.044	117.313	194.099	-3.41187
104.044	117.313	196.291	-3.37817
104.044	117.313	198.483	-3.33044
104.044	117.313	200.676	-3.26865
104.044	117.313	202.868	-3.19283
104.044	117.313	205.061	-3.10297
104.044	117.313	207.253	-2.99922
104.044	117.313	209.446	-2.88176
104.044	117.313	211.638	-2.7508
104.044	117.313	213.83	-2.60673
104.044	117.313	216.023	-2.45
104.044	117.313	218.215	-2.28115
104.044	117.313	220.408	-2.10083
104.044	117.313	222.6	-1.90974
104.044	117.313	224.793	-1.70864
104.044	117.313	226.985	-1.49835
104.044	117.313	229.177	-1.27971
104.044	117.313	231.37	-1.05359
104.044	117.313	233.562	-0.820866
104.044	117.313	235.755	-0.582412
104.044	117.313	237.947	-0.339102
104.044	117.313	240.139	-0.091816
104.044	117.313	242.332	0.158584
104.044	117.313	244.524	0.411244
104.044	117.313	246.717	0.665325
104.044	117.313	248.909	0.920002
104.044	117.313	251.102	1.17448
104.044	117.313	253.294	1.42797
104.044	117.313	255.486	1.67973
104.044	117.313	257.679	1.92905
104.044	117.313	259.871	2.17525
104.044	117.313	262.064	2.41768
104.044	117.313	264.256	2.65575
104.044	117.313	266.449	2.88888
104.044	117.313	268.641	3.11654
104.044	117.313	270.833	3.33826
104.044	117.313	273.026	3.55356
104.044	117.313	275.218	3.76208
104.044	117.313	277.411	3.96334
104.044	117.313	279.603	4.15705
104.044	117.313	281.795	4.34284
104.044	117.313	283.988	4.52037
104.044	117.313	286.18	4.68938
104.044	117.313	288.373	4.84957
104.044	117.313	290.565	5.00071
104.044	117.313	292.758	5.14251
104.044	117.313	294.95	5.27476
104.044	117.313	297.142	5.39723
104.044	117.313	299.335	5.50974
104.044	117.313	301.527	5.61212
104.044	117.313	303.72	5.70417
104.044	117.313	305.912	5.78573
104.044	117.313	308.105	5.8567
104.044	117.313	310.297	5.91692
104.044	117.313	312.489	5.9663
104.044	117.313	314.682	6.00477
104.044	117.313	316.874	6.03225
104.044	118.74	55.9762	6.04711
104.044	118.74	58.1686	6.05255
104.044	118.74	60.361	6.04685
104.044	118.74	62.5535	6.03
104.044	118.74	64.7459	6.00206
104.044	118.74	66.9383	5.96303
104.044	118.74	69.1307	5.913
104.044	118.74	71.3231	5.85201
104.044	118.74	73.5156	5.78018
104.044	118.74	75.708	5.69762
104.044	118.74	77.9004	5.60446
104.044	118.74	80.0928	5.50084
104.044	118.74	82.2852	5.38696
104.044	118.74	84.4777	5.26294
104.044	118.74	86.6701	5.12907
104.044	118.74	88.8625	4.98549
104.044	118.74	91.0549	4.83247
104.044	118.74	93.2473	4.67026
104.044	118.74	95.4398	4.49916
104.044	118.74	97.6322	4.31946
104.044	118.74	99.8246	4.13146
104.044	118.74	102.017	3.93551
104.044	118.74	104.209	3.73197
104.044	118.74	106.402	3.52129
104.044	118.74	108.594	3.30384
104.044	118.74	110.787	3.08011
104.044	118.74	112.979	2.85056
104.044	118.74	115.172	2.61578
104.044	118.74	117.364	2.37629
104.044	118.74	119.556	2.1327
104.044	118.74	121.749	1.88564
104.044	118.74	123.941	1.63579
104.044	118.74	126.134	1.38385
104.044	118.74	128.326	1.13055
104.044	118.74	130.518	0.876635
104.044	118.74	132.711	0.622882
104.044	118.74	134.903	0.370075
104.044	118.74	137.096	0.119009
104.044	118.74	139.288	-0.129518
104.044	118.74	141.481	-0.374709
104.044	118.74	143.673	-0.615769
104.044	118.74	145.865	-0.851913
104.044	118.74	148.058	-1.08236
104.044	118.74	150.25	-1.30634
104.044	118.74	152.443	-1.52308
104.044	118.74	154.635	-1.73185
104.044	118.74	156.828	-1.93188
104.044	118.74	159.02	-2.12246
104.044	118.74	161.212	-2.30286
104.044	118.74	163.405	-2.47242
104.044	118.74	165.597	-2.63046
104.044	118.74	167.79	-2.77642
104.044	118.74	169.982	-2.90975
104.044	118.74	172.174	-3.02998
104.044	118.74	174.367	-3.13671
104.044	118.74	176.559	-3.2297
104.044	118.74	178.752	-3.30872
104.044	118.74	180.944	-3.37363
104.044	118.74	183.137	-3.42443
104.044	118.74	185.329	-3.46107
104.044	118.74	187.521	-3.48357
104.044	118.74	189.714	-3.49198
104.044	118.74	191.906	-3.48635
104.044	118.74	194.099	-3.46667
104.044	118.74	196.291	-3.43292
104.044	118.74	198.483	-3.38511
104.044	118.74	200.676	-3.32322
104.044	118.74	202.868	-3.24721
104.044	118.74	205.061	-3.15715
104.044	118.74	207.253	-3.05304
104.044	118.74	209.446	-2.93509
104.044	118.74	211.638	-2.80351
104.044	118.74	213.83	-2.65864
104.044	118.74	216.023	-2.50097
104.044	118.74	218.215	-2.33103
104.044	118.74	220.408	-2.14946
104.044	118.74	222.6	-1.95698
104.044	118.74	224.793	-1.75438
104.044	118.74	226.985	-1.5425
104.044	118.74	229.177	-1.32219
104.044	118.74	231.37	-1.09433
104.044	118.74	233.562	-0.859829
104.044	118.74	235.755	-0.619572
104.044	118.74	237.947	-0.374456
104.044	118.74	240.139	-0.125365
104.044	118.74	242.332	0.126822
104.044	118.74	244.524	0.381241
104.044	118.74	246.717	0.637043
104.044	118.74	248.909	0.893392
104.044	118.74	251.102	1.14949
104.044	118.74	253.294	1.40454
104.044	118.74	255.486	1.65779
104.044	118.74	257.679	1.90854
104.044	118.74	259.871	2.15608
104.044	118.74	262.064	2.39979
104.044	118.74	264.256	2.63906
104.044	118.74	266.449	2.87332
104.044	118.74	268.641	3.10206
104.044	118.74	270.833	3.32479
104.044	118.74	273.026	3.54108
104.044	118.74	275.218	3.75047
104.044	118.74	277.411	3.95259
104.044	118.74	279.603	4.14709
104.044	118.74	281.795	4.33365
104.044	118.74	283.988	4.5119
104.044	118.74	286.18	4.68162
104.044	118.74	288.373	4.84245
104.044	118.74	290.565	4.99421
104.044	118.74	292.758	5.1366
104.044	118.74	294.95	5.26942
104.044	118.74	297.142	5.39241
104.044	118.74	299.335	5.50544
104.044	118.74	301.527	5.60825
104.044	118.74	303.72	5.70072
104.044	118.74	305.912	5.78268
104.044	118.74	308.105	5.85399
104.044	118.74	310.297	5.91452
104.044	118.74	312.489	5.96419
104.044	118.74	314.682	6.00289
104.044	118.74	316.874	6.03054
104.044	120.167	55.9762	6.04558
104.044	120.167	58.1686	6.05113
104.044	120.167	60.361	6.04551
104.044	120.167	62.5535	6.02869
104.044	120.167	64.7459	6.00069
104.044	120.167	66.9383	5.96155
104.044	120.167	69.1307	5.91137
104.044	120.167	71.3231	5.8502
104.044	120.167	73.5156	5.77812
104.044	120.167	75.708	5.69525
104.044	120.167	77.9004	5.60172
104.044	120.167	80.0928	5.4977
104.044	120.167	82.2852	5.38335
104.044	120.167	84.4777	5.25881
104.044	120.167	86.6701	5.12434
104.044	120.167	88.8625	4.98012
104.044	120.167	91.0549	4.82641
104.044	120.167	93.2473	4.66345
104.044	120.167	95.4398	4.49152
104.044	120.167	97.6322	4.31095
104.044	120.167	99.8246	4.12199
104.044	120.167	102.017	3.92501
104.044	120.167	104.209	3.72041
104.044	120.167	106.402	3.50854
104.044	120.167	108.594	3.28986
104.044	120.167	110.787	3.06483
104.044	120.167	112.979	2.83392
104.044	120.167	115.172	2.59767
104.044	120.167	117.364	2.35665
104.044	120.167	119.556	2.11146
104.044	120.167	121.749	1.86276
104.044	120.167	123.941	1.6112
104.044	120.167	126.134	1.35751
104.044	120.167	128.326	1.10241
104.044	120.167	130.518	0.846679
104.044	120.167	132.711	0.591086
104.044	120.167	134.903	0.336432
104.044	120.167	137.096	0.08352
104.044	120.167	139.288	-0.16684
104.044	120.167	141.481	-0.413842
104.044	120.167	143.673	-0.656687
104.044	120.167	145.865	-0.894576
104.044	120.167	148.058	-1.12673
104.044	120.167	150.25	-1.35236
104.044	120.167	152.443	-1.5707
104.044	120.167	154.635	-1.781
104.044	120.167	156.828	-1.9825
104.044	120.167	159.02	-2.17445
104.044	120.167	161.212	-2.35615
104.044	120.167	163.405	-2.52689
104.044	120.167	165.597	-2.68601
104.044	120.167	167.79	-2.83292
104.044	120.167	169.982	-2.96703
104.044	120.167	172.174	-3.08792
104.044	120.167	174.367	-3.19518
104.044	120.167	176.559	-3.28852
104.044	120.167	178.752	-3.3678
104.044	120.167	180.944	-3.43284
104.044	120.167	183.137	-3.4837
104.044	120.167	185.329	-3.52031
104.044	120.167	187.521	-3.54275
104.044	120.167	189.714	-3.55111
104.044	120.167	191.906	-3.54538
104.044	120.167	194.099	-3.52562
104.044	120.167	196.291	-3.4918
104.044	120.167	198.483	-3.44389
104.044	120.167	200.676	-3.38186
104.044	120.167	202.868	-3.30565
104.044	120.167	205.061	-3.2153
104.044	120.167	207.253	-3.11081
104.044	120.167	209.446	-2.99234
104.044	120.167	211.638	-2.86008
104.044	120.167	213.83	-2.71439
104.044	120.167	216.023	-2.55571
104.044	120.167	218.215	-2.38459
104.044	120.167	220.408	-2.20169
104.044	120.167	222.6	-2.00774
104.044	120.167	224.793	-1.80353
104.044	120.167	226.985	-1.58994
104.044	120.167	229.177	-1.36782
104.044	120.167	231.37	-1.13811
104.044	120.167	233.562	-0.901697
104.044	120.167	235.755	-0.659507
104.044	120.167	237.947	-0.412447
104.044	120.167	240.139	-0.161418
104.044	120.167	242.332	0.0926901
104.044	120.167	244.524	0.349002
104.044	120.167	246.717	0.606653
104.044	120.167	248.909	0.864806
104.044	120.167	251.102	1.12264
104.044	120.167	253.294	1.37937
104.044	120.167	255.486	1.63424
104.044	120.167	257.679	1.88651
104.044	120.167	259.871	2.13552
104.044	120.167	262.064	2.38061
104.044	120.167	264.256	2.62118
104.044	120.167	266.449	2.85668
104.044	120.167	268.641	3.08658
104.044	120.167	270.833	3.3104
104.044	120.167	273.026	3.52771
104.044	120.167	275.218	3.73806
104.044	120.167	277.411	3.94113
104.044	120.167	279.603	4.13649
104.044	120.167	281.795	4.32387
104.044	120.167	283.988	4.50293
104.044	120.167	286.18	4.67339
104.044	120.167	288.373	4.83495
104.044	120.167	290.565	4.98737
104.044	120.167	292.758	5.13038
104.044	120.167	294.95	5.26382
104.044	120.167	297.142	5.3874
104.044	120.167	299.335	5.50092
104.044	120.167	301.527	5.60425
104.044	120.167	303.72	5.69718
104.044	120.167	305.912	5.77956
104.044	120.167	308.105	5.85126
104.044	120.167	310.297	5.91212
104.044	120.167	312.489	5.96207
104.044	120.167	314.682	6.00103
104.044	120.167	316.874	6.02887
104.044	121.594	55.9762	6.04417
104.044	121.594	58.1686	6.04982
104.044	121.594	60.361	6.04424
104.044	121.594	62.5535	6.02742
104.044	121.594	64.7459	5.99938
104.044	121.594	66.9383	5.96016
104.044	121.594	69.1307	5.90983
104.044	121.594	71.3231	5.84842
104.044	121.594	73.5156	5.77608
104.044	121.594	75.708	5.6929
104.044	121.594	77.9004	5.59899
104.044	121.594	80.0928	5.49452
104.044	121.594	82.2852	5.37966
104.044	121.594	84.4777	5.25458
104.044	121.594	86.6701	5.11949
104.044	121.594	88.8625	4.9746
104.044	121.594	91.0549	4.82016
104.044	121.594	93.2473	4.65638
104.044	121.594	95.4398	4.4836
104.044	121.594	97.6322	4.30207
104.044	121.594	99.8246	4.11211
104.044	121.594	102.017	3.91404
104.044	121.594	104.209	3.70829
104.044	121.594	106.402	3.49518
104.044	121.594	108.594	3.27518
104.044	121.594	110.787	3.04873
104.044	121.594	112.979	2.81635
104.044	121.594	115.172	2.57854
104.044	121.594	117.364	2.33589
104.044	121.594	119.556	2.089
104.044	121.594	121.749	1.83851
104.044	121.594	123.941	1.58512
104.044	121.594	126.134	1.32954
104.044	121.594	128.326	1.0725
104.044	121.594	130.518	0.8148
104.044	121.594	132.711	0.557218
104.044	121.594	134.903	0.300565
104.044	121.594	137.096	0.0456536
104.044	121.594	139.288	-0.206695
104.044	121.594	141.481	-0.455664
104.044	121.594	143.673	-0.700444
104.044	121.594	145.865	-0.940232
104.044	121.594	148.058	-1.17423
104.044	121.594	150.25	-1.40166
104.044	121.594	152.443	-1.62174
104.044	121.594	154.635	-1.8337
104.044	121.594	156.828	-2.03679
104.044	121.594	159.02	-2.23024
104.044	121.594	161.212	-2.41334
104.044	121.594	163.405	-2.58537
104.044	121.594	165.597	-2.74566
104.044	121.594	167.79	-2.89357
104.044	121.594	169.982	-3.02856
104.044	121.594	172.174	-3.15013
104.044	121.594	174.367	-3.25792
104.044	121.594	176.559	-3.35165
104.044	121.594	178.752	-3.43117
104.044	121.594	180.944	-3.49634
104.044	121.594	183.137	-3.54719
104.044	121.594	185.329	-3.58377
104.044	121.594	187.521	-3.60612
104.044	121.594	189.714	-3.61435
104.044	121.594	191.906	-3.60849
104.044	121.594	194.099	-3.5886
104.044	121.594	196.291	-3.55465
104.044	121.594	198.483	-3.50658
104.044	121.594	200.676	-3.44438
104.044	121.594	202.868	-3.36796
104.044	121.594	205.061	-3.27727
104.044	121.594	207.253	-3.17237
104.044	121.594	209.446	-3.05333
104.044	121.594	211.638	-2.92038
104.044	121.594	213.83	-2.77378
104.044	121.594	216.023	-2.61406
104.044	121.594	218.215	-2.44169
104.044	121.594	220.408	-2.25737
104.044	121.594	222.6	-2.06184
104.044	121.594	224.793	-1.85593
104.044	121.594	226.985	-1.64051
104.044	121.594	229.177	-1.41649
104.044	121.594	231.37	-1.18479
104.044	121.594	233.562	-0.946349
104.044	121.594	235.755	-0.702098
104.044	121.594	237.947	-0.452965
104.044	121.594	240.139	-0.199867
104.044	121.594	242.332	0.0562917
104.044	121.594	244.524	0.314621
104.044	121.594	246.717	0.574251
104.044	121.594	248.909	0.834328
104.044	121.594	251.102	1.09403
104.044	121.594	253.294	1.35255
104.044	121.594	255.486	1.60914
104.044	121.594	257.679	1.86305
104.044	121.594	259.871	2.11361
104.044	121.594	262.064	2.36018
104.044	121.594	264.256	2.60214
104.044	121.594	266.449	2.83895
104.044	121.594	268.641	3.0701
104.044	121.594	270.833	3.2951
104.044	121.594	273.026	3.5135
104.044	121.594	275.218	3.72493
104.044	121.594	277.411	3.92895
104.044	121.594	279.603	4.12527
104.044	121.594	281.795	4.31353
104.044	121.594	283.988	4.49343
104.044	121.594	286.18	4.66469
104.044	121.594	288.373	4.82703
104.044	121.594	290.565	4.98017
104.044	121.594	292.758	5.12391
104.044	121.594	294.95	5.25796
104.044	121.594	297.142	5.38216
104.044	121.594	299.335	5.49628
104.044	121.594	301.527	5.60015
104.044	121.594	303.72	5.69357
104.044	121.594	305.912	5.77639
104.044	121.594	308.105	5.8485
104.044	121.594	310.297	5.90972
104.044	121.594	312.489	5.95998
104.044	121.594	314.682	5.9992
104.044	121.594	316.874	6.02727
104.044	123.022	55.9762	6.0428
104.044	123.022	58.1686	6.04858
104.044	123.022	60.361	6.04308
104.044	123.022	62.5535	6.02626
104.044	123.022	64.7459	5.99819
104.044	123.022	66.9383	5.95885
104.044	123.022	69.1307	5.90835
104.044	123.022	71.3231	5.84672
104.044	123.022	73.5156	5.77409
104.044	123.022	75.708	5.69058
104.044	123.022	77.9004	5.59628
104.044	123.022	80.0928	5.49135
104.044	123.022	82.2852	5.37595
104.044	123.022	84.4777	5.2503
104.044	123.022	86.6701	5.11454
104.044	123.022	88.8625	4.96895
104.044	123.022	91.0549	4.81371
104.044	123.022	93.2473	4.64911
104.044	123.022	95.4398	4.4754
104.044	123.022	97.6322	4.29286
104.044	123.022	99.8246	4.10184
104.044	123.022	102.017	3.90264
104.044	123.022	104.209	3.69564
104.044	123.022	106.402	3.48122
104.044	123.022	108.594	3.25983
104.044	123.022	110.787	3.03191
104.044	123.022	112.979	2.79793
104.044	123.022	115.172	2.55848
104.044	123.022	117.364	2.31407
104.044	123.022	119.556	2.06535
104.044	123.022	121.749	1.81297
104.044	123.022	123.941	1.55761
104.044	123.022	126.134	1.29999
104.044	123.022	128.326	1.04088
104.044	123.022	130.518	0.781067
104.044	123.022	132.711	0.521343
104.044	123.022	134.903	0.262536
104.044	123.022	137.096	0.00547076
104.044	123.022	139.288	-0.249021
104.044	123.022	141.481	-0.500112
104.044	123.022	143.673	-0.746982
104.044	123.022	145.865	-0.988816
104.044	123.022	148.058	-1.22481
104.044	123.022	150.25	-1.45418
104.044	123.022	152.443	-1.67613
104.044	123.022	154.635	-1.88989
104.044	123.022	156.828	-2.09469
104.044	123.022	159.02	-2.28977
104.044	123.022	161.212	-2.47438
104.044	123.022	163.405	-2.6478
104.044	123.022	165.597	-2.80931
104.044	123.022	167.79	-2.95833
104.044	123.022	169.982	-3.09422
104.044	123.022	172.174	-3.21654
104.044	123.022	174.367	-3.3249
104.044	123.022	176.559	-3.41902
104.044	123.022	178.752	-3.49874
104.044	123.022	180.944	-3.56401
104.044	123.022	183.137	-3.61484
104.044	123.022	185.329	-3.65129
104.044	123.022	187.521	-3.67351
104.044	123.022	189.714	-3.68156
104.044	123.022	191.906	-3.67552
104.044	123.022	194.099	-3.65542
104.044	123.022	196.291	-3.62129
104.044	123.022	198.483	-3.57307
104.044	123.022	200.676	-3.51063
104.044	123.022	202.868	-3.43393
104.044	123.022	205.061	-3.34291
104.044	123.022	207.253	-3.23754
104.044	123.022	209.446	-3.1179
104.044	123.022	211.638	-2.98418
104.044	123.022	213.83	-2.83668
104.044	123.022	216.023	-2.6758
104.044	123.022	218.215	-2.50213
104.044	123.022	220.408	-2.31632
104.044	123.022	222.6	-2.11914
104.044	123.022	224.793	-1.91143
104.044	123.022	226.985	-1.69409
104.044	123.022	229.177	-1.46804
104.044	123.022	231.37	-1.23424
104.044	123.022	233.562	-0.993643
104.044	123.022	235.755	-0.747209
104.044	123.022	237.947	-0.495881
104.044	123.022	240.139	-0.240592
104.044	123.022	242.332	0.0177398
104.044	123.022	244.524	0.278209
104.044	123.022	246.717	0.539935
104.044	123.022	248.909	0.802052
104.044	123.022	251.102	1.06373
104.044	123.022	253.294	1.32415
104.044	123.022	255.486	1.58256
104.044	123.022	257.679	1.83822
104.044	123.022	259.871	2.09043
104.044	123.022	262.064	2.33857
104.044	123.022	264.256	2.58201
104.044	123.022	266.449	2.82022
104.044	123.022	268.641	3.05268
104.044	123.022	270.833	3.27892
104.044	123.022	273.026	3.49851
104.044	123.022	275.218	3.71105
104.044	123.022	277.411	3.91613
104.044	123.022	279.603	4.11345
104.044	123.022	281.795	4.30267
104.044	123.022	283.988	4.48347
104.044	123.022	286.18	4.65558
104.044	123.022	288.373	4.81874
104.044	123.022	290.565	4.97267
104.044	123.022	292.758	5.11712
104.044	123.022	294.95	5.2519
104.044	123.022	297.142	5.37675
104.044	123.022	299.335	5.49148
104.044	123.022	301.527	5.59592
104.044	123.022	303.72	5.68988
104.044	123.022	305.912	5.77319
104.044	123.022	308.105	5.84571
104.044	123.022	310.297	5.90735
104.044	123.022	312.489	5.95794
104.044	123.022	314.682	5.99744
104.044	123.022	316.874	6.02574
104.044	124.449	55.9762	6.04153
104.044	124.449	58.1686	6.04744
104.044	124.449	60.361	6.04202
104.044	124.449	62.5535	6.02523
104.044	124.449	64.7459	5.99708
104.044	124.449	66.9383	5.95763
104.044	124.449	69.1307	5.90696
104.044	124.449	71.3231	5.84512
104.044	124.449	73.5156	5.77218
104.044	124.449	75.708	5.68831
104.044	124.449	77.9004	5.59357
104.044	124.449	80.0928	5.48815
104.044	124.449	82.2852	5.37223
104.044	124.449	84.4777	5.24594
104.044	124.449	86.6701	5.10954
104.044	124.449	88.8625	4.96317
104.044	124.449	91.0549	4.80713
104.044	124.449	93.2473	4.64163
104.044	124.449	95.4398	4.46696
104.044	124.449	97.6322	4.28339
104.044	124.449	99.8246	4.09123
104.044	124.449	102.017	3.89085
104.044	124.449	104.209	3.68254
104.044	124.449	106.402	3.46675
104.044	124.449	108.594	3.24389
104.044	124.449	110.787	3.01437
104.044	124.449	112.979	2.77874
104.044	124.449	115.172	2.53751
104.044	124.449	117.364	2.29125
104.044	124.449	119.556	2.04059
104.044	124.449	121.749	1.78618
104.044	124.449	123.941	1.52872
104.044	124.449	126.134	1.26894
104.044	124.449	128.326	1.00761
104.044	124.449	130.518	0.745535
104.044	124.449	132.711	0.483523
104.044	124.449	134.903	0.22241
104.044	124.449	137.096	-0.0369626
104.044	124.449	139.288	-0.293754
104.044	124.449	141.481	-0.54712
104.044	124.449	143.673	-0.796229
104.044	124.449	145.865	-1.04026
104.044	124.449	148.058	-1.2784
104.044	124.449	150.25	-1.50985
104.044	124.449	152.443	-1.73381
104.044	124.449	154.635	-1.9495
104.044	124.449	156.828	-2.15615
104.044	124.449	159.02	-2.35296
104.044	124.449	161.212	-2.53919
104.044	124.449	163.405	-2.71408
104.044	124.449	165.597	-2.87696
104.044	124.449	167.79	-3.02711
104.044	124.449	169.982	-3.16398
104.044	124.449	172.174	-3.28705
104.044	124.449	174.367	-3.39598
104.044	124.449	176.559	-3.49048
104.044	124.449	178.752	-3.57041
104.044	124.449	180.944	-3.63574
104.044	124.449	183.137	-3.68648
104.044	124.449	185.329	-3.72281
104.044	124.449	187.521	-3.74479
104.044	124.449	189.714	-3.75261
104.044	124.449	191.906	-3.74631
104.044	124.449	194.099	-3.72598
104.044	124.449	196.291	-3.69159
104.044	124.449	198.483	-3.64311
104.044	124.449	200.676	-3.58042
104.044	124.449	202.868	-3.50341
104.044	124.449	205.061	-3.41197
104.044	124.449	207.253	-3.30612
104.044	124.449	209.446	-3.18584
104.044	124.449	211.638	-3.05131
104.044	124.449	213.83	-2.90284
104.044	124.449	216.023	-2.74079
104.044	124.449	218.215	-2.56575
104.044	124.449	220.408	-2.37838
104.044	124.449	222.6	-2.17946
104.044	124.449	224.793	-1.96986
104.044	124.449	226.985	-1.75049
104.044	124.449	229.177	-1.52231
104.044	124.449	231.37	-1.2863
104.044	124.449	233.562	-1.04344
104.044	124.449	235.755	-0.794704
104.044	124.449	237.947	-0.541062
104.044	124.449	240.139	-0.283465
104.044	124.449	242.332	-0.0228438
104.044	124.449	244.524	0.239881
104.044	124.449	246.717	0.503815
104.044	124.449	248.909	0.768081
104.044	124.449	251.102	1.03184
104.044	124.449	253.294	1.29427
104.044	124.449	255.486	1.55459
104.044	124.449	257.679	1.81208
104.044	124.449	259.871	2.06604
104.044	124.449	262.064	2.31583
104.044	124.449	264.256	2.56084
104.044	124.449	266.449	2.80054
104.044	124.449	268.641	3.03439
104.044	124.449	270.833	3.26195
104.044	124.449	273.026	3.48277
104.044	124.449	275.218	3.69647
104.044	124.449	277.411	3.90269
104.044	124.449	279.603	4.10106
104.044	124.449	281.795	4.29129
104.044	124.449	283.988	4.47305
104.044	124.449	286.18	4.64609
104.044	124.449	288.373	4.8101
104.044	124.449	290.565	4.96485
104.044	124.449	292.758	5.1101
104.044	124.449	294.95	5.2456
104.044	124.449	297.142	5.37117
104.044	124.449	299.335	5.48655
104.044	124.449	301.527	5.59161
104.044	124.449	303.72	5.68611
104.044	124.449	305.912	5.76994
104.044	124.449	308.105	5.84293
104.044	124.449	310.297	5.90498
104.044	124.449	312.489	5.95593
104.044	124.449	314.682	5.99574
104.044	124.449	316.874	6.02427
104.044	125.876	55.9762	6.04037
104.044	125.876	58.1686	6.04641
104.044	125.876	60.361	6.04107
104.044	125.876	62.5535	6.02427
104.044	125.876	64.7459	5.9961
104.044	125.876	66.9383	5.95655
104.044	125.876	69.1307	5.90567
104.044	125.876	71.3231	5.8436
104.044	125.876	73.5156	5.77035
104.044	125.876	75.708	5.68609
104.044	125.876	77.9004	5.59091
104.044	125.876	80.0928	5.485
104.044	125.876	82.2852	5.36849
104.044	125.876	84.4777	5.24158
104.044	125.876	86.6701	5.10445
104.044	125.876	88.8625	4.95732
104.044	125.876	91.0549	4.80043
104.044	125.876	93.2473	4.63399
104.044	125.876	95.4398	4.45832
104.044	125.876	97.6322	4.27367
104.044	125.876	99.8246	4.08035
104.044	125.876	102.017	3.87867
104.044	125.876	104.209	3.66902
104.044	125.876	106.402	3.45178
104.044	125.876	108.594	3.22735
104.044	125.876	110.787	2.99621
104.044	125.876	112.979	2.75879
104.044	125.876	115.172	2.51571
104.044	125.876	117.364	2.26749
104.044	125.876	119.556	2.01477
104.044	125.876	121.749	1.75822
104.044	125.876	123.941	1.49852
104.044	125.876	126.134	1.23645
104.044	125.876	128.326	0.972763
104.044	125.876	130.518	0.708282
104.044	125.876	132.711	0.44383
104.044	125.876	134.903	0.180261
104.044	125.876	137.096	-0.0815742
104.044	125.876	139.288	-0.340818
104.044	125.876	141.481	-0.596615
104.044	125.876	143.673	-0.848121
104.044	125.876	145.865	-1.0945
104.044	125.876	148.058	-1.33493
104.044	125.876	150.25	-1.56861
104.044	125.876	152.443	-1.79472
104.044	125.876	154.635	-2.01248
104.044	125.876	156.828	-2.22109
104.044	125.876	159.02	-2.41976
104.044	125.876	161.212	-2.60771
104.044	125.876	163.405	-2.78421
104.044	125.876	165.597	-2.94848
104.044	125.876	167.79	-3.09984
104.044	125.876	169.982	-3.23775
104.044	125.876	172.174	-3.36164
104.044	125.876	174.367	-3.47113
104.044	125.876	176.559	-3.566
104.044	125.876	178.752	-3.64611
104.044	125.876	180.944	-3.71143
104.044	125.876	183.137	-3.76208
104.044	125.876	185.329	-3.79817
104.044	125.876	187.521	-3.81987
104.044	125.876	189.714	-3.82735
104.044	125.876	191.906	-3.82075
104.044	125.876	194.099	-3.80008
104.044	125.876	196.291	-3.76538
104.044	125.876	198.483	-3.71657
104.044	125.876	200.676	-3.65354
104.044	125.876	202.868	-3.57616
104.044	125.876	205.061	-3.48429
104.044	125.876	207.253	-3.37787
104.044	125.876	209.446	-3.25691
104.044	125.876	211.638	-3.12154
104.044	125.876	213.83	-2.97203
104.044	125.876	216.023	-2.80877
104.044	125.876	218.215	-2.63232
104.044	125.876	220.408	-2.44332
104.044	125.876	222.6	-2.2426
104.044	125.876	224.793	-2.03102
104.044	125.876	226.985	-1.80953
104.044	125.876	229.177	-1.57913
104.044	125.876	231.37	-1.3408
104.044	125.876	233.562	-1.09557
104.044	125.876	235.755	-0.844426
104.044	125.876	237.947	-0.588361
104.044	125.876	240.139	-0.328346
104.044	125.876	242.332	-0.0653279
104.044	125.876	244.524	0.199758
104.044	125.876	246.717	0.466002
104.044	125.876	248.909	0.732521
104.044	125.876	251.102	0.998455
104.044	125.876	253.294	1.26298
104.044	125.876	255.486	1.52532
104.044	125.876	257.679	1.78473
104.044	125.876	259.871	2.04051
104.044	125.876	262.064	2.29203
104.044	125.876	264.256	2.53868
104.044	125.876	266.449	2.77992
104.044	125.876	268.641	3.01522
104.044	125.876	270.833	3.24417
104.044	125.876	273.026	3.46631
104.044	125.876	275.218	3.68125
104.044	125.876	277.411	3.88863
104.044	125.876	279.603	4.08814
104.044	125.876	281.795	4.27942
104.044	125.876	283.988	4.46219
104.044	125.876	286.18	4.63618
104.044	125.876	288.373	4.80112
104.044	125.876	290.565	4.95675
104.044	125.876	292.758	5.10283
104.044	125.876	294.95	5.23913
104.044	125.876	297.142	5.36542
104.044	125.876	299.335	5.48149
104.044	125.876	301.527	5.5872
104.044	125.876	303.72	5.6823
104.044	125.876	305.912	5.76669
104.044	125.876	308.105	5.84017
104.044	125.876	310.297	5.90263
104.044	125.876	312.489	5.95397
104.044	125.876	314.682	5.99409
104.044	125.876	316.874	6.02291
104.044	127.303	55.9762	6.03929
104.044	127.303	58.1686	6.04551
104.044	127.303	60.361	6.04022
104.044	127.303	62.5535	6.02345
104.044	127.303	64.7459	5.99522
104.044	127.303	66.9383	5.95557
104.044	127.303	69.1307	5.90451
104.044	127.303	71.3231	5.84218
104.044	127.303	73.5156	5.76862
104.044	127.303	75.708	5.68395
104.044	127.303	77.9004	5.58833
104.044	127.303	80.0928	5.48188
104.044	127.303	82.2852	5.3648
104.044	127.303	84.4777	5.23722
104.044	127.303	86.6701	5.09934
104.044	127.303	88.8625	4.95141
104.044	127.303	91.0549	4.79361
104.044	127.303	93.2473	4.62622
104.044	127.303	95.4398	4.44952
104.044	127.303	97.6322	4.26373
104.044	127.303	99.8246	4.06918
104.044	127.303	102.017	3.86621
104.044	127.303	104.209	3.65514
104.044	127.303	106.402	3.43638
104.044	127.303	108.594	3.21032
104.044	127.303	110.787	2.97742
104.044	127.303	112.979	2.73818
104.044	127.303	115.172	2.49314
104.044	127.303	117.364	2.24286
104.044	127.303	119.556	1.98797
104.044	127.303	121.749	1.72914
104.044	127.303	123.941	1.4671
104.044	127.303	126.134	1.20259
104.044	127.303	128.326	0.936408
104.044	127.303	130.518	0.669378
104.044	127.303	132.711	0.402341
104.044	127.303	134.903	0.136164
104.044	127.303	137.096	-0.128286
104.044	127.303	139.288	-0.390135
104.044	127.303	141.481	-0.648519
104.044	127.303	143.673	-0.902574
104.044	127.303	145.865	-1.15145
104.044	127.303	148.058	-1.39433
104.044	127.303	150.25	-1.63037
104.044	127.303	152.443	-1.85878
104.044	127.303	154.635	-2.07873
104.044	127.303	156.828	-2.28943
104.044	127.303	159.02	-2.49008
104.044	127.303	161.212	-2.67987
104.044	127.303	163.405	-2.85805
104.044	127.303	165.597	-3.02381
104.044	127.303	167.79	-3.17647
104.044	127.303	169.982	-3.31543
104.044	127.303	172.174	-3.44015
104.044	127.303	174.367	-3.55023
104.044	127.303	176.559	-3.64546
104.044	127.303	178.752	-3.7257
104.044	127.303	180.944	-3.791
104.044	127.303	183.137	-3.84144
104.044	127.303	185.329	-3.87725
104.044	127.303	187.521	-3.89859
104.044	127.303	189.714	-3.90568
104.044	127.303	191.906	-3.89864
104.044	127.303	194.099	-3.87759
104.044	127.303	196.291	-3.84247
104.044	127.303	198.483	-3.79327
104.044	127.303	200.676	-3.72983
104.044	127.303	202.868	-3.65199
104.044	127.303	205.061	-3.55963
104.044	127.303	207.253	-3.45261
104.044	127.303	209.446	-3.33091
104.044	127.303	211.638	-3.19466
104.044	127.303	213.83	-3.04409
104.044	127.303	216.023	-2.87956
104.044	127.303	218.215	-2.70162
104.044	127.303	220.408	-2.51096
104.044	127.303	222.6	-2.30835
104.044	127.303	224.793	-2.09473
104.044	127.303	226.985	-1.87104
104.044	127.303	229.177	-1.63831
104.044	127.303	231.37	-1.39757
104.044	127.303	233.562	-1.14986
104.044	127.303	235.755	-0.896212
104.044	127.303	237.947	-0.637621
104.044	127.303	240.139	-0.375088
104.044	127.303	242.332	-0.109573
104.044	127.303	244.524	0.157972
104.044	127.303	246.717	0.426624
104.044	127.303	248.909	0.695485
104.044	127.303	251.102	0.963689
104.044	127.303	253.294	1.2304
104.044	127.303	255.486	1.49484
104.044	127.303	257.679	1.75624
104.044	127.303	259.871	2.01393
104.044	127.303	262.064	2.26724
104.044	127.303	264.256	2.5156
104.044	127.303	266.449	2.75846
104.044	127.303	268.641	2.9953
104.044	127.303	270.833	3.22567
104.044	127.303	273.026	3.44918
104.044	127.303	275.218	3.66541
104.044	127.303	277.411	3.87402
104.044	127.303	279.603	4.07467
104.044	127.303	281.795	4.26709
104.044	127.303	283.988	4.45091
104.044	127.303	286.18	4.62594
104.044	127.303	288.373	4.79183
104.044	127.303	290.565	4.94839
104.044	127.303	292.758	5.09535
104.044	127.303	294.95	5.23245
104.044	127.303	297.142	5.35954
104.044	127.303	299.335	5.47636
104.044	127.303	301.527	5.58271
104.044	127.303	303.72	5.67845
104.044	127.303	305.912	5.76341
104.044	127.303	308.105	5.8374
104.044	127.303	310.297	5.90033
104.044	127.303	312.489	5.95209
104.044	127.303	314.682	5.99254
104.044	127.303	316.874	6.02162
104.044	128.73	55.9762	6.03836
104.044	128.73	58.1686	6.04471
104.044	128.73	60.361	6.03952
104.044	128.73	62.5535	6.02278
104.044	128.73	64.7459	5.9945
104.044	128.73	66.9383	5.95472
104.044	128.73	69.1307	5.90348
104.044	128.73	71.3231	5.84086
104.044	128.73	73.5156	5.76697
104.044	128.73	75.708	5.68193
104.044	128.73	77.9004	5.58583
104.044	128.73	80.0928	5.47884
104.044	128.73	82.2852	5.36114
104.044	128.73	84.4777	5.23286
104.044	128.73	86.6701	5.09424
104.044	128.73	88.8625	4.94547
104.044	128.73	91.0549	4.78678
104.044	128.73	93.2473	4.61838
104.044	128.73	95.4398	4.44059
104.044	128.73	97.6322	4.25362
104.044	128.73	99.8246	4.05782
104.044	128.73	102.017	3.85349
104.044	128.73	104.209	3.64095
104.044	128.73	106.402	3.42059
104.044	128.73	108.594	3.19285
104.044	128.73	110.787	2.95815
104.044	128.73	112.979	2.71697
104.044	128.73	115.172	2.46987
104.044	128.73	117.364	2.21742
104.044	128.73	119.556	1.96025
104.044	128.73	121.749	1.69904
104.044	128.73	123.941	1.43452
104.044	128.73	126.134	1.16744
104.044	128.73	128.326	0.898629
104.044	128.73	130.518	0.628906
104.044	128.73	132.711	0.359139
104.044	128.73	134.903	0.0902035
104.044	128.73	137.096	-0.177014
104.044	128.73	139.288	-0.441624
104.044	128.73	141.481	-0.702746
104.044	128.73	143.673	-0.959505
104.044	128.73	145.865	-1.21104
104.044	128.73	148.058	-1.45651
104.044	128.73	150.25	-1.69507
104.044	128.73	152.443	-1.9259
104.044	128.73	154.635	-2.14819
104.044	128.73	156.828	-2.36111
104.044	128.73	159.02	-2.56385
104.044	128.73	161.212	-2.75559
104.044	128.73	163.405	-2.93552
104.044	128.73	165.597	-3.10289
104.044	128.73	167.79	-3.25691
104.044	128.73	169.982	-3.39698
104.044	128.73	172.174	-3.52255
104.044	128.73	174.367	-3.63323
104.044	128.73	176.559	-3.7288
104.044	128.73	178.752	-3.80914
104.044	128.73	180.944	-3.87433
104.044	128.73	183.137	-3.92452
104.044	128.73	185.329	-3.95994
104.044	128.73	187.521	-3.98084
104.044	128.73	189.714	-3.98742
104.044	128.73	191.906	-3.97988
104.044	128.73	194.099	-3.95831
104.044	128.73	196.291	-3.92271
104.044	128.73	198.483	-3.87302
104.044	128.73	200.676	-3.80906
104.044	128.73	202.868	-3.73071
104.044	128.73	205.061	-3.63775
104.044	128.73	207.253	-3.53006
104.044	128.73	209.446	-3.40759
104.044	128.73	211.638	-3.27041
104.044	128.73	213.83	-3.11873
104.044	128.73	216.023	-2.95289
104.044	128.73	218.215	-2.77345
104.044	128.73	220.408	-2.58103
104.044	128.73	222.6	-2.3765
104.044	128.73	224.793	-2.16075
104.044	128.73	226.985	-1.93478
104.044	128.73	229.177	-1.69964
104.044	128.73	231.37	-1.45641
104.044	128.73	233.562	-1.20614
104.044	128.73	235.755	-0.949884
104.044	128.73	237.947	-0.688677
104.044	128.73	240.139	-0.423533
104.044	128.73	242.332	-0.155431
104.044	128.73	244.524	0.114661
104.044	128.73	246.717	0.385808
104.044	128.73	248.909	0.657098
104.044	128.73	251.102	0.927652
104.044	128.73	253.294	1.19663
104.044	128.73	255.486	1.46323
104.044	128.73	257.679	1.72671
104.044	128.73	259.871	1.98636
104.044	128.73	262.064	2.24155
104.044	128.73	264.256	2.49167
104.044	128.73	266.449	2.73619
104.044	128.73	268.641	2.97461
104.044	128.73	270.833	3.2065
104.044	128.73	273.026	3.4314
104.044	128.73	275.218	3.649
104.044	128.73	277.411	3.85888
104.044	128.73	279.603	4.06077
104.044	128.73	281.795	4.25432
104.044	128.73	283.988	4.43928
104.044	128.73	286.18	4.61534
104.044	128.73	288.373	4.78226
104.044	128.73	290.565	4.93977
104.044	128.73	292.758	5.08763
104.044	128.73	294.95	5.22564
104.044	128.73	297.142	5.35353
104.044	128.73	299.335	5.4711
104.044	128.73	301.527	5.57819
104.044	128.73	303.72	5.67458
104.044	128.73	305.912	5.76013
104.044	128.73	308.105	5.83467
104.044	128.73	310.297	5.89809
104.044	128.73	312.489	5.95025
104.044	128.73	314.682	5.99107
104.044	128.73	316.874	6.02046
104.044	130.157	55.9762	6.03754
104.044	130.157	58.1686	6.04406
104.044	130.157	60.361	6.03898
104.044	130.157	62.5535	6.02224
104.044	130.157	64.7459	5.99391
104.044	130.157	66.9383	5.95399
104.044	130.157	69.1307	5.90258
104.044	130.157	71.3231	5.8397
104.044	130.157	73.5156	5.76547
104.044	130.157	75.708	5.68
104.044	130.157	77.9004	5.58343
104.044	130.157	80.0928	5.4759
104.044	130.157	82.2852	5.35755
104.044	130.157	84.4777	5.22858
104.044	130.157	86.6701	5.08915
104.044	130.157	88.8625	4.93954
104.044	130.157	91.0549	4.77989
104.044	130.157	93.2473	4.61049
104.044	130.157	95.4398	4.43159
104.044	130.157	97.6322	4.24343
104.044	130.157	99.8246	4.04632
104.044	130.157	102.017	3.84056
104.044	130.157	104.209	3.6265
104.044	130.157	106.402	3.40452
104.044	130.157	108.594	3.175
104.044	130.157	110.787	2.93841
104.044	130.157	112.979	2.69522
104.044	130.157	115.172	2.44597
104.044	130.157	117.364	2.19125
104.044	130.157	119.556	1.9317
104.044	130.157	121.749	1.66799
104.044	130.157	123.941	1.40086
104.044	130.157	126.134	1.13109
104.044	130.157	128.326	0.859506
104.044	130.157	130.518	0.586955
104.044	130.157	132.711	0.314308
104.044	130.157	134.903	0.0424686
104.044	130.157	137.096	-0.227666
104.044	130.157	139.288	-0.495192
104.044	130.157	141.481	-0.759206
104.044	130.157	143.673	-1.01882
104.044	130.157	145.865	-1.27317
104.044	130.157	148.058	-1.52137
104.044	130.157	150.25	-1.7626
104.044	130.157	152.443	-1.99601
104.044	130.157	154.635	-2.22077
104.044	130.157	156.828	-2.43604
104.044	130.157	159.02	-2.64099
104.044	130.157	161.212	-2.8348
104.044	130.157	163.405	-3.01661
104.044	130.157	165.597	-3.18563
104.044	130.157	167.79	-3.34107
104.044	130.157	169.982	-3.4823
104.044	130.157	172.174	-3.60875
104.044	130.157	174.367	-3.72002
104.044	130.157	176.559	-3.81587
104.044	130.157	178.752	-3.89629
104.044	130.157	180.944	-3.96131
104.044	130.157	183.137	-4.01118
104.044	130.157	185.329	-4.04614
104.044	130.157	187.521	-4.06647
104.044	130.157	189.714	-4.07248
104.044	130.157	191.906	-4.06433
104.044	130.157	194.099	-4.04214
104.044	130.157	196.291	-4.00594
104.044	130.157	198.483	-3.95563
104.044	130.157	200.676	-3.89108
104.044	130.157	202.868	-3.81208
104.044	130.157	205.061	-3.71845
104.044	130.157	207.253	-3.61001
104.044	130.157	209.446	-3.48669
104.044	130.157	211.638	-3.34853
104.044	130.157	213.83	-3.19572
104.044	130.157	216.023	-3.02853
104.044	130.157	218.215	-2.84752
104.044	130.157	220.408	-2.65332
104.044	130.157	222.6	-2.4468
104.044	130.157	224.793	-2.22886
104.044	130.157	226.985	-2.00055
104.044	130.157	229.177	-1.76293
104.044	130.157	231.37	-1.51711
104.044	130.157	233.562	-1.26419
104.044	130.157	235.755	-1.00525
104.044	130.157	237.947	-0.74135
104.044	130.157	240.139	-0.473515
104.044	130.157	242.332	-0.202746
104.044	130.157	244.524	0.0699722
104.044	130.157	246.717	0.34369
104.044	130.157	248.909	0.617482
104.044	130.157	251.102	0.890459
104.044	130.157	253.294	1.16177
104.044	130.157	255.486	1.43061
104.044	130.157	257.679	1.69622
104.044	130.157	259.871	1.9579
104.044	130.157	262.064	2.21501
104.044	130.157	264.256	2.46696
104.044	130.157	266.449	2.71321
104.044	130.157	268.641	2.95327
104.044	130.157	270.833	3.18669
104.044	130.157	273.026	3.41308
104.044	130.157	275.218	3.63205
104.044	130.157	277.411	3.84327
104.044	130.157	279.603	4.04639
104.044	130.157	281.795	4.24118
104.044	130.157	283.988	4.42728
104.044	130.157	286.18	4.60445
104.044	130.157	288.373	4.77241
104.044	130.157	290.565	4.93092
104.044	130.157	292.758	5.07974
104.044	130.157	294.95	5.21864
104.044	130.157	297.142	5.34739
104.044	130.157	299.335	5.46578
104.044	130.157	301.527	5.5736
104.044	130.157	303.72	5.67069
104.044	130.157	305.912	5.75688
104.044	130.157	308.105	5.83199
104.044	130.157	310.297	5.89592
104.044	130.157	312.489	5.94853
104.044	130.157	314.682	5.9897
104.044	130.157	316.874	6.0194
104.044	131.585	55.9762	6.03684
104.044	131.585	58.1686	6.04355
104.044	131.585	60.361	6.03857
104.044	131.585	62.5535	6.02187
104.044	131.585	64.7459	5.99349
104.044	131.585	66.9383	5.95345
104.044	131.585	69.1307	5.90183
104.044	131.585	71.3231	5.83869
104.044	131.585	73.5156	5.76411
104.044	131.585	75.708	5.67822
104.044	131.585	77.9004	5.58116
104.044	131.585	80.0928	5.47303
104.044	131.585	82.2852	5.35404
104.044	131.585	84.4777	5.22435
104.044	131.585	86.6701	5.08415
104.044	131.585	88.8625	4.93363
104.044	131.585	91.0549	4.77303
104.044	131.585	93.2473	4.60259
104.044	131.585	95.4398	4.42253
104.044	131.585	97.6322	4.23313
104.044	131.585	99.8246	4.03468
104.044	131.585	102.017	3.82748
104.044	131.585	104.209	3.61185
104.044	131.585	106.402	3.38818
104.044	131.585	108.594	3.15684
104.044	131.585	110.787	2.91829
104.044	131.585	112.979	2.67301
104.044	131.585	115.172	2.42153
104.044	131.585	117.364	2.16444
104.044	131.585	119.556	1.90239
104.044	131.585	121.749	1.63606
104.044	131.585	123.941	1.36621
104.044	131.585	126.134	1.09362
104.044	131.585	128.326	0.819132
104.044	131.585	130.518	0.543611
104.044	131.585	132.711	0.267948
104.044	131.585	134.903	-0.00694466
104.044	131.585	137.096	-0.280147
104.044	131.585	139.288	-0.550737
104.044	131.585	141.481	-0.817798
104.044	131.585	143.673	-1.08043
104.044	131.585	145.865	-1.33773
104.044	131.585	148.058	-1.58883
104.044	131.585	150.25	-1.83287
104.044	131.585	152.443	-2.069
104.044	131.585	154.635	-2.29637
104.044	131.585	156.828	-2.51413
104.044	131.585	159.02	-2.72144
104.044	131.585	161.212	-2.91741
104.044	131.585	163.405	-3.10119
104.044	131.585	165.597	-3.27196
104.044	131.585	167.79	-3.42887
104.044	131.585	169.982	-3.57131
104.044	131.585	172.174	-3.69864
104.044	131.585	174.367	-3.81048
104.044	131.585	176.559	-3.90664
104.044	131.585	178.752	-3.98705
104.044	131.585	180.944	-4.05184
104.044	131.585	183.137	-4.1013
104.044	131.585	185.329	-4.13569
104.044	131.585	187.521	-4.1554
104.044	131.585	189.714	-4.16069
104.044	131.585	191.906	-4.15181
104.044	131.585	194.099	-4.1289
104.044	131.585	196.291	-4.09196
104.044	131.585	198.483	-4.04092
104.044	131.585	200.676	-3.97565
104.044	131.585	202.868	-3.8959
104.044	131.585	205.061	-3.80148
104.044	131.585	207.253	-3.69221
104.044	131.585	209.446	-3.56796
104.044	131.585	211.638	-3.42877
104.044	131.585	213.83	-3.27474
104.044	131.585	216.023	-3.10619
104.044	131.585	218.215	-2.92358
104.044	131.585	220.408	-2.72758
104.044	131.585	222.6	-2.519
104.044	131.585	224.793	-2.29882
104.044	131.585	226.985	-2.06809
104.044	131.585	229.177	-1.82792
104.044	131.585	231.37	-1.57946
104.044	131.585	233.562	-1.32382
104.044	131.585	235.755	-1.06213
104.044	131.585	237.947	-0.795455
104.044	131.585	240.139	-0.52486
104.044	131.585	242.332	-0.251356
104.044	131.585	244.524	0.0240557
104.044	131.585	246.717	0.30041
104.044	131.585	248.909	0.576767
104.044	131.585	251.102	0.852228
104.044	131.585	253.294	1.12593
104.044	131.585	255.486	1.39706
104.044	131.585	257.679	1.66487
104.044	131.585	259.871	1.92863
104.044	131.585	262.064	2.18772
104.044	131.585	264.256	2.44154
104.044	131.585	266.449	2.68957
104.044	131.585	268.641	2.93129
104.044	131.585	270.833	3.1663
104.044	131.585	273.026	3.3942
104.044	131.585	275.218	3.61461
104.044	131.585	277.411	3.8272
104.044	131.585	279.603	4.03166
104.044	131.585	281.795	4.22767
104.044	131.585	283.988	4.41497
104.044	131.585	286.18	4.59328
104.044	131.585	288.373	4.76232
104.044	131.585	290.565	4.92189
104.044	131.585	292.758	5.07169
104.044	131.585	294.95	5.21152
104.044	131.585	297.142	5.34117
104.044	131.585	299.335	5.46039
104.044	131.585	301.527	5.56901
104.044	131.585	303.72	5.66682
104.044	131.585	305.912	5.75366
104.044	131.585	308.105	5.82936
104.044	131.585	310.297	5.8938
104.044	131.585	312.489	5.94687
104.044	131.585	314.682	5.98846
104.044	131.585	316.874	6.01847
104.044	133.012	55.9762	6.0363
104.044	133.012	58.1686	6.04321
104.044	133.012	60.361	6.03831
104.044	133.012	62.5535	6.02164
104.044	133.012	64.7459	5.99324
104.044	133.012	66.9383	5.95307
104.044	133.012	69.1307	5.90126
104.044	133.012	71.3231	5.83784
104.044	133.012	73.5156	5.76289
104.044	133.012	75.708	5.67659
104.044	133.012	77.9004	5.57902
104.044	133.012	80.0928	5.47032
104.044	133.012	82.2852	5.35066
104.044	133.012	84.4777	5.22024
104.044	133.012	86.6701	5.07922
104.044	133.012	88.8625	4.9278
104.044	133.012	91.0549	4.76624
104.044	133.012	93.2473	4.59472
104.044	133.012	95.4398	4.4135
104.044	133.012	97.6322	4.22284
104.044	133.012	99.8246	4.02302
104.044	133.012	102.017	3.81432
104.044	133.012	104.209	3.59709
104.044	133.012	106.402	3.37165
104.044	133.012	108.594	3.13844
104.044	133.012	110.787	2.89786
104.044	133.012	112.979	2.65041
104.044	133.012	115.172	2.39661
104.044	133.012	117.364	2.13706
104.044	133.012	119.556	1.87241
104.044	133.012	121.749	1.60335
104.044	133.012	123.941	1.33066
104.044	133.012	126.134	1.05512
104.044	133.012	128.326	0.777602
104.044	133.012	130.518	0.498975
104.044	133.012	132.711	0.220152
104.044	133.012	134.903	-0.0579344
104.044	133.012	137.096	-0.33435
104.044	133.012	139.288	-0.608152
104.044	133.012	141.481	-0.878413
104.044	133.012	143.673	-1.14421
104.044	133.012	145.865	-1.40462
104.044	133.012	148.058	-1.65878
104.044	133.012	150.25	-1.90578
104.044	133.012	152.443	-2.14478
104.044	133.012	154.635	-2.3749
104.044	133.012	156.828	-2.59527
104.044	133.012	159.02	-2.80505
104.044	133.012	161.212	-3.0033
104.044	133.012	163.405	-3.18916
104.044	133.012	165.597	-3.36174
104.044	133.012	167.79	-3.52023
104.044	133.012	169.982	-3.66388
104.044	133.012	172.174	-3.79214
104.044	133.012	174.367	-3.90455
104.044	133.012	176.559	-4.00094
104.044	133.012	178.752	-4.0813
104.044	133.012	180.944	-4.1458
104.044	133.012	183.137	-4.19477
104.044	133.012	185.329	-4.22852
104.044	133.012	187.521	-4.24748
104.044	133.012	189.714	-4.25197
104.044	133.012	191.906	-4.24224
104.044	133.012	194.099	-4.21845
104.044	133.012	196.291	-4.18066
104.044	133.012	198.483	-4.12875
104.044	133.012	200.676	-4.0626
104.044	133.012	202.868	-3.98195
104.044	133.012	205.061	-3.88662
104.044	133.012	207.253	-3.7764
104.044	133.012	209.446	-3.65114
104.044	133.012	211.638	-3.51084
104.044	133.012	213.83	-3.35555
104.044	133.012	216.023	-3.18558
104.044	133.012	218.215	-3.00134
104.044	133.012	220.408	-2.80348
104.044	133.012	222.6	-2.59282
104.044	133.012	224.793	-2.37036
104.044	133.012	226.985	-2.13716
104.044	133.012	229.177	-1.89439
104.044	133.012	231.37	-1.64321
104.044	133.012	233.562	-1.3848
104.044	133.012	235.755	-1.1203
104.044	133.012	237.947	-0.850799
104.044	133.012	240.139	-0.577386
104.044	133.012	242.332	-0.301091
104.044	133.012	244.524	-0.0229319
104.044	133.012	246.717	0.256113
104.044	133.012	248.909	0.535092
104.044	133.012	251.102	0.81309
104.044	133.012	253.294	1.08923
104.044	133.012	255.486	1.36271
104.044	133.012	257.679	1.63275
104.044	133.012	259.871	1.89865
104.044	133.012	262.064	2.15975
104.044	133.012	264.256	2.41549
104.044	133.012	266.449	2.66532
104.044	133.012	268.641	2.90877
104.044	133.012	270.833	3.14543
104.044	133.012	273.026	3.37487
104.044	133.012	275.218	3.59675
104.044	133.012	277.411	3.81074
104.044	133.012	279.603	4.01654
104.044	133.012	281.795	4.21384
104.044	133.012	283.988	4.40236
104.044	133.012	286.18	4.58185
104.044	133.012	288.373	4.75202
104.044	133.012	290.565	4.91266
104.044	133.012	292.758	5.06351
104.044	133.012	294.95	5.20432
104.044	133.012	297.142	5.33487
104.044	133.012	299.335	5.45497
104.044	133.012	301.527	5.56439
104.044	133.012	303.72	5.66295
104.044	133.012	305.912	5.75046
104.044	133.012	308.105	5.82678
104.044	133.012	310.297	5.89179
104.044	133.012	312.489	5.94533
104.044	133.012	314.682	5.98733
104.044	133.012	316.874	6.01767
104.044	134.439	55.9762	6.03594
104.044	134.439	58.1686	6.043
104.044	134.439	60.361	6.03823
104.044	134.439	62.5535	6.02162
104.044	134.439	64.7459	5.99316
104.044	134.439	66.9383	5.95289
104.044	134.439	69.1307	5.90085
104.044	134.439	71.3231	5.83715
104.044	134.439	73.5156	5.76186
104.044	134.439	75.708	5.67512
104.044	134.439	77.9004	5.57703
104.044	134.439	80.0928	5.46774
104.044	134.439	82.2852	5.34741
104.044	134.439	84.4777	5.21624
104.044	134.439	86.6701	5.0744
104.044	134.439	88.8625	4.9221
104.044	134.439	91.0549	4.75951
104.044	134.439	93.2473	4.5869
104.044	134.439	95.4398	4.4045
104.044	134.439	97.6322	4.21257
104.044	134.439	99.8246	4.01133
104.044	134.439	102.017	3.80114
104.044	134.439	104.209	3.58225
104.044	134.439	106.402	3.35503
104.044	134.439	108.594	3.11986
104.044	134.439	110.787	2.87722
104.044	134.439	112.979	2.6275
104.044	134.439	115.172	2.3713
104.044	134.439	117.364	2.1092
104.044	134.439	119.556	1.84185
104.044	134.439	121.749	1.56996
104.044	134.439	123.941	1.2943
104.044	134.439	126.134	1.01569
104.044	134.439	128.326	0.735008
104.044	134.439	130.518	0.453146
104.044	134.439	132.711	0.171028
104.044	134.439	134.903	-0.110393
104.044	134.439	137.096	-0.390163
104.044	134.439	139.288	-0.667327
104.044	134.439	141.481	-0.940934
104.044	134.439	143.673	-1.21004
104.044	134.439	145.865	-1.47373
104.044	134.439	148.058	-1.73108
104.044	134.439	150.25	-1.98121
104.044	134.439	152.443	-2.22322
104.044	134.439	154.635	-2.45623
104.044	134.439	156.828	-2.67938
104.044	134.439	159.02	-2.89174
104.044	134.439	161.212	-3.09239
104.044	134.439	163.405	-3.28042
104.044	134.439	165.597	-3.45493
104.044	134.439	167.79	-3.61502
104.044	134.439	169.982	-3.75994
104.044	134.439	172.174	-3.88909
104.044	134.439	174.367	-4.00207
104.044	134.439	176.559	-4.09867
104.044	134.439	178.752	-4.17893
104.044	134.439	180.944	-4.24309
104.044	134.439	183.137	-4.29144
104.044	134.439	185.329	-4.32447
104.044	134.439	187.521	-4.34258
104.044	134.439	189.714	-4.34614
104.044	134.439	191.906	-4.33543
104.044	134.439	194.099	-4.31066
104.044	134.439	196.291	-4.27186
104.044	134.439	198.483	-4.21892
104.044	134.439	200.676	-4.15171
104.044	134.439	202.868	-4.07003
104.044	134.439	205.061	-3.97364
104.044	134.439	207.253	-3.86234
104.044	134.439	209.446	-3.73597
104.044	134.439	211.638	-3.59446
104.044	134.439	213.83	-3.43788
104.044	134.439	216.023	-3.26641
104.044	134.439	218.215	-3.08052
104.044	134.439	220.408	-2.88078
104.044	134.439	222.6	-2.668
104.044	134.439	224.793	-2.4432
104.044	134.439	226.985	-2.20749
104.044	134.439	229.177	-1.96206
104.044	134.439	231.37	-1.70814
104.044	134.439	233.562	-1.44691
104.044	134.439	235.755	-1.17954
104.044	134.439	237.947	-0.90718
104.044	134.439	240.139	-0.630905
104.044	134.439	242.332	-0.35178
104.044	134.439	244.524	-0.07083
104.044	134.439	246.717	0.210948
104.044	134.439	248.909	0.492587
104.044	134.439	251.102	0.773164
104.044	134.439	253.294	1.0518
104.044	134.439	255.486	1.32765
104.044	134.439	257.679	1.59997
104.044	134.439	259.871	1.86803
104.044	134.439	262.064	2.1312
104.044	134.439	264.256	2.38889
104.044	134.439	266.449	2.64058
104.044	134.439	268.641	2.88578
104.044	134.439	270.833	3.1241
104.044	134.439	273.026	3.35511
104.044	134.439	275.218	3.57851
104.044	134.439	277.411	3.79394
104.044	134.439	279.603	4.00109
104.044	134.439	281.795	4.19972
104.044	134.439	283.988	4.38951
104.044	134.439	286.18	4.57021
104.044	134.439	288.373	4.74155
104.044	134.439	290.565	4.90329
104.044	134.439	292.758	5.0552
104.044	134.439	294.95	5.19702
104.044	134.439	297.142	5.32853
104.044	134.439	299.335	5.4495
104.044	134.439	301.527	5.55977
104.044	134.439	303.72	5.6591
104.044	134.439	305.912	5.74731
104.044	134.439	308.105	5.8243
104.044	134.439	310.297	5.88986
104.044	134.439	312.489	5.94391
104.044	134.439	314.682	5.98632
104.044	134.439	316.874	6.017
104.044	135.866	55.9762	6.0357
104.044	135.866	58.1686	6.04298
104.044	135.866	60.361	6.03834
104.044	135.866	62.5535	6.02177
104.044	135.866	64.7459	5.99326
104.044	135.866	66.9383	5.95286
104.044	135.866	69.1307	5.90064
104.044	135.866	71.3231	5.83666
104.044	135.866	73.5156	5.76101
104.044	135.866	75.708	5.67383
104.044	135.866	77.9004	5.57523
104.044	135.866	80.0928	5.46534
104.044	135.866	82.2852	5.34434
104.044	135.866	84.4777	5.2124
104.044	135.866	86.6701	5.06973
104.044	135.866	88.8625	4.9165
104.044	135.866	91.0549	4.75293
104.044	135.866	93.2473	4.57922
104.044	135.866	95.4398	4.39562
104.044	135.866	97.6322	4.20238
104.044	135.866	99.8246	3.99972
104.044	135.866	102.017	3.78798
104.044	135.866	104.209	3.56742
104.044	135.866	106.402	3.33837
104.044	135.866	108.594	3.10121
104.044	135.866	110.787	2.8564
104.044	135.866	112.979	2.60438
104.044	135.866	115.172	2.34571
104.044	135.866	117.364	2.08096
104.044	135.866	119.556	1.8108
104.044	135.866	121.749	1.53596
104.044	135.866	123.941	1.25723
104.044	135.866	126.134	0.975436
104.044	135.866	128.326	0.691461
104.044	135.866	130.518	0.406229
104.044	135.866	132.711	0.120685
104.044	135.866	134.903	-0.164205
104.044	135.866	137.096	-0.44747
104.044	135.866	139.288	-0.728133
104.044	135.866	141.481	-1.00523
104.044	135.866	143.673	-1.2778
104.044	135.866	145.865	-1.54491
104.044	135.866	148.058	-1.80562
104.044	135.866	150.25	-2.05901
104.044	135.866	152.443	-2.30419
104.044	135.866	154.635	-2.54025
104.044	135.866	156.828	-2.76628
104.044	135.866	159.02	-2.98137
104.044	135.866	161.212	-3.18455
104.044	135.866	163.405	-3.37487
104.044	135.866	165.597	-3.55134
104.044	135.866	167.79	-3.71311
104.044	135.866	169.982	-3.85932
104.044	135.866	172.174	-3.9894
104.044	135.866	174.367	-4.10292
104.044	135.866	176.559	-4.1997
104.044	135.866	178.752	-4.27981
104.044	135.866	180.944	-4.34351
104.044	135.866	183.137	-4.39121
104.044	135.866	185.329	-4.42341
104.044	135.866	187.521	-4.44054
104.044	135.866	189.714	-4.44307
104.044	135.866	191.906	-4.4313
104.044	135.866	194.099	-4.4054
104.044	135.866	196.291	-4.36541
104.044	135.866	198.483	-4.31128
104.044	135.866	200.676	-4.24286
104.044	135.866	202.868	-4.15994
104.044	135.866	205.061	-4.06231
104.044	135.866	207.253	-3.94977
104.044	135.866	209.446	-3.82214
104.044	135.866	211.638	-3.67931
104.044	135.866	213.83	-3.52136
104.044	135.866	216.023	-3.34838
104.044	135.866	218.215	-3.16078
104.044	135.866	220.408	-2.95911
104.044	135.866	222.6	-2.74419
104.044	135.866	224.793	-2.51704
104.044	135.866	226.985	-2.27879
104.044	135.866	229.177	-2.03068
104.044	135.866	231.37	-1.77397
104.044	135.866	233.562	-1.50989
104.044	135.866	235.755	-1.23965
104.044	135.866	237.947	-0.964389
104.044	135.866	240.139	-0.68523
104.044	135.866	242.332	-0.403246
104.044	135.866	244.524	-0.119477
104.044	135.866	246.717	0.165063
104.044	135.866	248.909	0.449395
104.044	135.866	251.102	0.732581
104.044	135.866	253.294	1.01373
104.044	135.866	255.486	1.292
104.044	135.866	257.679	1.56663
104.044	135.866	259.871	1.83689
104.044	135.866	262.064	2.10214
104.044	135.866	264.256	2.36181
104.044	135.866	266.449	2.61537
104.044	135.866	268.641	2.86236
104.044	135.866	270.833	3.10237
104.044	135.866	273.026	3.33501
104.044	135.866	275.218	3.55994
104.044	135.866	277.411	3.77681
104.044	135.866	279.603	3.9854
104.044	135.866	281.795	4.18535
104.044	135.866	283.988	4.37643
104.044	135.866	286.18	4.55837
104.044	135.866	288.373	4.73092
104.044	135.866	290.565	4.8938
104.044	135.866	292.758	5.04679
104.044	135.866	294.95	5.18964
104.044	135.866	297.142	5.32213
104.044	135.866	299.335	5.44403
104.044	135.866	301.527	5.55515
104.044	135.866	303.72	5.65528
104.044	135.866	305.912	5.74424
104.044	135.866	308.105	5.82187
104.044	135.866	310.297	5.88805
104.044	135.866	312.489	5.94259
104.044	135.866	314.682	5.98545
104.044	135.866	316.874	6.01651
104.044	137.293	55.9762	6.03565
104.044	137.293	58.1686	6.04316
104.044	137.293	60.361	6.03864
104.044	137.293	62.5535	6.02211
104.044	137.293	64.7459	5.99357
104.044	137.293	66.9383	5.95307
104.044	137.293	69.1307	5.90064
104.044	137.293	71.3231	5.83637
104.044	137.293	73.5156	5.76037
104.044	137.293	75.708	5.67272
104.044	137.293	77.9004	5.5736
104.044	137.293	80.0928	5.46312
104.044	137.293	82.2852	5.34145
104.044	137.293	84.4777	5.20876
104.044	137.293	86.6701	5.06524
104.044	137.293	88.8625	4.91108
104.044	137.293	91.0549	4.7465
104.044	137.293	93.2473	4.57168
104.044	137.293	95.4398	4.38688
104.044	137.293	97.6322	4.19232
104.044	137.293	99.8246	3.98824
104.044	137.293	102.017	3.77493
104.044	137.293	104.209	3.55263
104.044	137.293	106.402	3.32172
104.044	137.293	108.594	3.08256
104.044	137.293	110.787	2.83555
104.044	137.293	112.979	2.58114
104.044	137.293	115.172	2.3199
104.044	137.293	117.364	2.05242
104.044	137.293	119.556	1.77936
104.044	137.293	121.749	1.50148
104.044	137.293	123.941	1.21955
104.044	137.293	126.134	0.934448
104.044	137.293	128.326	0.647061
104.044	137.293	130.518	0.358336
104.044	137.293	132.711	0.0692384
104.044	137.293	134.903	-0.219251
104.044	137.293	137.096	-0.506142
104.044	137.293	139.288	-0.790442
104.044	137.293	141.481	-1.07117
104.044	137.293	143.673	-1.34735
104.044	137.293	145.865	-1.61802
104.044	137.293	148.058	-1.88223
104.044	137.293	150.25	-2.13905
104.044	137.293	152.443	-2.38755
104.044	137.293	154.635	-2.6268
104.044	137.293	156.828	-2.85588
104.044	137.293	159.02	-3.07381
104.044	137.293	161.212	-3.27964
104.044	137.293	163.405	-3.47232
104.044	137.293	165.597	-3.65085
104.044	137.293	167.79	-3.81432
104.044	137.293	169.982	-3.9619
104.044	137.293	172.174	-4.09289
104.044	137.293	174.367	-4.20692
104.044	137.293	176.559	-4.30383
104.044	137.293	178.752	-4.38373
104.044	137.293	180.944	-4.44694
104.044	137.293	183.137	-4.49392
104.044	137.293	185.329	-4.52517
104.044	137.293	187.521	-4.54126
104.044	137.293	189.714	-4.54266
104.044	137.293	191.906	-4.52965
104.044	137.293	194.099	-4.50246
104.044	137.293	196.291	-4.46118
104.044	137.293	198.483	-4.40569
104.044	137.293	200.676	-4.33584
104.044	137.293	202.868	-4.2515
104.044	137.293	205.061	-4.15243
104.044	137.293	207.253	-4.03845
104.044	137.293	209.446	-3.9094
104.044	137.293	211.638	-3.76517
104.044	137.293	213.83	-3.60573
104.044	137.293	216.023	-3.43117
104.044	137.293	218.215	-3.24182
104.044	137.293	220.408	-3.03818
104.044	137.293	222.6	-2.8211
104.044	137.293	224.793	-2.59158
104.044	137.293	226.985	-2.35077
104.044	137.293	229.177	-2.09996
104.044	137.293	231.37	-1.84045
104.044	137.293	233.562	-1.57352
104.044	137.293	235.755	-1.30038
104.044	137.293	237.947	-1.02222
104.044	137.293	240.139	-0.740168
104.044	137.293	242.332	-0.455311
104.044	137.293	244.524	-0.168709
104.044	137.293	246.717	0.118612
104.044	137.293	248.909	0.405656
104.044	137.293	251.102	0.691471
104.044	137.293	253.294	0.975157
104.044	137.293	255.486	1.25587
104.044	137.293	257.679	1.53282
104.044	137.293	259.871	1.8053
104.044	137.293	262.064	2.07267
104.044	137.293	264.256	2.33435
104.044	137.293	266.449	2.5898
104.044	137.293	268.641	2.83862
104.044	137.293	270.833	3.08031
104.044	137.293	273.026	3.3146
104.044	137.293	275.218	3.54108
104.044	137.293	277.411	3.75947
104.044	137.293	279.603	3.96946
104.044	137.293	281.795	4.1708
104.044	137.293	283.988	4.36319
104.044	137.293	286.18	4.5464
104.044	137.293	288.373	4.72016
104.044	137.293	290.565	4.8842
104.044	137.293	292.758	5.03833
104.044	137.293	294.95	5.18224
104.044	137.293	297.142	5.31573
104.044	137.293	299.335	5.43859
104.044	137.293	301.527	5.55059
104.044	137.293	303.72	5.65154
104.044	137.293	305.912	5.74125
104.044	137.293	308.105	5.81958
104.044	137.293	310.297	5.88635
104.044	137.293	312.489	5.94143
104.044	137.293	314.682	5.98472
104.044	137.293	316.874	6.01617
104.044	138.72	55.9762	6.03578
104.044	138.72	58.1686	6.0435
104.044	138.72	60.361	6.03913
104.044	138.72	62.5535	6.02265
104.044	138.72	64.7459	5.99409
104.044	138.72	66.9383	5.95345
104.044	138.72	69.1307	5.90082
104.044	138.72	71.3231	5.8363
104.044	138.72	73.5156	5.75993
104.044	138.72	75.708	5.67185
104.044	138.72	77.9004	5.57221
104.044	138.72	80.0928	5.46111
104.044	138.72	82.2852	5.33877
104.044	138.72	84.4777	5.2053
104.044	138.72	86.6701	5.06095
104.044	138.72	88.8625	4.90587
104.044	138.72	91.0549	4.74026
104.044	138.72	93.2473	4.56436
104.044	138.72	95.4398	4.37834
104.044	138.72	97.6322	4.18246
104.044	138.72	99.8246	3.97694
104.044	138.72	102.017	3.76203
104.044	138.72	104.209	3.53803
104.044	138.72	106.402	3.30521
104.044	138.72	108.594	3.06398
104.044	138.72	110.787	2.8147
104.044	138.72	112.979	2.55786
104.044	138.72	115.172	2.29399
104.044	138.72	117.364	2.02369
104.044	138.72	119.556	1.74764
104.044	138.72	121.749	1.4666
104.044	138.72	123.941	1.18137
104.044	138.72	126.134	0.89284
104.044	138.72	128.326	0.601922
104.044	138.72	130.518	0.309585
104.044	138.72	132.711	0.0168058
104.044	138.72	134.903	-0.275407
104.044	138.72	137.096	-0.566047
104.044	138.72	139.288	-0.854112
104.044	138.72	141.481	-1.1386
104.044	138.72	143.673	-1.41852
104.044	138.72	145.865	-1.6929
104.044	138.72	148.058	-1.96077
104.044	138.72	150.25	-2.22116
104.044	138.72	152.443	-2.47314
104.044	138.72	154.635	-2.71573
104.044	138.72	156.828	-2.94799
104.044	138.72	159.02	-3.16891
104.044	138.72	161.212	-3.37748
104.044	138.72	163.405	-3.57263
104.044	138.72	165.597	-3.75331
104.044	138.72	167.79	-3.91853
104.044	138.72	169.982	-4.06745
104.044	138.72	172.174	-4.19936
104.044	138.72	174.367	-4.31389
104.044	138.72	176.559	-4.4109
104.044	138.72	178.752	-4.49054
104.044	138.72	180.944	-4.55318
104.044	138.72	183.137	-4.59934
104.044	138.72	185.329	-4.6296
104.044	138.72	187.521	-4.64454
104.044	138.72	189.714	-4.64467
104.044	138.72	191.906	-4.63035
104.044	138.72	194.099	-4.60177
104.044	138.72	196.291	-4.55899
104.044	138.72	198.483	-4.50195
104.044	138.72	200.676	-4.43051
104.044	138.72	202.868	-4.34451
104.044	138.72	205.061	-4.24376
104.044	138.72	207.253	-4.12815
104.044	138.72	209.446	-3.9975
104.044	138.72	211.638	-3.85171
104.044	138.72	213.83	-3.69066
104.044	138.72	216.023	-3.51445
104.044	138.72	218.215	-3.3233
104.044	138.72	220.408	-3.1177
104.044	138.72	222.6	-2.89842
104.044	138.72	224.793	-2.66648
104.044	138.72	226.985	-2.42312
104.044	138.72	229.177	-2.16962
104.044	138.72	231.37	-1.90732
104.044	138.72	233.562	-1.63754
104.044	138.72	235.755	-1.36152
104.044	138.72	237.947	-1.08047
104.044	138.72	240.139	-0.795525
104.044	138.72	242.332	-0.507798
104.044	138.72	244.524	-0.218363
104.044	138.72	246.717	0.0717408
104.044	138.72	248.909	0.361504
104.044	138.72	251.102	0.649964
104.044	138.72	253.294	0.936199
104.044	138.72	255.486	1.21936
104.044	138.72	257.679	1.49866
104.044	138.72	259.871	1.77338
104.044	138.72	262.064	2.04288
104.044	138.72	264.256	2.30657
104.044	138.72	266.449	2.56396
104.044	138.72	268.641	2.81457
104.044	138.72	270.833	3.05802
104.044	138.72	273.026	3.29394
104.044	138.72	275.218	3.52201
104.044	138.72	277.411	3.7419
104.044	138.72	279.603	3.95333
104.044	138.72	281.795	4.15607
104.044	138.72	283.988	4.3498
104.044	138.72	286.18	4.5343
104.044	138.72	288.373	4.7093
104.044	138.72	290.565	4.87455
104.044	138.72	292.758	5.02979
104.044	138.72	294.95	5.17481
104.044	138.72	297.142	5.30933
104.044	138.72	299.335	5.43317
104.044	138.72	301.527	5.54607
104.044	138.72	303.72	5.64785
104.044	138.72	305.912	5.73836
104.044	138.72	308.105	5.81736
104.044	138.72	310.297	5.88475
104.044	138.72	312.489	5.9404
104.044	138.72	314.682	5.98418
104.044	138.72	316.874	6.01599
104.044	140.148	55.9762	6.03609
104.044	140.148	58.1686	6.04406
104.044	140.148	60.361	6.03983
104.044	140.148	62.5535	6.0234
104.044	140.148	64.7459	5.99481
104.044	140.148	66.9383	5.95407
104.044	140.148	69.1307	5.90126
104.044	140.148	71.3231	5.83642
104.044	140.148	73.5156	5.7597
104.044	140.148	75.708	5.67118
104.044	140.148	77.9004	5.57102
104.044	140.148	80.0928	5.45933
104.044	140.148	82.2852	5.33629
104.044	140.148	84.4777	5.20208
104.044	140.148	86.6701	5.05688
104.044	140.148	88.8625	4.90089
104.044	140.148	91.0549	4.73427
104.044	140.148	93.2473	4.55726
104.044	140.148	95.4398	4.37006
104.044	140.148	97.6322	4.17284
104.044	140.148	99.8246	3.96587
104.044	140.148	102.017	3.74938
104.044	140.148	104.209	3.52361
104.044	140.148	106.402	3.28891
104.044	140.148	108.594	3.04556
104.044	140.148	110.787	2.79399
104.044	140.148	112.979	2.53464
104.044	140.148	115.172	2.26806
104.044	140.148	117.364	1.99486
104.044	140.148	119.556	1.71573
104.044	140.148	121.749	1.43143
104.044	140.148	123.941	1.14279
104.044	140.148	126.134	0.850721
104.044	140.148	128.326	0.556158
104.044	140.148	130.518	0.260085
104.044	140.148	132.711	-0.03649
104.044	140.148	134.903	-0.332544
104.044	140.148	137.096	-0.627054
104.044	140.148	139.288	-0.918999
104.044	140.148	141.481	-1.20737
104.044	140.148	143.673	-1.49116
104.044	140.148	145.865	-1.76938
104.044	140.148	148.058	-2.04104
104.044	140.148	150.25	-2.30516
104.044	140.148	152.443	-2.56075
104.044	140.148	154.635	-2.80683
104.044	140.148	156.828	-3.04241
104.044	140.148	159.02	-3.26646
104.044	140.148	161.212	-3.47789
104.044	140.148	163.405	-3.6756
104.044	140.148	165.597	-3.85847
104.044	140.148	167.79	-4.0255
104.044	140.148	169.982	-4.17576
104.044	140.148	172.174	-4.30857
104.044	140.148	174.367	-4.42356
104.044	140.148	176.559	-4.52062
104.044	140.148	178.752	-4.59996
104.044	140.148	180.944	-4.66198
104.044	140.148	183.137	-4.70729
104.044	140.148	185.329	-4.73647
104.044	140.148	187.521	-4.75019
104.044	140.148	189.714	-4.74898
104.044	140.148	191.906	-4.73322
104.044	140.148	194.099	-4.70308
104.044	140.148	196.291	-4.65868
104.044	140.148	198.483	-4.59991
104.044	140.148	200.676	-4.52666
104.044	140.148	202.868	-4.43879
104.044	140.148	205.061	-4.33615
104.044	140.148	207.253	-4.21866
104.044	140.148	209.446	-4.0862
104.044	140.148	211.638	-3.93863
104.044	140.148	213.83	-3.77588
104.044	140.148	216.023	-3.59791
104.044	140.148	218.215	-3.40488
104.044	140.148	220.408	-3.19726
104.044	140.148	222.6	-2.9758
104.044	140.148	224.793	-2.74146
104.044	140.148	226.985	-2.49555
104.044	140.148	229.177	-2.23937
104.044	140.148	231.37	-1.97431
104.044	140.148	233.562	-1.70171
104.044	140.148	235.755	-1.42284
104.044	140.148	237.947	-1.13892
104.044	140.148	240.139	-0.851114
104.044	140.148	242.332	-0.560539
104.044	140.148	244.524	-0.268281
104.044	140.148	246.717	0.0245991
104.044	140.148	248.909	0.317079
104.044	140.148	251.102	0.608181
104.044	140.148	253.294	0.896976
104.044	140.148	255.486	1.1826
104.044	140.148	257.679	1.46425
104.044	140.148	259.871	1.74122
104.044	140.148	262.064	2.01286
104.044	140.148	264.256	2.27858
104.044	140.148	266.449	2.5379
104.044	140.148	268.641	2.79035
104.044	140.148	270.833	3.03555
104.044	140.148	273.026	3.27312
104.044	140.148	275.218	3.50276
104.044	140.148	277.411	3.72418
104.044	140.148	279.603	3.93711
104.044	140.148	281.795	4.14124
104.044	140.148	283.988	4.33634
104.044	140.148	286.18	4.52212
104.044	140.148	288.373	4.69839
104.044	140.148	290.565	4.86485
104.044	140.148	292.758	5.02125
104.044	140.148	294.95	5.16738
104.044	140.148	297.142	5.30296
104.044	140.148	299.335	5.42778
104.044	140.148	301.527	5.54163
104.044	140.148	303.72	5.64427
104.044	140.148	305.912	5.73555
104.044	140.148	308.105	5.81529
104.044	140.148	310.297	5.88333
104.044	140.148	312.489	5.93952
104.044	140.148	314.682	5.98377
104.044	140.148	316.874	6.01599
104.044	141.575	55.9762	6.03661
104.044	141.575	58.1686	6.04481
104.044	141.575	60.361	6.04071
104.044	141.575	62.5535	6.02435
104.044	141.575	64.7459	5.99574
104.044	141.575	66.9383	5.9549
104.044	141.575	69.1307	5.9019
104.044	141.575	71.3231	5.83681
104.044	141.575	73.5156	5.75972
104.044	141.575	75.708	5.67076
104.044	141.575	77.9004	5.57007
104.044	141.575	80.0928	5.45778
104.044	141.575	82.2852	5.33407
104.044	141.575	84.4777	5.19911
104.044	141.575	86.6701	5.05308
104.044	141.575	88.8625	4.89617
104.044	141.575	91.0549	4.72855
104.044	141.575	93.2473	4.55045
104.044	141.575	95.4398	4.36203
104.044	141.575	97.6322	4.1635
104.044	141.575	99.8246	3.95509
104.044	141.575	102.017	3.73703
104.044	141.575	104.209	3.5095
104.044	141.575	106.402	3.27286
104.044	141.575	108.594	3.02737
104.044	141.575	110.787	2.77347
104.044	141.575	112.979	2.51157
104.044	141.575	115.172	2.24223
104.044	141.575	117.364	1.96605
104.044	141.575	119.556	1.68374
104.044	141.575	121.749	1.39608
104.044	141.575	123.941	1.10393
104.044	141.575	126.134	0.808206
104.044	141.575	128.326	0.509878
104.044	141.575	130.518	0.209958
104.044	141.575	132.711	-0.0905252
104.044	141.575	134.903	-0.390529
104.044	141.575	137.096	-0.689015
104.044	141.575	139.288	-0.984946
104.044	141.575	141.481	-1.27731
104.044	141.575	143.673	-1.56508
104.044	141.575	145.865	-1.84726
104.044	141.575	148.058	-2.12285
104.044	141.575	150.25	-2.39083
104.044	141.575	152.443	-2.6502
104.044	141.575	154.635	-2.89992
104.044	141.575	156.828	-3.13896
104.044	141.575	159.02	-3.36623
104.044	141.575	161.212	-3.58063
104.044	141.575	163.405	-3.78099
104.044	141.575	165.597	-3.9661
104.044	141.575	167.79	-4.13494
104.044	141.575	169.982	-4.28657
104.044	141.575	172.174	-4.42026
104.044	141.575	174.367	-4.53567
104.044	141.575	176.559	-4.63275
104.044	141.575	178.752	-4.71175
104.044	141.575	180.944	-4.7731
104.044	141.575	183.137	-4.81748
104.044	141.575	185.329	-4.84552
104.044	141.575	187.521	-4.85796
104.044	141.575	189.714	-4.85533
104.044	141.575	191.906	-4.83802
104.044	141.575	194.099	-4.80626
104.044	141.575	196.291	-4.7601
104.044	141.575	198.483	-4.69942
104.044	141.575	200.676	-4.62416
104.044	141.575	202.868	-4.53417
104.044	141.575	205.061	-4.4294
104.044	141.575	207.253	-4.30976
104.044	141.575	209.446	-4.17524
104.044	141.575	211.638	-4.02573
104.044	141.575	213.83	-3.86107
104.044	141.575	216.023	-3.68122
104.044	141.575	218.215	-3.48628
104.044	141.575	220.408	-3.2766
104.044	141.575	222.6	-3.05289
104.044	141.575	224.793	-2.8162
104.044	141.575	226.985	-2.56776
104.044	141.575	229.177	-2.30895
104.044	141.575	231.37	-2.04117
104.044	141.575	233.562	-1.7658
104.044	141.575	235.755	-1.48413
104.044	141.575	237.947	-1.19739
104.044	141.575	240.139	-0.906756
104.044	141.575	242.332	-0.613364
104.044	141.575	244.524	-0.31831
104.044	141.575	246.717	-0.0226699
104.044	141.575	248.909	0.272518
104.044	141.575	251.102	0.566256
104.044	141.575	253.294	0.857605
104.044	141.575	255.486	1.14569
104.044	141.575	257.679	1.4297
104.044	141.575	259.871	1.70892
104.044	141.575	262.064	1.9827
104.044	141.575	264.256	2.25046
104.044	141.575	266.449	2.51172
104.044	141.575	268.641	2.76602
104.044	141.575	270.833	3.01295
104.044	141.575	273.026	3.25219
104.044	141.575	275.218	3.48344
104.044	141.575	277.411	3.7064
104.044	141.575	279.603	3.92077
104.044	141.575	281.795	4.12632
104.044	141.575	283.988	4.32279
104.044	141.575	286.18	4.50992
104.044	141.575	288.373	4.68745
104.044	141.575	290.565	4.85512
104.044	141.575	292.758	5.01273
104.044	141.575	294.95	5.15997
104.044	141.575	297.142	5.29664
104.044	141.575	299.335	5.42246
104.044	141.575	301.527	5.53725
104.044	141.575	303.72	5.64078
104.044	141.575	305.912	5.73286
104.044	141.575	308.105	5.81333
104.044	141.575	310.297	5.88204
104.044	141.575	312.489	5.9388
104.044	141.575	314.682	5.98354
104.044	141.575	316.874	6.01617
104.044	143.002	55.9762	6.0373
104.044	143.002	58.1686	6.04574
104.044	143.002	60.361	6.04182
104.044	143.002	62.5535	6.02554
104.044	143.002	64.7459	5.9969
104.044	143.002	66.9383	5.95596
104.044	143.002	69.1307	5.90278
104.044	143.002	71.3231	5.8374
104.044	143.002	73.5156	5.75998
104.044	143.002	75.708	5.67058
104.044	143.002	77.9004	5.56937
104.044	143.002	80.0928	5.45649
104.044	143.002	82.2852	5.33211
104.044	143.002	84.4777	5.1964
104.044	143.002	86.6701	5.04955
104.044	143.002	88.8625	4.89173
104.044	143.002	91.0549	4.72313
104.044	143.002	93.2473	4.54395
104.044	143.002	95.4398	4.35434
104.044	143.002	97.6322	4.15452
104.044	143.002	99.8246	3.94469
104.044	143.002	102.017	3.72503
104.044	143.002	104.209	3.49575
104.044	143.002	106.402	3.25715
104.044	143.002	108.594	3.00954
104.044	143.002	110.787	2.75325
104.044	143.002	112.979	2.48876
104.044	143.002	115.172	2.21659
104.044	143.002	117.364	1.93737
104.044	143.002	119.556	1.65179
104.044	143.002	121.749	1.36067
104.044	143.002	123.941	1.0649
104.044	143.002	126.134	0.765409
104.044	143.002	128.326	0.463205
104.044	143.002	130.518	0.159327
104.044	143.002	132.711	-0.145174
104.044	143.002	134.903	-0.449232
104.044	143.002	137.096	-0.751789
104.044	143.002	139.288	-1.0518
104.044	143.002	141.481	-1.34825
104.044	143.002	143.673	-1.6401
104.044	143.002	145.865	-1.92635
104.044	143.002	148.058	-2.20597
104.044	143.002	150.25	-2.47794
104.044	143.002	152.443	-2.7412
104.044	143.002	154.635	-2.99471
104.044	143.002	156.828	-3.23733
104.044	143.002	159.02	-3.46798
104.044	143.002	161.212	-3.68545
104.044	143.002	163.405	-3.8885
104.044	143.002	165.597	-4.07594
104.044	143.002	167.79	-4.2466
104.044	143.002	169.982	-4.39952
104.044	143.002	172.174	-4.53407
104.044	143.002	174.367	-4.64988
104.044	143.002	176.559	-4.74694
104.044	143.002	178.752	-4.82555
104.044	143.002	180.944	-4.88621
104.044	143.002	183.137	-4.92961
104.044	143.002	185.329	-4.95649
104.044	143.002	187.521	-4.96756
104.044	143.002	189.714	-4.96343
104.044	143.002	191.906	-4.94454
104.044	143.002	194.099	-4.91103
104.044	143.002	196.291	-4.86299
104.044	143.002	198.483	-4.80027
104.044	143.002	200.676	-4.72279
104.044	143.002	202.868	-4.63048
104.044	143.002	205.061	-4.52328
104.044	143.002	207.253	-4.40127
104.044	143.002	209.446	-4.26446
104.044	143.002	211.638	-4.11273
104.044	143.002	213.83	-3.94601
104.044	143.002	216.023	-3.76414
104.044	143.002	218.215	-3.56716
104.044	143.002	220.408	-3.35537
104.044	143.002	222.6	-3.12946
104.044	143.002	224.793	-2.8904
104.044	143.002	226.985	-2.63947
104.044	143.002	229.177	-2.37808
104.044	143.002	231.37	-2.10766
104.044	143.002	233.562	-1.82959
104.044	143.002	235.755	-1.54518
104.044	143.002	237.947	-1.25568
104.044	143.002	240.139	-0.962281
104.044	143.002	242.332	-0.666112
104.044	143.002	244.524	-0.3683
104.044	143.002	246.717	-0.0699265
104.044	143.002	248.909	0.227947
104.044	143.002	251.102	0.524308
104.044	143.002	253.294	0.818203
104.044	143.002	255.486	1.10874
104.044	143.002	257.679	1.39511
104.044	143.002	259.871	1.67658
104.044	143.002	262.064	1.9525
104.044	143.002	264.256	2.2223
104.044	143.002	266.449	2.48549
104.044	143.002	268.641	2.74161
104.044	143.002	270.833	2.99032
104.044	143.002	273.026	3.23124
104.044	143.002	275.218	3.46409
104.044	143.002	277.411	3.68855
104.044	143.002	279.603	3.90442
104.044	143.002	281.795	4.11138
104.044	143.002	283.988	4.30922
104.044	143.002	286.18	4.49769
104.044	143.002	288.373	4.67651
104.044	143.002	290.565	4.84545
104.044	143.002	292.758	5.00422
104.044	143.002	294.95	5.15262
104.044	143.002	297.142	5.29037
104.044	143.002	299.335	5.41723
104.044	143.002	301.527	5.53296
104.044	143.002	303.72	5.6374
104.044	143.002	305.912	5.73031
104.044	143.002	308.105	5.81153
104.044	143.002	310.297	5.88088
104.044	143.002	312.489	5.93826
104.044	143.002	314.682	5.98351
104.044	143.002	316.874	6.01653
104.044	144.429	55.9762	6.03821
104.044	144.429	58.1686	6.0469
104.044	144.429	60.361	6.04316
104.044	144.429	62.5535	6.02696
104.044	144.429	64.7459	5.99829
104.044	144.429	66.9383	5.95727
104.044	144.429	69.1307	5.90389
104.044	144.429	71.3231	5.83826
104.044	144.429	73.5156	5.76047
104.044	144.429	75.708	5.67066
104.044	144.429	77.9004	5.56893
104.044	144.429	80.0928	5.45549
104.044	144.429	82.2852	5.33043
104.044	144.429	84.4777	5.194
104.044	144.429	86.6701	5.04633
104.044	144.429	88.8625	4.88763
104.044	144.429	91.0549	4.71805
104.044	144.429	93.2473	4.53781
104.044	144.429	95.4398	4.34704
104.044	144.429	97.6322	4.14593
104.044	144.429	99.8246	3.93468
104.044	144.429	102.017	3.71345
104.044	144.429	104.209	3.48243
104.044	144.429	106.402	3.2419
104.044	144.429	108.594	2.9921
104.044	144.429	110.787	2.73343
104.044	144.429	112.979	2.46631
104.044	144.429	115.172	2.19126
104.044	144.429	117.364	1.90891
104.044	144.429	119.556	1.61998
104.044	144.429	121.749	1.32532
104.044	144.429	123.941	1.02581
104.044	144.429	126.134	0.722446
104.044	144.429	128.326	0.416257
104.044	144.429	130.518	0.108309
104.044	144.429	132.711	-0.200311
104.044	144.429	134.903	-0.508515
104.044	144.429	137.096	-0.815234
104.044	144.429	139.288	-1.11941
104.044	144.429	141.481	-1.42001
104.044	144.429	143.673	-1.71603
104.044	144.429	145.865	-2.00643
104.044	144.429	148.058	-2.29019
104.044	144.429	150.25	-2.56625
104.044	144.429	152.443	-2.83354
104.044	144.429	154.635	-3.09092
104.044	144.429	156.828	-3.33728
104.044	144.429	159.02	-3.57139
104.044	144.429	161.212	-3.79201
104.044	144.429	163.405	-3.99784
104.044	144.429	165.597	-4.18757
104.044	144.429	167.79	-4.36007
104.044	144.429	169.982	-4.5143
104.044	144.429	172.174	-4.64965
104.044	144.429	174.367	-4.7658
104.044	144.429	176.559	-4.86278
104.044	144.429	178.752	-4.94098
104.044	144.429	180.944	-5.00092
104.044	144.429	183.137	-5.04331
104.044	144.429	185.329	-5.06898
104.044	144.429	187.521	-5.07865
104.044	144.429	189.714	-5.073
104.044	144.429	191.906	-5.05244
104.044	144.429	194.099	-5.01715
104.044	144.429	196.291	-4.96712
104.044	144.429	198.483	-4.90223
104.044	144.429	200.676	-4.82238
104.044	144.429	202.868	-4.72751
104.044	144.429	205.061	-4.61771
104.044	144.429	207.253	-4.49302
104.044	144.429	209.446	-4.35362
104.044	144.429	211.638	-4.19944
104.044	144.429	213.83	-4.03042
104.044	144.429	216.023	-3.84639
104.044	144.429	218.215	-3.64727
104.044	144.429	220.408	-3.43333
104.044	144.429	222.6	-3.20519
104.044	144.429	224.793	-2.9638
104.044	144.429	226.985	-2.71044
104.044	144.429	229.177	-2.44656
104.044	144.429	231.37	-2.17356
104.044	144.429	233.562	-1.89288
104.044	144.429	235.755	-1.60582
104.044	144.429	237.947	-1.31364
104.044	144.429	240.139	-1.01753
104.044	144.429	242.332	-0.718638
104.044	144.429	244.524	-0.418107
104.044	144.429	246.717	-0.117036
104.044	144.429	248.909	0.183498
104.044	144.429	251.102	0.482465
104.044	144.429	253.294	0.778889
104.044	144.429	255.486	1.07187
104.044	144.429	257.679	1.36059
104.044	144.429	259.871	1.6443
104.044	144.429	262.064	1.92236
104.044	144.429	264.256	2.19419
104.044	144.429	266.449	2.45931
104.044	144.429	268.641	2.71728
104.044	144.429	270.833	2.96772
104.044	144.429	273.026	3.21029
104.044	144.429	275.218	3.44474
104.044	144.429	277.411	3.67075
104.044	144.429	279.603	3.88806
104.044	144.429	281.795	4.09647
104.044	144.429	283.988	4.2957
104.044	144.429	286.18	4.48548
104.044	144.429	288.373	4.66559
104.044	144.429	290.565	4.8358
104.044	144.429	292.758	4.99578
104.044	144.429	294.95	5.14532
104.044	144.429	297.142	5.28418
104.044	144.429	299.335	5.41207
104.044	144.429	301.527	5.52881
104.044	144.429	303.72	5.63415
104.044	144.429	305.912	5.72791
104.044	144.429	308.105	5.80988
104.044	144.429	310.297	5.8799
104.044	144.429	312.489	5.93787
104.044	144.429	314.682	5.98364
104.044	144.429	316.874	6.0171
104.044	145.856	55.9762	6.03932
104.044	145.856	58.1686	6.04827
104.044	145.856	60.361	6.04468
104.044	145.856	62.5535	6.02858
104.044	145.856	64.7459	5.99992
104.044	145.856	66.9383	5.95879
104.044	145.856	69.1307	5.90523
104.044	145.856	71.3231	5.83937
104.044	145.856	73.5156	5.76122
104.044	145.856	75.708	5.67099
104.044	145.856	77.9004	5.56878
104.044	145.856	80.0928	5.45474
104.044	145.856	82.2852	5.32907
104.044	145.856	84.4777	5.19189
104.044	145.856	86.6701	5.04344
104.044	145.856	88.8625	4.88386
104.044	145.856	91.0549	4.71335
104.044	145.856	93.2473	4.53205
104.044	145.856	95.4398	4.34015
104.044	145.856	97.6322	4.1378
104.044	145.856	99.8246	3.92513
104.044	145.856	102.017	3.70235
104.044	145.856	104.209	3.46964
104.044	145.856	106.402	3.22714
104.044	145.856	108.594	2.9752
104.044	145.856	110.787	2.71411
104.044	145.856	112.979	2.44432
104.044	145.856	115.172	2.16633
104.044	145.856	117.364	1.88079
104.044	145.856	119.556	1.58843
104.044	145.856	121.749	1.29012
104.044	145.856	123.941	0.986783
104.044	145.856	126.134	0.679435
104.044	145.856	128.326	0.369149
104.044	145.856	130.518	0.0570263
104.044	145.856	132.711	-0.255813
104.044	145.856	134.903	-0.568253
104.044	145.856	137.096	-0.879205
104.044	145.856	139.288	-1.1876
104.044	145.856	141.481	-1.49242
104.044	145.856	143.673	-1.79265
104.044	145.856	145.865	-2.08727
104.044	145.856	148.058	-2.37524
104.044	145.856	150.25	-2.65546
104.044	145.856	152.443	-2.92688
104.044	145.856	154.635	-3.18826
104.044	145.856	156.828	-3.43842
104.044	145.856	159.02	-3.67609
104.044	145.856	161.212	-3.89993
104.044	145.856	163.405	-4.10857
104.044	145.856	165.597	-4.30063
104.044	145.856	167.79	-4.47491
104.044	145.856	169.982	-4.6304
104.044	145.856	172.174	-4.7665
104.044	145.856	174.367	-4.88296
104.044	145.856	176.559	-4.97984
104.044	145.856	178.752	-5.05757
104.044	145.856	180.944	-5.11676
104.044	145.856	183.137	-5.15814
104.044	145.856	185.329	-5.18257
104.044	145.856	187.521	-5.19086
104.044	145.856	189.714	-5.18363
104.044	145.856	191.906	-5.16137
104.044	145.856	194.099	-5.12424
104.044	145.856	196.291	-5.07218
104.044	145.856	198.483	-5.00505
104.044	145.856	200.676	-4.92272
104.044	145.856	202.868	-4.82514
104.044	145.856	205.061	-4.71245
104.044	145.856	207.253	-4.58487
104.044	145.856	209.446	-4.44258
104.044	145.856	211.638	-4.28572
104.044	145.856	213.83	-4.1142
104.044	145.856	216.023	-3.92779
104.044	145.856	218.215	-3.72642
104.044	145.856	220.408	-3.51027
104.044	145.856	222.6	-3.27988
104.044	145.856	224.793	-3.0362
104.044	145.856	226.985	-2.78049
104.044	145.856	229.177	-2.51418
104.044	145.856	231.37	-2.23872
104.044	145.856	233.562	-1.95551
104.044	145.856	235.755	-1.66588
104.044	145.856	237.947	-1.3711
104.044	145.856	240.139	-1.07235
104.044	145.856	242.332	-0.770803
104.044	145.856	244.524	-0.467602
104.044	145.856	246.717	-0.163868
104.044	145.856	248.909	0.139298
104.044	145.856	251.102	0.440847
104.044	145.856	253.294	0.739784
104.044	145.856	255.486	1.03519
104.044	145.856	257.679	1.32624
104.044	145.856	259.871	1.61219
104.044	145.856	262.064	1.89238
104.044	145.856	264.256	2.16623
104.044	145.856	266.449	2.43327
104.044	145.856	268.641	2.69306
104.044	145.856	270.833	2.94522
104.044	145.856	273.026	3.18947
104.044	145.856	275.218	3.42547
104.044	145.856	277.411	3.653
104.044	145.856	279.603	3.87181
104.044	145.856	281.795	4.08161
104.044	145.856	283.988	4.28223
104.044	145.856	286.18	4.47336
104.044	145.856	288.373	4.65478
104.044	145.856	290.565	4.82623
104.044	145.856	292.758	4.98742
104.044	145.856	294.95	5.13812
104.044	145.856	297.142	5.27809
104.044	145.856	299.335	5.40706
104.044	145.856	301.527	5.52476
104.044	145.856	303.72	5.63103
104.044	145.856	305.912	5.72564
104.044	145.856	308.105	5.80838
104.044	145.856	310.297	5.8791
104.044	145.856	312.489	5.93766
104.044	145.856	314.682	5.98395
104.044	145.856	316.874	6.01788
104.044	147.283	55.9762	6.04063
104.044	147.283	58.1686	6.04984
104.044	147.283	60.361	6.04646
104.044	147.283	62.5535	6.03041
104.044	147.283	64.7459	6.00178
104.044	147.283	66.9383	5.96057
104.044	147.283	69.1307	5.90683
104.044	147.283	71.3231	5.84071
104.044	147.283	73.5156	5.76225
104.044	147.283	75.708	5.67159
104.044	147.283	77.9004	5.56888
104.044	147.283	80.0928	5.4543
104.044	147.283	82.2852	5.32798
104.044	147.283	84.4777	5.19011
104.044	147.283	86.6701	5.04088
104.044	147.283	88.8625	4.88046
104.044	147.283	91.0549	4.70902
104.044	147.283	93.2473	4.52671
104.044	147.283	95.4398	4.3337
104.044	147.283	97.6322	4.13014
104.044	147.283	99.8246	3.91613
104.044	147.283	102.017	3.69183
104.044	147.283	104.209	3.45738
104.044	147.283	106.402	3.21298
104.044	147.283	108.594	2.95887
104.044	147.283	110.787	2.69538
104.044	147.283	112.979	2.42288
104.044	147.283	115.172	2.14191
104.044	147.283	117.364	1.85312
104.044	147.283	119.556	1.55726
104.044	147.283	121.749	1.25521
104.044	147.283	123.941	0.947933
104.044	147.283	126.134	0.636494
104.044	147.283	128.326	0.321999
104.044	147.283	130.518	0.00559599
104.044	147.283	132.711	-0.311558
104.044	147.283	134.903	-0.628315
104.044	147.283	137.096	-0.943565
104.044	147.283	139.288	-1.25624
104.044	147.283	141.481	-1.56531
104.044	147.283	143.673	-1.86978
104.044	147.283	145.865	-2.16864
104.044	147.283	148.058	-2.46085
104.044	147.283	150.25	-2.74533
104.044	147.283	152.443	-3.0209
104.044	147.283	154.635	-3.28633
104.044	147.283	156.828	-3.54038
104.044	147.283	159.02	-3.78166
104.044	147.283	161.212	-4.00875
104.044	147.283	163.405	-4.22023
104.044	147.283	165.597	-4.41461
104.044	147.283	167.79	-4.59065
104.044	147.283	169.982	-4.74735
104.044	147.283	172.174	-4.88412
104.044	147.283	174.367	-5.00081
104.044	147.283	176.559	-5.09756
104.044	147.283	178.752	-5.17483
104.044	147.283	180.944	-5.23325
104.044	147.283	183.137	-5.27362
104.044	147.283	185.329	-5.29679
104.044	147.283	187.521	-5.30365
104.044	147.283	189.714	-5.29488
104.044	147.283	191.906	-5.27091
104.044	147.283	194.099	-5.23193
104.044	147.283	196.291	-5.17783
104.044	147.283	198.483	-5.1084
104.044	147.283	200.676	-5.02349
104.044	147.283	202.868	-4.92308
104.044	147.283	205.061	-4.80737
104.044	147.283	207.253	-4.67664
104.044	147.283	209.446	-4.53128
104.044	147.283	211.638	-4.37145
104.044	147.283	213.83	-4.19714
104.044	147.283	216.023	-4.00821
104.044	147.283	218.215	-3.80447
104.044	147.283	220.408	-3.58602
104.044	147.283	222.6	-3.35338
104.044	147.283	224.793	-3.10746
104.044	147.283	226.985	-2.84946
104.044	147.283	229.177	-2.58083
104.044	147.283	231.37	-2.30297
104.044	147.283	233.562	-2.01734
104.044	147.283	235.755	-1.72524
104.044	147.283	237.947	-1.42793
104.044	147.283	240.139	-1.12662
104.044	147.283	242.332	-0.822476
104.044	147.283	244.524	-0.516653
104.044	147.283	246.717	-0.210296
104.044	147.283	248.909	0.0954706
104.044	147.283	251.102	0.399575
104.044	147.283	253.294	0.701007
104.044	147.283	255.486	0.998826
104.044	147.283	257.679	1.29219
104.044	147.283	259.871	1.58035
104.044	147.283	262.064	1.86265
104.044	147.283	264.256	2.13851
104.044	147.283	266.449	2.40745
104.044	147.283	268.641	2.66904
104.044	147.283	270.833	2.92293
104.044	147.283	273.026	3.16881
104.044	147.283	275.218	3.40637
104.044	147.283	277.411	3.6354
104.044	147.283	279.603	3.85566
104.044	147.283	281.795	4.06688
104.044	147.283	283.988	4.26887
104.044	147.283	286.18	4.46134
104.044	147.283	288.373	4.64405
104.044	147.283	290.565	4.81676
104.044	147.283	292.758	4.97917
104.044	147.283	294.95	5.13105
104.044	147.283	297.142	5.27213
104.044	147.283	299.335	5.40216
104.044	147.283	301.527	5.52086
104.044	147.283	303.72	5.62806
104.044	147.283	305.912	5.72352
104.044	147.283	308.105	5.80704
104.044	147.283	310.297	5.87848
104.044	147.283	312.489	5.93766
104.044	147.283	314.682	5.98446
104.044	147.283	316.874	6.01883
104.044	148.711	55.9762	6.04215
104.044	148.711	58.1686	6.05165
104.044	148.711	60.361	6.04842
104.044	148.711	62.5535	6.03248
104.044	148.711	64.7459	6.00387
104.044	148.711	66.9383	5.96256
104.044	148.711	69.1307	5.90869
104.044	148.711	71.3231	5.84231
104.044	148.711	73.5156	5.76351
104.044	148.711	75.708	5.67247
104.044	148.711	77.9004	5.56929
104.044	148.711	80.0928	5.45415
104.044	148.711	82.2852	5.32721
104.044	148.711	84.4777	5.18866
104.044	148.711	86.6701	5.03869
104.044	148.711	88.8625	4.87744
104.044	148.711	91.0549	4.70509
104.044	148.711	93.2473	4.52184
104.044	148.711	95.4398	4.32774
104.044	148.711	97.6322	4.12299
104.044	148.711	99.8246	3.90767
104.044	148.711	102.017	3.68187
104.044	148.711	104.209	3.44577
104.044	148.711	106.402	3.19948
104.044	148.711	108.594	2.94321
104.044	148.711	110.787	2.67729
104.044	148.711	112.979	2.40209
104.044	148.711	115.172	2.11811
104.044	148.711	117.364	1.82602
104.044	148.711	119.556	1.52657
104.044	148.711	121.749	1.22069
104.044	148.711	123.941	0.90938
104.044	148.711	126.134	0.593738
104.044	148.711	128.326	0.274925
104.044	148.711	130.518	-0.0458652
104.044	148.711	132.711	-0.367426
104.044	148.711	134.903	-0.688576
104.044	148.711	137.096	-1.00818
104.044	148.711	139.288	-1.32515
104.044	148.711	141.481	-1.63849
104.044	148.711	143.673	-1.9472
104.044	148.711	145.865	-2.2503
104.044	148.711	148.058	-2.54677
104.044	148.711	150.25	-2.83547
104.044	148.711	152.443	-3.11525
104.044	148.711	154.635	-3.38478
104.044	148.711	156.828	-3.6427
104.044	148.711	159.02	-3.8876
104.044	148.711	161.212	-4.11796
104.044	148.711	163.405	-4.33226
104.044	148.711	165.597	-4.52893
104.044	148.711	167.79	-4.70667
104.044	148.711	169.982	-4.86451
104.044	148.711	172.174	-5.00192
104.044	148.711	174.367	-5.1188
104.044	148.711	176.559	-5.21539
104.044	148.711	178.752	-5.29217
104.044	148.711	180.944	-5.34981
104.044	148.711	183.137	-5.38916
104.044	148.711	185.329	-5.41111
104.044	148.711	187.521	-5.41653
104.044	148.711	189.714	-5.40621
104.044	148.711	191.906	-5.38056
104.044	148.711	194.099	-5.33975
104.044	148.711	196.291	-5.28363
104.044	148.711	198.483	-5.21194
104.044	148.711	200.676	-5.12445
104.044	148.711	202.868	-5.02112
104.044	148.711	205.061	-4.90226
104.044	148.711	207.253	-4.76823
104.044	148.711	209.446	-4.61957
104.044	148.711	211.638	-4.45656
104.044	148.711	213.83	-4.27929
104.044	148.711	216.023	-4.0876
104.044	148.711	218.215	-3.88135
104.044	148.711	220.408	-3.66056
104.044	148.711	222.6	-3.42565
104.044	148.711	224.793	-3.1775
104.044	148.711	226.985	-2.91728
104.044	148.711	229.177	-2.64638
104.044	148.711	231.37	-2.36625
104.044	148.711	233.562	-2.07828
104.044	148.711	235.755	-1.78379
104.044	148.711	237.947	-1.48404
104.044	148.711	240.139	-1.18023
104.044	148.711	242.332	-0.873539
104.044	148.711	244.524	-0.565139
104.044	148.711	246.717	-0.256197
104.044	148.711	248.909	0.0521415
104.044	148.711	251.102	0.35878
104.044	148.711	253.294	0.662678
104.044	148.711	255.486	0.96289
104.044	148.711	257.679	1.25855
104.044	148.711	259.871	1.54891
104.044	148.711	262.064	1.83329
104.044	148.711	264.256	2.11113
104.044	148.711	266.449	2.38194
104.044	148.711	268.641	2.64533
104.044	148.711	270.833	2.9009
104.044	148.711	273.026	3.14837
104.044	148.711	275.218	3.38749
104.044	148.711	277.411	3.61801
104.044	148.711	279.603	3.83968
104.044	148.711	281.795	4.05233
104.044	148.711	283.988	4.25566
104.044	148.711	286.18	4.44944
104.044	148.711	288.373	4.63345
104.044	148.711	290.565	4.80742
104.044	148.711	292.758	4.97107
104.044	148.711	294.95	5.12411
104.044	148.711	297.142	5.26632
104.044	148.711	299.335	5.39741
104.044	148.711	301.527	5.51712
104.044	148.711	303.72	5.62525
104.044	148.711	305.912	5.72159
104.044	148.711	308.105	5.80588
104.044	148.711	310.297	5.87801
104.044	148.711	312.489	5.93782
104.044	148.711	314.682	5.98519
104.044	148.711	316.874	6.01997
104.044	150.138	55.9762	6.04388
104.044	150.138	58.1686	6.05363
104.044	150.138	60.361	6.05062
104.044	150.138	62.5535	6.03477
104.044	150.138	64.7459	6.00616
104.044	150.138	66.9383	5.96481
104.044	150.138	69.1307	5.91078
104.044	150.138	71.3231	5.84414
104.044	150.138	73.5156	5.76506
104.044	150.138	75.708	5.6736
104.044	150.138	77.9004	5.56996
104.044	150.138	80.0928	5.4543
104.044	150.138	82.2852	5.32677
104.044	150.138	84.4777	5.18755
104.044	150.138	86.6701	5.03686
104.044	150.138	88.8625	4.87483
104.044	150.138	91.0549	4.70164
104.044	150.138	93.2473	4.5174
104.044	150.138	95.4398	4.3223
104.044	150.138	97.6322	4.11639
104.044	150.138	99.8246	3.8998
104.044	150.138	102.017	3.67258
104.044	150.138	104.209	3.43483
104.044	150.138	106.402	3.18669
104.044	150.138	108.594	2.9283
104.044	150.138	110.787	2.65995
104.044	150.138	112.979	2.38204
104.044	150.138	115.172	2.09502
104.044	150.138	117.364	1.79957
104.044	150.138	119.556	1.49648
104.044	150.138	121.749	1.18669
104.044	150.138	123.941	0.871238
104.044	150.138	126.134	0.551281
104.044	150.138	128.326	0.228038
104.044	150.138	130.518	-0.0972433
104.044	150.138	132.711	-0.423306
104.044	150.138	134.903	-0.748917
104.044	150.138	137.096	-1.07291
104.044	150.138	139.288	-1.39421
104.044	150.138	141.481	-1.71179
104.044	150.138	143.673	-2.02472
104.044	150.138	145.865	-2.33203
104.044	150.138	148.058	-2.63271
104.044	150.138	150.25	-2.92562
104.044	150.138	152.443	-3.20955
104.044	150.138	154.635	-3.48313
104.044	150.138	156.828	-3.74492
104.044	150.138	159.02	-3.9934
104.044	150.138	161.212	-4.22699
104.044	150.138	163.405	-4.44402
104.044	150.138	165.597	-4.64294
104.044	150.138	167.79	-4.82233
104.044	150.138	169.982	-4.98123
104.044	150.138	172.174	-5.11921
104.044	150.138	174.367	-5.23624
104.044	150.138	176.559	-5.33263
104.044	150.138	178.752	-5.40894
104.044	150.138	180.944	-5.46583
104.044	150.138	183.137	-5.50417
104.044	150.138	185.329	-5.52489
104.044	150.138	187.521	-5.52891
104.044	150.138	189.714	-5.51705
104.044	150.138	191.906	-5.48978
104.044	150.138	194.099	-5.44721
104.044	150.138	196.291	-5.38913
104.044	150.138	198.483	-5.31521
104.044	150.138	200.676	-5.2252
104.044	150.138	202.868	-5.119
104.044	150.138	205.061	-4.99692
104.044	150.138	207.253	-4.85951
104.044	150.138	209.446	-4.70739
104.044	150.138	211.638	-4.54103
104.044	150.138	213.83	-4.36061
104.044	150.138	216.023	-4.16603
104.044	150.138	218.215	-3.95713
104.044	150.138	220.408	-3.73388
104.044	150.138	222.6	-3.4967
104.044	150.138	224.793	-3.24634
104.044	150.138	226.985	-2.98392
104.044	150.138	229.177	-2.71083
104.044	150.138	231.37	-2.4285
104.044	150.138	233.562	-2.13827
104.044	150.138	235.755	-1.84147
104.044	150.138	237.947	-1.53934
104.044	150.138	240.139	-1.23308
104.044	150.138	242.332	-0.923885
104.044	150.138	244.524	-0.612943
104.044	150.138	246.717	-0.301445
104.044	150.138	248.909	0.00943878
104.044	150.138	251.102	0.318584
104.044	150.138	253.294	0.62493
104.044	150.138	255.486	0.927505
104.044	150.138	257.679	1.22544
104.044	150.138	259.871	1.51796
104.044	150.138	262.064	1.8044
104.044	150.138	264.256	2.08419
104.044	150.138	266.449	2.35685
104.044	150.138	268.641	2.62198
104.044	150.138	270.833	2.8792
104.044	150.138	273.026	3.12825
104.044	150.138	275.218	3.36889
104.044	150.138	277.411	3.60085
104.044	150.138	279.603	3.82395
104.044	150.138	281.795	4.03796
104.044	150.138	283.988	4.24263
104.044	150.138	286.18	4.43775
104.044	150.138	288.373	4.62305
104.044	150.138	290.565	4.79826
104.044	150.138	292.758	4.96312
104.044	150.138	294.95	5.11735
104.044	150.138	297.142	5.26067
104.044	150.138	299.335	5.39282
104.044	150.138	301.527	5.51356
104.044	150.138	303.72	5.62262
104.044	150.138	305.912	5.71981
104.044	150.138	308.105	5.8049
104.044	150.138	310.297	5.87776
104.044	150.138	312.489	5.93818
104.044	150.138	314.682	5.98606
104.044	150.138	316.874	6.02133
104.044	151.565	55.9762	6.04579
104.044	151.565	58.1686	6.05585
104.044	151.565	60.361	6.05302
104.044	151.565	62.5535	6.03728
104.044	151.565	64.7459	6.00869
104.044	151.565	66.9383	5.96728
104.044	151.565	69.1307	5.9131
104.044	151.565	71.3231	5.84625
104.044	151.565	73.5156	5.76684
104.044	151.565	75.708	5.67502
104.044	151.565	77.9004	5.57094
104.044	151.565	80.0928	5.45477
104.044	151.565	82.2852	5.32664
104.044	151.565	84.4777	5.18681
104.044	151.565	86.6701	5.03541
104.044	151.565	88.8625	4.87261
104.044	151.565	91.0549	4.69859
104.044	151.565	93.2473	4.51348
104.044	151.565	95.4398	4.31737
104.044	151.565	97.6322	4.11038
104.044	151.565	99.8246	3.89255
104.044	151.565	102.017	3.66394
104.044	151.565	104.209	3.42461
104.044	151.565	106.402	3.17464
104.044	151.565	108.594	2.91419
104.044	151.565	110.787	2.64344
104.044	151.565	112.979	2.3628
104.044	151.565	115.172	2.07273
104.044	151.565	117.364	1.77389
104.044	151.565	119.556	1.46709
104.044	151.565	121.749	1.1533
104.044	151.565	123.941	0.833611
104.044	151.565	126.134	0.509238
104.044	151.565	128.326	0.181452
104.044	151.565	130.518	-0.148427
104.044	151.565	132.711	-0.479078
104.044	151.565	134.903	-0.809217
104.044	151.565	137.096	-1.13764
104.044	151.565	139.288	-1.46325
104.044	151.565	141.481	-1.78506
104.044	151.565	143.673	-2.10215
104.044	151.565	145.865	-2.41358
104.044	151.565	148.058	-2.71839
104.044	151.565	150.25	-3.01543
104.044	151.565	152.443	-3.30343
104.044	151.565	154.635	-3.58096
104.044	151.565	156.828	-3.8465
104.044	151.565	159.02	-4.09846
104.044	151.565	161.212	-4.33517
104.044	151.565	163.405	-4.55486
104.044	151.565	165.597	-4.75589
104.044	151.565	167.79	-4.93686
104.044	151.565	169.982	-5.09679
104.044	151.565	172.174	-5.23528
104.044	151.565	174.367	-5.35244
104.044	151.565	176.559	-5.44865
104.044	151.565	178.752	-5.52448
104.044	151.565	180.944	-5.58064
104.044	151.565	183.137	-5.618
104.044	151.565	185.329	-5.63753
104.044	151.565	187.521	-5.64019
104.044	151.565	189.714	-5.62683
104.044	151.565	191.906	-5.59798
104.044	151.565	194.099	-5.55373
104.044	151.565	196.291	-5.4938
104.044	151.565	198.483	-5.41782
104.044	151.565	200.676	-5.32535
104.044	151.565	202.868	-5.21637
104.044	151.565	205.061	-5.09117
104.044	151.565	207.253	-4.95038
104.044	151.565	209.446	-4.79475
104.044	151.565	211.638	-4.62491
104.044	151.565	213.83	-4.44119
104.044	151.565	216.023	-4.24356
104.044	151.565	218.215	-4.0319
104.044	151.565	220.408	-3.80615
104.044	151.565	222.6	-3.56662
104.044	151.565	224.793	-3.31404
104.044	151.565	226.985	-3.04948
104.044	151.565	229.177	-2.77425
104.044	151.565	231.37	-2.48973
104.044	151.565	233.562	-2.19728
104.044	151.565	235.755	-1.89821
104.044	151.565	237.947	-1.59374
104.044	151.565	240.139	-1.28507
104.044	151.565	242.332	-0.973403
104.044	151.565	244.524	-0.659946
104.044	151.565	246.717	-0.345914
104.044	151.565	248.909	-0.0325044
104.044	151.565	251.102	0.279125
104.044	151.565	253.294	0.587894
104.044	151.565	255.486	0.892806
104.044	151.565	257.679	1.19298
104.044	151.565	259.871	1.48763
104.044	151.565	262.064	1.7761
104.044	151.565	264.256	2.0578
104.044	151.565	266.449	2.33226
104.044	151.565	268.641	2.59907
104.044	151.565	270.833	2.85792
104.044	151.565	273.026	3.10851
104.044	151.565	275.218	3.35062
104.044	151.565	277.411	3.58401
104.044	151.565	279.603	3.80849
104.044	151.565	281.795	4.02385
104.044	151.565	283.988	4.22983
104.044	151.565	286.18	4.42625
104.044	151.565	288.373	4.61281
104.044	151.565	290.565	4.78928
104.044	151.565	292.758	4.95535
104.044	151.565	294.95	5.11075
104.044	151.565	297.142	5.2552
104.044	151.565	299.335	5.38843
104.044	151.565	301.527	5.51018
104.044	151.565	303.72	5.62017
104.044	151.565	305.912	5.71823
104.044	151.565	308.105	5.80412
104.044	151.565	310.297	5.87768
104.044	151.565	312.489	5.93872
104.044	151.565	314.682	5.98717
104.044	151.565	316.874	6.02288
104.044	152.992	55.9762	6.04791
104.044	152.992	58.1686	6.05825
104.044	152.992	60.361	6.05562
104.044	152.992	62.5535	6.04001
104.044	152.992	64.7459	6.01143
104.044	152.992	66.9383	5.96997
104.044	152.992	69.1307	5.91563
104.044	152.992	71.3231	5.84858
104.044	152.992	73.5156	5.76888
104.044	152.992	75.708	5.6767
104.044	152.992	77.9004	5.57218
104.044	152.992	80.0928	5.45551
104.044	152.992	82.2852	5.32685
104.044	152.992	84.4777	5.18639
104.044	152.992	86.6701	5.03433
104.044	152.992	88.8625	4.87081
104.044	152.992	91.0549	4.69599
104.044	152.992	93.2473	4.51002
104.044	152.992	95.4398	4.31299
104.044	152.992	97.6322	4.10496
104.044	152.992	99.8246	3.88597
104.044	152.992	102.017	3.65601
104.044	152.992	104.209	3.41517
104.044	152.992	106.402	3.16342
104.044	152.992	108.594	2.9009
104.044	152.992	110.787	2.62781
104.044	152.992	112.979	2.34445
104.044	152.992	115.172	2.05131
104.044	152.992	117.364	1.74905
104.044	152.992	119.556	1.43848
104.044	152.992	121.749	1.12062
104.044	152.992	123.941	0.796611
104.044	152.992	126.134	0.467713
104.044	152.992	128.326	0.135275
104.044	152.992	130.518	-0.199306
104.044	152.992	132.711	-0.534635
104.044	152.992	134.903	-0.869362
104.044	152.992	137.096	-1.20224
104.044	152.992	139.288	-1.53216
104.044	152.992	141.481	-1.85813
104.044	152.992	143.673	-2.17929
104.044	152.992	145.865	-2.49474
104.044	152.992	148.058	-2.80356
104.044	152.992	150.25	-3.10457
104.044	152.992	152.443	-3.39647
104.044	152.992	154.635	-3.67779
104.044	152.992	156.828	-3.94694
104.044	152.992	159.02	-4.2022
104.044	152.992	161.212	-4.44183
104.044	152.992	163.405	-4.66402
104.044	152.992	165.597	-4.86707
104.044	152.992	167.79	-5.0495
104.044	152.992	169.982	-5.21039
104.044	152.992	172.174	-5.3494
104.044	152.992	174.367	-5.46671
104.044	152.992	176.559	-5.56274
104.044	152.992	178.752	-5.63815
104.044	152.992	180.944	-5.69362
104.044	152.992	183.137	-5.73003
104.044	152.992	185.329	-5.74837
104.044	152.992	187.521	-5.74971
104.044	152.992	189.714	-5.73493
104.044	152.992	191.906	-5.70456
104.044	152.992	194.099	-5.65874
104.044	152.992	196.291	-5.59713
104.044	152.992	198.483	-5.51921
104.044	152.992	200.676	-5.42453
104.044	152.992	202.868	-5.31294
104.044	152.992	205.061	-5.18474
104.044	152.992	207.253	-5.04065
104.044	152.992	209.446	-4.88157
104.044	152.992	211.638	-4.70824
104.044	152.992	213.83	-4.52114
104.044	152.992	216.023	-4.32036
104.044	152.992	218.215	-4.10584
104.044	152.992	220.408	-3.87751
104.044	152.992	222.6	-3.63558
104.044	152.992	224.793	-3.38075
104.044	152.992	226.985	-3.11403
104.044	152.992	229.177	-2.83663
104.044	152.992	231.37	-2.54997
104.044	152.992	233.562	-2.25533
104.044	152.992	235.755	-1.954
104.044	152.992	237.947	-1.6472
104.044	152.992	240.139	-1.33613
104.044	152.992	242.332	-1.02199
104.044	152.992	244.524	-0.706025
104.044	152.992	246.717	-0.389466
104.044	152.992	248.909	-0.0735465
104.044	152.992	251.102	0.24055
104.044	152.992	253.294	0.551715
104.044	152.992	255.486	0.858934
104.044	152.992	257.679	1.16131
104.044	152.992	259.871	1.45805
104.044	152.992	262.064	1.74849
104.044	152.992	264.256	2.03205
104.044	152.992	266.449	2.30827
104.044	152.992	268.641	2.57674
104.044	152.992	270.833	2.83715
104.044	152.992	273.026	3.08924
104.044	152.992	275.218	3.33277
104.044	152.992	277.411	3.56755
104.044	152.992	279.603	3.79337
104.044	152.992	281.795	4.01004
104.044	152.992	283.988	4.21732
104.044	152.992	286.18	4.415
104.044	152.992	288.373	4.60282
104.044	152.992	290.565	4.78053
104.044	152.992	292.758	4.9478
104.044	152.992	294.95	5.10438
104.044	152.992	297.142	5.24994
104.044	152.992	299.335	5.38423
104.044	152.992	301.527	5.50698
104.044	152.992	303.72	5.61792
104.044	152.992	305.912	5.71684
104.044	152.992	308.105	5.80353
104.044	152.992	310.297	5.87778
104.044	152.992	312.489	5.93947
104.044	152.992	314.682	5.98846
104.044	152.992	316.874	6.02464
104.044	154.419	55.9762	6.0502
104.044	154.419	58.1686	6.06083
104.044	154.419	60.361	6.05841
104.044	154.419	62.5535	6.04293
104.044	154.419	64.7459	6.01439
104.044	154.419	66.9383	5.97285
104.044	154.419	69.1307	5.91842
104.044	154.419	71.3231	5.85116
104.044	154.419	73.5156	5.77118
104.044	154.419	75.708	5.67866
104.044	154.419	77.9004	5.57373
104.044	154.419	80.0928	5.45657
104.044	154.419	82.2852	5.32736
104.044	154.419	84.4777	5.18634
104.044	154.419	86.6701	5.03363
104.044	154.419	88.8625	4.86941
104.044	154.419	91.0549	4.69387
104.044	154.419	93.2473	4.50708
104.044	154.419	95.4398	4.30917
104.044	154.419	97.6322	4.10014
104.044	154.419	99.8246	3.88004
104.044	154.419	102.017	3.64882
104.044	154.419	104.209	3.4065
104.044	154.419	106.402	3.15304
104.044	154.419	108.594	2.88852
104.044	154.419	110.787	2.61308
104.044	154.419	112.979	2.32704
104.044	154.419	115.172	2.03083
104.044	154.419	117.364	1.72512
104.044	154.419	119.556	1.41075
104.044	154.419	121.749	1.08875
104.044	154.419	123.941	0.760329
104.044	154.419	126.134	0.426807
104.044	154.419	128.326	0.0896142
104.044	154.419	130.518	-0.249768
104.044	154.419	132.711	-0.589858
104.044	154.419	134.903	-0.929231
104.044	154.419	137.096	-1.26658
104.044	154.419	139.288	-1.60078
104.044	154.419	141.481	-1.93085
104.044	154.419	143.673	-2.25596
104.044	154.419	145.865	-2.57529
104.044	154.419	148.058	-2.8879
104.044	154.419	150.25	-3.1927
104.044	154.419	152.443	-3.48831
104.044	154.419	154.635	-3.77317
104.044	154.419	156.828	-4.04565
104.044	154.419	159.02	-4.30396
104.044	154.419	161.212	-4.5463
104.044	154.419	163.405	-4.77078
104.044	154.419	165.597	-4.97568
104.044	154.419	167.79	-5.15951
104.044	154.419	169.982	-5.32133
104.044	154.419	172.174	-5.46085
104.044	154.419	174.367	-5.57835
104.044	154.419	176.559	-5.67427
104.044	154.419	178.752	-5.74927
104.044	154.419	180.944	-5.8041
104.044	154.419	183.137	-5.8396
104.044	154.419	185.329	-5.85683
104.044	154.419	187.521	-5.85688
104.044	154.419	189.714	-5.84073
104.044	154.419	191.906	-5.809
104.044	154.419	194.099	-5.76173
104.044	154.419	196.291	-5.69857
104.044	154.419	198.483	-5.61896
104.044	154.419	200.676	-5.52228
104.044	154.419	202.868	-5.40832
104.044	154.419	205.061	-5.27742
104.044	154.419	207.253	-5.13023
104.044	154.419	209.446	-4.96782
104.044	154.419	211.638	-4.79109
104.044	154.419	213.83	-4.60063
104.044	154.419	216.023	-4.39668
104.044	154.419	218.215	-4.17921
104.044	154.419	220.408	-3.9482
104.044	154.419	222.6	-3.70382
104.044	154.419	224.793	-3.44667
104.044	154.419	226.985	-3.17773
104.044	154.419	229.177	-2.89817
104.044	154.419	231.37	-2.60928
104.044	154.419	233.562	-2.31241
104.044	154.419	235.755	-2.0088
104.044	154.419	237.947	-1.69964
104.044	154.419	240.139	-1.38615
104.044	154.419	242.332	-1.06953
104.044	154.419	244.524	-0.751043
104.044	154.419	246.717	-0.431956
104.044	154.419	248.909	-0.113534
104.044	154.419	251.102	0.203012
104.044	154.419	253.294	0.516544
104.044	154.419	255.486	0.826031
104.044	154.419	257.679	1.13056
104.044	154.419	259.871	1.42935
104.044	154.419	262.064	1.7217
104.044	154.419	264.256	2.00707
104.044	154.419	266.449	2.28498
104.044	154.419	268.641	2.55505
104.044	154.419	270.833	2.81697
104.044	154.419	273.026	3.07048
104.044	154.419	275.218	3.31538
104.044	154.419	277.411	3.5515
104.044	154.419	279.603	3.77862
104.044	154.419	281.795	3.99657
104.044	154.419	283.988	4.20512
104.044	154.419	286.18	4.40406
104.044	154.419	288.373	4.59312
104.044	154.419	290.565	4.77202
104.044	154.419	292.758	4.94047
104.044	154.419	294.95	5.09821
104.044	154.419	297.142	5.24488
104.044	154.419	299.335	5.38023
104.044	154.419	301.527	5.50397
104.044	154.419	303.72	5.61586
104.044	154.419	305.912	5.71565
104.044	154.419	308.105	5.80312
104.044	154.419	310.297	5.87809
104.044	154.419	312.489	5.9404
104.044	154.419	314.682	5.98993
104.044	154.419	316.874	6.02657
104.044	155.846	55.9762	6.05271
104.044	155.846	58.1686	6.06362
104.044	155.846	60.361	6.0614
104.044	155.846	62.5535	6.04602
104.044	155.846	64.7459	6.01754
104.044	155.846	66.9383	5.97595
104.044	155.846	69.1307	5.92141
104.044	155.846	71.3231	5.85394
104.044	155.846	73.5156	5.7737
104.044	155.846	75.708	5.68085
104.044	155.846	77.9004	5.57551
104.044	155.846	80.0928	5.45791
104.044	155.846	82.2852	5.32822
104.044	155.846	84.4777	5.1866
104.044	155.846	86.6701	5.0333
104.044	155.846	88.8625	4.86843
104.044	155.846	91.0549	4.69219
104.044	155.846	93.2473	4.50463
104.044	155.846	95.4398	4.30589
104.044	155.846	97.6322	4.09593
104.044	155.846	99.8246	3.87477
104.044	155.846	102.017	3.64234
104.044	155.846	104.209	3.39861
104.044	155.846	106.402	3.1435
104.044	155.846	108.594	2.87701
104.044	155.846	110.787	2.5993
104.044	155.846	112.979	2.31058
104.044	155.846	115.172	2.01132
104.044	155.846	117.364	1.70215
104.044	155.846	119.556	1.38394
104.044	155.846	121.749	1.05776
104.044	155.846	123.941	0.724848
104.044	155.846	126.134	0.386616
104.044	155.846	128.326	0.0445729
104.044	155.846	130.518	-0.299701
104.044	155.846	132.711	-0.644626
104.044	155.846	134.903	-0.988687
104.044	155.846	137.096	-1.33052
104.044	155.846	139.288	-1.66895
104.044	155.846	141.481	-2.00303
104.044	155.846	143.673	-2.33197
104.044	155.846	145.865	-2.655
104.044	155.846	148.058	-2.97121
104.044	155.846	150.25	-3.27954
104.044	155.846	152.443	-3.57856
104.044	155.846	154.635	-3.86667
104.044	155.846	156.828	-4.14216
104.044	155.846	159.02	-4.40321
104.044	155.846	161.212	-4.64795
104.044	155.846	163.405	-4.8745
104.044	155.846	165.597	-5.08105
104.044	155.846	167.79	-5.26617
104.044	155.846	169.982	-5.42891
104.044	155.846	172.174	-5.56903
104.044	155.846	174.367	-5.68678
104.044	155.846	176.559	-5.78266
104.044	155.846	178.752	-5.85735
104.044	155.846	180.944	-5.91158
104.044	155.846	183.137	-5.94623
104.044	155.846	185.329	-5.96238
104.044	155.846	187.521	-5.96122
104.044	155.846	189.714	-5.94378
104.044	155.846	191.906	-5.91073
104.044	155.846	194.099	-5.86215
104.044	155.846	196.291	-5.79767
104.044	155.846	198.483	-5.71658
104.044	155.846	200.676	-5.61821
104.044	155.846	202.868	-5.50224
104.044	155.846	205.061	-5.3689
104.044	155.846	207.253	-5.21895
104.044	155.846	209.446	-5.05345
104.044	155.846	211.638	-4.87347
104.044	155.846	213.83	-4.67973
104.044	155.846	216.023	-4.47264
104.044	155.846	218.215	-4.2522
104.044	155.846	220.408	-4.01845
104.044	155.846	222.6	-3.77152
104.044	155.846	224.793	-3.51197
104.044	155.846	226.985	-3.24071
104.044	155.846	229.177	-2.95887
104.044	155.846	231.37	-2.66772
104.044	155.846	233.562	-2.36855
104.044	155.846	235.755	-2.06258
104.044	155.846	237.947	-1.75101
104.044	155.846	240.139	-1.43504
104.044	155.846	242.332	-1.1159
104.044	155.846	244.524	-0.794859
104.044	155.846	246.717	-0.473229
104.044	155.846	248.909	-0.152301
104.044	155.846	251.102	0.166678
104.044	155.846	253.294	0.482545
104.044	155.846	255.486	0.794258
104.044	155.846	257.679	1.10089
104.044	155.846	259.871	1.40165
104.044	155.846	262.064	1.69586
104.044	155.846	264.256	1.98296
104.044	155.846	266.449	2.26249
104.044	155.846	268.641	2.53408
104.044	155.846	270.833	2.79744
104.044	155.846	273.026	3.05232
104.044	155.846	275.218	3.29853
104.044	155.846	277.411	3.53592
104.044	155.846	279.603	3.7643
104.044	155.846	281.795	3.98347
104.044	155.846	283.988	4.19327
104.044	155.846	286.18	4.39343
104.044	155.846	288.373	4.58368
104.044	155.846	290.565	4.76379
104.044	155.846	292.758	4.93342
104.044	155.846	294.95	5.09227
104.044	155.846	297.142	5.24006
104.044	155.846	299.335	5.37646
104.044	155.846	301.527	5.5012
104.044	155.846	303.72	5.614
104.044	155.846	305.912	5.71465
104.044	155.846	308.105	5.80291
104.044	155.846	310.297	5.87858
104.044	155.846	312.489	5.94153
104.044	155.846	314.682	5.99159
104.044	155.846	316.874	6.02869
104.044	157.274	55.9762	6.05536
104.044	157.274	58.1686	6.06659
104.044	157.274	60.361	6.06455
104.044	157.274	62.5535	6.0493
104.044	157.274	64.7459	6.02087
104.044	157.274	66.9383	5.97925
104.044	157.274	69.1307	5.92458
104.044	157.274	71.3231	5.85694
104.044	157.274	73.5156	5.77647
104.044	157.274	75.708	5.68328
104.044	157.274	77.9004	5.57757
104.044	157.274	80.0928	5.45954
104.044	157.274	82.2852	5.32935
104.044	157.274	84.4777	5.18722
104.044	157.274	86.6701	5.03332
104.044	157.274	88.8625	4.86787
104.044	157.274	91.0549	4.69093
104.044	157.274	93.2473	4.50269
104.044	157.274	95.4398	4.30313
104.044	157.274	97.6322	4.09232
104.044	157.274	99.8246	3.87015
104.044	157.274	102.017	3.63659
104.044	157.274	104.209	3.39149
104.044	157.274	106.402	3.13478
104.044	157.274	108.594	2.86641
104.044	157.274	110.787	2.58645
104.044	157.274	112.979	2.2951
104.044	157.274	115.172	1.99281
104.044	157.274	117.364	1.68019
104.044	157.274	119.556	1.35812
104.044	157.274	121.749	1.0277
104.044	157.274	123.941	0.690245
104.044	157.274	126.134	0.347229
104.044	157.274	128.326	0.000255671
104.044	157.274	130.518	-0.348986
104.044	157.274	132.711	-0.698806
104.044	157.274	134.903	-1.04759
104.044	157.274	137.096	-1.39389
104.044	157.274	139.288	-1.73651
104.044	157.274	141.481	-2.0745
104.044	157.274	143.673	-2.40711
104.044	157.274	145.865	-2.73361
104.044	157.274	148.058	-3.0532
104.044	157.274	150.25	-3.36476
104.044	157.274	152.443	-3.66688
104.044	157.274	154.635	-3.9579
104.044	157.274	156.828	-4.23602
104.044	157.274	159.02	-4.49944
104.044	157.274	161.212	-4.74625
104.044	157.274	163.405	-4.97458
104.044	157.274	165.597	-5.18263
104.044	157.274	167.79	-5.36898
104.044	157.274	169.982	-5.53266
104.044	157.274	172.174	-5.67342
104.044	157.274	174.367	-5.79153
104.044	157.274	176.559	-5.88748
104.044	157.274	178.752	-5.96194
104.044	157.274	180.944	-6.01563
104.044	157.274	183.137	-6.04946
104.044	157.274	185.329	-6.0646
104.044	157.274	187.521	-6.06225
104.044	157.274	189.714	-6.0436
104.044	157.274	191.906	-6.00934
104.044	157.274	194.099	-5.95962
104.044	157.274	196.291	-5.89398
104.044	157.274	198.483	-5.81171
104.044	157.274	200.676	-5.71197
104.044	157.274	202.868	-5.59434
104.044	157.274	205.061	-5.459
104.044	157.274	207.253	-5.30662
104.044	157.274	209.446	-5.13838
104.044	157.274	211.638	-4.95538
104.044	157.274	213.83	-4.75858
104.044	157.274	216.023	-4.54839
104.044	157.274	218.215	-4.32501
104.044	157.274	220.408	-4.08842
104.044	157.274	222.6	-3.83889
104.044	157.274	224.793	-3.57683
104.044	157.274	226.985	-3.30312
104.044	157.274	229.177	-3.01888
104.044	157.274	231.37	-2.72536
104.044	157.274	233.562	-2.42375
104.044	157.274	235.755	-2.11531
104.044	157.274	237.947	-1.80122
104.044	157.274	240.139	-1.48269
104.044	157.274	242.332	-1.16095
104.044	157.274	244.524	-0.837311
104.044	157.274	246.717	-0.513105
104.044	157.274	248.909	-0.189667
104.044	157.274	251.102	0.131728
104.044	157.274	253.294	0.449895
104.044	157.274	255.486	0.763775
104.044	157.274	257.679	1.07244
104.044	157.274	259.871	1.3751
104.044	157.274	262.064	1.67108
104.044	157.274	264.256	1.95982
104.044	157.274	266.449	2.24089
104.044	157.274	268.641	2.51392
104.044	157.274	270.833	2.77863
104.044	157.274	273.026	3.0348
104.044	157.274	275.218	3.28228
104.044	157.274	277.411	3.52087
104.044	157.274	279.603	3.75044
104.044	157.274	281.795	3.97083
104.044	157.274	283.988	4.18179
104.044	157.274	286.18	4.38314
104.044	157.274	288.373	4.5746
104.044	157.274	290.565	4.75587
104.044	157.274	292.758	4.92664
104.044	157.274	294.95	5.08662
104.044	157.274	297.142	5.23549
104.044	157.274	299.335	5.37293
104.044	157.274	301.527	5.49865
104.044	157.274	303.72	5.61238
104.044	157.274	305.912	5.71387
104.044	157.274	308.105	5.80288
104.044	157.274	310.297	5.87928
104.044	157.274	312.489	5.94282
104.044	157.274	314.682	5.99344
104.044	157.274	316.874	6.03098
104.044	158.701	55.9762	6.0582
104.044	158.701	58.1686	6.06971
104.044	158.701	60.361	6.06788
104.044	158.701	62.5535	6.05276
104.044	158.701	64.7459	6.02435
104.044	158.701	66.9383	5.98274
104.044	158.701	69.1307	5.92796
104.044	158.701	71.3231	5.86013
104.044	158.701	73.5156	5.77941
104.044	158.701	75.708	5.68593
104.044	158.701	77.9004	5.57987
104.044	158.701	80.0928	5.46142
104.044	158.701	82.2852	5.33077
104.044	158.701	84.4777	5.18815
104.044	158.701	86.6701	5.03371
104.044	158.701	88.8625	4.86766
104.044	158.701	91.0549	4.69013
104.044	158.701	93.2473	4.5012
104.044	158.701	95.4398	4.30091
104.044	158.701	97.6322	4.08927
104.044	158.701	99.8246	3.86618
104.044	158.701	102.017	3.6315
104.044	158.701	104.209	3.38511
104.044	158.701	106.402	3.12686
104.044	158.701	108.594	2.85665
104.044	158.701	110.787	2.5745
104.044	158.701	112.979	2.28058
104.044	158.701	115.172	1.97528
104.044	158.701	117.364	1.65922
104.044	158.701	119.556	1.33329
104.044	158.701	121.749	0.99862
104.044	158.701	123.941	0.656582
104.044	158.701	126.134	0.308728
104.044	158.701	128.326	-0.0432325
104.044	158.701	130.518	-0.397495
104.044	158.701	132.711	-0.752251
104.044	158.701	134.903	-1.10576
104.044	158.701	137.096	-1.45651
104.044	158.701	139.288	-1.80325
104.044	158.701	141.481	-2.14503
104.044	158.701	143.673	-2.48114
104.044	158.701	145.865	-2.81094
104.044	158.701	148.058	-3.13362
104.044	158.701	150.25	-3.44809
104.044	158.701	152.443	-3.75295
104.044	158.701	154.635	-4.04647
104.044	158.701	156.828	-4.32687
104.044	158.701	159.02	-4.59225
104.044	158.701	161.212	-4.84078
104.044	158.701	163.405	-5.07063
104.044	158.701	165.597	-5.28002
104.044	158.701	167.79	-5.46751
104.044	158.701	169.982	-5.63219
104.044	158.701	172.174	-5.77373
104.044	158.701	174.367	-5.89233
104.044	158.701	176.559	-5.98849
104.044	158.701	178.752	-6.06279
104.044	158.701	180.944	-6.11599
104.044	158.701	183.137	-6.14907
104.044	158.701	185.329	-6.16321
104.044	158.701	187.521	-6.15975
104.044	158.701	189.714	-6.13994
104.044	158.701	191.906	-6.10456
104.044	158.701	194.099	-6.05382
104.044	158.701	196.291	-5.98725
104.044	158.701	198.483	-5.90402
104.044	158.701	200.676	-5.80325
104.044	158.701	202.868	-5.68438
104.044	158.701	205.061	-5.54744
104.044	158.701	207.253	-5.3931
104.044	158.701	209.446	-5.22249
104.044	158.701	211.638	-5.03683
104.044	158.701	213.83	-4.83714
104.044	158.701	216.023	-4.624
104.044	158.701	218.215	-4.39769
104.044	158.701	220.408	-4.15829
104.044	158.701	222.6	-3.90599
104.044	158.701	224.793	-3.64128
104.044	158.701	226.985	-3.36502
104.044	158.701	229.177	-3.07822
104.044	158.701	231.37	-2.78212
104.044	158.701	233.562	-2.47795
104.044	158.701	235.755	-2.16691
104.044	158.701	237.947	-1.85017
104.044	158.701	240.139	-1.52896
104.044	158.701	242.332	-1.20453
104.044	158.701	244.524	-0.878217
104.044	158.701	246.717	-0.551398
104.044	158.701	248.909	-0.22544
104.044	158.701	251.102	0.0983524
104.044	158.701	253.294	0.418775
104.044	158.701	255.486	0.734758
104.044	158.701	257.679	1.04538
104.044	158.701	259.871	1.34984
104.044	158.701	262.064	1.64749
104.044	158.701	264.256	1.93778
104.044	158.701	266.449	2.22028
104.044	158.701	268.641	2.49465
104.044	158.701	270.833	2.76063
104.044	158.701	273.026	3.01801
104.044	158.701	275.218	3.26664
104.044	158.701	277.411	3.5064
104.044	158.701	279.603	3.7371
104.044	158.701	281.795	3.95862
104.044	158.701	283.988	4.17075
104.044	158.701	286.18	4.37325
104.044	158.701	288.373	4.56585
104.044	158.701	290.565	4.74826
104.044	158.701	292.758	4.92016
104.044	158.701	294.95	5.08126
104.044	158.701	297.142	5.23118
104.044	158.701	299.335	5.36965
104.044	158.701	301.527	5.49633
104.044	158.701	303.72	5.61096
104.044	158.701	305.912	5.71328
104.044	158.701	308.105	5.80309
104.044	158.701	310.297	5.88016
104.044	158.701	312.489	5.94432
104.044	158.701	314.682	5.99546
104.044	158.701	316.874	6.03343
104.044	160.128	55.9762	6.06119
104.044	160.128	58.1686	6.07296
104.044	160.128	60.361	6.07136
104.044	160.128	62.5535	6.05637
104.044	160.128	64.7459	6.02802
104.044	160.128	66.9383	5.98637
104.044	160.128	69.1307	5.9315
104.044	160.128	71.3231	5.86351
104.044	160.128	73.5156	5.78255
104.044	160.128	75.708	5.6888
104.044	160.128	77.9004	5.5824
104.044	160.128	80.0928	5.46354
104.044	160.128	82.2852	5.33247
104.044	160.128	84.4777	5.18936
104.044	160.128	86.6701	5.03443
104.044	160.128	88.8625	4.86784
104.044	160.128	91.0549	4.68972
104.044	160.128	93.2473	4.50016
104.044	160.128	95.4398	4.29921
104.044	160.128	97.6322	4.08677
104.044	160.128	99.8246	3.8628
104.044	160.128	102.017	3.62709
104.044	160.128	104.209	3.37946
104.044	160.128	106.402	3.11974
104.044	160.128	108.594	2.84773
104.044	160.128	110.787	2.56344
104.044	160.128	112.979	2.26698
104.044	160.128	115.172	1.9587
104.044	160.128	117.364	1.63923
104.044	160.128	119.556	1.30945
104.044	160.128	121.749	0.970537
104.044	160.128	123.941	0.623901
104.044	160.128	126.134	0.271192
104.044	160.128	128.326	-0.0857822
104.044	160.128	130.518	-0.445089
104.044	160.128	132.711	-0.804785
104.044	160.128	134.903	-1.16301
104.044	160.128	137.096	-1.51816
104.044	160.128	139.288	-1.86893
104.044	160.128	141.481	-2.21438
104.044	160.128	143.673	-2.55381
104.044	160.128	145.865	-2.88663
104.044	160.128	148.058	-3.21213
104.044	160.128	150.25	-3.52921
104.044	160.128	152.443	-3.83643
104.044	160.128	154.635	-4.1321
104.044	160.128	156.828	-4.41435
104.044	160.128	159.02	-4.68138
104.044	160.128	161.212	-4.93133
104.044	160.128	163.405	-5.16248
104.044	160.128	165.597	-5.37306
104.044	160.128	167.79	-5.56168
104.044	160.128	169.982	-5.72742
104.044	160.128	172.174	-5.86986
104.044	160.128	174.367	-5.98911
104.044	160.128	176.559	-6.08558
104.044	160.128	178.752	-6.15983
104.044	160.128	180.944	-6.21259
104.044	160.128	183.137	-6.24489
104.044	160.128	185.329	-6.25807
104.044	160.128	187.521	-6.25356
104.044	160.128	189.714	-6.23264
104.044	160.128	191.906	-6.19623
104.044	160.128	194.099	-6.14458
104.044	160.128	196.291	-6.07724
104.044	160.128	198.483	-5.99331
104.044	160.128	200.676	-5.89187
104.044	160.128	202.868	-5.77213
104.044	160.128	205.061	-5.63405
104.044	160.128	207.253	-5.47819
104.044	160.128	209.446	-5.30564
104.044	160.128	211.638	-5.11766
104.044	160.128	213.83	-4.91536
104.044	160.128	216.023	-4.69944
104.044	160.128	218.215	-4.47026
104.044	160.128	220.408	-4.22797
104.044	160.128	222.6	-3.97286
104.044	160.128	224.793	-3.7054
104.044	160.128	226.985	-3.42637
104.044	160.128	229.177	-3.13684
104.044	160.128	231.37	-2.83803
104.044	160.128	233.562	-2.53108
104.044	160.128	235.755	-2.21725
104.044	160.128	237.947	-1.89771
104.044	160.128	240.139	-1.57368
104.044	160.128	242.332	-1.24644
104.044	160.128	244.524	-0.917383
104.044	160.128	246.717	-0.587905
104.044	160.128	248.909	-0.259416
104.044	160.128	251.102	0.0667477
104.044	160.128	253.294	0.389368
104.044	160.128	255.486	0.707377
104.044	160.128	257.679	1.01985
104.044	160.128	259.871	1.32601
104.044	160.128	262.064	1.62521
104.044	160.128	264.256	1.91693
104.044	160.128	266.449	2.20076
104.044	160.128	268.641	2.47636
104.044	160.128	270.833	2.74349
104.044	160.128	273.026	3.00201
104.044	160.128	275.218	3.25173
104.044	160.128	277.411	3.49255
104.044	160.128	279.603	3.72436
104.044	160.128	281.795	3.94694
104.044	160.128	283.988	4.16017
104.044	160.128	286.18	4.36376
104.044	160.128	288.373	4.55749
104.044	160.128	290.565	4.74101
104.044	160.128	292.758	4.91402
104.044	160.128	294.95	5.07618
104.044	160.128	297.142	5.22716
104.044	160.128	299.335	5.36663
104.044	160.128	301.527	5.49426
104.044	160.128	303.72	5.60977
104.044	160.128	305.912	5.71292
104.044	160.128	308.105	5.80348
104.044	160.128	310.297	5.88121
104.044	160.128	312.489	5.94597
104.044	160.128	314.682	5.99762
104.044	160.128	316.874	6.03606
104.044	161.555	55.9762	6.06432
104.044	161.555	58.1686	6.07636
104.044	161.555	60.361	6.07497
104.044	161.555	62.5535	6.06011
104.044	161.555	64.7459	6.03181
104.044	161.555	66.9383	5.99014
104.044	161.555	69.1307	5.93519
104.044	161.555	71.3231	5.86705
104.044	161.555	73.5156	5.78588
104.044	161.555	75.708	5.69184
104.044	161.555	77.9004	5.58511
104.044	161.555	80.0928	5.46591
104.044	161.555	82.2852	5.33441
104.044	161.555	84.4777	5.19086
104.044	161.555	86.6701	5.03546
104.044	161.555	88.8625	4.86836
104.044	161.555	91.0549	4.68969
104.044	161.555	93.2473	4.49955
104.044	161.555	95.4398	4.29794
104.044	161.555	97.6322	4.08479
104.044	161.555	99.8246	3.85999
104.044	161.555	102.017	3.62327
104.044	161.555	104.209	3.37446
104.044	161.555	106.402	3.11329
104.044	161.555	108.594	2.83955
104.044	161.555	110.787	2.55318
104.044	161.555	112.979	2.25423
104.044	161.555	115.172	1.94303
104.044	161.555	117.364	1.62019
104.044	161.555	119.556	1.28659
104.044	161.555	121.749	0.943454
104.044	161.555	123.941	0.592244
104.044	161.555	126.134	0.234692
104.044	161.555	128.326	-0.127278
104.044	161.555	130.518	-0.491606
104.044	161.555	132.711	-0.856209
104.044	161.555	134.903	-1.21911
104.044	161.555	137.096	-1.57858
104.044	161.555	139.288	-1.93327
104.044	161.555	141.481	-2.28223
104.044	161.555	143.673	-2.62479
104.044	161.555	145.865	-2.96045
104.044	161.555	148.058	-3.28847
104.044	161.555	150.25	-3.60782
104.044	161.555	152.443	-3.91708
104.044	161.555	154.635	-4.21453
104.044	161.555	156.828	-4.49833
104.044	161.555	159.02	-4.76668
104.044	161.555	161.212	-5.01782
104.044	161.555	163.405	-5.25007
104.044	161.555	165.597	-5.46178
104.044	161.555	167.79	-5.65159
104.044	161.555	169.982	-5.81849
104.044	161.555	172.174	-5.96199
104.044	161.555	174.367	-6.08204
104.044	161.555	176.559	-6.17892
104.044	161.555	178.752	-6.25315
104.044	161.555	180.944	-6.30547
104.044	161.555	183.137	-6.33705
104.044	161.555	185.329	-6.34925
104.044	161.555	187.521	-6.34365
104.044	161.555	189.714	-6.3217
104.044	161.555	191.906	-6.28431
104.044	161.555	194.099	-6.23186
104.044	161.555	196.291	-6.1639
104.044	161.555	198.483	-6.07954
104.044	161.555	200.676	-5.97768
104.044	161.555	202.868	-5.85748
104.044	161.555	205.061	-5.7187
104.044	161.555	207.253	-5.56176
104.044	161.555	209.446	-5.38768
104.044	161.555	211.638	-5.19777
104.044	161.555	213.83	-4.99313
104.044	161.555	216.023	-4.77457
104.044	161.555	218.215	-4.54261
104.044	161.555	220.408	-4.29745
104.044	161.555	222.6	-4.03945
104.044	161.555	224.793	-3.76907
104.044	161.555	226.985	-3.48713
104.044	161.555	229.177	-3.19466
104.044	161.555	231.37	-2.89288
104.044	161.555	233.562	-2.58299
104.044	161.555	235.755	-2.26618
104.044	161.555	237.947	-1.94365
104.044	161.555	240.139	-1.61665
104.044	161.555	242.332	-1.2865
104.044	161.555	244.524	-0.9546
104.044	161.555	246.717	-0.622417
104.044	161.555	248.909	-0.291393
104.044	161.555	251.102	0.0371102
104.044	161.555	253.294	0.361863
104.044	161.555	255.486	0.681796
104.044	161.555	257.679	0.996004
104.044	161.555	259.871	1.30373
104.044	161.555	262.064	1.60436
104.044	161.555	264.256	1.89738
104.044	161.555	266.449	2.1824
104.044	161.555	268.641	2.45912
104.044	161.555	270.833	2.72732
104.044	161.555	273.026	2.98684
104.044	161.555	275.218	3.23756
104.044	161.555	277.411	3.47939
104.044	161.555	279.603	3.71218
104.044	161.555	281.795	3.93582
104.044	161.555	283.988	4.15008
104.044	161.555	286.18	4.35476
104.044	161.555	288.373	4.54955
104.044	161.555	290.565	4.73415
104.044	161.555	292.758	4.90824
104.044	161.555	294.95	5.07145
104.044	161.555	297.142	5.22344
104.044	161.555	299.335	5.36387
104.044	161.555	301.527	5.49243
104.044	161.555	303.72	5.60882
104.044	161.555	305.912	5.71277
104.044	161.555	308.105	5.80405
104.044	161.555	310.297	5.88245
104.044	161.555	312.489	5.9478
104.044	161.555	314.682	5.99997
104.044	161.555	316.874	6.03883
104.044	162.982	55.9762	6.06757
104.044	162.982	58.1686	6.0799
104.044	162.982	60.361	6.07869
104.044	162.982	62.5535	6.06395
104.044	162.982	64.7459	6.0357
104.044	162.982	66.9383	5.99404
104.044	162.982	69.1307	5.93901
104.044	162.982	71.3231	5.87071
104.044	162.982	73.5156	5.78937
104.044	162.982	75.708	5.69507
104.044	162.982	77.9004	5.58802
104.044	162.982	80.0928	5.46846
104.044	162.982	82.2852	5.3366
104.044	162.982	84.4777	5.19264
104.044	162.982	86.6701	5.03678
104.044	162.982	88.8625	4.86918
104.044	162.982	91.0549	4.69003
104.044	162.982	93.2473	4.49934
104.044	162.982	95.4398	4.29712
104.044	162.982	97.6322	4.08329
104.044	162.982	99.8246	3.85767
104.044	162.982	102.017	3.62002
104.044	162.982	104.209	3.37007
104.044	162.982	106.402	3.10751
104.044	162.982	108.594	2.83207
104.044	162.982	110.787	2.54364
104.044	162.982	112.979	2.24225
104.044	162.982	115.172	1.92818
104.044	162.982	117.364	1.60202
104.044	162.982	119.556	1.26467
104.044	162.982	121.749	0.917368
104.044	162.982	123.941	0.561643
104.044	162.982	126.134	0.199309
104.044	162.982	128.326	-0.167593
104.044	162.982	130.518	-0.536872
104.044	162.982	132.711	-0.906302
104.044	162.982	134.903	-1.27377
104.044	162.982	137.096	-1.63745
104.044	162.982	139.288	-1.99592
104.044	162.982	141.481	-2.34823
104.044	162.982	143.673	-2.69375
104.044	162.982	145.865	-3.03199
104.044	162.982	148.058	-3.36226
104.044	162.982	150.25	-3.68362
104.044	162.982	152.443	-3.99461
104.044	162.982	154.635	-4.29356
104.044	162.982	156.828	-4.57862
104.044	162.982	159.02	-4.8481
104.044	162.982	161.212	-5.10027
104.044	162.982	163.405	-5.33358
104.044	162.982	165.597	-5.54646
104.044	162.982	167.79	-5.73756
104.044	162.982	169.982	-5.90577
104.044	162.982	172.174	-6.05049
104.044	162.982	174.367	-6.17146
104.044	162.982	176.559	-6.26881
104.044	162.982	178.752	-6.34303
104.044	162.982	180.944	-6.39492
104.044	162.982	183.137	-6.4257
104.044	162.982	185.329	-6.43689
104.044	162.982	187.521	-6.43024
104.044	162.982	189.714	-6.40722
104.044	162.982	191.906	-6.36894
104.044	162.982	194.099	-6.31574
104.044	162.982	196.291	-6.24732
104.044	162.982	198.483	-6.16272
104.044	162.982	200.676	-6.06073
104.044	162.982	202.868	-5.9404
104.044	162.982	205.061	-5.80128
104.044	162.982	207.253	-5.64367
104.044	162.982	209.446	-5.46849
104.044	162.982	211.638	-5.27693
104.044	162.982	213.83	-5.07022
104.044	162.982	216.023	-4.84921
104.044	162.982	218.215	-4.61451
104.044	162.982	220.408	-4.3665
104.044	162.982	222.6	-4.10548
104.044	162.982	224.793	-3.83205
104.044	162.982	226.985	-3.54701
104.044	162.982	229.177	-3.25145
104.044	162.982	231.37	-2.94651
104.044	162.982	233.562	-2.63346
104.044	162.982	235.755	-2.31348
104.044	162.982	237.947	-1.98779
104.044	162.982	240.139	-1.65767
104.044	162.982	242.332	-1.32447
104.044	162.982	244.524	-0.989654
104.044	162.982	246.717	-0.654724
104.044	162.982	248.909	-0.321169
104.044	162.982	251.102	0.00962892
104.044	162.982	253.294	0.336429
104.044	162.982	255.486	0.658179
104.044	162.982	257.679	0.973994
104.044	162.982	259.871	1.28314
104.044	162.982	262.064	1.58504
104.044	162.982	264.256	1.87922
104.044	162.982	266.449	2.16529
104.044	162.982	268.641	2.44299
104.044	162.982	270.833	2.71212
104.044	162.982	273.026	2.97255
104.044	162.982	275.218	3.22417
104.044	162.982	277.411	3.46693
104.044	162.982	279.603	3.70067
104.044	162.982	281.795	3.92526
104.044	162.982	283.988	4.14051
104.044	162.982	286.18	4.34622
104.044	162.982	288.373	4.54204
104.044	162.982	290.565	4.7277
104.044	162.982	292.758	4.90283
104.044	162.982	294.95	5.06704
104.044	162.982	297.142	5.22004
104.044	162.982	299.335	5.36142
104.044	162.982	301.527	5.49088
104.044	162.982	303.72	5.60809
104.044	162.982	305.912	5.71284
104.044	162.982	308.105	5.80482
104.044	162.982	310.297	5.88387
104.044	162.982	312.489	5.94979
104.044	162.982	314.682	6.00245
104.044	162.982	316.874	6.04174
104.044	164.409	55.9762	6.07095
104.044	164.409	58.1686	6.08354
104.044	164.409	60.361	6.08253
104.044	164.409	62.5535	6.0679
104.044	164.409	64.7459	6.03973
104.044	164.409	66.9383	5.99804
104.044	164.409	69.1307	5.94293
104.044	164.409	71.3231	5.87451
104.044	164.409	73.5156	5.79295
104.044	164.409	75.708	5.69842
104.044	164.409	77.9004	5.59109
104.044	164.409	80.0928	5.4712
104.044	164.409	82.2852	5.33897
104.044	164.409	84.4777	5.1946
104.044	164.409	86.6701	5.03833
104.044	164.409	88.8625	4.87032
104.044	164.409	91.0549	4.69067
104.044	164.409	93.2473	4.49944
104.044	164.409	95.4398	4.29665
104.044	164.409	97.6322	4.08218
104.044	164.409	99.8246	3.85578
104.044	164.409	102.017	3.61724
104.044	164.409	104.209	3.36618
104.044	164.409	106.402	3.10224
104.044	164.409	108.594	2.82515
104.044	164.409	110.787	2.53473
104.044	164.409	112.979	2.23095
104.044	164.409	115.172	1.91407
104.044	164.409	117.364	1.58466
104.044	164.409	119.556	1.24364
104.044	164.409	121.749	0.892262
104.044	164.409	123.941	0.532125
104.044	164.409	126.134	0.165125
104.044	164.409	128.326	-0.206587
104.044	164.409	130.518	-0.580686
104.044	164.409	132.711	-0.954801
104.044	164.409	134.903	-1.32669
104.044	164.409	137.096	-1.69442
104.044	164.409	139.288	-2.05652
104.044	164.409	141.481	-2.412
104.044	164.409	143.673	-2.76026
104.044	164.409	145.865	-3.10085
104.044	164.409	148.058	-3.43318
104.044	164.409	150.25	-3.75627
104.044	164.409	152.443	-4.06876
104.044	164.409	154.635	-4.369
104.044	164.409	156.828	-4.6552
104.044	164.409	159.02	-4.92568
104.044	164.409	161.212	-5.17891
104.044	164.409	163.405	-5.41333
104.044	164.409	165.597	-5.62747
104.044	164.409	167.79	-5.82002
104.044	164.409	169.982	-5.98973
104.044	164.409	172.174	-6.13581
104.044	164.409	174.367	-6.25782
104.044	164.409	176.559	-6.3557
104.044	164.409	178.752	-6.4299
104.044	164.409	180.944	-6.48127
104.044	164.409	183.137	-6.51117
104.044	164.409	185.329	-6.52131
104.044	164.409	187.521	-6.51355
104.044	164.409	189.714	-6.48945
104.044	164.409	191.906	-6.45026
104.044	164.409	194.099	-6.39641
104.044	164.409	196.291	-6.32763
104.044	164.409	198.483	-6.24293
104.044	164.409	200.676	-6.14107
104.044	164.409	202.868	-6.02089
104.044	164.409	205.061	-5.88181
104.044	164.409	207.253	-5.72386
104.044	164.409	209.446	-5.54788
104.044	164.409	211.638	-5.35497
104.044	164.409	213.83	-5.14638
104.044	164.409	216.023	-4.92305
104.044	164.409	218.215	-4.68569
104.044	164.409	220.408	-4.43476
104.044	164.409	222.6	-4.17067
104.044	164.409	224.793	-3.89407
104.044	164.409	226.985	-3.60578
104.044	164.409	229.177	-3.30689
104.044	164.409	231.37	-2.99863
104.044	164.409	233.562	-2.68222
104.044	164.409	235.755	-2.35888
104.044	164.409	237.947	-2.02987
104.044	164.409	240.139	-1.69649
104.044	164.409	242.332	-1.36014
104.044	164.409	244.524	-1.02233
104.044	164.409	246.717	-0.684626
104.044	164.409	248.909	-0.348555
104.044	164.409	251.102	-0.0155246
104.044	164.409	253.294	0.313227
104.044	164.409	255.486	0.636664
104.044	164.409	257.679	0.953934
104.044	164.409	259.871	1.26435
104.044	164.409	262.064	1.56736
104.044	164.409	264.256	1.86252
104.044	164.409	266.449	2.1495
104.044	164.409	268.641	2.42804
104.044	164.409	270.833	2.69798
104.044	164.409	273.026	2.95921
104.044	164.409	275.218	3.21166
104.044	164.409	277.411	3.45521
104.044	164.409	279.603	3.68984
104.044	164.409	281.795	3.91533
104.044	164.409	283.988	4.13153
104.044	164.409	286.18	4.33819
104.044	164.409	288.373	4.53502
104.044	164.409	290.565	4.72168
104.044	164.409	292.758	4.89779
104.044	164.409	294.95	5.06302
104.044	164.409	297.142	5.21694
104.044	164.409	299.335	5.35925
104.044	164.409	301.527	5.4896
104.044	164.409	303.72	5.60763
104.044	164.409	305.912	5.71313
104.044	164.409	308.105	5.8058
104.044	164.409	310.297	5.88547
104.044	164.409	312.489	5.95193
104.044	164.409	314.682	6.00508
104.044	164.409	316.874	6.04479
104.044	165.837	55.9762	6.0744
104.044	165.837	58.1686	6.08725
104.044	165.837	60.361	6.08643
104.044	165.837	62.5535	6.07193
104.044	165.837	64.7459	6.0438
104.044	165.837	66.9383	6.00211
104.044	165.837	69.1307	5.94693
104.044	165.837	71.3231	5.8784
104.044	165.837	73.5156	5.79664
104.044	165.837	75.708	5.70188
104.044	165.837	77.9004	5.59429
104.044	165.837	80.0928	5.47409
104.044	165.837	82.2852	5.3415
104.044	165.837	84.4777	5.19679
104.044	165.837	86.6701	5.04011
104.044	165.837	88.8625	4.87168
104.044	165.837	91.0549	4.69158
104.044	165.837	93.2473	4.49988
104.044	165.837	95.4398	4.29655
104.044	165.837	97.6322	4.08143
104.044	165.837	99.8246	3.85431
104.044	165.837	102.017	3.61486
104.044	165.837	104.209	3.36269
104.044	165.837	106.402	3.09744
104.044	165.837	108.594	2.81875
104.044	165.837	110.787	2.52635
104.044	165.837	112.979	2.22023
104.044	165.837	115.172	1.90061
104.044	165.837	117.364	1.56804
104.044	165.837	119.556	1.22345
104.044	165.837	121.749	0.868129
104.044	165.837	123.941	0.50373
104.044	165.837	126.134	0.132232
104.044	165.837	128.326	-0.244103
104.044	165.837	130.518	-0.622822
104.044	165.837	132.711	-1.00142
104.044	165.837	134.903	-1.37753
104.044	165.837	137.096	-1.74911
104.044	165.837	139.288	-2.11462
104.044	165.837	141.481	-2.47307
104.044	165.837	143.673	-2.82389
104.044	165.837	145.865	-3.16664
104.044	165.837	148.058	-3.50078
104.044	165.837	150.25	-3.82544
104.044	165.837	152.443	-4.1393
104.044	165.837	154.635	-4.44072
104.044	165.837	156.828	-4.728
104.044	165.837	159.02	-4.99958
104.044	165.837	161.212	-5.25394
104.044	165.837	163.405	-5.48965
104.044	165.837	165.597	-5.70531
104.044	165.837	167.79	-5.89953
104.044	165.837	169.982	-6.07097
104.044	165.837	172.174	-6.2186
104.044	165.837	174.367	-6.34174
104.044	165.837	176.559	-6.44017
104.044	165.837	178.752	-6.51424
104.044	165.837	180.944	-6.56499
104.044	165.837	183.137	-6.59389
104.044	165.837	185.329	-6.60284
104.044	165.837	187.521	-6.59386
104.044	165.837	189.714	-6.56868
104.044	165.837	191.906	-6.52856
104.044	165.837	194.099	-6.4741
104.044	165.837	196.291	-6.40503
104.044	165.837	198.483	-6.32038
104.044	165.837	200.676	-6.21883
104.044	165.837	202.868	-6.09907
104.044	165.837	205.061	-5.96026
104.044	165.837	207.253	-5.80229
104.044	165.837	209.446	-5.62574
104.044	165.837	211.638	-5.4317
104.044	165.837	213.83	-5.22135
104.044	165.837	216.023	-4.99578
104.044	165.837	218.215	-4.75579
104.044	165.837	220.408	-4.50189
104.044	165.837	222.6	-4.23466
104.044	165.837	224.793	-3.95473
104.044	165.837	226.985	-3.66301
104.044	165.837	229.177	-3.36066
104.044	165.837	231.37	-3.04886
104.044	165.837	233.562	-2.72892
104.044	165.837	235.755	-2.40208
104.044	165.837	237.947	-2.06961
104.044	165.837	240.139	-1.73286
104.044	165.837	242.332	-1.39327
104.044	165.837	244.524	-1.05243
104.044	165.837	246.717	-0.711941
104.044	165.837	248.909	-0.373391
104.044	165.837	251.102	-0.0382044
104.044	165.837	253.294	0.292384
104.044	165.837	255.486	0.617363
104.044	165.837	257.679	0.935929
104.044	165.837	259.871	1.24744
104.044	165.837	262.064	1.55138
104.044	165.837	264.256	1.84737
104.044	165.837	266.449	2.13509
104.044	165.837	268.641	2.41433
104.044	165.837	270.833	2.68495
104.044	165.837	273.026	2.94688
104.044	165.837	275.218	3.2
104.044	165.837	277.411	3.44433
104.044	165.837	279.603	3.67972
104.044	165.837	281.795	3.90607
104.044	165.837	283.988	4.12315
104.044	165.837	286.18	4.33074
104.044	165.837	288.373	4.52849
104.044	165.837	290.565	4.71611
104.044	165.837	292.758	4.8932
104.044	165.837	294.95	5.05935
104.044	165.837	297.142	5.21421
104.044	165.837	299.335	5.3574
104.044	165.837	301.527	5.48856
104.044	165.837	303.72	5.6074
104.044	165.837	305.912	5.71362
104.044	165.837	308.105	5.80696
104.044	165.837	310.297	5.88722
104.044	165.837	312.489	5.95423
104.044	165.837	314.682	6.00784
104.044	165.837	316.874	6.04791
104.044	167.264	55.9762	6.07794
104.044	167.264	58.1686	6.09104
104.044	167.264	60.361	6.09037
104.044	167.264	62.5535	6.076
104.044	167.264	64.7459	6.04793
104.044	167.264	66.9383	6.00621
104.044	167.264	69.1307	5.95098
104.044	167.264	71.3231	5.88232
104.044	167.264	73.5156	5.80041
104.044	167.264	75.708	5.70544
104.044	167.264	77.9004	5.59759
104.044	167.264	80.0928	5.47711
104.044	167.264	82.2852	5.34421
104.044	167.264	84.4777	5.19914
104.044	167.264	86.6701	5.04209
104.044	167.264	88.8625	4.87326
104.044	167.264	91.0549	4.69274
104.044	167.264	93.2473	4.50058
104.044	167.264	95.4398	4.29673
104.044	167.264	97.6322	4.08099
104.044	167.264	99.8246	3.85315
104.044	167.264	102.017	3.61283
104.044	167.264	104.209	3.3596
104.044	167.264	106.402	3.09303
104.044	167.264	108.594	2.81272
104.044	167.264	110.787	2.5184
104.044	167.264	112.979	2.20999
104.044	167.264	115.172	1.8877
104.044	167.264	117.364	1.55208
104.044	167.264	119.556	1.20406
104.044	167.264	121.749	0.844968
104.044	167.264	123.941	0.476508
104.044	167.264	126.134	0.100745
104.044	167.264	128.326	-0.279961
104.044	167.264	130.518	-0.663037
104.044	167.264	132.711	-1.04585
104.044	167.264	134.903	-1.42591
104.044	167.264	137.096	-1.80108
104.044	167.264	139.288	-2.16978
104.044	167.264	141.481	-2.53098
104.044	167.264	143.673	-2.88413
104.044	167.264	145.865	-3.22884
104.044	167.264	148.058	-3.56468
104.044	167.264	150.25	-3.89077
104.044	167.264	152.443	-4.20592
104.044	167.264	154.635	-4.50852
104.044	167.264	156.828	-4.79702
104.044	167.264	159.02	-5.06985
104.044	167.264	161.212	-5.32561
104.044	167.264	163.405	-5.56294
104.044	167.264	165.597	-5.78046
104.044	167.264	167.79	-5.97667
104.044	167.264	169.982	-6.15013
104.044	167.264	172.174	-6.29948
104.044	167.264	174.367	-6.42381
104.044	167.264	176.559	-6.52273
104.044	167.264	178.752	-6.5966
104.044	167.264	180.944	-6.64652
104.044	167.264	183.137	-6.67423
104.044	167.264	185.329	-6.68184
104.044	167.264	187.521	-6.67152
104.044	167.264	189.714	-6.64515
104.044	167.264	191.906	-6.60413
104.044	167.264	194.099	-6.54907
104.044	167.264	196.291	-6.47977
104.044	167.264	198.483	-6.3953
104.044	167.264	200.676	-6.29425
104.044	167.264	202.868	-6.17508
104.044	167.264	205.061	-6.03679
104.044	167.264	207.253	-5.87897
104.044	167.264	209.446	-5.70203
104.044	167.264	211.638	-5.50693
104.044	167.264	213.83	-5.29491
104.044	167.264	216.023	-5.06709
104.044	167.264	218.215	-4.82439
104.044	167.264	220.408	-4.56745
104.044	167.264	222.6	-4.29694
104.044	167.264	224.793	-4.01355
104.044	167.264	226.985	-3.71827
104.044	167.264	229.177	-3.41226
104.044	167.264	231.37	-3.0968
104.044	167.264	233.562	-2.77322
104.044	167.264	235.755	-2.44275
104.044	167.264	237.947	-2.10673
104.044	167.264	240.139	-1.76653
104.044	167.264	242.332	-1.42366
104.044	167.264	244.524	-1.07976
104.044	167.264	246.717	-0.736513
104.044	167.264	248.909	-0.395542
104.044	167.264	251.102	-0.0583003
104.044	167.264	253.294	0.273993
104.044	167.264	255.486	0.600361
104.044	167.264	257.679	0.920051
104.044	167.264	259.871	1.23247
104.044	167.264	262.064	1.53718
104.044	167.264	264.256	1.83381
104.044	167.264	266.449	2.12211
104.044	167.264	268.641	2.40189
104.044	167.264	270.833	2.67306
104.044	167.264	273.026	2.93555
104.044	167.264	275.218	3.18929
104.044	167.264	277.411	3.43426
104.044	167.264	279.603	3.67039
104.044	167.264	281.795	3.89748
104.044	167.264	283.988	4.11538
104.044	167.264	286.18	4.32385
104.044	167.264	288.373	4.52251
104.044	167.264	290.565	4.71103
104.044	167.264	292.758	4.88902
104.044	167.264	294.95	5.0561
104.044	167.264	297.142	5.21183
104.044	167.264	299.335	5.35587
104.044	167.264	301.527	5.48784
104.044	167.264	303.72	5.60742
104.044	167.264	305.912	5.71434
104.044	167.264	308.105	5.8083
104.044	167.264	310.297	5.88913
104.044	167.264	312.489	5.95665
104.044	167.264	314.682	6.01068
104.044	167.264	316.874	6.05116
104.044	168.691	55.9762	6.08155
104.044	168.691	58.1686	6.09486
104.044	168.691	60.361	6.09437
104.044	168.691	62.5535	6.08011
104.044	168.691	64.7459	6.05209
104.044	168.691	66.9383	6.01037
104.044	168.691	69.1307	5.95508
104.044	168.691	71.3231	5.8863
104.044	168.691	73.5156	5.80423
104.044	168.691	75.708	5.70905
104.044	168.691	77.9004	5.60095
104.044	168.691	80.0928	5.48018
104.044	168.691	82.2852	5.347
104.044	168.691	84.4777	5.20159
104.044	168.691	86.6701	5.04421
104.044	168.691	88.8625	4.87499
104.044	168.691	91.0549	4.69408
104.044	168.691	93.2473	4.50148
104.044	168.691	95.4398	4.29712
104.044	168.691	97.6322	4.08081
104.044	168.691	99.8246	3.85225
104.044	168.691	102.017	3.61105
104.044	168.691	104.209	3.35676
104.044	168.691	106.402	3.08888
104.044	168.691	108.594	2.80701
104.044	168.691	110.787	2.51079
104.044	168.691	112.979	2.20016
104.044	168.691	115.172	1.87529
104.044	168.691	117.364	1.53674
104.044	168.691	119.556	1.18546
104.044	168.691	121.749	0.822801
104.044	168.691	123.941	0.450538
104.044	168.691	126.134	0.0707988
104.044	168.691	128.326	-0.31396
104.044	168.691	130.518	-0.701058
104.044	168.691	132.711	-1.08775
104.044	168.691	134.903	-1.47144
104.044	168.691	137.096	-1.84992
104.044	168.691	139.288	-2.22153
104.044	168.691	141.481	-2.58524
104.044	168.691	143.673	-2.94053
104.044	168.691	145.865	-3.28705
104.044	168.691	148.058	-3.62444
104.044	168.691	150.25	-3.95192
104.044	168.691	152.443	-4.26835
104.044	168.691	154.635	-4.57228
104.044	168.691	156.828	-4.86222
104.044	168.691	159.02	-5.13663
104.044	168.691	161.212	-5.39419
104.044	168.691	163.405	-5.63358
104.044	168.691	165.597	-5.85337
104.044	168.691	167.79	-6.05198
104.044	168.691	169.982	-6.22773
104.044	168.691	172.174	-6.37902
104.044	168.691	174.367	-6.50459
104.044	168.691	176.559	-6.60395
104.044	168.691	178.752	-6.67745
104.044	168.691	180.944	-6.72634
104.044	168.691	183.137	-6.75261
104.044	168.691	185.329	-6.75865
104.044	168.691	187.521	-6.7468
104.044	168.691	189.714	-6.71917
104.044	168.691	191.906	-6.67719
104.044	168.691	194.099	-6.62157
104.044	168.691	196.291	-6.55212
104.044	168.691	198.483	-6.46793
104.044	168.691	200.676	-6.36747
104.044	168.691	202.868	-6.2491
104.044	168.691	205.061	-6.11145
104.044	168.691	207.253	-5.95392
104.044	168.691	209.446	-5.77667
104.044	168.691	211.638	-5.58057
104.044	168.691	213.83	-5.36681
104.044	168.691	216.023	-5.13665
104.044	168.691	218.215	-4.89114
104.044	168.691	220.408	-4.63102
104.044	168.691	222.6	-4.35705
104.044	168.691	224.793	-4.07005
104.044	168.691	226.985	-3.77106
104.044	168.691	229.177	-3.46128
104.044	168.691	231.37	-3.14205
104.044	168.691	233.562	-2.8147
104.044	168.691	235.755	-2.48056
104.044	168.691	237.947	-2.14094
104.044	168.691	240.139	-1.79726
104.044	168.691	242.332	-1.45111
104.044	168.691	244.524	-1.10418
104.044	168.691	246.717	-0.758226
104.044	168.691	248.909	-0.414923
104.044	168.691	251.102	-0.0757408
104.044	168.691	253.294	0.258114
104.044	168.691	255.486	0.585704
104.044	168.691	257.679	0.906339
104.044	168.691	259.871	1.21949
104.044	168.691	262.064	1.52476
104.044	168.691	264.256	1.82187
104.044	168.691	266.449	2.11058
104.044	168.691	268.641	2.39077
104.044	168.691	270.833	2.66235
104.044	168.691	273.026	2.92528
104.044	168.691	275.218	3.17954
104.044	168.691	277.411	3.42508
104.044	168.691	279.603	3.66182
104.044	168.691	281.795	3.88963
104.044	168.691	283.988	4.10831
104.044	168.691	286.18	4.31758
104.044	168.691	288.373	4.51709
104.044	168.691	290.565	4.70649
104.044	168.691	292.758	4.88533
104.044	168.691	294.95	5.05327
104.044	168.691	297.142	5.20985
104.044	168.691	299.335	5.35466
104.044	168.691	301.527	5.4874
104.044	168.691	303.72	5.60768
104.044	168.691	305.912	5.71524
104.044	168.691	308.105	5.80982
104.044	168.691	310.297	5.8912
104.044	168.691	312.489	5.95918
104.044	168.691	314.682	6.01364
104.044	168.691	316.874	6.05446
104.044	170.118	55.9762	6.08519
104.044	170.118	58.1686	6.09871
104.044	170.118	60.361	6.0984
104.044	170.118	62.5535	6.08421
104.044	170.118	64.7459	6.05624
104.044	170.118	66.9383	6.01452
104.044	170.118	69.1307	5.95915
104.044	170.118	71.3231	5.89027
104.044	170.118	73.5156	5.80807
104.044	170.118	75.708	5.71269
104.044	170.118	77.9004	5.60435
104.044	170.118	80.0928	5.48333
104.044	170.118	82.2852	5.34986
104.044	170.118	84.4777	5.20414
104.044	170.118	86.6701	5.04643
104.044	170.118	88.8625	4.87687
104.044	170.118	91.0549	4.69557
104.044	170.118	93.2473	4.50254
104.044	170.118	95.4398	4.29769
104.044	170.118	97.6322	4.08079
104.044	170.118	99.8246	3.85153
104.044	170.118	102.017	3.60947
104.044	170.118	104.209	3.35413
104.044	170.118	106.402	3.08496
104.044	170.118	108.594	2.80152
104.044	170.118	110.787	2.50345
104.044	170.118	112.979	2.19067
104.044	170.118	115.172	1.86333
104.044	170.118	117.364	1.522
104.044	170.118	119.556	1.16766
104.044	170.118	121.749	0.801691
104.044	170.118	123.941	0.425924
104.044	170.118	126.134	0.0425581
104.044	170.118	128.326	-0.345872
104.044	170.118	130.518	-0.7366
104.044	170.118	132.711	-1.12678
104.044	170.118	134.903	-1.51374
104.044	170.118	137.096	-1.89517
104.044	170.118	139.288	-2.2694
104.044	170.118	141.481	-2.63537
104.044	170.118	143.673	-2.99257
104.044	170.118	145.865	-3.34074
104.044	170.118	148.058	-3.6796
104.044	170.118	150.25	-4.00844
104.044	170.118	152.443	-4.32627
104.044	170.118	154.635	-4.63177
104.044	170.118	156.828	-4.92344
104.044	170.118	159.02	-5.19989
104.044	170.118	161.212	-5.45977
104.044	170.118	163.405	-5.70175
104.044	170.118	165.597	-5.92435
104.044	170.118	167.79	-6.12585
104.044	170.118	169.982	-6.30428
104.044	170.118	172.174	-6.45769
104.044	170.118	174.367	-6.5846
104.044	170.118	176.559	-6.68432
104.044	170.118	178.752	-6.7572
104.044	170.118	180.944	-6.80478
104.044	170.118	183.137	-6.82931
104.044	170.118	185.329	-6.83349
104.044	170.118	187.521	-6.81995
104.044	170.118	189.714	-6.79092
104.044	170.118	191.906	-6.74794
104.044	170.118	194.099	-6.69175
104.044	170.118	196.291	-6.62224
104.044	170.118	198.483	-6.53847
104.044	170.118	200.676	-6.43878
104.044	170.118	202.868	-6.32131
104.044	170.118	205.061	-6.18449
104.044	170.118	207.253	-6.02732
104.044	170.118	209.446	-5.84974
104.044	170.118	211.638	-5.65252
104.044	170.118	213.83	-5.43689
104.044	170.118	216.023	-5.20422
104.044	170.118	218.215	-4.95564
104.044	170.118	220.408	-4.69214
104.044	170.118	222.6	-4.41453
104.044	170.118	224.793	-4.12374
104.044	170.118	226.985	-3.82088
104.044	170.118	229.177	-3.5072
104.044	170.118	231.37	-3.18413
104.044	170.118	233.562	-2.85302
104.044	170.118	235.755	-2.51517
104.044	170.118	237.947	-2.17195
104.044	170.118	240.139	-1.82483
104.044	170.118	242.332	-1.47544
104.044	170.118	244.524	-1.12556
104.044	170.118	246.717	-0.776995
104.044	170.118	248.909	-0.431479
104.044	170.118	251.102	-0.0904981
104.044	170.118	253.294	0.244757
104.044	170.118	255.486	0.5734
104.044	170.118	257.679	0.894796
104.044	170.118	259.871	1.20849
104.044	170.118	262.064	1.51416
104.044	170.118	264.256	1.81157
104.044	170.118	266.449	2.10054
104.044	170.118	268.641	2.38098
104.044	170.118	270.833	2.65283
104.044	170.118	273.026	2.91612
104.044	170.118	275.218	3.17077
104.044	170.118	277.411	3.4168
104.044	170.118	279.603	3.65413
104.044	170.118	281.795	3.88256
104.044	170.118	283.988	4.10194
104.044	170.118	286.18	4.31195
104.044	170.118	288.373	4.51227
104.044	170.118	290.565	4.70246
104.044	170.118	292.758	4.88213
104.044	170.118	294.95	5.05087
104.044	170.118	297.142	5.20822
104.044	170.118	299.335	5.35381
104.044	170.118	301.527	5.48725
104.044	170.118	303.72	5.6082
104.044	170.118	305.912	5.71638
104.044	170.118	308.105	5.81153
104.044	170.118	310.297	5.89339
104.044	170.118	312.489	5.96184
104.044	170.118	314.682	6.01669
104.044	170.118	316.874	6.05781
104.044	171.545	55.9762	6.08885
104.044	171.545	58.1686	6.10258
104.044	171.545	60.361	6.1024
104.044	171.545	62.5535	6.08831
104.044	171.545	64.7459	6.06037
104.044	171.545	66.9383	6.01862
104.044	171.545	69.1307	5.96321
104.044	171.545	71.3231	5.89424
104.044	171.545	73.5156	5.81186
104.044	171.545	75.708	5.7163
104.044	171.545	77.9004	5.60776
104.044	171.545	80.0928	5.4865
104.044	171.545	82.2852	5.35273
104.044	171.545	84.4777	5.20672
104.044	171.545	86.6701	5.0487
104.044	171.545	88.8625	4.87881
104.044	171.545	91.0549	4.69715
104.044	171.545	93.2473	4.5037
104.044	171.545	95.4398	4.29836
104.044	171.545	97.6322	4.08092
104.044	171.545	99.8246	3.85096
104.044	171.545	102.017	3.60803
104.044	171.545	104.209	3.35163
104.044	171.545	106.402	3.08119
104.044	171.545	108.594	2.7962
104.044	171.545	110.787	2.49635
104.044	171.545	112.979	2.18148
104.044	171.545	115.172	1.8518
104.044	171.545	117.364	1.50788
104.044	171.545	119.556	1.15071
104.044	171.545	121.749	0.781732
104.044	171.545	123.941	0.402813
104.044	171.545	126.134	0.0162177
104.044	171.545	128.326	-0.375455
104.044	171.545	130.518	-0.769366
104.044	171.545	132.711	-1.1626
104.044	171.545	134.903	-1.5524
104.044	171.545	137.096	-1.93643
104.044	171.545	139.288	-2.31295
104.044	171.545	141.481	-2.68093
104.044	171.545	143.673	-3.03983
104.044	171.545	145.865	-3.38953
104.044	171.545	148.058	-3.72975
104.044	171.545	150.25	-4.06002
104.044	171.545	152.443	-4.37942
104.044	171.545	154.635	-4.68675
104.044	171.545	156.828	-4.98059
104.044	171.545	159.02	-5.25956
104.044	171.545	161.212	-5.52236
104.044	171.545	163.405	-5.76759
104.044	171.545	165.597	-5.99362
104.044	171.545	167.79	-6.19853
104.044	171.545	169.982	-6.38003
104.044	171.545	172.174	-6.53584
104.044	171.545	174.367	-6.66414
104.044	171.545	176.559	-6.76409
104.044	171.545	178.752	-6.83612
104.044	171.545	180.944	-6.88205
104.044	171.545	183.137	-6.90449
104.044	171.545	185.329	-6.90653
104.044	171.545	187.521	-6.89105
104.044	171.545	189.714	-6.86045
104.044	171.545	191.906	-6.81644
104.044	171.545	194.099	-6.75975
104.044	171.545	196.291	-6.6903
104.044	171.545	198.483	-6.60707
104.044	171.545	200.676	-6.50833
104.044	171.545	202.868	-6.39198
104.044	171.545	205.061	-6.25606
104.044	171.545	207.253	-6.0993
104.044	171.545	209.446	-5.92133
104.044	171.545	211.638	-5.72283
104.044	171.545	213.83	-5.50505
104.044	171.545	216.023	-5.26955
104.044	171.545	218.215	-5.01764
104.044	171.545	220.408	-4.75045
104.044	171.545	222.6	-4.46895
104.044	171.545	224.793	-4.17416
104.044	171.545	226.985	-3.86727
104.044	171.545	229.177	-3.54964
104.044	171.545	231.37	-3.22268
104.044	171.545	233.562	-2.88779
104.044	171.545	235.755	-2.54628
104.044	171.545	237.947	-2.19954
104.044	171.545	240.139	-1.84906
104.044	171.545	242.332	-1.49653
104.044	171.545	244.524	-1.14381
104.044	171.545	246.717	-0.792775
104.044	171.545	248.909	-0.445197
104.044	171.545	251.102	-0.102582
104.044	171.545	253.294	0.233902
104.044	171.545	255.486	0.563418
104.044	171.545	257.679	0.885397
104.044	171.545	259.871	1.19946
104.044	171.545	262.064	1.50536
104.044	171.545	264.256	1.8029
104.044	171.545	266.449	2.09198
104.044	171.545	268.641	2.37254
104.044	171.545	270.833	2.64458
104.044	171.545	273.026	2.90807
104.044	171.545	275.218	3.16305
104.044	171.545	277.411	3.4095
104.044	171.545	279.603	3.64729
104.044	171.545	281.795	3.87632
104.044	171.545	283.988	4.09632
104.044	171.545	286.18	4.30703
104.044	171.545	288.373	4.50806
104.044	171.545	290.565	4.69901
104.044	171.545	292.758	4.87943
104.044	171.545	294.95	5.04891
104.044	171.545	297.142	5.20701
104.044	171.545	299.335	5.35329
104.044	171.545	301.527	5.4874
104.044	171.545	303.72	5.60897
104.044	171.545	305.912	5.71772
104.044	171.545	308.105	5.81338
104.044	171.545	310.297	5.89574
104.044	171.545	312.489	5.96457
104.044	171.545	314.682	6.01978
104.044	171.545	316.874	6.06125
104.044	172.972	55.9762	6.09252
104.044	172.972	58.1686	6.10642
104.044	172.972	60.361	6.10634
104.044	172.972	62.5535	6.09236
104.044	172.972	64.7459	6.06444
104.044	172.972	66.9383	6.0227
104.044	172.972	69.1307	5.9672
104.044	172.972	71.3231	5.89814
104.044	172.972	73.5156	5.81563
104.044	172.972	75.708	5.71989
104.044	172.972	77.9004	5.61114
104.044	172.972	80.0928	5.48962
104.044	172.972	82.2852	5.35562
104.044	172.972	84.4777	5.20933
104.044	172.972	86.6701	5.051
104.044	172.972	88.8625	4.88077
104.044	172.972	91.0549	4.69875
104.044	172.972	93.2473	4.50491
104.044	172.972	95.4398	4.29911
104.044	172.972	97.6322	4.08107
104.044	172.972	99.8246	3.85044
104.044	172.972	102.017	3.60666
104.044	172.972	104.209	3.34923
104.044	172.972	106.402	3.07753
104.044	172.972	108.594	2.79104
104.044	172.972	110.787	2.48945
104.044	172.972	112.979	2.17262
104.044	172.972	115.172	1.84076
104.044	172.972	117.364	1.49445
104.044	172.972	119.556	1.13472
104.044	172.972	121.749	0.763066
104.044	172.972	123.941	0.381389
104.044	172.972	126.134	-0.00799859
104.044	172.972	128.326	-0.402444
104.044	172.972	130.518	-0.799054
104.044	172.972	132.711	-1.19487
104.044	172.972	134.903	-1.58709
104.044	172.972	137.096	-1.97332
104.044	172.972	139.288	-2.35181
104.044	172.972	141.481	-2.72151
104.044	172.972	143.673	-3.08194
104.044	172.972	145.865	-3.43297
104.044	172.972	148.058	-3.77454
104.044	172.972	150.25	-4.10628
104.044	172.972	152.443	-4.42746
104.044	172.972	154.635	-4.73693
104.044	172.972	156.828	-5.0334
104.044	172.972	159.02	-5.31552
104.044	172.972	161.212	-5.58188
104.044	172.972	163.405	-5.83101
104.044	172.972	165.597	-6.06114
104.044	172.972	167.79	-6.27005
104.044	172.972	169.982	-6.45511
104.044	172.972	172.174	-6.6136
104.044	172.972	174.367	-6.74337
104.044	172.972	176.559	-6.84342
104.044	172.972	178.752	-6.91435
104.044	172.972	180.944	-6.95823
104.044	172.972	183.137	-6.9782
104.044	172.972	185.329	-6.97771
104.044	172.972	187.521	-6.96004
104.044	172.972	189.714	-6.92776
104.044	172.972	191.906	-6.88269
104.044	172.972	194.099	-6.8256
104.044	172.972	196.291	-6.75635
104.044	172.972	198.483	-6.67389
104.044	172.972	200.676	-6.57632
104.044	172.972	202.868	-6.46125
104.044	172.972	205.061	-6.32642
104.044	172.972	207.253	-6.17007
104.044	172.972	209.446	-5.99161
104.044	172.972	211.638	-5.79156
104.044	172.972	213.83	-5.5713
104.044	172.972	216.023	-5.33255
104.044	172.972	218.215	-5.0769
104.044	172.972	220.408	-4.80566
104.044	172.972	222.6	-4.51995
104.044	172.972	224.793	-4.22093
104.044	172.972	226.985	-3.90989
104.044	172.972	229.177	-3.58819
104.044	172.972	231.37	-3.25735
104.044	172.972	233.562	-2.9187
104.044	172.972	235.755	-2.57362
104.044	172.972	237.947	-2.22347
104.044	172.972	240.139	-1.86978
104.044	172.972	242.332	-1.51427
104.044	172.972	244.524	-1.15888
104.044	172.972	246.717	-0.805556
104.044	172.972	248.909	-0.456103
104.044	172.972	251.102	-0.112039
104.044	172.972	253.294	0.225489
104.044	172.972	255.486	0.555696
104.044	172.972	257.679	0.878085
104.044	172.972	259.871	1.19235
104.044	172.972	262.064	1.49831
104.044	172.972	264.256	1.79584
104.044	172.972	266.449	2.08489
104.044	172.972	268.641	2.36545
104.044	172.972	270.833	2.63753
104.044	172.972	273.026	2.90118
104.044	172.972	275.218	3.15637
104.044	172.972	277.411	3.40315
104.044	172.972	279.603	3.64136
104.044	172.972	281.795	3.87088
104.044	172.972	283.988	4.09147
104.044	172.972	286.18	4.3028
104.044	172.972	288.373	4.5045
104.044	172.972	290.565	4.69612
104.044	172.972	292.758	4.87726
104.044	172.972	294.95	5.04743
104.044	172.972	297.142	5.20618
104.044	172.972	299.335	5.35311
104.044	172.972	301.527	5.48784
104.044	172.972	303.72	5.61
104.044	172.972	305.912	5.71927
104.044	172.972	308.105	5.81542
104.044	172.972	310.297	5.89819
104.044	172.972	312.489	5.96741
104.044	172.972	314.682	6.02296
104.044	172.972	316.874	6.06468
104.044	174.4	55.9762	6.09615
104.044	174.4	58.1686	6.11021
104.044	174.4	60.361	6.11027
104.044	174.4	62.5535	6.09633
104.044	174.4	64.7459	6.06844
104.044	174.4	66.9383	6.02665
104.044	174.4	69.1307	5.97113
104.044	174.4	71.3231	5.90193
104.044	174.4	73.5156	5.81929
104.044	174.4	75.708	5.72337
104.044	174.4	77.9004	5.61444
104.044	174.4	80.0928	5.49269
104.044	174.4	82.2852	5.35843
104.044	174.4	84.4777	5.21188
104.044	174.4	86.6701	5.05327
104.044	174.4	88.8625	4.88273
104.044	174.4	91.0549	4.70035
104.044	174.4	93.2473	4.5061
104.044	174.4	95.4398	4.29985
104.044	174.4	97.6322	4.08125
104.044	174.4	99.8246	3.84993
104.044	174.4	102.017	3.60532
104.044	174.4	104.209	3.34685
104.044	174.4	106.402	3.07392
104.044	174.4	108.594	2.78601
104.044	174.4	110.787	2.48279
104.044	174.4	112.979	2.16413
104.044	174.4	115.172	1.83026
104.044	174.4	117.364	1.48181
104.044	174.4	119.556	1.11984
104.044	174.4	121.749	0.745875
104.044	174.4	123.941	0.361863
104.044	174.4	126.134	-0.0298447
104.044	174.4	128.326	-0.426564
104.044	174.4	130.518	-0.825373
104.044	174.4	132.711	-1.22329
104.044	174.4	134.903	-1.61747
104.044	174.4	137.096	-2.00552
104.044	174.4	139.288	-2.38565
104.044	174.4	141.481	-2.75681
104.044	174.4	143.673	-3.11852
104.044	174.4	145.865	-3.47082
104.044	174.4	148.058	-3.81368
104.044	174.4	150.25	-4.14696
104.044	174.4	152.443	-4.47008
104.044	174.4	154.635	-4.78203
104.044	174.4	156.828	-5.08162
104.044	174.4	159.02	-5.36741
104.044	174.4	161.212	-5.638
104.044	174.4	163.405	-5.89177
104.044	174.4	165.597	-6.1267
104.044	174.4	167.79	-6.34025
104.044	174.4	169.982	-6.52936
104.044	174.4	172.174	-6.69084
104.044	174.4	174.367	-6.82217
104.044	174.4	176.559	-6.92217
104.044	174.4	178.752	-6.99165
104.044	174.4	180.944	-7.03311
104.044	174.4	183.137	-7.05016
104.044	174.4	185.329	-7.04683
104.044	174.4	187.521	-7.02671
104.044	174.4	189.714	-6.99265
104.044	174.4	191.906	-6.94652
104.044	174.4	194.099	-6.88917
104.044	174.4	196.291	-6.82038
104.044	174.4	198.483	-6.73896
104.044	174.4	200.676	-6.64286
104.044	174.4	202.868	-6.52936
104.044	174.4	205.061	-6.39574
104.044	174.4	207.253	-6.23988
104.044	174.4	209.446	-6.06078
104.044	174.4	211.638	-5.85892
104.044	174.4	213.83	-5.63573
104.044	174.4	216.023	-5.39326
104.044	174.4	218.215	-5.13335
104.044	174.4	220.408	-4.8576
104.044	174.4	222.6	-4.56732
104.044	174.4	224.793	-4.26379
104.044	174.4	226.985	-3.94838
104.044	174.4	229.177	-3.62258
104.044	174.4	231.37	-3.28785
104.044	174.4	233.562	-2.94553
104.044	174.4	235.755	-2.597
104.044	174.4	237.947	-2.24359
104.044	174.4	240.139	-1.88686
104.044	174.4	242.332	-1.52859
104.044	174.4	244.524	-1.17075
104.044	174.4	246.717	-0.815355
104.044	174.4	248.909	-0.464243
104.044	174.4	251.102	-0.118939
104.044	174.4	253.294	0.219437
104.044	174.4	255.486	0.550154
104.044	174.4	257.679	0.872783
104.044	174.4	259.871	1.18709
104.044	174.4	262.064	1.49296
104.044	174.4	264.256	1.79035
104.044	174.4	266.449	2.07926
104.044	174.4	268.641	2.35971
104.044	174.4	270.833	2.63175
104.044	174.4	273.026	2.89543
104.044	174.4	275.218	3.1508
104.044	174.4	277.411	3.39781
104.044	174.4	279.603	3.63638
104.044	174.4	281.795	3.86634
104.044	174.4	283.988	4.08742
104.044	174.4	286.18	4.29931
104.044	174.4	288.373	4.50161
104.044	174.4	290.565	4.69387
104.044	174.4	292.758	4.87563
104.044	174.4	294.95	5.04643
104.044	174.4	297.142	5.2058
104.044	174.4	299.335	5.35332
104.044	174.4	301.527	5.48859
104.044	174.4	303.72	5.61127
104.044	174.4	305.912	5.72102
104.044	174.4	308.105	5.81759
104.044	174.4	310.297	5.90074
104.044	174.4	312.489	5.97033
104.044	174.4	314.682	6.02613
104.044	174.4	316.874	6.06811
104.044	175.827	55.9762	6.09977
104.044	175.827	58.1686	6.11395
104.044	175.827	60.361	6.11408
104.044	175.827	62.5535	6.1002
104.044	175.827	64.7459	6.07231
104.044	175.827	66.9383	6.03052
104.044	175.827	69.1307	5.97492
104.044	175.827	71.3231	5.90562
104.044	175.827	73.5156	5.82285
104.044	175.827	75.708	5.72677
104.044	175.827	77.9004	5.61764
104.044	175.827	80.0928	5.49568
104.044	175.827	82.2852	5.36116
104.044	175.827	84.4777	5.21436
104.044	175.827	86.6701	5.05546
104.044	175.827	88.8625	4.88461
104.044	175.827	91.0549	4.7019
104.044	175.827	93.2473	4.50726
104.044	175.827	95.4398	4.30052
104.044	175.827	97.6322	4.08141
104.044	175.827	99.8246	3.84941
104.044	175.827	102.017	3.60398
104.044	175.827	104.209	3.34451
104.044	175.827	106.402	3.07041
104.044	175.827	108.594	2.78116
104.044	175.827	110.787	2.47641
104.044	175.827	112.979	2.15608
104.044	175.827	115.172	1.82042
104.044	175.827	117.364	1.47011
104.044	175.827	119.556	1.10624
104.044	175.827	121.749	0.730372
104.044	175.827	123.941	0.344476
104.044	175.827	126.134	-0.0490636
104.044	175.827	128.326	-0.44755
104.044	175.827	130.518	-0.848056
104.044	175.827	132.711	-1.24759
104.044	175.827	134.903	-1.64331
104.044	175.827	137.096	-2.0328
104.044	175.827	139.288	-2.41425
104.044	175.827	141.481	-2.78661
104.044	175.827	143.673	-3.14943
104.044	175.827	145.865	-3.50284
104.044	175.827	148.058	-3.84696
104.044	175.827	150.25	-4.18184
104.044	175.827	152.443	-4.50705
104.044	175.827	154.635	-4.82179
104.044	175.827	156.828	-5.12486
104.044	175.827	159.02	-5.41488
104.044	175.827	161.212	-5.69032
104.044	175.827	163.405	-5.94938
104.044	175.827	165.597	-6.18981
104.044	175.827	167.79	-6.40867
104.044	175.827	169.982	-6.60237
104.044	175.827	172.174	-6.76716
104.044	175.827	174.367	-6.90011
104.044	175.827	176.559	-6.9999
104.044	175.827	178.752	-7.06757
104.044	175.827	180.944	-7.10617
104.044	175.827	183.137	-7.1199
104.044	175.827	185.329	-7.11337
104.044	175.827	187.521	-7.09061
104.044	175.827	189.714	-7.0547
104.044	175.827	191.906	-7.00764
104.044	175.827	194.099	-6.95024
104.044	175.827	196.291	-6.8822
104.044	175.827	198.483	-6.8022
104.044	175.827	200.676	-6.70792
104.044	175.827	202.868	-6.59634
104.044	175.827	205.061	-6.46422
104.044	175.827	207.253	-6.30893
104.044	175.827	209.446	-6.12913
104.044	175.827	211.638	-5.92507
104.044	175.827	213.83	-5.6985
104.044	175.827	216.023	-5.45167
104.044	175.827	218.215	-5.18691
104.044	175.827	220.408	-4.90613
104.044	175.827	222.6	-4.61085
104.044	175.827	224.793	-4.30254
104.044	175.827	226.985	-3.98262
104.044	175.827	229.177	-3.65261
104.044	175.827	231.37	-3.31398
104.044	175.827	233.562	-2.96811
104.044	175.827	235.755	-2.61627
104.044	175.827	237.947	-2.2598
104.044	175.827	240.139	-1.90025
104.044	175.827	242.332	-1.53945
104.044	175.827	244.524	-1.17942
104.044	175.827	246.717	-0.822202
104.044	175.827	248.909	-0.469681
104.044	175.827	251.102	-0.123369
104.044	175.827	253.294	0.215647
104.044	175.827	255.486	0.546689
104.044	175.827	257.679	0.869393
104.044	175.827	259.871	1.1836
104.044	175.827	262.064	1.48926
104.044	175.827	264.256	1.78639
104.044	175.827	266.449	2.07505
104.044	175.827	268.641	2.35529
104.044	175.827	270.833	2.62721
104.044	175.827	273.026	2.89086
104.044	175.827	275.218	3.14631
104.044	175.827	277.411	3.3935
104.044	175.827	279.603	3.63236
104.044	175.827	281.795	3.86267
104.044	175.827	283.988	4.08422
104.044	175.827	286.18	4.2966
104.044	175.827	288.373	4.49944
104.044	175.827	290.565	4.69225
104.044	175.827	292.758	4.87457
104.044	175.827	294.95	5.04594
104.044	175.827	297.142	5.20585
104.044	175.827	299.335	5.35389
104.044	175.827	301.527	5.48965
104.044	175.827	303.72	5.61279
104.044	175.827	305.912	5.72296
104.044	175.827	308.105	5.81991
104.044	175.827	310.297	5.9034
104.044	175.827	312.489	5.97327
104.044	175.827	314.682	6.02936
104.044	175.827	316.874	6.07154
104.044	177.254	55.9762	6.1033
104.044	177.254	58.1686	6.11759
104.044	177.254	60.361	6.1178
104.044	177.254	62.5535	6.10394
104.044	177.254	64.7459	6.07608
104.044	177.254	66.9383	6.03423
104.044	177.254	69.1307	5.97856
104.044	177.254	71.3231	5.90918
104.044	177.254	73.5156	5.82626
104.044	177.254	75.708	5.73003
104.044	177.254	77.9004	5.62068
104.044	177.254	80.0928	5.49852
104.044	177.254	82.2852	5.36379
104.044	177.254	84.4777	5.21671
104.044	177.254	86.6701	5.05752
104.044	177.254	88.8625	4.88639
104.044	177.254	91.0549	4.70331
104.044	177.254	93.2473	4.50832
104.044	177.254	95.4398	4.30112
104.044	177.254	97.6322	4.08146
104.044	177.254	99.8246	3.84879
104.044	177.254	102.017	3.60258
104.044	177.254	104.209	3.34218
104.044	177.254	106.402	3.06697
104.044	177.254	108.594	2.77649
104.044	177.254	110.787	2.47036
104.044	177.254	112.979	2.14857
104.044	177.254	115.172	1.81139
104.044	177.254	117.364	1.45954
104.044	177.254	119.556	1.09414
104.044	177.254	121.749	0.716788
104.044	177.254	123.941	0.329476
104.044	177.254	126.134	-0.0654043
104.044	177.254	128.326	-0.465159
104.044	177.254	130.518	-0.866872
104.044	177.254	132.711	-1.26757
104.044	177.254	134.903	-1.66443
104.044	177.254	137.096	-2.055
104.044	177.254	139.288	-2.43749
104.044	177.254	141.481	-2.81081
104.044	177.254	143.673	-3.17459
104.044	177.254	145.865	-3.52898
104.044	177.254	148.058	-3.87431
104.044	177.254	150.25	-4.21077
104.044	177.254	152.443	-4.53819
104.044	177.254	154.635	-4.85587
104.044	177.254	156.828	-5.16276
104.044	177.254	159.02	-5.4574
104.044	177.254	161.212	-5.7382
104.044	177.254	163.405	-6.00317
104.044	177.254	165.597	-6.24979
104.044	177.254	167.79	-6.47461
104.044	177.254	169.982	-6.6734
104.044	177.254	172.174	-6.84182
104.044	177.254	174.367	-6.9764
104.044	177.254	176.559	-7.07578
104.044	177.254	178.752	-7.14129
104.044	177.254	180.944	-7.17655
104.044	177.254	183.137	-7.18659
104.044	177.254	185.329	-7.17658
104.044	177.254	187.521	-7.15104
104.044	177.254	189.714	-7.11334
104.044	177.254	191.906	-7.06554
104.044	177.254	194.099	-7.00839
104.044	177.254	196.291	-6.94152
104.044	177.254	198.483	-6.86337
104.044	177.254	200.676	-6.77136
104.044	177.254	202.868	-6.66213
104.044	177.254	205.061	-6.53186
104.044	177.254	207.253	-6.37737
104.044	177.254	209.446	-6.1968
104.044	177.254	211.638	-5.9903
104.044	177.254	213.83	-5.75975
104.044	177.254	216.023	-5.50794
104.044	177.254	218.215	-5.23766
104.044	177.254	220.408	-4.95125
104.044	177.254	222.6	-4.65053
104.044	177.254	224.793	-4.33708
104.044	177.254	226.985	-4.01244
104.044	177.254	229.177	-3.67818
104.044	177.254	231.37	-3.33571
104.044	177.254	233.562	-2.98638
104.044	177.254	235.755	-2.63137
104.044	177.254	237.947	-2.27202
104.044	177.254	240.139	-1.9099
104.044	177.254	242.332	-1.54684
104.044	177.254	244.524	-1.18489
104.044	177.254	246.717	-0.826152
104.044	177.254	248.909	-0.472496
104.044	177.254	251.102	-0.125425
104.044	177.254	253.294	0.214012
104.044	177.254	255.486	0.54519
104.044	177.254	257.679	0.867814
104.044	177.254	259.871	1.18178
104.044	177.254	262.064	1.48712
104.044	177.254	264.256	1.7839
104.044	177.254	266.449	2.07222
104.044	177.254	268.641	2.35219
104.044	177.254	270.833	2.62391
104.044	177.254	273.026	2.88748
104.044	177.254	275.218	3.14293
104.044	177.254	277.411	3.39025
104.044	177.254	279.603	3.62934
104.044	177.254	281.795	3.85996
104.044	177.254	283.988	4.08187
104.044	177.254	286.18	4.29469
104.044	177.254	288.373	4.49797
104.044	177.254	290.565	4.69127
104.044	177.254	292.758	4.87408
104.044	177.254	294.95	5.04594
104.044	177.254	297.142	5.20634
104.044	177.254	299.335	5.35482
104.044	177.254	301.527	5.49101
104.044	177.254	303.72	5.61454
104.044	177.254	305.912	5.72507
104.044	177.254	308.105	5.82236
104.044	177.254	310.297	5.90614
104.044	177.254	312.489	5.97626
104.044	177.254	314.682	6.03258
104.044	177.254	316.874	6.07495
104.044	178.681	55.9762	6.10676
104.044	178.681	58.1686	6.12115
104.044	178.681	60.361	6.12141
104.044	178.681	62.5535	6.10756
104.044	178.681	64.7459	6.07967
104.044	178.681	66.9383	6.03779
104.044	178.681	69.1307	5.98204
104.044	178.681	71.3231	5.91253
104.044	178.681	73.5156	5.82948
104.044	178.681	75.708	5.7331
104.044	178.681	77.9004	5.62357
104.044	178.681	80.0928	5.5012
104.044	178.681	82.2852	5.36625
104.044	178.681	84.4777	5.21893
104.044	178.681	86.6701	5.05946
104.044	178.681	88.8625	4.88799
104.044	178.681	91.0549	4.7046
104.044	178.681	93.2473	4.5092
104.044	178.681	95.4398	4.30158
104.044	178.681	97.6322	4.08138
104.044	178.681	99.8246	3.8481
104.044	178.681	102.017	3.60114
104.044	178.681	104.209	3.33986
104.044	178.681	106.402	3.06367
104.044	178.681	108.594	2.77206
104.044	178.681	110.787	2.46475
104.044	178.681	112.979	2.14173
104.044	178.681	115.172	1.80333
104.044	178.681	117.364	1.45028
104.044	178.681	119.556	1.08376
104.044	178.681	121.749	0.705359
104.044	178.681	123.941	0.3171
104.044	178.681	126.134	-0.0786392
104.044	178.681	128.326	-0.479186
104.044	178.681	130.518	-0.881656
104.044	178.681	132.711	-1.28311
104.044	178.681	134.903	-1.68073
104.044	178.681	137.096	-2.07209
104.044	178.681	139.288	-2.45537
104.044	178.681	141.481	-2.82946
104.044	178.681	143.673	-3.19404
104.044	178.681	145.865	-3.54931
104.044	178.681	148.058	-3.89575
104.044	178.681	150.25	-4.23378
104.044	178.681	152.443	-4.5634
104.044	178.681	154.635	-4.88412
104.044	178.681	156.828	-5.19493
104.044	178.681	159.02	-5.49445
104.044	178.681	161.212	-5.78093
104.044	178.681	163.405	-6.05229
104.044	178.681	165.597	-6.30562
104.044	178.681	167.79	-6.53697
104.044	178.681	169.982	-6.74136
104.044	178.681	172.174	-6.91365
104.044	178.681	174.367	-7.04982
104.044	178.681	176.559	-7.14851
104.044	178.681	178.752	-7.21144
104.044	178.681	180.944	-7.24299
104.044	178.681	183.137	-7.249
104.044	178.681	185.329	-7.23535
104.044	178.681	187.521	-7.20702
104.044	178.681	189.714	-7.16768
104.044	178.681	191.906	-7.11943
104.044	178.681	194.099	-7.06296
104.044	178.681	196.291	-6.99771
104.044	178.681	198.483	-6.92191
104.044	178.681	200.676	-6.83277
104.044	178.681	202.868	-6.7264
104.044	178.681	205.061	-6.59853
104.044	178.681	207.253	-6.44518
104.044	178.681	209.446	-6.26393
104.044	178.681	211.638	-6.05469
104.044	178.681	213.83	-5.81965
104.044	178.681	216.023	-5.56212
104.044	178.681	218.215	-5.28562
104.044	178.681	220.408	-4.99297
104.044	178.681	222.6	-4.68634
104.044	178.681	224.793	-4.36742
104.044	178.681	226.985	-4.03791
104.044	178.681	229.177	-3.69931
104.044	178.681	231.37	-3.35302
104.044	178.681	233.562	-3.00028
104.044	178.681	235.755	-2.64228
104.044	178.681	237.947	-2.28028
104.044	178.681	240.139	-1.91582
104.044	178.681	242.332	-1.55078
104.044	178.681	244.524	-1.18723
104.044	178.681	246.717	-0.827274
104.044	178.681	248.909	-0.472775
104.044	178.681	251.102	-0.125207
104.044	178.681	253.294	0.214424
104.044	178.681	255.486	0.545554
104.044	178.681	257.679	0.867943
104.044	178.681	259.871	1.18156
104.044	178.681	262.064	1.48648
104.044	178.681	264.256	1.78283
104.044	178.681	266.449	2.07074
104.044	178.681	268.641	2.35037
104.044	178.681	270.833	2.62185
104.044	178.681	273.026	2.88527
104.044	178.681	275.218	3.14069
104.044	178.681	277.411	3.38808
104.044	178.681	279.603	3.62733
104.044	178.681	281.795	3.85821
104.044	178.681	283.988	4.08042
104.044	178.681	286.18	4.29358
104.044	178.681	288.373	4.49728
104.044	178.681	290.565	4.69096
104.044	178.681	292.758	4.87419
104.044	178.681	294.95	5.04645
104.044	178.681	297.142	5.20724
104.044	178.681	299.335	5.35613
104.044	178.681	301.527	5.49267
104.044	178.681	303.72	5.61653
104.044	178.681	305.912	5.72737
104.044	178.681	308.105	5.82492
104.044	178.681	310.297	5.90897
104.044	178.681	312.489	5.9793
104.044	178.681	314.682	6.03578
104.044	178.681	316.874	6.0783
104.044	180.108	55.9762	6.11014
104.044	180.108	58.1686	6.12456
104.044	180.108	60.361	6.12484
104.044	180.108	62.5535	6.11101
104.044	180.108	64.7459	6.0831
104.044	180.108	66.9383	6.04115
104.044	180.108	69.1307	5.98532
104.044	180.108	71.3231	5.91571
104.044	180.108	73.5156	5.83253
104.044	180.108	75.708	5.73596
104.044	180.108	77.9004	5.62626
104.044	180.108	80.0928	5.50368
104.044	180.108	82.2852	5.36849
104.044	180.108	84.4777	5.22091
104.044	180.108	86.6701	5.06119
104.044	180.108	88.8625	4.88944
104.044	180.108	91.0549	4.70571
104.044	180.108	93.2473	4.50992
104.044	180.108	95.4398	4.30187
104.044	180.108	97.6322	4.08115
104.044	180.108	99.8246	3.84727
104.044	180.108	102.017	3.59962
104.044	180.108	104.209	3.33757
104.044	180.108	106.402	3.0605
104.044	180.108	108.594	2.76795
104.044	180.108	110.787	2.45968
104.044	180.108	112.979	2.1357
104.044	180.108	115.172	1.79639
104.044	180.108	117.364	1.44252
104.044	180.108	119.556	1.07528
104.044	180.108	121.749	0.69629
104.044	180.108	123.941	0.307549
104.044	180.108	126.134	-0.0885853
104.044	180.108	128.326	-0.489478
104.044	180.108	130.518	-0.892296
104.044	180.108	132.711	-1.29414
104.044	180.108	134.903	-1.69222
104.044	180.108	137.096	-2.08412
104.044	180.108	139.288	-2.46799
104.044	180.108	141.481	-2.84272
104.044	180.108	143.673	-3.20795
104.044	180.108	145.865	-3.56401
104.044	180.108	148.058	-3.91149
104.044	180.108	150.25	-4.25099
104.044	180.108	152.443	-4.58272
104.044	180.108	154.635	-4.90639
104.044	180.108	156.828	-5.22107
104.044	180.108	159.02	-5.52541
104.044	180.108	161.212	-5.81769
104.044	180.108	163.405	-6.09566
104.044	180.108	165.597	-6.35611
104.044	180.108	167.79	-6.59443
104.044	180.108	169.982	-6.80475
104.044	180.108	172.174	-6.98102
104.044	180.108	174.367	-7.11866
104.044	180.108	176.559	-7.21629
104.044	180.108	178.752	-7.27622
104.044	180.108	180.944	-7.30375
104.044	180.108	183.137	-7.30555
104.044	180.108	185.329	-7.28824
104.044	180.108	187.521	-7.25731
104.044	180.108	189.714	-7.21662
104.044	180.108	191.906	-7.16832
104.044	180.108	194.099	-7.11303
104.044	180.108	196.291	-7.04993
104.044	180.108	198.483	-6.97707
104.044	180.108	200.676	-6.89136
104.044	180.108	202.868	-6.78855
104.044	180.108	205.061	-6.6637
104.044	180.108	207.253	-6.51202
104.044	180.108	209.446	-6.33034
104.044	180.108	211.638	-6.11824
104.044	180.108	213.83	-5.87814
104.044	180.108	216.023	-5.61421
104.044	180.108	218.215	-5.33077
104.044	180.108	220.408	-5.03131
104.044	180.108	222.6	-4.71828
104.044	180.108	224.793	-4.39366
104.044	180.108	226.985	-4.05906
104.044	180.108	229.177	-3.71605
104.044	180.108	231.37	-3.36597
104.044	180.108	233.562	-3.00996
104.044	180.108	235.755	-2.64909
104.044	180.108	237.947	-2.28462
104.044	180.108	240.139	-1.91808
104.044	180.108	242.332	-1.55134
104.044	180.108	244.524	-1.18651
104.044	180.108	246.717	-0.825644
104.044	180.108	248.909	-0.470607
104.044	180.108	251.102	-0.122818
104.044	180.108	253.294	0.216778
104.044	180.108	255.486	0.547672
104.044	180.108	257.679	0.869682
104.044	180.108	259.871	1.18283
104.044	180.108	262.064	1.48725
104.044	180.108	264.256	1.7831
104.044	180.108	266.449	2.07057
104.044	180.108	268.641	2.34982
104.044	180.108	270.833	2.62102
104.044	180.108	273.026	2.88426
104.044	180.108	275.218	3.1396
104.044	180.108	277.411	3.387
104.044	180.108	279.603	3.62634
104.044	180.108	281.795	3.85741
104.044	180.108	283.988	4.07986
104.044	180.108	286.18	4.2933
104.044	180.108	288.373	4.4973
104.044	180.108	290.565	4.69134
104.044	180.108	292.758	4.87491
104.044	180.108	294.95	5.04749
104.044	180.108	297.142	5.20861
104.044	180.108	299.335	5.35778
104.044	180.108	301.527	5.49463
104.044	180.108	303.72	5.61875
104.044	180.108	305.912	5.72984
104.044	180.108	308.105	5.8276
104.044	180.108	310.297	5.91184
104.044	180.108	312.489	5.98232
104.044	180.108	314.682	6.03895
104.044	180.108	316.874	6.08158
104.044	181.536	55.9762	6.11339
104.044	181.536	58.1686	6.12784
104.044	181.536	60.361	6.12814
104.044	181.536	62.5535	6.11426
104.044	181.536	64.7459	6.0863
104.044	181.536	66.9383	6.04429
104.044	181.536	69.1307	5.98836
104.044	181.536	71.3231	5.91865
104.044	181.536	73.5156	5.83532
104.044	181.536	75.708	5.73862
104.044	181.536	77.9004	5.62873
104.044	181.536	80.0928	5.50595
104.044	181.536	82.2852	5.37053
104.044	181.536	84.4777	5.22272
104.044	181.536	86.6701	5.06271
104.044	181.536	88.8625	4.89065
104.044	181.536	91.0549	4.70659
104.044	181.536	93.2473	4.51043
104.044	181.536	95.4398	4.30194
104.044	181.536	97.6322	4.08073
104.044	181.536	99.8246	3.84632
104.044	181.536	102.017	3.59804
104.044	181.536	104.209	3.33532
104.044	181.536	106.402	3.05753
104.044	181.536	108.594	2.76424
104.044	181.536	110.787	2.45525
104.044	181.536	112.979	2.13062
104.044	181.536	115.172	1.79074
104.044	181.536	117.364	1.43644
104.044	181.536	119.556	1.06891
104.044	181.536	121.749	0.689763
104.044	181.536	123.941	0.300983
104.044	181.536	126.134	-0.0951176
104.044	181.536	128.326	-0.495959
104.044	181.536	130.518	-0.898769
104.044	181.536	132.711	-1.3007
104.044	181.536	134.903	-1.699
104.044	181.536	137.096	-2.09124
104.044	181.536	139.288	-2.47555
104.044	181.536	141.481	-2.8508
104.044	181.536	143.673	-3.21664
104.044	181.536	145.865	-3.5734
104.044	181.536	148.058	-3.92181
104.044	181.536	150.25	-4.26265
104.044	181.536	152.443	-4.5963
104.044	181.536	154.635	-4.92261
104.044	181.536	156.828	-5.24086
104.044	181.536	159.02	-5.54976
104.044	181.536	161.212	-5.84765
104.044	181.536	163.405	-6.1322
104.044	181.536	165.597	-6.39984
104.044	181.536	167.79	-6.64531
104.044	181.536	169.982	-6.86172
104.044	181.536	172.174	-7.0419
104.044	181.536	174.367	-7.18068
104.044	181.536	176.559	-7.27684
104.044	181.536	178.752	-7.33344
104.044	181.536	180.944	-7.35672
104.044	181.536	183.137	-7.35437
104.044	181.536	185.329	-7.3336
104.044	181.536	187.521	-7.30039
104.044	181.536	189.714	-7.2588
104.044	181.536	191.906	-7.21102
104.044	181.536	194.099	-7.15744
104.044	181.536	196.291	-7.09704
104.044	181.536	198.483	-7.02769
104.044	181.536	200.676	-6.94601
104.044	181.536	202.868	-6.8475
104.044	181.536	205.061	-6.7265
104.044	181.536	207.253	-6.57727
104.044	181.536	209.446	-6.39559
104.044	181.536	211.638	-6.18052
104.044	181.536	213.83	-5.93493
104.044	181.536	216.023	-5.66395
104.044	181.536	218.215	-5.37293
104.044	181.536	220.408	-5.06611
104.044	181.536	222.6	-4.7464
104.044	181.536	224.793	-4.4158
104.044	181.536	226.985	-4.07606
104.044	181.536	229.177	-3.72862
104.044	181.536	231.37	-3.37474
104.044	181.536	233.562	-3.0155
104.044	181.536	235.755	-2.6519
104.044	181.536	237.947	-2.28515
104.044	181.536	240.139	-1.91677
104.044	181.536	242.332	-1.54863
104.044	181.536	244.524	-1.18281
104.044	181.536	246.717	-0.821371
104.044	181.536	248.909	-0.4661
104.044	181.536	251.102	-0.118361
104.044	181.536	253.294	0.220968
104.044	181.536	255.486	0.551441
104.044	181.536	257.679	0.872938
104.044	181.536	259.871	1.18552
104.044	181.536	262.064	1.48937
104.044	181.536	264.256	1.78468
104.044	181.536	266.449	2.07166
104.044	181.536	268.641	2.35051
104.044	181.536	270.833	2.62138
104.044	181.536	273.026	2.88441
104.044	181.536	275.218	3.13963
104.044	181.536	277.411	3.38702
104.044	181.536	279.603	3.62642
104.044	181.536	281.795	3.85759
104.044	181.536	283.988	4.08022
104.044	181.536	286.18	4.29389
104.044	181.536	288.373	4.4981
104.044	181.536	290.565	4.6924
104.044	181.536	292.758	4.87623
104.044	181.536	294.95	5.04906
104.044	181.536	297.142	5.21041
104.044	181.536	299.335	5.35982
104.044	181.536	301.527	5.49687
104.044	181.536	303.72	5.6212
104.044	181.536	305.912	5.73248
104.044	181.536	308.105	5.83039
104.044	181.536	310.297	5.91475
104.044	181.536	312.489	5.98537
104.044	181.536	314.682	6.04208
104.044	181.536	316.874	6.08478
104.044	182.963	55.9762	6.11651
104.044	182.963	58.1686	6.13096
104.044	182.963	60.361	6.13122
104.044	182.963	62.5535	6.11733
104.044	182.963	64.7459	6.08929
104.044	182.963	66.9383	6.04721
104.044	182.963	69.1307	5.99117
104.044	182.963	71.3231	5.92136
104.044	182.963	73.5156	5.8379
104.044	182.963	75.708	5.74102
104.044	182.963	77.9004	5.63095
104.044	182.963	80.0928	5.50796
104.044	182.963	82.2852	5.37233
104.044	182.963	84.4777	5.22427
104.044	182.963	86.6701	5.06397
104.044	182.963	88.8625	4.89163
104.044	182.963	91.0549	4.70724
104.044	182.963	93.2473	4.51069
104.044	182.963	95.4398	4.30179
104.044	182.963	97.6322	4.08014
104.044	182.963	99.8246	3.84523
104.044	182.963	102.017	3.59644
104.044	182.963	104.209	3.33315
104.044	182.963	106.402	3.0548
104.044	182.963	108.594	2.76101
104.044	182.963	110.787	2.45157
104.044	182.963	112.979	2.12659
104.044	182.963	115.172	1.78652
104.044	182.963	117.364	1.43218
104.044	182.963	119.556	1.06478
104.044	182.963	121.749	0.685901
104.044	182.963	123.941	0.297497
104.044	182.963	126.134	-0.0981804
104.044	182.963	128.326	-0.498621
104.044	182.963	130.518	-0.901124
104.044	182.963	132.711	-1.3029
104.044	182.963	134.903	-1.70123
104.044	182.963	137.096	-2.09368
104.044	182.963	139.288	-2.47835
104.044	182.963	141.481	-2.85407
104.044	182.963	143.673	-3.22046
104.044	182.963	145.865	-3.57789
104.044	182.963	148.058	-3.92715
104.044	182.963	150.25	-4.26913
104.044	182.963	152.443	-4.6044
104.044	182.963	154.635	-4.93293
104.044	182.963	156.828	-5.2542
104.044	182.963	159.02	-5.56707
104.044	182.963	161.212	-5.87002
104.044	182.963	163.405	-6.16068
104.044	182.963	165.597	-6.43529
104.044	182.963	167.79	-6.6878
104.044	182.963	169.982	-6.91012
104.044	182.963	172.174	-7.09392
104.044	182.963	174.367	-7.23342
104.044	182.963	176.559	-7.32766
104.044	182.963	178.752	-7.38061
104.044	182.963	180.944	-7.39967
104.044	182.963	183.137	-7.39335
104.044	182.963	185.329	-7.36956
104.044	182.963	187.521	-7.3346
104.044	182.963	189.714	-7.29273
104.044	182.963	191.906	-7.24603
104.044	182.963	194.099	-7.19477
104.044	182.963	196.291	-7.13762
104.044	182.963	198.483	-7.07227
104.044	182.963	200.676	-6.99526
104.044	182.963	202.868	-6.90181
104.044	182.963	205.061	-6.78563
104.044	182.963	207.253	-6.63978
104.044	182.963	209.446	-6.45869
104.044	182.963	211.638	-6.24079
104.044	182.963	213.83	-5.98937
104.044	182.963	216.023	-5.71078
104.044	182.963	218.215	-5.4117
104.044	182.963	220.408	-5.0972
104.044	182.963	222.6	-4.77057
104.044	182.963	224.793	-4.43394
104.044	182.963	226.985	-4.08899
104.044	182.963	229.177	-3.7371
104.044	182.963	231.37	-3.37949
104.044	182.963	233.562	-3.0171
104.044	182.963	235.755	-2.6509
104.044	182.963	237.947	-2.28205
104.044	182.963	240.139	-1.91206
104.044	182.963	242.332	-1.54279
104.044	182.963	244.524	-1.1763
104.044	182.963	246.717	-0.814583
104.044	182.963	248.909	-0.459377
104.044	182.963	251.102	-0.11195
104.044	182.963	253.294	0.226891
104.044	182.963	255.486	0.556772
104.044	182.963	257.679	0.877623
104.044	182.963	259.871	1.18956
104.044	182.963	262.064	1.49277
104.044	182.963	264.256	1.7875
104.044	182.963	266.449	2.07398
104.044	182.963	268.641	2.35241
104.044	182.963	270.833	2.62296
104.044	182.963	273.026	2.88576
104.044	182.963	275.218	3.14081
104.044	182.963	277.411	3.38813
104.044	182.963	279.603	3.62753
104.044	182.963	281.795	3.85878
104.044	182.963	283.988	4.08151
104.044	182.963	286.18	4.29531
104.044	182.963	288.373	4.49967
104.044	182.963	290.565	4.69413
104.044	182.963	292.758	4.87813
104.044	182.963	294.95	5.05112
104.044	182.963	297.142	5.21266
104.044	182.963	299.335	5.36222
104.044	182.963	301.527	5.49942
104.044	182.963	303.72	5.62386
104.044	182.963	305.912	5.73524
104.044	182.963	308.105	5.83328
104.044	182.963	310.297	5.91772
104.044	182.963	312.489	5.98839
104.044	182.963	314.682	6.04515
104.044	182.963	316.874	6.08787
104.044	184.39	55.9762	6.11948
104.044	184.39	58.1686	6.1339
104.044	184.39	60.361	6.13413
104.044	184.39	62.5535	6.12015
104.044	184.39	64.7459	6.09205
104.044	184.39	66.9383	6.04989
104.044	184.39	69.1307	5.99375
104.044	184.39	71.3231	5.92378
104.044	184.39	73.5156	5.84019
104.044	184.39	75.708	5.74313
104.044	184.39	77.9004	5.63291
104.044	184.39	80.0928	5.50972
104.044	184.39	82.2852	5.37386
104.044	184.39	84.4777	5.22556
104.044	184.39	86.6701	5.065
104.044	184.39	88.8625	4.89235
104.044	184.39	91.0549	4.70762
104.044	184.39	93.2473	4.51074
104.044	184.39	95.4398	4.30145
104.044	184.39	97.6322	4.07939
104.044	184.39	99.8246	3.84405
104.044	184.39	102.017	3.59482
104.044	184.39	104.209	3.33112
104.044	184.39	106.402	3.05242
104.044	184.39	108.594	2.75833
104.044	184.39	110.787	2.44873
104.044	184.39	112.979	2.12374
104.044	184.39	115.172	1.78384
104.044	184.39	117.364	1.42985
104.044	184.39	119.556	1.06298
104.044	184.39	121.749	0.684773
104.044	184.39	123.941	0.297126
104.044	184.39	126.134	-0.0977866
104.044	184.39	128.326	-0.497532
104.044	184.39	130.518	-0.899483
104.044	184.39	132.711	-1.30091
104.044	184.39	134.903	-1.69913
104.044	184.39	137.096	-2.09171
104.044	184.39	139.288	-2.4767
104.044	184.39	141.481	-2.85289
104.044	184.39	143.673	-3.21984
104.044	184.39	145.865	-3.57792
104.044	184.39	148.058	-3.92792
104.044	184.39	150.25	-4.27083
104.044	184.39	152.443	-4.60731
104.044	184.39	154.635	-4.93753
104.044	184.39	156.828	-5.26108
104.044	184.39	159.02	-5.57706
104.044	184.39	161.212	-5.88415
104.044	184.39	163.405	-6.18016
104.044	184.39	165.597	-6.46104
104.044	184.39	167.79	-6.72002
104.044	184.39	169.982	-6.94776
104.044	184.39	172.174	-7.13463
104.044	184.39	174.367	-7.27426
104.044	184.39	176.559	-7.36613
104.044	184.39	178.752	-7.41531
104.044	184.39	180.944	-7.4303
104.044	184.39	183.137	-7.42049
104.044	184.39	185.329	-7.39428
104.044	184.39	187.521	-7.35826
104.044	184.39	189.714	-7.31678
104.044	184.39	191.906	-7.27186
104.044	184.39	194.099	-7.22346
104.044	184.39	196.291	-7.17008
104.044	184.39	198.483	-7.10916
104.044	184.39	200.676	-7.03734
104.044	184.39	202.868	-6.94967
104.044	184.39	205.061	-6.8393
104.044	184.39	207.253	-6.69783
104.044	184.39	209.446	-6.51814
104.044	184.39	211.638	-6.29765
104.044	184.39	213.83	-6.04022
104.044	184.39	216.023	-5.75374
104.044	184.39	218.215	-5.44638
104.044	184.39	220.408	-5.12414
104.044	184.39	222.6	-4.79065
104.044	184.39	224.793	-4.44805
104.044	184.39	226.985	-4.09794
104.044	184.39	229.177	-3.7417
104.044	184.39	231.37	-3.38039
104.044	184.39	233.562	-3.01496
104.044	184.39	235.755	-2.64628
104.044	184.39	237.947	-2.27551
104.044	184.39	240.139	-1.90414
104.044	184.39	242.332	-1.53401
104.044	184.39	244.524	-1.16713
104.044	184.39	246.717	-0.80544
104.044	184.39	248.909	-0.450571
104.044	184.39	251.102	-0.103707
104.044	184.39	253.294	0.234444
104.044	184.39	255.486	0.563573
104.044	184.39	257.679	0.883668
104.044	184.39	259.871	1.19487
104.044	184.39	262.064	1.49742
104.044	184.39	264.256	1.79154
104.044	184.39	266.449	2.0775
104.044	184.39	268.641	2.3555
104.044	184.39	270.833	2.62572
104.044	184.39	273.026	2.88826
104.044	184.39	275.218	3.14316
104.044	184.39	277.411	3.39035
104.044	184.39	279.603	3.62972
104.044	184.39	281.795	3.86097
104.044	184.39	283.988	4.08373
104.044	184.39	286.18	4.29758
104.044	184.39	288.373	4.50202
104.044	184.39	290.565	4.69655
104.044	184.39	292.758	4.88064
104.044	184.39	294.95	5.05373
104.044	184.39	297.142	5.21534
104.044	184.39	299.335	5.36498
104.044	184.39	301.527	5.50224
104.044	184.39	303.72	5.62672
104.044	184.39	305.912	5.73815
104.044	184.39	308.105	5.83622
104.044	184.39	310.297	5.92069
104.044	184.39	312.489	5.99138
104.044	184.39	314.682	6.04814
104.044	184.39	316.874	6.09086
104.044	185.817	55.9762	6.12229
104.044	185.817	58.1686	6.13663
104.044	185.817	60.361	6.13679
104.044	185.817	62.5535	6.12275
104.044	185.817	64.7459	6.09455
104.044	185.817	66.9383	6.05229
104.044	185.817	69.1307	5.99602
104.044	185.817	71.3231	5.92595
104.044	185.817	73.5156	5.8422
104.044	185.817	75.708	5.74499
104.044	185.817	77.9004	5.63459
104.044	185.817	80.0928	5.51122
104.044	185.817	82.2852	5.37512
104.044	185.817	84.4777	5.22659
104.044	185.817	86.6701	5.06578
104.044	185.817	88.8625	4.89284
104.044	185.817	91.0549	4.7078
104.044	185.817	93.2473	4.51056
104.044	185.817	95.4398	4.30094
104.044	185.817	97.6322	4.07852
104.044	185.817	99.8246	3.84281
104.044	185.817	102.017	3.59327
104.044	185.817	104.209	3.32931
104.044	185.817	106.402	3.05044
104.044	185.817	108.594	2.75632
104.044	185.817	110.787	2.44684
104.044	185.817	112.979	2.12217
104.044	185.817	115.172	1.78279
104.044	185.817	117.364	1.42953
104.044	185.817	119.556	1.06356
104.044	185.817	121.749	0.686394
104.044	185.817	123.941	0.299835
104.044	185.817	126.134	-0.0940142
104.044	185.817	128.326	-0.492816
104.044	185.817	130.518	-0.894024
104.044	185.817	132.711	-1.29497
104.044	185.817	134.903	-1.69298
104.044	185.817	137.096	-2.08563
104.044	185.817	139.288	-2.47093
104.044	185.817	141.481	-2.8476
104.044	185.817	143.673	-3.21514
104.044	185.817	145.865	-3.57387
104.044	185.817	148.058	-3.92457
104.044	185.817	150.25	-4.2682
104.044	185.817	152.443	-4.60551
104.044	185.817	154.635	-4.9367
104.044	185.817	156.828	-5.26163
104.044	185.817	159.02	-5.57964
104.044	185.817	161.212	-5.88973
104.044	185.817	163.405	-6.18983
104.044	185.817	165.597	-6.4759
104.044	185.817	167.79	-6.74038
104.044	185.817	169.982	-6.97266
104.044	185.817	172.174	-7.16177
104.044	185.817	174.367	-7.30088
104.044	185.817	176.559	-7.39005
104.044	185.817	178.752	-7.43548
104.044	185.817	180.944	-7.44681
104.044	185.817	183.137	-7.43412
104.044	185.817	185.329	-7.4062
104.044	185.817	187.521	-7.36987
104.044	185.817	189.714	-7.32947
104.044	185.817	191.906	-7.28695
104.044	185.817	194.099	-7.24196
104.044	185.817	196.291	-7.19273
104.044	185.817	198.483	-7.13659
104.044	185.817	200.676	-7.07031
104.044	185.817	202.868	-6.98901
104.044	185.817	205.061	-6.88532
104.044	185.817	207.253	-6.74928
104.044	185.817	209.446	-6.5718
104.044	185.817	211.638	-6.3492
104.044	185.817	213.83	-6.08586
104.044	185.817	216.023	-5.79148
104.044	185.817	218.215	-5.476
104.044	185.817	220.408	-5.1463
104.044	185.817	222.6	-4.80628
104.044	185.817	224.793	-4.45798
104.044	185.817	226.985	-4.10297
104.044	185.817	229.177	-3.7425
104.044	185.817	231.37	-3.37763
104.044	185.817	233.562	-3.00929
104.044	185.817	235.755	-2.63828
104.044	185.817	237.947	-2.26578
104.044	185.817	240.139	-1.89325
104.044	185.817	242.332	-1.52252
104.044	185.817	244.524	-1.15553
104.044	185.817	246.717	-0.794129
104.044	185.817	248.909	-0.439851
104.044	185.817	251.102	-0.0937639
104.044	185.817	253.294	0.243516
104.044	185.817	255.486	0.571759
104.044	185.817	257.679	0.890998
104.044	185.817	259.871	1.20142
104.044	185.817	262.064	1.50325
104.044	185.817	264.256	1.79677
104.044	185.817	266.449	2.0822
104.044	185.817	268.641	2.35976
104.044	185.817	270.833	2.62964
104.044	185.817	273.026	2.8919
104.044	185.817	275.218	3.14662
104.044	185.817	277.411	3.39368
104.044	185.817	279.603	3.63295
104.044	185.817	281.795	3.86412
104.044	185.817	283.988	4.08685
104.044	185.817	286.18	4.30071
104.044	185.817	288.373	4.50514
104.044	185.817	290.565	4.69968
104.044	185.817	292.758	4.88376
104.044	185.817	294.95	5.05683
104.044	185.817	297.142	5.21844
104.044	185.817	299.335	5.36805
104.044	185.817	301.527	5.50531
104.044	185.817	303.72	5.62979
104.044	185.817	305.912	5.7412
104.044	185.817	308.105	5.83924
104.044	185.817	310.297	5.92368
104.044	185.817	312.489	5.99432
104.044	185.817	314.682	6.05105
104.044	185.817	316.874	6.09373
104.044	187.244	55.9762	6.12489
104.044	187.244	58.1686	6.13919
104.044	187.244	60.361	6.13924
104.044	187.244	62.5535	6.1251
104.044	187.244	64.7459	6.0968
104.044	187.244	66.9383	6.05441
104.044	187.244	69.1307	5.99804
104.044	187.244	71.3231	5.92781
104.044	187.244	73.5156	5.84391
104.044	187.244	75.708	5.74656
104.044	187.244	77.9004	5.63598
104.044	187.244	80.0928	5.5124
104.044	187.244	82.2852	5.37613
104.044	187.244	84.4777	5.22734
104.044	187.244	86.6701	5.06629
104.044	187.244	88.8625	4.89307
104.044	187.244	91.0549	4.70773
104.044	187.244	93.2473	4.5102
104.044	187.244	95.4398	4.30024
104.044	187.244	97.6322	4.07754
104.044	187.244	99.8246	3.84157
104.044	187.244	102.017	3.5918
104.044	187.244	104.209	3.32776
104.044	187.244	106.402	3.04892
104.044	187.244	108.594	2.75503
104.044	187.244	110.787	2.44596
104.044	187.244	112.979	2.12193
104.044	187.244	115.172	1.78343
104.044	187.244	117.364	1.43125
104.044	187.244	119.556	1.06653
104.044	187.244	121.749	0.69072
104.044	187.244	123.941	0.305547
104.044	187.244	126.134	-0.0869904
104.044	187.244	128.326	-0.484645
104.044	187.244	130.518	-0.884953
104.044	187.244	132.711	-1.2853
104.044	187.244	134.903	-1.68304
104.044	187.244	137.096	-2.07573
104.044	187.244	139.288	-2.46133
104.044	187.244	141.481	-2.83852
104.044	187.244	143.673	-3.20671
104.044	187.244	145.865	-3.5661
104.044	187.244	148.058	-3.91745
104.044	187.244	150.25	-4.26159
104.044	187.244	152.443	-4.59926
104.044	187.244	154.635	-4.93079
104.044	187.244	156.828	-5.25616
104.044	187.244	159.02	-5.57499
104.044	187.244	161.212	-5.88666
104.044	187.244	163.405	-6.18939
104.044	187.244	165.597	-6.47913
104.044	187.244	167.79	-6.74776
104.044	187.244	169.982	-6.98339
104.044	187.244	172.174	-7.17384
104.044	187.244	174.367	-7.31187
104.044	187.244	176.559	-7.39812
104.044	187.244	178.752	-7.43995
104.044	187.244	180.944	-7.44805
104.044	187.244	183.137	-7.43311
104.044	187.244	185.329	-7.40421
104.044	187.244	187.521	-7.36825
104.044	187.244	189.714	-7.3296
104.044	187.244	191.906	-7.29
104.044	187.244	194.099	-7.24885
104.044	187.244	196.291	-7.20406
104.044	187.244	198.483	-7.15292
104.044	187.244	200.676	-7.09239
104.044	187.244	202.868	-7.01783
104.044	187.244	205.061	-6.92137
104.044	187.244	207.253	-6.79154
104.044	187.244	209.446	-6.61703
104.044	187.244	211.638	-6.39288
104.044	187.244	213.83	-6.12412
104.044	187.244	216.023	-5.82236
104.044	187.244	218.215	-5.49935
104.044	187.244	220.408	-5.16286
104.044	187.244	222.6	-4.81694
104.044	187.244	224.793	-4.4635
104.044	187.244	226.985	-4.10395
104.044	187.244	229.177	-3.73956
104.044	187.244	231.37	-3.37136
104.044	187.244	233.562	-3.00026
104.044	187.244	235.755	-2.62714
104.044	187.244	237.947	-2.25312
104.044	187.244	240.139	-1.87967
104.044	187.244	242.332	-1.50858
104.044	187.244	244.524	-1.14173
104.044	187.244	246.717	-0.780863
104.044	187.244	248.909	-0.42739
104.044	187.244	251.102	-0.0822646
104.044	187.244	253.294	0.253999
104.044	187.244	255.486	0.581246
104.044	187.244	257.679	0.899556
104.044	187.244	259.871	1.20914
104.044	187.244	262.064	1.51025
104.044	187.244	264.256	1.80314
104.044	187.244	266.449	2.08805
104.044	187.244	268.641	2.36519
104.044	187.244	270.833	2.63472
104.044	187.244	273.026	2.89672
104.044	187.244	275.218	3.15119
104.044	187.244	277.411	3.39809
104.044	187.244	279.603	3.63721
104.044	187.244	281.795	3.86827
104.044	187.244	283.988	4.0909
104.044	187.244	286.18	4.30465
104.044	187.244	288.373	4.50901
104.044	187.244	290.565	4.70347
104.044	187.244	292.758	4.88745
104.044	187.244	294.95	5.06044
104.044	187.244	297.142	5.22195
104.044	187.244	299.335	5.37148
104.044	187.244	301.527	5.50864
104.044	187.244	303.72	5.63304
104.044	187.244	305.912	5.74434
104.044	187.244	308.105	5.84231
104.044	187.244	310.297	5.92665
104.044	187.244	312.489	5.99724
104.044	187.244	314.682	6.05387
104.044	187.244	316.874	6.09646
104.044	188.671	55.9762	6.12735
104.044	188.671	58.1686	6.14151
104.044	188.671	60.361	6.14143
104.044	188.671	62.5535	6.12719
104.044	188.671	64.7459	6.09876
104.044	188.671	66.9383	6.05624
104.044	188.671	69.1307	5.99974
104.044	188.671	71.3231	5.92938
104.044	188.671	73.5156	5.84535
104.044	188.671	75.708	5.74783
104.044	188.671	77.9004	5.63709
104.044	188.671	80.0928	5.51333
104.044	188.671	82.2852	5.37685
104.044	188.671	84.4777	5.22785
104.044	188.671	86.6701	5.06655
104.044	188.671	88.8625	4.8931
104.044	188.671	91.0549	4.70749
104.044	188.671	93.2473	4.50969
104.044	188.671	95.4398	4.29947
104.044	188.671	97.6322	4.0765
104.044	188.671	99.8246	3.84036
104.044	188.671	102.017	3.59053
104.044	188.671	104.209	3.32655
104.044	188.671	106.402	3.04799
104.044	188.671	108.594	2.75454
104.044	188.671	110.787	2.44618
104.044	188.671	112.979	2.12309
104.044	188.671	115.172	1.78578
104.044	188.671	117.364	1.435
104.044	188.671	119.556	1.07185
104.044	188.671	121.749	0.697681
104.044	188.671	123.941	0.314141
104.044	188.671	126.134	-0.0768768
104.044	188.671	128.326	-0.473218
104.044	188.671	130.518	-0.872499
104.044	188.671	132.711	-1.27215
104.044	188.671	134.903	-1.66956
104.044	188.671	137.096	-2.06225
104.044	188.671	139.288	-2.44817
104.044	188.671	141.481	-2.8259
104.044	188.671	143.673	-3.19476
104.044	188.671	145.865	-3.55488
104.044	188.671	148.058	-3.90677
104.044	188.671	150.25	-4.25125
104.044	188.671	152.443	-4.58894
104.044	188.671	154.635	-4.92016
104.044	188.671	156.828	-5.24501
104.044	188.671	159.02	-5.56349
104.044	188.671	161.212	-5.87525
104.044	188.671	163.405	-6.179
104.044	188.671	165.597	-6.47069
104.044	188.671	167.79	-6.74182
104.044	188.671	169.982	-6.97949
104.044	188.671	172.174	-7.17044
104.044	188.671	174.367	-7.30695
104.044	188.671	176.559	-7.39018
104.044	188.671	178.752	-7.42865
104.044	188.671	180.944	-7.43391
104.044	188.671	183.137	-7.41724
104.044	188.671	185.329	-7.38791
104.044	188.671	187.521	-7.35285
104.044	188.671	189.714	-7.31636
104.044	188.671	191.906	-7.28006
104.044	188.671	194.099	-7.24304
104.044	188.671	196.291	-7.20287
104.044	188.671	198.483	-7.15687
104.044	188.671	200.676	-7.10217
104.044	188.671	202.868	-7.03442
104.044	188.671	205.061	-6.94533
104.044	188.671	207.253	-6.82201
104.044	188.671	209.446	-6.65098
104.044	188.671	211.638	-6.42598
104.044	188.671	213.83	-6.15266
104.044	188.671	216.023	-5.84455
104.044	188.671	218.215	-5.51511
104.044	188.671	220.408	-5.17293
104.044	188.671	222.6	-4.82199
104.044	188.671	224.793	-4.46417
104.044	188.671	226.985	-4.1007
104.044	188.671	229.177	-3.73282
104.044	188.671	231.37	-3.36161
104.044	188.671	233.562	-2.98808
104.044	188.671	235.755	-2.61308
104.044	188.671	237.947	-2.23778
104.044	188.671	240.139	-1.86366
104.044	188.671	242.332	-1.49246
104.044	188.671	244.524	-1.12599
104.044	188.671	246.717	-0.765863
104.044	188.671	248.909	-0.413375
104.044	188.671	251.102	-0.0693556
104.044	188.671	253.294	0.265781
104.044	188.671	255.486	0.59195
104.044	188.671	257.679	0.909285
104.044	188.671	259.871	1.21801
104.044	188.671	262.064	1.51838
104.044	188.671	264.256	1.81065
104.044	188.671	266.449	2.09505
104.044	188.671	268.641	2.37177
104.044	188.671	270.833	2.64094
104.044	188.671	273.026	2.90265
104.044	188.671	275.218	3.15689
104.044	188.671	277.411	3.40359
104.044	188.671	279.603	3.64252
104.044	188.671	281.795	3.87341
104.044	188.671	283.988	4.09585
104.044	188.671	286.18	4.30943
104.044	188.671	288.373	4.51363
104.044	188.671	290.565	4.70788
104.044	188.671	292.758	4.89171
104.044	188.671	294.95	5.06451
104.044	188.671	297.142	5.22584
104.044	188.671	299.335	5.37522
104.044	188.671	301.527	5.5122
104.044	188.671	303.72	5.63645
104.044	188.671	305.912	5.7476
104.044	188.671	308.105	5.8454
104.044	188.671	310.297	5.92961
104.044	188.671	312.489	6.00005
104.044	188.671	314.682	6.05655
104.044	188.671	316.874	6.09902
104.044	190.099	55.9762	6.12959
104.044	190.099	58.1686	6.1436
104.044	190.099	60.361	6.14339
104.044	190.099	62.5535	6.129
104.044	190.099	64.7459	6.10044
104.044	190.099	66.9383	6.05779
104.044	190.099	69.1307	6.00116
104.044	190.099	71.3231	5.93065
104.044	190.099	73.5156	5.84649
104.044	190.099	75.708	5.74883
104.044	190.099	77.9004	5.63792
104.044	190.099	80.0928	5.514
104.044	190.099	82.2852	5.37734
104.044	190.099	84.4777	5.22814
104.044	190.099	86.6701	5.06663
104.044	190.099	88.8625	4.89292
104.044	190.099	91.0549	4.70708
104.044	190.099	93.2473	4.50904
104.044	190.099	95.4398	4.29862
104.044	190.099	97.6322	4.0755
104.044	190.099	99.8246	3.8393
104.044	190.099	102.017	3.58955
104.044	190.099	104.209	3.3258
104.044	190.099	106.402	3.04768
104.044	190.099	108.594	2.75492
104.044	190.099	110.787	2.44754
104.044	190.099	112.979	2.12569
104.044	190.099	115.172	1.78985
104.044	190.099	117.364	1.44077
104.044	190.099	119.556	1.07945
104.044	190.099	121.749	0.707168
104.044	190.099	123.941	0.32547
104.044	190.099	126.134	-0.0638491
104.044	190.099	128.326	-0.458734
104.044	190.099	130.518	-0.856872
104.044	190.099	132.711	-1.25575
104.044	190.099	134.903	-1.65275
104.044	190.099	137.096	-2.0454
104.044	190.099	139.288	-2.43161
104.044	190.099	141.481	-2.80988
104.044	190.099	143.673	-3.17944
104.044	190.099	145.865	-3.54022
104.044	190.099	148.058	-3.89265
104.044	190.099	150.25	-4.23729
104.044	190.099	152.443	-4.57465
104.044	190.099	154.635	-4.90502
104.044	190.099	156.828	-5.2286
104.044	190.099	159.02	-5.54561
104.044	190.099	161.212	-5.85616
104.044	190.099	163.405	-6.15931
104.044	190.099	165.597	-6.45126
104.044	190.099	167.79	-6.72322
104.044	190.099	169.982	-6.96167
104.044	190.099	172.174	-7.15233
104.044	190.099	174.367	-7.28708
104.044	190.099	176.559	-7.36737
104.044	190.099	178.752	-7.40259
104.044	190.099	180.944	-7.40524
104.044	190.099	183.137	-7.38713
104.044	190.099	185.329	-7.35764
104.044	190.099	187.521	-7.32372
104.044	190.099	189.714	-7.28958
104.044	190.099	191.906	-7.25674
104.044	190.099	194.099	-7.22397
104.044	190.099	196.291	-7.1886
104.044	190.099	198.483	-7.14779
104.044	190.099	200.676	-7.0989
104.044	190.099	202.868	-7.03775
104.044	190.099	205.061	-6.95568
104.044	190.099	207.253	-6.83857
104.044	190.099	209.446	-6.67111
104.044	190.099	211.638	-6.446
104.044	190.099	213.83	-6.16935
104.044	190.099	216.023	-5.85645
104.044	190.099	218.215	-5.5221
104.044	190.099	220.408	-5.17556
104.044	190.099	222.6	-4.82086
104.044	190.099	224.793	-4.45958
104.044	190.099	226.985	-4.09294
104.044	190.099	229.177	-3.72217
104.044	190.099	231.37	-3.34845
104.044	190.099	233.562	-2.9728
104.044	190.099	235.755	-2.59628
104.044	190.099	237.947	-2.22001
104.044	190.099	240.139	-1.8455
104.044	190.099	242.332	-1.47445
104.044	190.099	244.524	-1.10856
104.044	190.099	246.717	-0.749356
104.044	190.099	248.909	-0.397991
104.044	190.099	251.102	-0.0551821
104.044	190.099	253.294	0.278754
104.044	190.099	255.486	0.603803
104.044	190.099	257.679	0.920131
104.044	190.099	259.871	1.22798
104.044	190.099	262.064	1.52762
104.044	190.099	264.256	1.81928
104.044	190.099	266.449	2.10317
104.044	190.099	268.641	2.37947
104.044	190.099	270.833	2.64829
104.044	190.099	273.026	2.9097
104.044	190.099	275.218	3.1637
104.044	190.099	277.411	3.41014
104.044	190.099	279.603	3.64882
104.044	190.099	281.795	3.87947
104.044	190.099	283.988	4.10168
104.044	190.099	286.18	4.31502
104.044	190.099	288.373	4.51895
104.044	190.099	290.565	4.71296
104.044	190.099	292.758	4.8965
104.044	190.099	294.95	5.06905
104.044	190.099	297.142	5.23012
104.044	190.099	299.335	5.37925
104.044	190.099	301.527	5.51599
104.044	190.099	303.72	5.64001
104.044	190.099	305.912	5.75092
104.044	190.099	308.105	5.84852
104.044	190.099	310.297	5.93253
104.044	190.099	312.489	6.00278
104.044	190.099	314.682	6.05913
104.044	190.099	316.874	6.10142
104.044	191.526	55.9762	6.13163
104.044	191.526	58.1686	6.14546
104.044	191.526	60.361	6.1451
104.044	191.526	62.5535	6.13054
104.044	191.526	64.7459	6.10183
104.044	191.526	66.9383	6.05905
104.044	191.526	69.1307	6.00227
104.044	191.526	71.3231	5.93163
104.044	191.526	73.5156	5.84731
104.044	191.526	75.708	5.74953
104.044	191.526	77.9004	5.63849
104.044	191.526	80.0928	5.51441
104.044	191.526	82.2852	5.37757
104.044	191.526	84.4777	5.22819
104.044	191.526	86.6701	5.0665
104.044	191.526	88.8625	4.89261
104.044	191.526	91.0549	4.70657
104.044	191.526	93.2473	4.50834
104.044	191.526	95.4398	4.29779
104.044	191.526	97.6322	4.07462
104.044	191.526	99.8246	3.83845
104.044	191.526	102.017	3.58891
104.044	191.526	104.209	3.32557
104.044	191.526	106.402	3.04809
104.044	191.526	108.594	2.75629
104.044	191.526	110.787	2.45009
104.044	191.526	112.979	2.12974
104.044	191.526	115.172	1.79564
104.044	191.526	117.364	1.4485
104.044	191.526	119.556	1.08924
104.044	191.526	121.749	0.719059
104.044	191.526	123.941	0.339386
104.044	191.526	126.134	-0.0480829
104.044	191.526	128.326	-0.441381
104.044	191.526	130.518	-0.838263
104.044	191.526	132.711	-1.23625
104.044	191.526	134.903	-1.63276
104.044	191.526	137.096	-2.02529
104.044	191.526	139.288	-2.41173
104.044	191.526	141.481	-2.7905
104.044	191.526	143.673	-3.16071
104.044	191.526	145.865	-3.52216
104.044	191.526	148.058	-3.87503
104.044	191.526	150.25	-4.21972
104.044	191.526	152.443	-4.55649
104.044	191.526	154.635	-4.88559
104.044	191.526	156.828	-5.20727
104.044	191.526	159.02	-5.522
104.044	191.526	161.212	-5.83021
104.044	191.526	163.405	-6.13142
104.044	191.526	165.597	-6.42206
104.044	191.526	167.79	-6.69342
104.044	191.526	169.982	-6.93151
104.044	191.526	172.174	-7.12142
104.044	191.526	174.367	-7.25437
104.044	191.526	176.559	-7.33177
104.044	191.526	178.752	-7.36376
104.044	191.526	180.944	-7.36376
104.044	191.526	183.137	-7.34415
104.044	191.526	185.329	-7.31448
104.044	191.526	187.521	-7.28164
104.044	191.526	189.714	-7.2498
104.044	191.526	191.906	-7.22031
104.044	191.526	194.099	-7.1918
104.044	191.526	196.291	-7.16128
104.044	191.526	198.483	-7.12581
104.044	191.526	200.676	-7.08269
104.044	191.526	202.868	-7.02777
104.044	191.526	205.061	-6.95199
104.044	191.526	207.253	-6.84023
104.044	191.526	209.446	-6.67596
104.044	191.526	211.638	-6.45126
104.044	191.526	213.83	-6.17275
104.044	191.526	216.023	-5.85686
104.044	191.526	218.215	-5.51947
104.044	191.526	220.408	-5.17014
104.044	191.526	222.6	-4.81291
104.044	191.526	224.793	-4.44931
104.044	191.526	226.985	-4.0804
104.044	191.526	229.177	-3.70746
104.044	191.526	231.37	-3.33181
104.044	191.526	233.562	-2.95462
104.044	191.526	235.755	-2.57693
104.044	191.526	237.947	-2.20005
104.044	191.526	240.139	-1.82545
104.044	191.526	242.332	-1.45479
104.044	191.526	244.524	-1.08968
104.044	191.526	246.717	-0.731546
104.044	191.526	248.909	-0.381412
104.044	191.526	251.102	-0.0398785
104.044	191.526	253.294	0.29282
104.044	191.526	255.486	0.616731
104.044	191.526	257.679	0.932053
104.044	191.526	259.871	1.23904
104.044	191.526	262.064	1.53796
104.044	191.526	264.256	1.82902
104.044	191.526	266.449	2.11241
104.044	191.526	268.641	2.3883
104.044	191.526	270.833	2.65678
104.044	191.526	273.026	2.91788
104.044	191.526	275.218	3.17157
104.044	191.526	277.411	3.41773
104.044	191.526	279.603	3.65612
104.044	191.526	281.795	3.88649
104.044	191.526	283.988	4.10837
104.044	191.526	286.18	4.32137
104.044	191.526	288.373	4.52496
104.044	191.526	290.565	4.71864
104.044	191.526	292.758	4.90185
104.044	191.526	294.95	5.07403
104.044	191.526	297.142	5.23477
104.044	191.526	299.335	5.38356
104.044	191.526	301.527	5.51999
104.044	191.526	303.72	5.6437
104.044	191.526	305.912	5.75433
104.044	191.526	308.105	5.85167
104.044	191.526	310.297	5.93542
104.044	191.526	312.489	6.00544
104.044	191.526	314.682	6.06156
104.044	191.526	316.874	6.10366
104.044	192.953	55.9762	6.13346
104.044	192.953	58.1686	6.14708
104.044	192.953	60.361	6.14654
104.044	192.953	62.5535	6.13181
104.044	192.953	64.7459	6.10294
104.044	192.953	66.9383	6.06001
104.044	192.953	69.1307	6.00309
104.044	192.953	71.3231	5.93232
104.044	192.953	73.5156	5.84788
104.044	192.953	75.708	5.74997
104.044	192.953	77.9004	5.63877
104.044	192.953	80.0928	5.51457
104.044	192.953	82.2852	5.3776
104.044	192.953	84.4777	5.22809
104.044	192.953	86.6701	5.06622
104.044	192.953	88.8625	4.89217
104.044	192.953	91.0549	4.706
104.044	192.953	93.2473	4.50765
104.044	192.953	95.4398	4.29704
104.044	192.953	97.6322	4.0739
104.044	192.953	99.8246	3.8379
104.044	192.953	102.017	3.58873
104.044	192.953	104.209	3.32596
104.044	192.953	106.402	3.04933
104.044	192.953	108.594	2.75864
104.044	192.953	110.787	2.45387
104.044	192.953	112.979	2.13524
104.044	192.953	115.172	1.80311
104.044	192.953	117.364	1.45812
104.044	192.953	119.556	1.10113
104.044	192.953	121.749	0.733226
104.044	192.953	123.941	0.355736
104.044	192.953	126.134	-0.0297417
104.044	192.953	128.326	-0.421324
104.044	192.953	130.518	-0.816825
104.044	192.953	132.711	-1.2138
104.044	192.953	134.903	-1.60969
104.044	192.953	137.096	-2.00199
104.044	192.953	139.288	-2.38855
104.044	192.953	141.481	-2.76772
104.044	192.953	143.673	-3.13852
104.044	192.953	145.865	-3.50054
104.044	192.953	148.058	-3.85377
104.044	192.953	150.25	-4.19833
104.044	192.953	152.443	-4.53432
104.044	192.953	154.635	-4.86188
104.044	192.953	156.828	-5.18126
104.044	192.953	159.02	-5.49313
104.044	192.953	161.212	-5.79827
104.044	192.953	163.405	-6.09649
104.044	192.953	165.597	-6.38467
104.044	192.953	167.79	-6.65426
104.044	192.953	169.982	-6.89118
104.044	192.953	172.174	-7.08001
104.044	192.953	174.367	-7.21113
104.044	192.953	176.559	-7.28571
104.044	192.953	178.752	-7.31435
104.044	192.953	180.944	-7.31154
104.044	192.953	183.137	-7.2902
104.044	192.953	185.329	-7.26012
104.044	192.953	187.521	-7.22808
104.044	192.953	189.714	-7.1982
104.044	192.953	191.906	-7.17178
104.044	192.953	194.099	-7.14735
104.044	192.953	196.291	-7.12173
104.044	192.953	198.483	-7.09172
104.044	192.953	200.676	-7.05449
104.044	192.953	202.868	-7.0055
104.044	192.953	205.061	-6.93514
104.044	192.953	207.253	-6.82753
104.044	192.953	209.446	-6.66569
104.044	192.953	211.638	-6.44167
104.044	192.953	213.83	-6.16261
104.044	192.953	216.023	-5.84558
104.044	192.953	218.215	-5.50691
104.044	192.953	220.408	-5.15634
104.044	192.953	222.6	-4.79792
104.044	192.953	224.793	-4.43306
104.044	192.953	226.985	-4.06285
104.044	192.953	229.177	-3.6886
104.044	192.953	231.37	-3.31174
104.044	192.953	233.562	-2.93351
104.044	192.953	235.755	-2.55519
104.044	192.953	237.947	-2.17808
104.044	192.953	240.139	-1.80371
104.044	192.953	242.332	-1.43369
104.044	192.953	244.524	-1.06956
104.044	192.953	246.717	-0.712619
104.044	192.953	248.909	-0.363783
104.044	192.953	251.102	-0.0235631
104.044	192.953	253.294	0.307889
104.044	192.953	255.486	0.630671
104.044	192.953	257.679	0.945005
104.044	192.953	259.871	1.25115
104.044	192.953	262.064	1.54936
104.044	192.953	264.256	1.83984
104.044	192.953	266.449	2.12276
104.044	192.953	268.641	2.39823
104.044	192.953	270.833	2.66635
104.044	192.953	273.026	2.92711
104.044	192.953	275.218	3.1805
104.044	192.953	277.411	3.42632
104.044	192.953	279.603	3.66437
104.044	192.953	281.795	3.89436
104.044	192.953	283.988	4.11587
104.044	192.953	286.18	4.32847
104.044	192.953	288.373	4.53167
104.044	192.953	290.565	4.72488
104.044	192.953	292.758	4.90765
104.044	192.953	294.95	5.07945
104.044	192.953	297.142	5.23975
104.044	192.953	299.335	5.38815
104.044	192.953	301.527	5.52417
104.044	192.953	303.72	5.64749
104.044	192.953	305.912	5.75781
104.044	192.953	308.105	5.85479
104.044	192.953	310.297	5.93826
104.044	192.953	312.489	6.00799
104.044	192.953	314.682	6.06385
104.044	192.953	316.874	6.1057
104.044	194.38	55.9762	6.13509
104.044	194.38	58.1686	6.14848
104.044	194.38	60.361	6.1477
104.044	194.38	62.5535	6.13279
104.044	194.38	64.7459	6.10376
104.044	194.38	66.9383	6.06068
104.044	194.38	69.1307	6.00361
104.044	194.38	71.3231	5.93274
104.044	194.38	73.5156	5.84816
104.044	194.38	75.708	5.75012
104.044	194.38	77.9004	5.63882
104.044	194.38	80.0928	5.51452
104.044	194.38	82.2852	5.37744
104.044	194.38	84.4777	5.2278
104.044	194.38	86.6701	5.06583
104.044	194.38	88.8625	4.89168
104.044	194.38	91.0549	4.7054
104.044	194.38	93.2473	4.50705
104.044	194.38	95.4398	4.29645
104.044	194.38	97.6322	4.07346
104.044	194.38	99.8246	3.83775
104.044	194.38	102.017	3.58904
104.044	194.38	104.209	3.32701
104.044	194.38	106.402	3.05139
104.044	194.38	108.594	2.76202
104.044	194.38	110.787	2.4589
104.044	194.38	112.979	2.14218
104.044	194.38	115.172	1.81222
104.044	194.38	117.364	1.46958
104.044	194.38	119.556	1.11502
104.044	194.38	121.749	0.749547
104.044	194.38	123.941	0.374381
104.044	194.38	126.134	-0.00896981
104.044	194.38	128.326	-0.398698
104.044	194.38	130.518	-0.792674
104.044	194.38	132.711	-1.18849
104.044	194.38	134.903	-1.5836
104.044	194.38	137.096	-1.9755
104.044	194.38	139.288	-2.36202
104.044	194.38	141.481	-2.74146
104.044	194.38	143.673	-3.11269
104.044	194.38	145.865	-3.47516
104.044	194.38	148.058	-3.82862
104.044	194.38	150.25	-4.17292
104.044	194.38	152.443	-4.50801
104.044	194.38	154.635	-4.83384
104.044	194.38	156.828	-5.15074
104.044	194.38	159.02	-5.45949
104.044	194.38	161.212	-5.76109
104.044	194.38	163.405	-6.05572
104.044	194.38	165.597	-6.34058
104.044	194.38	167.79	-6.60753
104.044	194.38	169.982	-6.84262
104.044	194.38	172.174	-7.03006
104.044	194.38	174.367	-7.15937
104.044	194.38	176.559	-7.23115
104.044	194.38	178.752	-7.25646
104.044	194.38	180.944	-7.25063
104.044	194.38	183.137	-7.22738
104.044	194.38	185.329	-7.19657
104.044	194.38	187.521	-7.16494
104.044	194.38	189.714	-7.13659
104.044	194.38	191.906	-7.11283
104.044	194.38	194.099	-7.09216
104.044	194.38	196.291	-7.07142
104.044	194.38	198.483	-7.04709
104.044	194.38	200.676	-7.01592
104.044	194.38	202.868	-6.97279
104.044	194.38	205.061	-6.9072
104.044	194.38	207.253	-6.80258
104.044	194.38	209.446	-6.64216
104.044	194.38	211.638	-6.41868
104.044	194.38	213.83	-6.13999
104.044	194.38	216.023	-5.82327
104.044	194.38	218.215	-5.48482
104.044	194.38	220.408	-5.13435
104.044	194.38	222.6	-4.77589
104.044	194.38	224.793	-4.41085
104.044	194.38	226.985	-4.04028
104.044	194.38	229.177	-3.66559
104.044	194.38	231.37	-3.28824
104.044	194.38	233.562	-2.90965
104.044	194.38	235.755	-2.53118
104.044	194.38	237.947	-2.15427
104.044	194.38	240.139	-1.78047
104.044	194.38	242.332	-1.41134
104.044	194.38	244.524	-1.04835
104.044	194.38	246.717	-0.692712
104.044	194.38	248.909	-0.34523
104.044	194.38	251.102	-0.00633173
104.044	194.38	253.294	0.323893
104.044	194.38	255.486	0.645573
104.044	194.38	257.679	0.958952
104.044	194.38	259.871	1.26429
104.044	194.38	262.064	1.56182
104.044	194.38	264.256	1.85174
104.044	194.38	266.449	2.13418
104.044	194.38	268.641	2.40925
104.044	194.38	270.833	2.67701
104.044	194.38	273.026	2.93741
104.044	194.38	275.218	3.19043
104.044	194.38	277.411	3.43589
104.044	194.38	279.603	3.67356
104.044	194.38	281.795	3.9031
104.044	194.38	283.988	4.12418
104.044	194.38	286.18	4.33628
104.044	194.38	288.373	4.53897
104.044	194.38	290.565	4.73169
104.044	194.38	292.758	4.91397
104.044	194.38	294.95	5.08523
104.044	194.38	297.142	5.24504
104.044	194.38	299.335	5.39295
104.044	194.38	301.527	5.52853
104.044	194.38	303.72	5.65141
104.044	194.38	305.912	5.76129
104.044	194.38	308.105	5.85792
104.044	194.38	310.297	5.94102
104.044	194.38	312.489	6.01042
104.044	194.38	314.682	6.06599
104.044	194.38	316.874	6.10756
104.044	195.807	55.9762	6.13648
104.044	195.807	58.1686	6.14961
104.044	195.807	60.361	6.14863
104.044	195.807	62.5535	6.13351
104.044	195.807	64.7459	6.10431
104.044	195.807	66.9383	6.06107
104.044	195.807	69.1307	6.00387
104.044	195.807	71.3231	5.93286
104.044	195.807	73.5156	5.84819
104.044	195.807	75.708	5.75005
104.044	195.807	77.9004	5.63867
104.044	195.807	80.0928	5.51429
104.044	195.807	82.2852	5.37711
104.044	195.807	84.4777	5.22742
104.044	195.807	86.6701	5.06537
104.044	195.807	88.8625	4.89116
104.044	195.807	91.0549	4.70489
104.044	195.807	93.2473	4.50656
104.044	195.807	95.4398	4.29609
104.044	195.807	97.6322	4.07333
104.044	195.807	99.8246	3.83806
104.044	195.807	102.017	3.58997
104.044	195.807	104.209	3.32882
104.044	195.807	106.402	3.05438
104.044	195.807	108.594	2.76651
104.044	195.807	110.787	2.46517
104.044	195.807	112.979	2.15054
104.044	195.807	115.172	1.82291
104.044	195.807	117.364	1.48277
104.044	195.807	119.556	1.1308
104.044	195.807	121.749	0.767893
104.044	195.807	123.941	0.395192
104.044	195.807	126.134	0.0141071
104.044	195.807	128.326	-0.373618
104.044	195.807	130.518	-0.765901
104.044	195.807	132.711	-1.16037
104.044	195.807	134.903	-1.55449
104.044	195.807	137.096	-1.94579
104.044	195.807	139.288	-2.33206
104.044	195.807	141.481	-2.71155
104.044	195.807	143.673	-3.08305
104.044	195.807	145.865	-3.4458
104.044	195.807	148.058	-3.79931
104.044	195.807	150.25	-4.14325
104.044	195.807	152.443	-4.47733
104.044	195.807	154.635	-4.80143
104.044	195.807	156.828	-5.1158
104.044	195.807	159.02	-5.42135
104.044	195.807	161.212	-5.71927
104.044	195.807	163.405	-6.00996
104.044	195.807	165.597	-6.29094
104.044	195.807	167.79	-6.55454
104.044	195.807	169.982	-6.78713
104.044	195.807	172.174	-6.97271
104.044	195.807	174.367	-7.10006
104.044	195.807	176.559	-7.1692
104.044	195.807	178.752	-7.19141
104.044	195.807	180.944	-7.18285
104.044	195.807	183.137	-7.15769
104.044	195.807	185.329	-7.12601
104.044	195.807	187.521	-7.09446
104.044	195.807	189.714	-7.06714
104.044	195.807	191.906	-7.04554
104.044	195.807	194.099	-7.02833
104.044	195.807	196.291	-7.01226
104.044	195.807	198.483	-6.99371
104.044	195.807	200.676	-6.96892
104.044	195.807	202.868	-6.93182
104.044	195.807	205.061	-6.87075
104.044	195.807	207.253	-6.76842
104.044	195.807	209.446	-6.60846
104.044	195.807	211.638	-6.38506
104.044	195.807	213.83	-6.10701
104.044	195.807	216.023	-5.79143
104.044	195.807	218.215	-5.45422
104.044	195.807	220.408	-5.10484
104.044	195.807	222.6	-4.74725
104.044	195.807	224.793	-4.3829
104.044	195.807	226.985	-4.01285
104.044	195.807	229.177	-3.6385
104.044	195.807	231.37	-3.2614
104.044	195.807	233.562	-2.88307
104.044	195.807	235.755	-2.50501
104.044	195.807	237.947	-2.12875
104.044	195.807	240.139	-1.75584
104.044	195.807	242.332	-1.38785
104.044	195.807	244.524	-1.02618
104.044	195.807	246.717	-0.671933
104.044	195.807	248.909	-0.325841
104.044	195.807	251.102	0.0117412
104.044	195.807	253.294	0.340766
104.044	195.807	255.486	0.661391
104.044	195.807	257.679	0.973857
104.044	195.807	259.871	1.27843
104.044	195.807	262.064	1.57531
104.044	195.807	264.256	1.86469
104.044	195.807	266.449	2.14667
104.044	195.807	268.641	2.42133
104.044	195.807	270.833	2.6887
104.044	195.807	273.026	2.94873
104.044	195.807	275.218	3.20137
104.044	195.807	277.411	3.44639
104.044	195.807	279.603	3.68362
104.044	195.807	281.795	3.91267
104.044	195.807	283.988	4.13321
104.044	195.807	286.18	4.34477
104.044	195.807	288.373	4.54689
104.044	195.807	290.565	4.73902
104.044	195.807	292.758	4.92068
104.044	195.807	294.95	5.09137
104.044	195.807	297.142	5.25064
104.044	195.807	299.335	5.39798
104.044	195.807	301.527	5.53302
104.044	195.807	303.72	5.65541
104.044	195.807	305.912	5.76483
104.044	195.807	308.105	5.86101
104.044	195.807	310.297	5.9437
104.044	195.807	312.489	6.01274
104.044	195.807	314.682	6.06795
104.044	195.807	316.874	6.10923
104.044	197.234	55.9762	6.13767
104.044	197.234	58.1686	6.15051
104.044	197.234	60.361	6.1493
104.044	197.234	62.5535	6.13398
104.044	197.234	64.7459	6.10459
104.044	197.234	66.9383	6.06117
104.044	197.234	69.1307	6.00384
104.044	197.234	71.3231	5.93274
104.044	197.234	73.5156	5.84796
104.044	197.234	75.708	5.74976
104.044	197.234	77.9004	5.63831
104.044	197.234	80.0928	5.51387
104.044	197.234	82.2852	5.37667
104.044	197.234	84.4777	5.22695
104.044	197.234	86.6701	5.0649
104.044	197.234	88.8625	4.89073
104.044	197.234	91.0549	4.7045
104.044	197.234	93.2473	4.50628
104.044	197.234	95.4398	4.29604
104.044	197.234	97.6322	4.07364
104.044	197.234	99.8246	3.83889
104.044	197.234	102.017	3.59157
104.044	197.234	104.209	3.33142
104.044	197.234	106.402	3.05831
104.044	197.234	108.594	2.77206
104.044	197.234	110.787	2.47268
104.044	197.234	112.979	2.16029
104.044	197.234	115.172	1.83512
104.044	197.234	117.364	1.49761
104.044	197.234	119.556	1.14836
104.044	197.234	121.749	0.788151
104.044	197.234	123.941	0.418045
104.044	197.234	126.134	0.0393767
104.044	197.234	128.326	-0.346174
104.044	197.234	130.518	-0.736572
104.044	197.234	132.711	-1.12947
104.044	197.234	134.903	-1.52238
104.044	197.234	137.096	-1.91281
104.044	197.234	139.288	-2.29859
104.044	197.234	141.481	-2.67791
104.044	197.234	143.673	-3.04943
104.044	197.234	145.865	-3.41226
104.044	197.234	148.058	-3.76566
104.044	197.234	150.25	-4.10914
104.044	197.234	152.443	-4.44217
104.044	197.234	154.635	-4.76451
104.044	197.234	156.828	-5.07646
104.044	197.234	159.02	-5.37891
104.044	197.234	161.212	-5.67314
104.044	197.234	163.405	-5.95972
104.044	197.234	165.597	-6.2364
104.044	197.234	167.79	-6.49595
104.044	197.234	169.982	-6.72518
104.044	197.234	172.174	-6.90821
104.044	197.234	174.367	-7.03342
104.044	197.234	176.559	-7.10026
104.044	197.234	178.752	-7.12013
104.044	197.234	180.944	-7.1095
104.044	197.234	183.137	-7.08293
104.044	197.234	185.329	-7.05052
104.044	197.234	187.521	-7.01889
104.044	197.234	189.714	-6.99229
104.044	197.234	191.906	-6.97237
104.044	197.234	194.099	-6.95811
104.044	197.234	196.291	-6.94639
104.044	197.234	198.483	-6.93349
104.044	197.234	200.676	-6.91523
104.044	197.234	202.868	-6.88445
104.044	197.234	205.061	-6.8281
104.044	197.234	207.253	-6.72779
104.044	197.234	209.446	-6.56775
104.044	197.234	211.638	-6.34391
104.044	197.234	213.83	-6.06633
104.044	197.234	216.023	-5.75214
104.044	197.234	218.215	-5.41661
104.044	197.234	220.408	-5.06887
104.044	197.234	222.6	-4.71278
104.044	197.234	224.793	-4.34978
104.044	197.234	226.985	-3.98094
104.044	197.234	229.177	-3.60761
104.044	197.234	231.37	-3.23142
104.044	197.234	233.562	-2.85397
104.044	197.234	235.755	-2.47683
104.044	197.234	237.947	-2.10161
104.044	197.234	240.139	-1.72994
104.044	197.234	242.332	-1.36333
104.044	197.234	244.524	-1.00312
104.044	197.234	246.717	-0.650354
104.044	197.234	248.909	-0.305678
104.044	197.234	251.102	0.0306009
104.044	197.234	253.294	0.358465
104.044	197.234	255.486	0.678078
104.044	197.234	257.679	0.989685
104.044	197.234	259.871	1.29353
104.044	197.234	262.064	1.5898
104.044	197.234	264.256	1.87866
104.044	197.234	266.449	2.16018
104.044	197.234	268.641	2.43443
104.044	197.234	270.833	2.70141
104.044	197.234	273.026	2.96104
104.044	197.234	275.218	3.21324
104.044	197.234	277.411	3.45779
104.044	197.234	279.603	3.69451
104.044	197.234	281.795	3.92302
104.044	197.234	283.988	4.14296
104.044	197.234	286.18	4.3539
104.044	197.234	288.373	4.55535
104.044	197.234	290.565	4.74684
104.044	197.234	292.758	4.92783
104.044	197.234	294.95	5.09785
104.044	197.234	297.142	5.25647
104.044	197.234	299.335	5.40319
104.044	197.234	301.527	5.53763
104.044	197.234	303.72	5.65946
104.044	197.234	305.912	5.76836
104.044	197.234	308.105	5.86406
104.044	197.234	310.297	5.94631
104.044	197.234	312.489	6.01493
104.044	197.234	314.682	6.06979
104.044	197.234	316.874	6.11073
104.044	198.662	55.9762	6.13862
104.044	198.662	58.1686	6.15118
104.044	198.662	60.361	6.14971
104.044	198.662	62.5535	6.13418
104.044	198.662	64.7459	6.10459
104.044	198.662	66.9383	6.06104
104.044	198.662	69.1307	6.00358
104.044	198.662	71.3231	5.93237
104.044	198.662	73.5156	5.84752
104.044	198.662	75.708	5.74927
104.044	198.662	77.9004	5.63779
104.044	198.662	80.0928	5.51333
104.044	198.662	82.2852	5.37613
104.044	198.662	84.4777	5.22643
104.044	198.662	86.6701	5.06444
104.044	198.662	88.8625	4.89036
104.044	198.662	91.0549	4.70427
104.044	198.662	93.2473	4.50628
104.044	198.662	95.4398	4.29635
104.044	198.662	97.6322	4.07441
104.044	198.662	99.8246	3.8403
104.044	198.662	102.017	3.59386
104.044	198.662	104.209	3.33488
104.044	198.662	106.402	3.06321
104.044	198.662	108.594	2.77871
104.044	198.662	110.787	2.48142
104.044	198.662	112.979	2.17136
104.044	198.662	115.172	1.84878
104.044	198.662	117.364	1.51402
104.044	198.662	119.556	1.16758
104.044	198.662	121.749	0.810203
104.044	198.662	123.941	0.442829
104.044	198.662	126.134	0.0667327
104.044	198.662	128.326	-0.316458
104.044	198.662	130.518	-0.704748
104.044	198.662	132.711	-1.09584
104.044	198.662	134.903	-1.48725
104.044	198.662	137.096	-1.87655
104.044	198.662	139.288	-2.26154
104.044	198.662	141.481	-2.6404
104.044	198.662	143.673	-3.01171
104.044	198.662	145.865	-3.37438
104.044	198.662	148.058	-3.72756
104.044	198.662	150.25	-4.07044
104.044	198.662	152.443	-4.40241
104.044	198.662	154.635	-4.7231
104.044	198.662	156.828	-5.03275
104.044	198.662	159.02	-5.33227
104.044	198.662	161.212	-5.62293
104.044	198.662	163.405	-5.90531
104.044	198.662	165.597	-6.17732
104.044	198.662	167.79	-6.43202
104.044	198.662	169.982	-6.65686
104.044	198.662	172.174	-6.83648
104.044	198.662	174.367	-6.95927
104.044	198.662	176.559	-7.02446
104.044	198.662	178.752	-7.04314
104.044	198.662	180.944	-7.03169
104.044	198.662	183.137	-7.0046
104.044	198.662	185.329	-6.97191
104.044	198.662	187.521	-6.94033
104.044	198.662	189.714	-6.91425
104.044	198.662	191.906	-6.89564
104.044	198.662	194.099	-6.88378
104.044	198.662	196.291	-6.87583
104.044	198.662	198.483	-6.86814
104.044	198.662	200.676	-6.85614
104.044	198.662	202.868	-6.83179
104.044	198.662	205.061	-6.78039
104.044	198.662	207.253	-6.68238
104.044	198.662	209.446	-6.52219
104.044	198.662	211.638	-6.29763
104.044	198.662	213.83	-6.02025
104.044	198.662	216.023	-5.70732
104.044	198.662	218.215	-5.37357
104.044	198.662	220.408	-5.0277
104.044	198.662	222.6	-4.67341
104.044	198.662	224.793	-4.31219
104.044	198.662	226.985	-3.94505
104.044	198.662	229.177	-3.57333
104.044	198.662	231.37	-3.19858
104.044	198.662	233.562	-2.82249
104.044	198.662	235.755	-2.44672
104.044	198.662	237.947	-2.07296
104.044	198.662	240.139	-1.70282
104.044	198.662	242.332	-1.33782
104.044	198.662	244.524	-0.979231
104.044	198.662	246.717	-0.628016
104.044	198.662	248.909	-0.284783
104.044	198.662	251.102	0.0502063
104.044	198.662	253.294	0.376948
104.044	198.662	255.486	0.695602
104.044	198.662	257.679	1.0064
104.044	198.662	259.871	1.30955
104.044	198.662	262.064	1.60525
104.044	198.662	264.256	1.89361
104.044	198.662	266.449	2.17469
104.044	198.662	268.641	2.44852
104.044	198.662	270.833	2.71506
104.044	198.662	273.026	2.97428
104.044	198.662	275.218	3.22601
104.044	198.662	277.411	3.47005
104.044	198.662	279.603	3.7062
104.044	198.662	281.795	3.93409
104.044	198.662	283.988	4.15336
104.044	198.662	286.18	4.36361
104.044	198.662	288.373	4.56433
104.044	198.662	290.565	4.75507
104.044	198.662	292.758	4.93533
104.044	198.662	294.95	5.10463
104.044	198.662	297.142	5.2625
104.044	198.662	299.335	5.40856
104.044	198.662	301.527	5.54236
104.044	198.662	303.72	5.66359
104.044	198.662	305.912	5.7719
104.044	198.662	308.105	5.86705
104.044	198.662	310.297	5.94883
104.044	198.662	312.489	6.017
104.044	198.662	314.682	6.07144
104.044	198.662	316.874	6.11199
104.044	200.089	55.9762	6.13937
104.044	200.089	58.1686	6.15165
104.044	200.089	60.361	6.14989
104.044	200.089	62.5535	6.13413
104.044	200.089	64.7459	6.10436
104.044	200.089	66.9383	6.06065
104.044	200.089	69.1307	6.00309
104.044	200.089	71.3231	5.93178
104.044	200.089	73.5156	5.84687
104.044	200.089	75.708	5.7486
104.044	200.089	77.9004	5.63712
104.044	200.089	80.0928	5.51269
104.044	200.089	82.2852	5.37556
104.044	200.089	84.4777	5.22594
104.044	200.089	86.6701	5.06408
104.044	200.089	88.8625	4.89013
104.044	200.089	91.0549	4.70427
104.044	200.089	93.2473	4.50659
104.044	200.089	95.4398	4.29709
104.044	200.089	97.6322	4.0757
104.044	200.089	99.8246	3.84237
104.044	200.089	102.017	3.59691
104.044	200.089	104.209	3.33919
104.044	200.089	106.402	3.06909
104.044	200.089	108.594	2.78648
104.044	200.089	110.787	2.49133
104.044	200.089	112.979	2.18372
104.044	200.089	115.172	1.86381
104.044	200.089	117.364	1.53188
104.044	200.089	119.556	1.18837
104.044	200.089	121.749	0.833923
104.044	200.089	123.941	0.469418
104.044	200.089	126.134	0.0960645
104.044	200.089	128.326	-0.284564
104.044	200.089	130.518	-0.670511
104.044	200.089	132.711	-1.05952
104.044	200.089	134.903	-1.44914
104.044	200.089	137.096	-1.837
104.044	200.089	139.288	-2.22091
104.044	200.089	141.481	-2.59901
104.044	200.089	143.673	-2.96984
104.044	200.089	145.865	-3.33215
104.044	200.089	148.058	-3.68491
104.044	200.089	150.25	-4.02715
104.044	200.089	152.443	-4.35808
104.044	200.089	154.635	-4.67723
104.044	200.089	156.828	-4.98479
104.044	200.089	159.02	-5.28157
104.044	200.089	161.212	-5.56883
104.044	200.089	163.405	-5.84695
104.044	200.089	165.597	-6.11388
104.044	200.089	167.79	-6.363
104.044	200.089	169.982	-6.58251
104.044	200.089	172.174	-6.75785
104.044	200.089	174.367	-6.87805
104.044	200.089	176.559	-6.94239
104.044	200.089	178.752	-6.9613
104.044	200.089	180.944	-6.95049
104.044	200.089	183.137	-6.924
104.044	200.089	185.329	-6.89175
104.044	200.089	187.521	-6.86056
104.044	200.089	189.714	-6.83499
104.044	200.089	191.906	-6.81739
104.044	200.089	194.099	-6.80733
104.044	200.089	196.291	-6.80235
104.044	200.089	198.483	-6.79897
104.044	200.089	200.676	-6.79247
104.044	200.089	202.868	-6.77402
104.044	200.089	205.061	-6.72756
104.044	200.089	207.253	-6.63217
104.044	200.089	209.446	-6.47239
104.044	200.089	211.638	-6.24747
104.044	200.089	213.83	-5.97035
104.044	200.089	216.023	-5.65861
104.044	200.089	218.215	-5.32656
104.044	200.089	220.408	-4.98255
104.044	200.089	222.6	-4.6302
104.044	200.089	224.793	-4.27096
104.044	200.089	226.985	-3.90581
104.044	200.089	229.177	-3.53604
104.044	200.089	231.37	-3.16316
104.044	200.089	233.562	-2.78885
104.044	200.089	235.755	-2.41485
104.044	200.089	237.947	-2.04288
104.044	200.089	240.139	-1.67456
104.044	200.089	242.332	-1.31137
104.044	200.089	244.524	-0.954536
104.044	200.089	246.717	-0.604956
104.044	200.089	248.909	-0.263188
104.044	200.089	251.102	0.0705222
104.044	200.089	253.294	0.396177
104.044	200.089	255.486	0.713917
104.044	200.089	257.679	1.02395
104.044	200.089	259.871	1.32647
104.044	200.089	262.064	1.62162
104.044	200.089	264.256	1.90949
104.044	200.089	266.449	2.19014
104.044	200.089	268.641	2.46355
104.044	200.089	270.833	2.72967
104.044	200.089	273.026	2.98839
104.044	200.089	275.218	3.2396
104.044	200.089	277.411	3.48308
104.044	200.089	279.603	3.71858
104.044	200.089	281.795	3.9458
104.044	200.089	283.988	4.16435
104.044	200.089	286.18	4.37382
104.044	200.089	288.373	4.57375
104.044	200.089	290.565	4.76369
104.044	200.089	292.758	4.94315
104.044	200.089	294.95	5.11165
104.044	200.089	297.142	5.26877
104.044	200.089	299.335	5.41408
104.044	200.089	301.527	5.54718
104.044	200.089	303.72	5.66772
104.044	200.089	305.912	5.77541
104.044	200.089	308.105	5.86999
104.044	200.089	310.297	5.95123
104.044	200.089	312.489	6.01893
104.044	200.089	314.682	6.07293
104.044	200.089	316.874	6.1131
104.044	201.516	55.9762	6.13988
104.044	201.516	58.1686	6.15186
104.044	201.516	60.361	6.14984
104.044	201.516	62.5535	6.13385
104.044	201.516	64.7459	6.10389
104.044	201.516	66.9383	6.06003
104.044	201.516	69.1307	6.00237
104.044	201.516	71.3231	5.93098
104.044	201.516	73.5156	5.84607
104.044	201.516	75.708	5.74778
104.044	201.516	77.9004	5.63635
104.044	201.516	80.0928	5.51199
104.044	201.516	82.2852	5.37497
104.044	201.516	84.4777	5.22548
104.044	201.516	86.6701	5.06379
104.044	201.516	88.8625	4.89008
104.044	201.516	91.0549	4.70455
104.044	201.516	93.2473	4.50726
104.044	201.516	95.4398	4.29828
104.044	201.516	97.6322	4.07756
104.044	201.516	99.8246	3.8451
104.044	201.516	102.017	3.60075
104.044	201.516	104.209	3.3444
104.044	201.516	106.402	3.07593
104.044	201.516	108.594	2.79528
104.044	201.516	110.787	2.50237
104.044	201.516	112.979	2.19728
104.044	201.516	115.172	1.88011
104.044	201.516	117.364	1.55109
104.044	201.516	119.556	1.21059
104.044	201.516	121.749	0.859184
104.044	201.516	123.941	0.497687
104.044	201.516	126.134	0.127248
104.044	201.516	128.326	-0.250604
104.044	201.516	130.518	-0.633958
104.044	201.516	132.711	-1.02059
104.044	201.516	134.903	-1.40813
104.044	201.516	137.096	-1.79422
104.044	201.516	139.288	-2.17671
104.044	201.516	141.481	-2.55376
104.044	201.516	143.673	-2.92381
104.044	201.516	145.865	-3.28555
104.044	201.516	148.058	-3.63777
104.044	201.516	150.25	-3.97934
104.044	201.516	152.443	-4.30927
104.044	201.516	154.635	-4.62702
104.044	201.516	156.828	-4.93268
104.044	201.516	159.02	-5.22698
104.044	201.516	161.212	-5.51096
104.044	201.516	163.405	-5.78485
104.044	201.516	165.597	-6.04651
104.044	201.516	167.79	-6.28955
104.044	201.516	169.982	-6.50297
104.044	201.516	172.174	-6.67345
104.044	201.516	174.367	-6.79113
104.044	201.516	176.559	-6.85537
104.044	201.516	178.752	-6.87583
104.044	201.516	180.944	-6.86701
104.044	201.516	183.137	-6.84221
104.044	201.516	185.329	-6.81117
104.044	201.516	187.521	-6.78081
104.044	201.516	189.714	-6.75594
104.044	201.516	191.906	-6.73911
104.044	201.516	194.099	-6.73027
104.044	201.516	196.291	-6.72727
104.044	201.516	198.483	-6.72696
104.044	201.516	200.676	-6.72459
104.044	201.516	202.868	-6.71084
104.044	201.516	205.061	-6.66868
104.044	201.516	207.253	-6.57619
104.044	201.516	209.446	-6.41775
104.044	201.516	211.638	-6.19355
104.044	201.516	213.83	-5.91741
104.044	201.516	216.023	-5.60711
104.044	201.516	218.215	-5.27675
104.044	201.516	220.408	-4.93453
104.044	201.516	222.6	-4.58409
104.044	201.516	224.793	-4.22687
104.044	201.516	226.985	-3.86386
104.044	201.516	229.177	-3.49624
104.044	201.516	231.37	-3.12546
104.044	201.516	233.562	-2.75325
104.044	201.516	235.755	-2.38135
104.044	201.516	237.947	-2.01146
104.044	201.516	240.139	-1.64521
104.044	201.516	242.332	-1.28402
104.044	201.516	244.524	-0.929073
104.044	201.516	246.717	-0.581199
104.044	201.516	248.909	-0.240928
104.044	201.516	251.102	0.0915139
104.044	201.516	253.294	0.41611
104.044	201.516	255.486	0.732981
104.044	201.516	257.679	1.04229
104.044	201.516	259.871	1.34421
104.044	201.516	262.064	1.63884
104.044	201.516	264.256	1.92626
104.044	201.516	266.449	2.20647
104.044	201.516	268.641	2.47944
104.044	201.516	270.833	2.74509
104.044	201.516	273.026	3.00333
104.044	201.516	275.218	3.25397
104.044	201.516	277.411	3.49685
104.044	201.516	279.603	3.73166
104.044	201.516	281.795	3.95813
104.044	201.516	283.988	4.17588
104.044	201.516	286.18	4.38453
104.044	201.516	288.373	4.5836
104.044	201.516	290.565	4.77266
104.044	201.516	292.758	4.95125
104.044	201.516	294.95	5.1189
104.044	201.516	297.142	5.2752
104.044	201.516	299.335	5.4197
104.044	201.516	301.527	5.55203
104.044	201.516	303.72	5.67187
104.044	201.516	305.912	5.77892
104.044	201.516	308.105	5.87285
104.044	201.516	310.297	5.95353
104.044	201.516	312.489	6.02071
104.044	201.516	314.682	6.07425
104.044	201.516	316.874	6.11401
104.044	202.943	55.9762	6.14022
104.044	202.943	58.1686	6.15186
104.044	202.943	60.361	6.14956
104.044	202.943	62.5535	6.13333
104.044	202.943	64.7459	6.1032
104.044	202.943	66.9383	6.05921
104.044	202.943	69.1307	6.00144
104.044	202.943	71.3231	5.93003
104.044	202.943	73.5156	5.84509
104.044	202.943	75.708	5.74685
104.044	202.943	77.9004	5.63549
104.044	202.943	80.0928	5.51124
104.044	202.943	82.2852	5.37437
104.044	202.943	84.4777	5.22509
104.044	202.943	86.6701	5.06366
104.044	202.943	88.8625	4.89029
104.044	202.943	91.0549	4.70512
104.044	202.943	93.2473	4.50832
104.044	202.943	95.4398	4.29996
104.044	202.943	97.6322	4.08004
104.044	202.943	99.8246	3.84853
104.044	202.943	102.017	3.60537
104.044	202.943	104.209	3.35047
104.044	202.943	106.402	3.08374
104.044	202.943	108.594	2.80508
104.044	202.943	110.787	2.5145
104.044	202.943	112.979	2.21197
104.044	202.943	115.172	1.89758
104.044	202.943	117.364	1.57153
104.044	202.943	119.556	1.23412
104.044	202.943	121.749	0.885851
104.044	202.943	123.941	0.527491
104.044	202.943	126.134	0.16014
104.044	202.943	128.326	-0.214721
104.044	202.943	130.518	-0.595224
104.044	202.943	132.711	-0.9792
104.044	202.943	134.903	-1.36433
104.044	202.943	137.096	-1.74831
104.044	202.943	139.288	-2.12906
104.044	202.943	141.481	-2.50473
104.044	202.943	143.673	-2.87376
104.044	202.943	145.865	-3.2347
104.044	202.943	148.058	-3.58625
104.044	202.943	150.25	-3.9271
104.044	202.943	152.443	-4.25615
104.044	202.943	154.635	-4.57269
104.044	202.943	156.828	-4.87666
104.044	202.943	159.02	-5.16869
104.044	202.943	161.212	-5.44961
104.044	202.943	163.405	-5.7194
104.044	202.943	165.597	-5.97577
104.044	202.943	167.79	-6.21259
104.044	202.943	169.982	-6.41971
104.044	202.943	172.174	-6.58522
104.044	202.943	174.367	-6.70054
104.044	202.943	176.559	-6.76533
104.044	202.943	178.752	-6.78821
104.044	202.943	180.944	-6.78236
104.044	202.943	183.137	-6.76012
104.044	202.943	185.329	-6.73101
104.044	202.943	187.521	-6.70196
104.044	202.943	189.714	-6.67797
104.044	202.943	191.906	-6.66179
104.044	202.943	194.099	-6.65356
104.044	202.943	196.291	-6.65158
104.044	202.943	198.483	-6.65287
104.044	202.943	200.676	-6.65284
104.044	202.943	202.868	-6.642
104.044	202.943	205.061	-6.60289
104.044	202.943	207.253	-6.51324
104.044	202.943	209.446	-6.3573
104.044	202.943	211.638	-6.13539
104.044	202.943	213.83	-5.86148
104.044	202.943	216.023	-5.55332
104.044	202.943	218.215	-5.22491
104.044	202.943	220.408	-4.88451
104.044	202.943	222.6	-4.5359
104.044	202.943	224.793	-4.18066
104.044	202.943	226.985	-3.81977
104.044	202.943	229.177	-3.45436
104.044	202.943	231.37	-3.08586
104.044	202.943	233.562	-2.71597
104.044	202.943	235.755	-2.34639
104.044	202.943	237.947	-1.97882
104.044	202.943	240.139	-1.61485
104.044	202.943	242.332	-1.25583
104.044	202.943	244.524	-0.902881
104.044	202.943	246.717	-0.556785
104.044	202.943	248.909	-0.218034
104.044	202.943	251.102	0.11314
104.044	202.943	253.294	0.436704
104.044	202.943	255.486	0.752738
104.044	202.943	257.679	1.06137
104.044	202.943	259.871	1.36272
104.044	202.943	262.064	1.65687
104.044	202.943	264.256	1.94384
104.044	202.943	266.449	2.22362
104.044	202.943	268.641	2.49614
104.044	202.943	270.833	2.76132
104.044	202.943	273.026	3.01901
104.044	202.943	275.218	3.26907
104.044	202.943	277.411	3.51125
104.044	202.943	279.603	3.74533
104.044	202.943	281.795	3.97101
104.044	202.943	283.988	4.18791
104.044	202.943	286.18	4.39565
104.044	202.943	288.373	4.59382
104.044	202.943	290.565	4.78195
104.044	202.943	292.758	4.95961
104.044	202.943	294.95	5.12636
104.044	202.943	297.142	5.28175
104.044	202.943	299.335	5.4254
104.044	202.943	301.527	5.55693
104.044	202.943	303.72	5.67603
104.044	202.943	305.912	5.78235
104.044	202.943	308.105	5.87564
104.044	202.943	310.297	5.95572
104.044	202.943	312.489	6.02234
104.044	202.943	314.682	6.07538
104.044	202.943	316.874	6.1147
104.044	204.37	55.9762	6.14035
104.044	204.37	58.1686	6.15165
104.044	204.37	60.361	6.14907
104.044	204.37	62.5535	6.13261
104.044	204.37	64.7459	6.10229
104.044	204.37	66.9383	6.05818
104.044	204.37	69.1307	6.00033
104.044	204.37	71.3231	5.92889
104.044	204.37	73.5156	5.84398
104.044	204.37	75.708	5.74581
104.044	204.37	77.9004	5.63459
104.044	204.37	80.0928	5.51049
104.044	204.37	82.2852	5.37383
104.044	204.37	84.4777	5.22484
104.044	204.37	86.6701	5.06371
104.044	204.37	88.8625	4.89073
104.044	204.37	91.0549	4.70605
104.044	204.37	93.2473	4.50984
104.044	204.37	95.4398	4.30218
104.044	204.37	97.6322	4.08311
104.044	204.37	99.8246	3.85266
104.044	204.37	102.017	3.61079
104.044	204.37	104.209	3.35741
104.044	204.37	106.402	3.09247
104.044	204.37	108.594	2.81589
104.044	204.37	110.787	2.52763
104.044	204.37	112.979	2.2277
104.044	204.37	115.172	1.91613
104.044	204.37	117.364	1.59308
104.044	204.37	119.556	1.25881
104.044	204.37	121.749	0.913766
104.044	204.37	123.941	0.558671
104.044	204.37	126.134	0.194574
104.044	204.37	128.326	-0.177084
104.044	204.37	130.518	-0.554483
104.044	204.37	132.711	-0.935511
104.044	204.37	134.903	-1.31791
104.044	204.37	137.096	-1.69946
104.044	204.37	139.288	-2.07812
104.044	204.37	141.481	-2.45209
104.044	204.37	143.673	-2.81979
104.044	204.37	145.865	-3.17972
104.044	204.37	148.058	-3.53047
104.044	204.37	150.25	-3.87059
104.044	204.37	152.443	-4.19885
104.044	204.37	154.635	-4.51438
104.044	204.37	156.828	-4.81694
104.044	204.37	159.02	-5.10701
104.044	204.37	161.212	-5.38513
104.044	204.37	163.405	-5.65108
104.044	204.37	165.597	-5.90242
104.044	204.37	167.79	-6.13323
104.044	204.37	169.982	-6.33429
104.044	204.37	172.174	-6.49515
104.044	204.37	174.367	-6.60846
104.044	204.37	176.559	-6.67412
104.044	204.37	178.752	-6.69987
104.044	204.37	180.944	-6.69745
104.044	204.37	183.137	-6.67833
104.044	204.37	185.329	-6.65168
104.044	204.37	187.521	-6.62441
104.044	204.37	189.714	-6.60155
104.044	204.37	191.906	-6.58591
104.044	204.37	194.099	-6.57784
104.044	204.37	196.291	-6.57588
104.044	204.37	198.483	-6.57737
104.044	204.37	200.676	-6.57786
104.044	204.37	202.868	-6.56788
104.044	204.37	205.061	-6.53021
104.044	204.37	207.253	-6.44298
104.044	204.37	209.446	-6.2905
104.044	204.37	211.638	-6.07265
104.044	204.37	213.83	-5.80255
104.044	204.37	216.023	-5.49752
104.044	204.37	218.215	-5.17153
104.044	204.37	220.408	-4.83309
104.044	204.37	222.6	-4.48628
104.044	204.37	224.793	-4.13293
104.044	204.37	226.985	-3.77405
104.044	204.37	229.177	-3.41084
104.044	204.37	231.37	-3.04468
104.044	204.37	233.562	-2.67721
104.044	204.37	235.755	-2.31014
104.044	204.37	237.947	-1.94508
104.044	204.37	240.139	-1.58356
104.044	204.37	242.332	-1.22686
104.044	204.37	244.524	-0.876016
104.044	204.37	246.717	-0.531756
104.044	204.37	248.909	-0.194555
104.044	204.37	251.102	0.135352
104.044	204.37	253.294	0.457901
104.044	204.37	255.486	0.773128
104.044	204.37	257.679	1.08112
104.044	204.37	259.871	1.38193
104.044	204.37	262.064	1.67561
104.044	204.37	264.256	1.96215
104.044	204.37	266.449	2.2415
104.044	204.37	268.641	2.51356
104.044	204.37	270.833	2.77822
104.044	204.37	273.026	3.03534
104.044	204.37	275.218	3.28475
104.044	204.37	277.411	3.52624
104.044	204.37	279.603	3.75955
104.044	204.37	281.795	3.98435
104.044	204.37	283.988	4.20034
104.044	204.37	286.18	4.40713
104.044	204.37	288.373	4.60432
104.044	204.37	290.565	4.79147
104.044	204.37	292.758	4.96818
104.044	204.37	294.95	5.13394
104.044	204.37	297.142	5.28841
104.044	204.37	299.335	5.43116
104.044	204.37	301.527	5.56186
104.044	204.37	303.72	5.68013
104.044	204.37	305.912	5.78573
104.044	204.37	308.105	5.87835
104.044	204.37	310.297	5.95779
104.044	204.37	312.489	6.02384
104.044	204.37	314.682	6.07636
104.044	204.37	316.874	6.11524
104.044	205.797	55.9762	6.1403
104.044	205.797	58.1686	6.15124
104.044	205.797	60.361	6.14837
104.044	205.797	62.5535	6.13171
104.044	205.797	64.7459	6.10121
104.044	205.797	66.9383	6.05699
104.044	205.797	69.1307	5.99909
104.044	205.797	71.3231	5.92763
104.044	205.797	73.5156	5.8428
104.044	205.797	75.708	5.74473
104.044	205.797	77.9004	5.63364
104.044	205.797	80.0928	5.50977
104.044	205.797	82.2852	5.37339
104.044	205.797	84.4777	5.22471
104.044	205.797	86.6701	5.064
104.044	205.797	88.8625	4.89147
104.044	205.797	91.0549	4.70736
104.044	205.797	93.2473	4.5118
104.044	205.797	95.4398	4.30494
104.044	205.797	97.6322	4.08682
104.044	205.797	99.8246	3.85751
104.044	205.797	102.017	3.61698
104.044	205.797	104.209	3.3652
104.044	205.797	106.402	3.10209
104.044	205.797	108.594	2.8276
104.044	205.797	110.787	2.54171
104.044	205.797	112.979	2.24438
104.044	205.797	115.172	1.93564
104.044	205.797	117.364	1.61562
104.044	205.797	119.556	1.28452
104.044	205.797	121.749	0.942776
104.044	205.797	123.941	0.591052
104.044	205.797	126.134	0.230364
104.044	205.797	128.326	-0.13789
104.044	205.797	130.518	-0.511942
104.044	205.797	132.711	-0.889741
104.044	205.797	134.903	-1.2691
104.044	205.797	137.096	-1.64789
104.044	205.797	139.288	-2.02413
104.044	205.797	141.481	-2.39607
104.044	205.797	143.673	-2.76215
104.044	205.797	145.865	-3.12082
104.044	205.797	148.058	-3.47064
104.044	205.797	150.25	-3.81002
104.044	205.797	152.443	-4.13757
104.044	205.797	154.635	-4.45225
104.044	205.797	156.828	-4.7537
104.044	205.797	159.02	-5.04212
104.044	205.797	161.212	-5.31782
104.044	205.797	163.405	-5.58036
104.044	205.797	165.597	-5.82714
104.044	205.797	167.79	-6.0525
104.044	205.797	169.982	-6.24812
104.044	205.797	172.174	-6.4048
104.044	205.797	174.367	-6.51643
104.044	205.797	176.559	-6.58313
104.044	205.797	178.752	-6.61177
104.044	205.797	180.944	-6.61293
104.044	205.797	183.137	-6.59716
104.044	205.797	185.329	-6.57332
104.044	205.797	187.521	-6.54817
104.044	205.797	189.714	-6.52665
104.044	205.797	191.906	-6.51156
104.044	205.797	194.099	-6.5033
104.044	205.797	196.291	-6.50065
104.044	205.797	198.483	-6.50116
104.044	205.797	200.676	-6.50052
104.044	205.797	202.868	-6.48953
104.044	205.797	205.061	-6.45173
104.044	205.797	207.253	-6.36628
104.044	205.797	209.446	-6.2179
104.044	205.797	211.638	-6.00547
104.044	205.797	213.83	-5.74065
104.044	205.797	216.023	-5.43985
104.044	205.797	218.215	-5.11689
104.044	205.797	220.408	-4.78064
104.044	205.797	222.6	-4.43567
104.044	205.797	224.793	-4.08406
104.044	205.797	226.985	-3.72709
104.044	205.797	229.177	-3.366
104.044	205.797	231.37	-3.00219
104.044	205.797	233.562	-2.63725
104.044	205.797	235.755	-2.27279
104.044	205.797	237.947	-1.91039
104.044	205.797	240.139	-1.55147
104.044	205.797	242.332	-1.19721
104.044	205.797	244.524	-0.848544
104.044	205.797	246.717	-0.506175
104.044	205.797	248.909	-0.17055
104.044	205.797	251.102	0.158089
104.044	205.797	253.294	0.479637
104.044	205.797	255.486	0.794085
104.044	205.797	257.679	1.10145
104.044	205.797	259.871	1.40176
104.044	205.797	262.064	1.695
104.044	205.797	264.256	1.98111
104.044	205.797	266.449	2.26003
104.044	205.797	268.641	2.53162
104.044	205.797	270.833	2.79577
104.044	205.797	273.026	3.05229
104.044	205.797	275.218	3.30101
104.044	205.797	277.411	3.54172
104.044	205.797	279.603	3.77418
104.044	205.797	281.795	3.9981
104.044	205.797	283.988	4.21314
104.044	205.797	286.18	4.41892
104.044	205.797	288.373	4.6151
104.044	205.797	290.565	4.80123
104.044	205.797	292.758	4.97687
104.044	205.797	294.95	5.14166
104.044	205.797	297.142	5.29514
104.044	205.797	299.335	5.43696
104.044	205.797	301.527	5.56676
104.044	205.797	303.72	5.6842
104.044	205.797	305.912	5.78903
104.044	205.797	308.105	5.88093
104.044	205.797	310.297	5.95972
104.044	205.797	312.489	6.02518
104.044	205.797	314.682	6.07719
104.044	205.797	316.874	6.11558
104.044	207.225	55.9762	6.14006
104.044	207.225	58.1686	6.15064
104.044	207.225	60.361	6.1475
104.044	207.225	62.5535	6.1306
104.044	207.225	64.7459	6.09995
104.044	207.225	66.9383	6.05562
104.044	207.225	69.1307	5.9977
104.044	207.225	71.3231	5.92626
104.044	207.225	73.5156	5.84151
104.044	207.225	75.708	5.7436
104.044	207.225	77.9004	5.63271
104.044	207.225	80.0928	5.5091
104.044	207.225	82.2852	5.37303
104.044	207.225	84.4777	5.22476
104.044	207.225	86.6701	5.06449
104.044	207.225	88.8625	4.89253
104.044	207.225	91.0549	4.70904
104.044	207.225	93.2473	4.51423
104.044	207.225	95.4398	4.30824
104.044	207.225	97.6322	4.09116
104.044	207.225	99.8246	3.86306
104.044	207.225	102.017	3.62395
104.044	207.225	104.209	3.37376
104.044	207.225	106.402	3.11254
104.044	207.225	108.594	2.84017
104.044	207.225	110.787	2.55664
104.044	207.225	112.979	2.26191
104.044	207.225	115.172	1.956
104.044	207.225	117.364	1.639
104.044	207.225	119.556	1.31111
104.044	207.225	121.749	0.972712
104.044	207.225	123.941	0.624453
104.044	207.225	126.134	0.267311
104.044	207.225	128.326	-0.0973566
104.044	207.225	130.518	-0.467834
104.044	207.225	132.711	-0.84214
104.044	207.225	134.903	-1.21817
104.044	207.225	137.096	-1.59387
104.044	207.225	139.288	-1.96735
104.044	207.225	141.481	-2.33692
104.044	207.225	143.673	-2.70105
104.044	207.225	145.865	-3.05825
104.044	207.225	148.058	-3.40692
104.044	207.225	150.25	-3.74549
104.044	207.225	152.443	-4.0724
104.044	207.225	154.635	-4.38644
104.044	207.225	156.828	-4.68706
104.044	207.225	159.02	-4.97419
104.044	207.225	161.212	-5.24795
104.044	207.225	163.405	-5.5076
104.044	207.225	165.597	-5.75043
104.044	207.225	167.79	-5.97107
104.044	207.225	169.982	-6.16192
104.044	207.225	172.174	-6.31499
104.044	207.225	174.367	-6.42518
104.044	207.225	176.559	-6.49285
104.044	207.225	178.752	-6.52423
104.044	207.225	180.944	-6.52887
104.044	207.225	183.137	-6.51662
104.044	207.225	185.329	-6.49585
104.044	207.225	187.521	-6.47309
104.044	207.225	189.714	-6.45312
104.044	207.225	191.906	-6.43857
104.044	207.225	194.099	-6.42995
104.044	207.225	196.291	-6.42613
104.044	207.225	198.483	-6.42485
104.044	207.225	200.676	-6.42185
104.044	207.225	202.868	-6.40844
104.044	207.225	205.061	-6.36922
104.044	207.225	207.253	-6.28491
104.044	207.225	209.446	-6.14076
104.044	207.225	211.638	-5.93457
104.044	207.225	213.83	-5.6761
104.044	207.225	216.023	-5.38044
104.044	207.225	218.215	-5.06113
104.044	207.225	220.408	-4.72736
104.044	207.225	222.6	-4.38425
104.044	207.225	224.793	-4.03435
104.044	207.225	226.985	-3.67921
104.044	207.225	229.177	-3.32015
104.044	207.225	231.37	-2.95867
104.044	207.225	233.562	-2.59628
104.044	207.225	235.755	-2.23453
104.044	207.225	237.947	-1.87491
104.044	207.225	240.139	-1.51869
104.044	207.225	242.332	-1.16695
104.044	207.225	244.524	-0.820554
104.044	207.225	246.717	-0.48012
104.044	207.225	248.909	-0.146085
104.044	207.225	251.102	0.181287
104.044	207.225	253.294	0.501851
104.044	207.225	255.486	0.815538
104.044	207.225	257.679	1.12232
104.044	207.225	259.871	1.42214
104.044	207.225	262.064	1.71494
104.044	207.225	264.256	2.00064
104.044	207.225	266.449	2.27912
104.044	207.225	268.641	2.55023
104.044	207.225	270.833	2.81383
104.044	207.225	273.026	3.06971
104.044	207.225	275.218	3.31773
104.044	207.225	277.411	3.55764
104.044	207.225	279.603	3.78922
104.044	207.225	281.795	4.01218
104.044	207.225	283.988	4.22619
104.044	207.225	286.18	4.43097
104.044	207.225	288.373	4.62607
104.044	207.225	290.565	4.81111
104.044	207.225	292.758	4.9857
104.044	207.225	294.95	5.14945
104.044	207.225	297.142	5.30193
104.044	207.225	299.335	5.44277
104.044	207.225	301.527	5.57166
104.044	207.225	303.72	5.68823
104.044	207.225	305.912	5.79225
104.044	207.225	308.105	5.88341
104.044	207.225	310.297	5.96153
104.044	207.225	312.489	6.02639
104.044	207.225	314.682	6.07783
104.044	207.225	316.874	6.11576
104.044	208.652	55.9762	6.13965
104.044	208.652	58.1686	6.14989
104.044	208.652	60.361	6.14646
104.044	208.652	62.5535	6.12933
104.044	208.652	64.7459	6.09855
104.044	208.652	66.9383	6.05412
104.044	208.652	69.1307	5.99618
104.044	208.652	71.3231	5.92482
104.044	208.652	73.5156	5.84017
104.044	208.652	75.708	5.74243
104.044	208.652	77.9004	5.6318
104.044	208.652	80.0928	5.50851
104.044	208.652	82.2852	5.37282
104.044	208.652	84.4777	5.22499
104.044	208.652	86.6701	5.06526
104.044	208.652	88.8625	4.8939
104.044	208.652	91.0549	4.71113
104.044	208.652	93.2473	4.51714
104.044	208.652	95.4398	4.31211
104.044	208.652	97.6322	4.09614
104.044	208.652	99.8246	3.8693
104.044	208.652	102.017	3.63163
104.044	208.652	104.209	3.38313
104.044	208.652	106.402	3.12379
104.044	208.652	108.594	2.85353
104.044	208.652	110.787	2.57236
104.044	208.652	112.979	2.28021
104.044	208.652	115.172	1.97711
104.044	208.652	117.364	1.66312
104.044	208.652	119.556	1.33843
104.044	208.652	121.749	1.00342
104.044	208.652	123.941	0.658695
104.044	208.652	126.134	0.305214
104.044	208.652	128.326	-0.0557076
104.044	208.652	130.518	-0.422408
104.044	208.652	132.711	-0.792976
104.044	208.652	134.903	-1.1654
104.044	208.652	137.096	-1.5377
104.044	208.652	139.288	-1.90809
104.044	208.652	141.481	-2.27496
104.044	208.652	143.673	-2.63684
104.044	208.652	145.865	-2.99223
104.044	208.652	148.058	-3.33958
104.044	208.652	150.25	-3.6772
104.044	208.652	152.443	-4.00346
104.044	208.652	154.635	-4.31701
104.044	208.652	156.828	-4.61706
104.044	208.652	159.02	-4.90332
104.044	208.652	161.212	-5.17563
104.044	208.652	163.405	-5.43299
104.044	208.652	165.597	-5.67254
104.044	208.652	167.79	-5.88913
104.044	208.652	169.982	-6.07585
104.044	208.652	172.174	-6.22577
104.044	208.652	174.367	-6.33467
104.044	208.652	176.559	-6.4032
104.044	208.652	178.752	-6.4371
104.044	208.652	180.944	-6.44515
104.044	208.652	183.137	-6.43645
104.044	208.652	185.329	-6.41894
104.044	208.652	187.521	-6.39881
104.044	208.652	189.714	-6.38057
104.044	208.652	191.906	-6.36669
104.044	208.652	194.099	-6.35764
104.044	208.652	196.291	-6.35242
104.044	208.652	198.483	-6.34884
104.044	208.652	200.676	-6.34283
104.044	208.652	202.868	-6.32611
104.044	208.652	205.061	-6.28462
104.044	208.652	207.253	-6.2008
104.044	208.652	209.446	-6.06068
104.044	208.652	211.638	-5.86093
104.044	208.652	213.83	-5.60933
104.044	208.652	216.023	-5.31942
104.044	208.652	218.215	-5.00425
104.044	208.652	220.408	-4.67326
104.044	208.652	222.6	-4.33213
104.044	208.652	224.793	-3.98393
104.044	208.652	226.985	-3.63052
104.044	208.652	229.177	-3.27348
104.044	208.652	231.37	-2.91429
104.044	208.652	233.562	-2.55449
104.044	208.652	235.755	-2.19554
104.044	208.652	237.947	-1.83878
104.044	208.652	240.139	-1.48536
104.044	208.652	242.332	-1.13622
104.044	208.652	244.524	-0.792132
104.044	208.652	246.717	-0.453659
104.044	208.652	248.909	-0.121229
104.044	208.652	251.102	0.204878
104.044	208.652	253.294	0.52447
104.044	208.652	255.486	0.837416
104.044	208.652	257.679	1.14362
104.044	208.652	259.871	1.44297
104.044	208.652	262.064	1.73536
104.044	208.652	264.256	2.02065
104.044	208.652	266.449	2.29868
104.044	208.652	268.641	2.56929
104.044	208.652	270.833	2.8323
104.044	208.652	273.026	3.08754
104.044	208.652	275.218	3.33478
104.044	208.652	277.411	3.57387
104.044	208.652	279.603	3.80452
104.044	208.652	281.795	4.0265
104.044	208.652	283.988	4.23951
104.044	208.652	286.18	4.44317
104.044	208.652	288.373	4.63716
104.044	208.652	290.565	4.82112
104.044	208.652	292.758	4.9946
104.044	208.652	294.95	5.15727
104.044	208.652	297.142	5.30871
104.044	208.652	299.335	5.44857
104.044	208.652	301.527	5.57649
104.044	208.652	303.72	5.6922
104.044	208.652	305.912	5.79538
104.044	208.652	308.105	5.88578
104.044	208.652	310.297	5.96321
104.044	208.652	312.489	6.02742
104.044	208.652	314.682	6.07833
104.044	208.652	316.874	6.11576
104.044	210.079	55.9762	6.13908
104.044	210.079	58.1686	6.14897
104.044	210.079	60.361	6.14525
104.044	210.079	62.5535	6.12794
104.044	210.079	64.7459	6.097
104.044	210.079	66.9383	6.05253
104.044	210.079	69.1307	5.99458
104.044	210.079	71.3231	5.92329
104.044	210.079	73.5156	5.8388
104.044	210.079	75.708	5.74127
104.044	210.079	77.9004	5.63093
104.044	210.079	80.0928	5.50802
104.044	210.079	82.2852	5.37277
104.044	210.079	84.4777	5.22543
104.044	210.079	86.6701	5.06629
104.044	210.079	88.8625	4.89563
104.044	210.079	91.0549	4.71363
104.044	210.079	93.2473	4.52055
104.044	210.079	95.4398	4.31652
104.044	210.079	97.6322	4.10171
104.044	210.079	99.8246	3.87619
104.044	210.079	102.017	3.64002
104.044	210.079	104.209	3.39322
104.044	210.079	106.402	3.13576
104.044	210.079	108.594	2.86764
104.044	210.079	110.787	2.5888
104.044	210.079	112.979	2.29919
104.044	210.079	115.172	1.99886
104.044	210.079	117.364	1.68785
104.044	210.079	119.556	1.36636
104.044	210.079	121.749	1.03474
104.044	210.079	123.941	0.693605
104.044	210.079	126.134	0.343878
104.044	210.079	128.326	-0.0131644
104.044	210.079	130.518	-0.375911
104.044	210.079	132.711	-0.742524
104.044	210.079	134.903	-1.11108
104.044	210.079	137.096	-1.4797
104.044	210.079	139.288	-1.84669
104.044	210.079	141.481	-2.21053
104.044	210.079	143.673	-2.5698
104.044	210.079	145.865	-2.92306
104.044	210.079	148.058	-3.26881
104.044	210.079	150.25	-3.60529
104.044	210.079	152.443	-3.93086
104.044	210.079	154.635	-4.24397
104.044	210.079	156.828	-4.54369
104.044	210.079	159.02	-4.82945
104.044	210.079	161.212	-5.10079
104.044	210.079	163.405	-5.35642
104.044	210.079	165.597	-5.59331
104.044	210.079	167.79	-5.80647
104.044	210.079	169.982	-5.9896
104.044	210.079	172.174	-6.13668
104.044	210.079	174.367	-6.24435
104.044	210.079	176.559	-6.31362
104.044	210.079	178.752	-6.3499
104.044	210.079	180.944	-6.3613
104.044	210.079	183.137	-6.35627
104.044	210.079	185.329	-6.34221
104.044	210.079	187.521	-6.32492
104.044	210.079	189.714	-6.30856
104.044	210.079	191.906	-6.29546
104.044	210.079	194.099	-6.28604
104.044	210.079	196.291	-6.27938
104.044	210.079	198.483	-6.27337
104.044	210.079	200.676	-6.26401
104.044	210.079	202.868	-6.2436
104.044	210.079	205.061	-6.1994
104.044	210.079	207.253	-6.11558
104.044	210.079	209.446	-5.97902
104.044	210.079	211.638	-5.78547
104.044	210.079	213.83	-5.54081
104.044	210.079	216.023	-5.25688
104.044	210.079	218.215	-4.94612
104.044	210.079	220.408	-4.61815
104.044	210.079	222.6	-4.27914
104.044	210.079	224.793	-3.93269
104.044	210.079	226.985	-3.58107
104.044	210.079	229.177	-3.22603
104.044	210.079	231.37	-2.86919
104.044	210.079	233.562	-2.51206
104.044	210.079	235.755	-2.15598
104.044	210.079	237.947	-1.80217
104.044	210.079	240.139	-1.4516
104.044	210.079	242.332	-1.10512
104.044	210.079	244.524	-0.763365
104.044	210.079	246.717	-0.426874
104.044	210.079	248.909	-0.0960495
104.044	210.079	251.102	0.2288
104.044	210.079	253.294	0.54743
104.044	210.079	255.486	0.859651
104.044	210.079	257.679	1.16529
104.044	210.079	259.871	1.46418
104.044	210.079	262.064	1.75616
104.044	210.079	264.256	2.04103
104.044	210.079	266.449	2.31861
104.044	210.079	268.641	2.58869
104.044	210.079	270.833	2.85111
104.044	210.079	273.026	3.10568
104.044	210.079	275.218	3.35214
104.044	210.079	277.411	3.59035
104.044	210.079	279.603	3.82005
104.044	210.079	281.795	4.041
104.044	210.079	283.988	4.25292
104.044	210.079	286.18	4.45551
104.044	210.079	288.373	4.64836
104.044	210.079	290.565	4.83118
104.044	210.079	292.758	5.00355
104.044	210.079	294.95	5.16508
104.044	210.079	297.142	5.31547
104.044	210.079	299.335	5.4543
104.044	210.079	301.527	5.58126
104.044	210.079	303.72	5.69607
104.044	210.079	305.912	5.7984
104.044	210.079	308.105	5.88802
104.044	210.079	310.297	5.96473
104.044	210.079	312.489	6.02832
104.044	210.079	314.682	6.07869
104.044	210.079	316.874	6.11561
104.044	211.506	55.9762	6.13834
104.044	211.506	58.1686	6.14788
104.044	211.506	60.361	6.14391
104.044	211.506	62.5535	6.12639
104.044	211.506	64.7459	6.09535
104.044	211.506	66.9383	6.05082
104.044	211.506	69.1307	5.99293
104.044	211.506	71.3231	5.92172
104.044	211.506	73.5156	5.8374
104.044	211.506	75.708	5.74014
104.044	211.506	77.9004	5.63013
104.044	211.506	80.0928	5.50763
104.044	211.506	82.2852	5.37285
104.044	211.506	84.4777	5.2261
104.044	211.506	86.6701	5.06764
104.044	211.506	88.8625	4.89769
104.044	211.506	91.0549	4.71655
104.044	211.506	93.2473	4.52439
104.044	211.506	95.4398	4.32145
104.044	211.506	97.6322	4.10785
104.044	211.506	99.8246	3.8837
104.044	211.506	102.017	3.64907
104.044	211.506	104.209	3.40397
104.044	211.506	106.402	3.14843
104.044	211.506	108.594	2.8824
104.044	211.506	110.787	2.60585
104.044	211.506	112.979	2.31877
104.044	211.506	115.172	2.02116
104.044	211.506	117.364	1.7131
104.044	211.506	119.556	1.39478
104.044	211.506	121.749	1.06656
104.044	211.506	123.941	0.729033
104.044	211.506	126.134	0.383122
104.044	211.506	128.326	0.0300681
104.044	211.506	130.518	-0.328576
104.044	211.506	132.711	-0.69105
104.044	211.506	134.903	-1.05552
104.044	211.506	137.096	-1.4202
104.044	211.506	139.288	-1.7835
104.044	211.506	141.481	-2.14397
104.044	211.506	143.673	-2.5003
104.044	211.506	145.865	-2.85111
104.044	211.506	148.058	-3.19492
104.044	211.506	150.25	-3.53003
104.044	211.506	152.443	-3.85473
104.044	211.506	154.635	-4.1674
104.044	211.506	156.828	-4.46691
104.044	211.506	159.02	-4.75244
104.044	211.506	161.212	-5.02321
104.044	211.506	163.405	-5.27757
104.044	211.506	165.597	-5.51235
104.044	211.506	167.79	-5.72262
104.044	211.506	169.982	-5.90255
104.044	211.506	172.174	-6.04703
104.044	211.506	174.367	-6.15353
104.044	211.506	176.559	-6.22348
104.044	211.506	178.752	-6.2621
104.044	211.506	180.944	-6.27691
104.044	211.506	183.137	-6.27567
104.044	211.506	185.329	-6.26519
104.044	211.506	187.521	-6.25093
104.044	211.506	189.714	-6.23663
104.044	211.506	191.906	-6.22443
104.044	211.506	194.099	-6.21478
104.044	211.506	196.291	-6.20676
104.044	211.506	198.483	-6.1983
104.044	211.506	200.676	-6.18558
104.044	211.506	202.868	-6.16143
104.044	211.506	205.061	-6.11439
104.044	211.506	207.253	-6.03023
104.044	211.506	209.446	-5.89667
104.044	211.506	211.638	-5.70874
104.044	211.506	213.83	-5.47063
104.044	211.506	216.023	-5.19261
104.044	211.506	218.215	-4.88642
104.044	211.506	220.408	-4.56167
104.044	211.506	222.6	-4.22498
104.044	211.506	224.793	-3.88047
104.044	211.506	226.985	-3.53076
104.044	211.506	229.177	-3.17786
104.044	211.506	231.37	-2.82347
104.044	211.506	233.562	-2.4691
104.044	211.506	235.755	-2.11598
104.044	211.506	237.947	-1.76517
104.044	211.506	240.139	-1.41752
104.044	211.506	242.332	-1.07372
104.044	211.506	244.524	-0.73433
104.044	211.506	246.717	-0.399823
104.044	211.506	248.909	-0.0706007
104.044	211.506	251.102	0.252997
104.044	211.506	253.294	0.570678
104.044	211.506	255.486	0.882179
104.044	211.506	257.679	1.18726
104.044	211.506	259.871	1.4857
104.044	211.506	262.064	1.77726
104.044	211.506	264.256	2.06171
104.044	211.506	266.449	2.33882
104.044	211.506	268.641	2.60838
104.044	211.506	270.833	2.87017
104.044	211.506	273.026	3.12402
104.044	211.506	275.218	3.36969
104.044	211.506	277.411	3.60699
104.044	211.506	279.603	3.83571
104.044	211.506	281.795	4.05563
104.044	211.506	283.988	4.26644
104.044	211.506	286.18	4.46789
104.044	211.506	288.373	4.65958
104.044	211.506	290.565	4.84124
104.044	211.506	292.758	5.01245
104.044	211.506	294.95	5.1729
104.044	211.506	297.142	5.32218
104.044	211.506	299.335	5.45998
104.044	211.506	301.527	5.58596
104.044	211.506	303.72	5.69984
104.044	211.506	305.912	5.80131
104.044	211.506	308.105	5.89014
104.044	211.506	310.297	5.96615
104.044	211.506	312.489	6.0291
104.044	211.506	314.682	6.07887
104.044	211.506	316.874	6.11532
104.044	212.933	55.9762	6.13748
104.044	212.933	58.1686	6.1467
104.044	212.933	60.361	6.14244
104.044	212.933	62.5535	6.12474
104.044	212.933	64.7459	6.0936
104.044	212.933	66.9383	6.04904
104.044	212.933	69.1307	5.9912
104.044	212.933	71.3231	5.92015
104.044	212.933	73.5156	5.83604
104.044	212.933	75.708	5.73906
104.044	212.933	77.9004	5.62943
104.044	212.933	80.0928	5.50737
104.044	212.933	82.2852	5.37313
104.044	212.933	84.4777	5.227
104.044	212.933	86.6701	5.06924
104.044	212.933	88.8625	4.90012
104.044	212.933	91.0549	4.71985
104.044	212.933	93.2473	4.52873
104.044	212.933	95.4398	4.32692
104.044	212.933	97.6322	4.11456
104.044	212.933	99.8246	3.89183
104.044	212.933	102.017	3.65875
104.044	212.933	104.209	3.41538
104.044	212.933	106.402	3.16171
104.044	212.933	108.594	2.89775
104.044	212.933	110.787	2.6235
104.044	212.933	112.979	2.33888
104.044	212.933	115.172	2.04395
104.044	212.933	117.364	1.73879
104.044	212.933	119.556	1.42359
104.044	212.933	121.749	1.09875
104.044	212.933	123.941	0.764849
104.044	212.933	126.134	0.422797
104.044	212.933	128.326	0.073811
104.044	212.933	130.518	-0.280616
104.044	212.933	132.711	-0.6388
104.044	212.933	134.903	-0.998989
104.044	212.933	137.096	-1.35951
104.044	212.933	139.288	-1.71885
104.044	212.933	141.481	-2.07566
104.044	212.933	143.673	-2.42871
104.044	212.933	145.865	-2.7767
104.044	212.933	148.058	-3.11824
104.044	212.933	150.25	-3.45165
104.044	212.933	152.443	-3.77524
104.044	212.933	154.635	-4.08737
104.044	212.933	156.828	-4.38667
104.044	212.933	159.02	-4.67212
104.044	212.933	161.212	-4.94253
104.044	212.933	163.405	-5.19597
104.044	212.933	165.597	-5.42902
104.044	212.933	167.79	-5.63681
104.044	212.933	169.982	-5.81393
104.044	212.933	172.174	-5.95606
104.044	212.933	174.367	-6.0615
104.044	212.933	176.559	-6.1322
104.044	212.933	178.752	-6.17322
104.044	212.933	180.944	-6.19148
104.044	212.933	183.137	-6.19417
104.044	212.933	185.329	-6.18746
104.044	212.933	187.521	-6.17631
104.044	212.933	189.714	-6.16419
104.044	212.933	191.906	-6.15304
104.044	212.933	194.099	-6.14326
104.044	212.933	196.291	-6.134
104.044	212.933	198.483	-6.12322
104.044	212.933	200.676	-6.10725
104.044	212.933	202.868	-6.07949
104.044	212.933	205.061	-6.02967
104.044	212.933	207.253	-5.94489
104.044	212.933	209.446	-5.81372
104.044	212.933	211.638	-5.63067
104.044	212.933	213.83	-5.39852
104.044	212.933	216.023	-5.12618
104.044	212.933	218.215	-4.82455
104.044	212.933	220.408	-4.50326
104.044	212.933	222.6	-4.1692
104.044	212.933	224.793	-3.82691
104.044	212.933	226.985	-3.47939
104.044	212.933	229.177	-3.12887
104.044	212.933	231.37	-2.77714
104.044	212.933	233.562	-2.42566
104.044	212.933	235.755	-2.0756
104.044	212.933	237.947	-1.72788
104.044	212.933	240.139	-1.38319
104.044	212.933	242.332	-1.04209
104.044	212.933	244.524	-0.705068
104.044	212.933	246.717	-0.372544
104.044	212.933	248.909	-0.0449188
104.044	212.933	251.102	0.277435
104.044	212.933	253.294	0.594169
104.044	212.933	255.486	0.904953
104.044	212.933	257.679	1.20948
104.044	212.933	259.871	1.50746
104.044	212.933	262.064	1.79859
104.044	212.933	264.256	2.0826
104.044	212.933	266.449	2.35923
104.044	212.933	268.641	2.62822
104.044	212.933	270.833	2.88939
104.044	212.933	273.026	3.14247
104.044	212.933	275.218	3.38731
104.044	212.933	277.411	3.62371
104.044	212.933	279.603	3.85145
104.044	212.933	281.795	4.07029
104.044	212.933	283.988	4.27999
104.044	212.933	286.18	4.48027
104.044	212.933	288.373	4.67081
104.044	212.933	290.565	4.85128
104.044	212.933	292.758	5.02135
104.044	212.933	294.95	5.18064
104.044	212.933	297.142	5.32884
104.044	212.933	299.335	5.46558
104.044	212.933	301.527	5.59055
104.044	212.933	303.72	5.7035
104.044	212.933	305.912	5.8041
104.044	212.933	308.105	5.89215
104.044	212.933	310.297	5.96741
104.044	212.933	312.489	6.02972
104.044	212.933	314.682	6.07892
104.044	212.933	316.874	6.11486
104.044	214.36	55.9762	6.13648
104.044	214.36	58.1686	6.14535
104.044	214.36	60.361	6.14086
104.044	214.36	62.5535	6.12298
104.044	214.36	64.7459	6.09174
104.044	214.36	66.9383	6.04718
104.044	214.36	69.1307	5.98942
104.044	214.36	71.3231	5.91852
104.044	214.36	73.5156	5.83467
104.044	214.36	75.708	5.73802
104.044	214.36	77.9004	5.62881
104.044	214.36	80.0928	5.50724
104.044	214.36	82.2852	5.3736
104.044	214.36	84.4777	5.22814
104.044	214.36	86.6701	5.07114
104.044	214.36	88.8625	4.90285
104.044	214.36	91.0549	4.72357
104.044	214.36	93.2473	4.5335
104.044	214.36	95.4398	4.33285
104.044	214.36	97.6322	4.12181
104.044	214.36	99.8246	3.9005
104.044	214.36	102.017	3.66899
104.044	214.36	104.209	3.42735
104.044	214.36	106.402	3.17557
104.044	214.36	108.594	2.91367
104.044	214.36	110.787	2.64164
104.044	214.36	112.979	2.35945
104.044	214.36	115.172	2.06715
104.044	214.36	117.364	1.76483
104.044	214.36	119.556	1.45273
104.044	214.36	121.749	1.13123
104.044	214.36	123.941	0.800953
104.044	214.36	126.134	0.462788
104.044	214.36	128.326	0.117916
104.044	214.36	130.518	-0.232214
104.044	214.36	132.711	-0.58599
104.044	214.36	134.903	-0.941754
104.044	214.36	137.096	-1.29792
104.044	214.36	139.288	-1.65308
104.044	214.36	141.481	-2.00596
104.044	214.36	143.673	-2.35542
104.044	214.36	145.865	-2.70025
104.044	214.36	148.058	-3.03914
104.044	214.36	150.25	-3.37051
104.044	214.36	152.443	-3.6927
104.044	214.36	154.635	-4.00401
104.044	214.36	156.828	-4.30295
104.044	214.36	159.02	-4.58827
104.044	214.36	161.212	-4.8584
104.044	214.36	163.405	-5.11106
104.044	214.36	165.597	-5.34261
104.044	214.36	167.79	-5.54824
104.044	214.36	169.982	-5.7229
104.044	214.36	172.174	-5.86302
104.044	214.36	174.367	-5.96769
104.044	214.36	176.559	-6.03926
104.044	214.36	178.752	-6.08276
104.044	214.36	180.944	-6.10464
104.044	214.36	183.137	-6.11132
104.044	214.36	185.329	-6.10849
104.044	214.36	187.521	-6.10056
104.044	214.36	189.714	-6.09071
104.044	214.36	191.906	-6.0807
104.044	214.36	194.099	-6.07087
104.044	214.36	196.291	-6.06045
104.044	214.36	198.483	-6.04744
104.044	214.36	200.676	-6.02838
104.044	214.36	202.868	-5.99721
104.044	214.36	205.061	-5.9446
104.044	214.36	207.253	-5.859
104.044	214.36	209.446	-5.72959
104.044	214.36	211.638	-5.55064
104.044	214.36	213.83	-5.32378
104.044	214.36	216.023	-5.05675
104.044	214.36	218.215	-4.75976
104.044	214.36	220.408	-4.44224
104.044	214.36	222.6	-4.11126
104.044	214.36	224.793	-3.77162
104.044	214.36	226.985	-3.4267
104.044	214.36	229.177	-3.07892
104.044	214.36	231.37	-2.7301
104.044	214.36	233.562	-2.38175
104.044	214.36	235.755	-2.0349
104.044	214.36	237.947	-1.69034
104.044	214.36	240.139	-1.34864
104.044	214.36	242.332	-1.01026
104.044	214.36	244.524	-0.675601
104.044	214.36	246.717	-0.345052
104.044	214.36	248.909	-0.0190172
104.044	214.36	251.102	0.302095
104.044	214.36	253.294	0.617879
104.044	214.36	255.486	0.927938
104.044	214.36	257.679	1.2319
104.044	214.36	259.871	1.52939
104.044	214.36	262.064	1.82008
104.044	214.36	264.256	2.10363
104.044	214.36	266.449	2.37975
104.044	214.36	268.641	2.64816
104.044	214.36	270.833	2.90864
104.044	214.36	273.026	3.16099
104.044	214.36	275.218	3.40498
104.044	214.36	277.411	3.64043
104.044	214.36	279.603	3.86714
104.044	214.36	281.795	4.08491
104.044	214.36	283.988	4.29348
104.044	214.36	286.18	4.49258
104.044	214.36	288.373	4.68195
104.044	214.36	290.565	4.86124
104.044	214.36	292.758	5.03012
104.044	214.36	294.95	5.18828
104.044	214.36	297.142	5.33536
104.044	214.36	299.335	5.47104
104.044	214.36	301.527	5.59504
104.044	214.36	303.72	5.70704
104.044	214.36	305.912	5.80675
104.044	214.36	308.105	5.89401
104.044	214.36	310.297	5.96855
104.044	214.36	312.489	6.03021
104.044	214.36	314.682	6.07882
104.044	214.36	316.874	6.11429
104.044	215.788	55.9762	6.13537
104.044	215.788	58.1686	6.14391
104.044	215.788	60.361	6.13919
104.044	215.788	62.5535	6.12115
104.044	215.788	64.7459	6.08983
104.044	215.788	66.9383	6.0453
104.044	215.788	69.1307	5.98764
104.044	215.788	71.3231	5.91692
104.044	215.788	73.5156	5.83335
104.044	215.788	75.708	5.73707
104.044	215.788	77.9004	5.6283
104.044	215.788	80.0928	5.50727
104.044	215.788	82.2852	5.37427
104.044	215.788	84.4777	5.22951
104.044	215.788	86.6701	5.07331
104.044	215.788	88.8625	4.90595
104.044	215.788	91.0549	4.72764
104.044	215.788	93.2473	4.53868
104.044	215.788	95.4398	4.33925
104.044	215.788	97.6322	4.12955
104.044	215.788	99.8246	3.90968
104.044	215.788	102.017	3.67975
104.044	215.788	104.209	3.43984
104.044	215.788	106.402	3.18994
104.044	215.788	108.594	2.93008
104.044	215.788	110.787	2.66024
104.044	215.788	112.979	2.38043
104.044	215.788	115.172	2.0907
104.044	215.788	117.364	1.79119
104.044	215.788	119.556	1.48214
104.044	215.788	121.749	1.16396
104.044	215.788	123.941	0.837277
104.044	215.788	126.134	0.502994
104.044	215.788	128.326	0.162265
104.044	215.788	130.518	-0.183517
104.044	215.788	132.711	-0.532811
104.044	215.788	134.903	-0.884042
104.044	215.788	137.096	-1.23572
104.044	215.788	139.288	-1.58651
104.044	215.788	141.481	-1.93524
104.044	215.788	143.673	-2.28083
104.044	215.788	145.865	-2.62218
104.044	215.788	148.058	-2.95807
104.044	215.788	150.25	-3.28702
104.044	215.788	152.443	-3.60743
104.044	215.788	154.635	-3.91758
104.044	215.788	156.828	-4.21587
104.044	215.788	159.02	-4.50078
104.044	215.788	161.212	-4.77047
104.044	215.788	163.405	-5.02228
104.044	215.788	165.597	-5.25239
104.044	215.788	167.79	-5.45606
104.044	215.788	169.982	-5.62866
104.044	215.788	172.174	-5.7672
104.044	215.788	174.367	-5.87149
104.044	215.788	176.559	-5.94424
104.044	215.788	178.752	-5.99042
104.044	215.788	180.944	-6.01599
104.044	215.788	183.137	-6.02675
104.044	215.788	185.329	-6.02778
104.044	215.788	187.521	-6.02311
104.044	215.788	189.714	-6.01558
104.044	215.788	191.906	-6.00673
104.044	215.788	194.099	-5.9969
104.044	215.788	196.291	-5.98534
104.044	215.788	198.483	-5.97017
104.044	215.788	200.676	-5.94811
104.044	215.788	202.868	-5.91359
104.044	215.788	205.061	-5.85823
104.044	215.788	207.253	-5.77143
104.044	215.788	209.446	-5.64316
104.044	215.788	211.638	-5.46751
104.044	215.788	213.83	-5.24535
104.044	215.788	216.023	-4.9834
104.044	215.788	218.215	-4.69124
104.044	215.788	220.408	-4.3779
104.044	215.788	222.6	-4.05055
104.044	215.788	224.793	-3.71422
104.044	215.788	226.985	-3.37245
104.044	215.788	229.177	-3.02784
104.044	215.788	231.37	-2.6823
104.044	215.788	233.562	-2.3373
104.044	215.788	235.755	-1.99382
104.044	215.788	237.947	-1.65251
104.044	215.788	240.139	-1.31386
104.044	215.788	242.332	-0.97821
104.044	215.788	244.524	-0.645908
104.044	215.788	246.717	-0.317327
104.044	215.788	248.909	0.00711825
104.044	215.788	251.102	0.326981
104.044	215.788	253.294	0.641803
104.044	215.788	255.486	0.95112
104.044	215.788	257.679	1.25448
104.044	215.788	259.871	1.55146
104.044	215.788	262.064	1.84167
104.044	215.788	264.256	2.12473
104.044	215.788	266.449	2.40031
104.044	215.788	268.641	2.66813
104.044	215.788	270.833	2.92791
104.044	215.788	273.026	3.17946
104.044	215.788	275.218	3.42258
104.044	215.788	277.411	3.65707
104.044	215.788	279.603	3.88277
104.044	215.788	281.795	4.09944
104.044	215.788	283.988	4.30687
104.044	215.788	286.18	4.50481
104.044	215.788	288.373	4.69299
104.044	215.788	290.565	4.87109
104.044	215.788	292.758	5.03882
104.044	215.788	294.95	5.19581
104.044	215.788	297.142	5.34179
104.044	215.788	299.335	5.47641
104.044	215.788	301.527	5.5994
104.044	215.788	303.72	5.71044
104.044	215.788	305.912	5.80928
104.044	215.788	308.105	5.89574
104.044	215.788	310.297	5.96955
104.044	215.788	312.489	6.03054
104.044	215.788	314.682	6.07861
104.044	215.788	316.874	6.11357
104.044	217.215	55.9762	6.13413
104.044	217.215	58.1686	6.14239
104.044	217.215	60.361	6.13741
104.044	217.215	62.5535	6.11924
104.044	217.215	64.7459	6.0879
104.044	217.215	66.9383	6.04339
104.044	217.215	69.1307	5.98583
104.044	217.215	71.3231	5.91535
104.044	217.215	73.5156	5.83206
104.044	217.215	75.708	5.73619
104.044	217.215	77.9004	5.62791
104.044	217.215	80.0928	5.50747
104.044	217.215	82.2852	5.37512
104.044	217.215	84.4777	5.23113
104.044	217.215	86.6701	5.07576
104.044	217.215	88.8625	4.90935
104.044	217.215	91.0549	4.73208
104.044	217.215	93.2473	4.54426
104.044	217.215	95.4398	4.34609
104.044	217.215	97.6322	4.13773
104.044	217.215	99.8246	3.91933
104.044	217.215	102.017	3.691
104.044	217.215	104.209	3.45281
104.044	217.215	106.402	3.20477
104.044	217.215	108.594	2.9469
104.044	217.215	110.787	2.67923
104.044	217.215	112.979	2.40177
104.044	217.215	115.172	2.11458
104.044	217.215	117.364	1.81782
104.044	217.215	119.556	1.51177
104.044	217.215	121.749	1.19687
104.044	217.215	123.941	0.873769
104.044	217.215	126.134	0.543356
104.044	217.215	128.326	0.206768
104.044	217.215	130.518	-0.134647
104.044	217.215	132.711	-0.479421
104.044	217.215	134.903	-0.826057
104.044	217.215	137.096	-1.17315
104.044	217.215	139.288	-1.51944
104.044	217.215	141.481	-1.86384
104.044	217.215	143.673	-2.20534
104.044	217.215	145.865	-2.54294
104.044	217.215	148.058	-2.87549
104.044	217.215	150.25	-3.20165
104.044	217.215	152.443	-3.51984
104.044	217.215	154.635	-3.82838
104.044	217.215	156.828	-4.12563
104.044	217.215	159.02	-4.40971
104.044	217.215	161.212	-4.67857
104.044	217.215	163.405	-4.92924
104.044	217.215	165.597	-5.15783
104.044	217.215	167.79	-5.35969
104.044	217.215	169.982	-5.53054
104.044	217.215	172.174	-5.668
104.044	217.215	174.367	-5.77239
104.044	217.215	176.559	-5.84674
104.044	217.215	178.752	-5.89584
104.044	217.215	180.944	-5.9252
104.044	217.215	183.137	-5.94006
104.044	217.215	185.329	-5.94497
104.044	217.215	187.521	-5.94349
104.044	217.215	189.714	-5.93821
104.044	217.215	191.906	-5.93049
104.044	217.215	194.099	-5.92064
104.044	217.215	196.291	-5.90792
104.044	217.215	198.483	-5.89058
104.044	217.215	200.676	-5.8655
104.044	217.215	202.868	-5.8276
104.044	217.215	205.061	-5.76927
104.044	217.215	207.253	-5.6809
104.044	217.215	209.446	-5.55306
104.044	217.215	211.638	-5.38005
104.044	217.215	213.83	-5.16214
104.044	217.215	216.023	-4.90525
104.044	217.215	218.215	-4.61817
104.044	217.215	220.408	-4.30963
104.044	217.215	222.6	-3.98662
104.044	217.215	224.793	-3.65426
104.044	217.215	226.985	-3.31631
104.044	217.215	229.177	-2.97541
104.044	217.215	231.37	-2.63359
104.044	217.215	233.562	-2.29223
104.044	217.215	235.755	-1.95229
104.044	217.215	237.947	-1.61435
104.044	217.215	240.139	-1.27878
104.044	217.215	242.332	-0.945869
104.044	217.215	244.524	-0.615931
104.044	217.215	246.717	-0.289319
104.044	217.215	248.909	0.0335276
104.044	217.215	251.102	0.352126
104.044	217.215	253.294	0.665955
104.044	217.215	255.486	0.974489
104.044	217.215	257.679	1.27722
104.044	217.215	259.871	1.57365
104.044	217.215	262.064	1.86333
104.044	217.215	264.256	2.14585
104.044	217.215	266.449	2.42085
104.044	217.215	268.641	2.68802
104.044	217.215	270.833	2.94708
104.044	217.215	273.026	3.19783
104.044	217.215	275.218	3.44004
104.044	217.215	277.411	3.67358
104.044	217.215	279.603	3.89823
104.044	217.215	281.795	4.11381
104.044	217.215	283.988	4.32011
104.044	217.215	286.18	4.51688
104.044	217.215	288.373	4.70388
104.044	217.215	290.565	4.88079
104.044	217.215	292.758	5.04733
104.044	217.215	294.95	5.20322
104.044	217.215	297.142	5.34806
104.044	217.215	299.335	5.48162
104.044	217.215	301.527	5.60361
104.044	217.215	303.72	5.71369
104.044	217.215	305.912	5.81168
104.044	217.215	308.105	5.89731
104.044	217.215	310.297	5.9704
104.044	217.215	312.489	6.03078
104.044	217.215	314.682	6.07825
104.044	217.215	316.874	6.11274
104.044	218.642	55.9762	6.13281
104.044	218.642	58.1686	6.14076
104.044	218.642	60.361	6.13558
104.044	218.642	62.5535	6.11728
104.044	218.642	64.7459	6.08588
104.044	218.642	66.9383	6.04146
104.044	218.642	69.1307	5.98405
104.044	218.642	71.3231	5.9138
104.044	218.642	73.5156	5.83085
104.044	218.642	75.708	5.73539
104.044	218.642	77.9004	5.62765
104.044	218.642	80.0928	5.50781
104.044	218.642	82.2852	5.37615
104.044	218.642	84.4777	5.23296
104.044	218.642	86.6701	5.0785
104.044	218.642	88.8625	4.91304
104.044	218.642	91.0549	4.73685
104.044	218.642	93.2473	4.55019
104.044	218.642	95.4398	4.35329
104.044	218.642	97.6322	4.14629
104.044	218.642	99.8246	3.92939
104.044	218.642	102.017	3.70266
104.044	218.642	104.209	3.46618
104.044	218.642	106.402	3.21999
104.044	218.642	108.594	2.96414
104.044	218.642	110.787	2.6986
104.044	218.642	112.979	2.42343
104.044	218.642	115.172	2.13874
104.044	218.642	117.364	1.8447
104.044	218.642	119.556	1.54161
104.044	218.642	121.749	1.22996
104.044	218.642	123.941	0.910394
104.044	218.642	126.134	0.583823
104.044	218.642	128.326	0.251357
104.044	218.642	130.518	-0.0857037
104.044	218.642	132.711	-0.425953
104.044	218.642	134.903	-0.767976
104.044	218.642	137.096	-1.11044
104.044	218.642	139.288	-1.45215
104.044	218.642	141.481	-1.79209
104.044	218.642	143.673	-2.12933
104.044	218.642	145.865	-2.46293
104.044	218.642	148.058	-2.79184
104.044	218.642	150.25	-3.11483
104.044	218.642	152.443	-3.43039
104.044	218.642	154.635	-3.73687
104.044	218.642	156.828	-4.03246
104.044	218.642	159.02	-4.31518
104.044	218.642	161.212	-4.58267
104.044	218.642	163.405	-4.83182
104.044	218.642	165.597	-5.05863
104.044	218.642	167.79	-5.25871
104.044	218.642	169.982	-5.42817
104.044	218.642	172.174	-5.56506
104.044	218.642	174.367	-5.67009
104.044	218.642	176.559	-5.74646
104.044	218.642	178.752	-5.7987
104.044	218.642	180.944	-5.83196
104.044	218.642	183.137	-5.8509
104.044	218.642	185.329	-5.85959
104.044	218.642	187.521	-5.86124
104.044	218.642	189.714	-5.85812
104.044	218.642	191.906	-5.85147
104.044	218.642	194.099	-5.84148
104.044	218.642	196.291	-5.8275
104.044	218.642	198.483	-5.80786
104.044	218.642	200.676	-5.77966
104.044	218.642	202.868	-5.7382
104.044	218.642	205.061	-5.67662
104.044	218.642	207.253	-5.58614
104.044	218.642	209.446	-5.4582
104.044	218.642	211.638	-5.28725
104.044	218.642	213.83	-5.07334
104.044	218.642	216.023	-4.82161
104.044	218.642	218.215	-4.5401
104.044	218.642	220.408	-4.237
104.044	218.642	222.6	-3.9191
104.044	218.642	224.793	-3.59154
104.044	218.642	226.985	-3.25808
104.044	218.642	229.177	-2.92149
104.044	218.642	231.37	-2.58379
104.044	218.642	233.562	-2.2464
104.044	218.642	235.755	-1.9102
104.044	218.642	237.947	-1.57572
104.044	218.642	240.139	-1.24329
104.044	218.642	242.332	-0.913147
104.044	218.642	244.524	-0.58558
104.044	218.642	246.717	-0.260952
104.044	218.642	248.909	0.0602747
104.044	218.642	251.102	0.377573
104.044	218.642	253.294	0.690367
104.044	218.642	255.486	0.998068
104.044	218.642	257.679	1.3001
104.044	218.642	259.871	1.59592
104.044	218.642	262.064	1.88502
104.044	218.642	264.256	2.16695
104.044	218.642	266.449	2.44132
104.044	218.642	268.641	2.70781
104.044	218.642	270.833	2.96612
104.044	218.642	273.026	3.21602
104.044	218.642	275.218	3.45735
104.044	218.642	277.411	3.68989
104.044	218.642	279.603	3.9135
104.044	218.642	281.795	4.128
104.044	218.642	283.988	4.33316
104.044	218.642	286.18	4.52875
104.044	218.642	288.373	4.71459
104.044	218.642	290.565	4.89031
104.044	218.642	292.758	5.05569
104.044	218.642	294.95	5.21041
104.044	218.642	297.142	5.35417
104.044	218.642	299.335	5.48668
104.044	218.642	301.527	5.60766
104.044	218.642	303.72	5.71682
104.044	218.642	305.912	5.81395
104.044	218.642	308.105	5.89878
104.044	218.642	310.297	5.97115
104.044	218.642	312.489	6.03088
104.044	218.642	314.682	6.07781
104.044	218.642	316.874	6.11181
104.044	220.069	55.9762	6.13142
104.044	220.069	58.1686	6.13906
104.044	220.069	60.361	6.13369
104.044	220.069	62.5535	6.11527
104.044	220.069	64.7459	6.08387
104.044	220.069	66.9383	6.03952
104.044	220.069	69.1307	5.98227
104.044	220.069	71.3231	5.9123
104.044	220.069	73.5156	5.82972
104.044	220.069	75.708	5.73472
104.044	220.069	77.9004	5.6275
104.044	220.069	80.0928	5.5083
104.044	220.069	82.2852	5.37739
104.044	220.069	84.4777	5.235
104.044	220.069	86.6701	5.08146
104.044	220.069	88.8625	4.91702
104.044	220.069	91.0549	4.74194
104.044	220.069	93.2473	4.55646
104.044	220.069	95.4398	4.36085
104.044	220.069	97.6322	4.15524
104.044	220.069	99.8246	3.93984
104.044	220.069	102.017	3.71468
104.044	220.069	104.209	3.47993
104.044	220.069	106.402	3.23558
104.044	220.069	108.594	2.98168
104.044	220.069	110.787	2.71826
104.044	220.069	112.979	2.44537
104.044	220.069	115.172	2.16314
104.044	220.069	117.364	1.87178
104.044	220.069	119.556	1.57163
104.044	220.069	121.749	1.26318
104.044	220.069	123.941	0.947126
104.044	220.069	126.134	0.624357
104.044	220.069	128.326	0.295972
104.044	220.069	130.518	-0.0367696
104.044	220.069	132.711	-0.372526
104.044	220.069	134.903	-0.709949
104.044	220.069	137.096	-1.04777
104.044	220.069	139.288	-1.38488
104.044	220.069	141.481	-1.72029
104.044	220.069	143.673	-2.05315
104.044	220.069	145.865	-2.38258
104.044	220.069	148.058	-2.70761
104.044	220.069	150.25	-3.02709
104.044	220.069	152.443	-3.3396
104.044	220.069	154.635	-3.64345
104.044	220.069	156.828	-3.93682
104.044	220.069	159.02	-4.21753
104.044	220.069	161.212	-4.48303
104.044	220.069	163.405	-4.73012
104.044	220.069	165.597	-4.95489
104.044	220.069	167.79	-5.15314
104.044	220.069	169.982	-5.32143
104.044	220.069	172.174	-5.45822
104.044	220.069	174.367	-5.56444
104.044	220.069	176.559	-5.64321
104.044	220.069	178.752	-5.69886
104.044	220.069	180.944	-5.73606
104.044	220.069	183.137	-5.75902
104.044	220.069	185.329	-5.77141
104.044	220.069	187.521	-5.77605
104.044	220.069	189.714	-5.77494
104.044	220.069	191.906	-5.76916
104.044	220.069	194.099	-5.75895
104.044	220.069	196.291	-5.74357
104.044	220.069	198.483	-5.72149
104.044	220.069	200.676	-5.68996
104.044	220.069	202.868	-5.6447
104.044	220.069	205.061	-5.57948
104.044	220.069	207.253	-5.48645
104.044	220.069	209.446	-5.35783
104.044	220.069	211.638	-5.18861
104.044	220.069	213.83	-4.97857
104.044	220.069	216.023	-4.73221
104.044	220.069	218.215	-4.4568
104.044	220.069	220.408	-4.15986
104.044	220.069	222.6	-3.84786
104.044	220.069	224.793	-3.52585
104.044	220.069	226.985	-3.19757
104.044	220.069	229.177	-2.86589
104.044	220.069	231.37	-2.53277
104.044	220.069	233.562	-2.19965
104.044	220.069	235.755	-1.86739
104.044	220.069	237.947	-1.53649
104.044	220.069	240.139	-1.20726
104.044	220.069	242.332	-0.879912
104.044	220.069	244.524	-0.554741
104.044	220.069	246.717	-0.232125
104.044	220.069	248.909	0.0874424
104.044	220.069	251.102	0.403388
104.044	220.069	253.294	0.715083
104.044	220.069	255.486	1.02188
104.044	220.069	257.679	1.32314
104.044	220.069	259.871	1.61827
104.044	220.069	262.064	1.90672
104.044	220.069	264.256	2.188
104.044	220.069	266.449	2.4617
104.044	220.069	268.641	2.72745
104.044	220.069	270.833	2.98496
104.044	220.069	273.026	3.23403
104.044	220.069	275.218	3.47441
104.044	220.069	277.411	3.70599
104.044	220.069	279.603	3.92854
104.044	220.069	281.795	4.14193
104.044	220.069	283.988	4.34596
104.044	220.069	286.18	4.54041
104.044	220.069	288.373	4.72506
104.044	220.069	290.565	4.89963
104.044	220.069	292.758	5.06384
104.044	220.069	294.95	5.21746
104.044	220.069	297.142	5.36013
104.044	220.069	299.335	5.49158
104.044	220.069	301.527	5.61155
104.044	220.069	303.72	5.71981
104.044	220.069	305.912	5.81604
104.044	220.069	308.105	5.9001
104.044	220.069	310.297	5.97177
104.044	220.069	312.489	6.03085
104.044	220.069	314.682	6.07724
104.044	220.069	316.874	6.11078
104.044	221.496	55.9762	6.12993
104.044	221.496	58.1686	6.1373
104.044	221.496	60.361	6.13176
104.044	221.496	62.5535	6.11326
104.044	221.496	64.7459	6.08183
104.044	221.496	66.9383	6.03759
104.044	221.496	69.1307	5.98054
104.044	221.496	71.3231	5.91083
104.044	221.496	73.5156	5.82863
104.044	221.496	75.708	5.73413
104.044	221.496	77.9004	5.62747
104.044	221.496	80.0928	5.50894
104.044	221.496	82.2852	5.37878
104.044	221.496	84.4777	5.23727
104.044	221.496	86.6701	5.08466
104.044	221.496	88.8625	4.92125
104.044	221.496	91.0549	4.7473
104.044	221.496	93.2473	4.56304
104.044	221.496	95.4398	4.36871
104.044	221.496	97.6322	4.16451
104.044	221.496	99.8246	3.95057
104.044	221.496	102.017	3.72704
104.044	221.496	104.209	3.49399
104.044	221.496	106.402	3.25145
104.044	221.496	108.594	2.99951
104.044	221.496	110.787	2.73815
104.044	221.496	112.979	2.46753
104.044	221.496	115.172	2.18775
104.044	221.496	117.364	1.89905
104.044	221.496	119.556	1.6018
104.044	221.496	121.749	1.29652
104.044	221.496	123.941	0.983932
104.044	221.496	126.134	0.66492
104.044	221.496	128.326	0.340563
104.044	221.496	130.518	0.0120808
104.044	221.496	132.711	-0.319239
104.044	221.496	134.903	-0.652113
104.044	221.496	137.096	-0.985338
104.044	221.496	139.288	-1.31785
104.044	221.496	141.481	-1.64871
104.044	221.496	143.673	-1.97712
104.044	221.496	145.865	-2.30224
104.044	221.496	148.058	-2.62319
104.044	221.496	150.25	-2.93888
104.044	221.496	152.443	-3.24791
104.044	221.496	154.635	-3.54864
104.044	221.496	156.828	-3.83914
104.044	221.496	159.02	-4.11719
104.044	221.496	161.212	-4.38009
104.044	221.496	163.405	-4.62462
104.044	221.496	165.597	-4.84699
104.044	221.496	167.79	-5.04336
104.044	221.496	169.982	-5.21067
104.044	221.496	172.174	-5.34772
104.044	221.496	174.367	-5.45551
104.044	221.496	176.559	-5.53704
104.044	221.496	178.752	-5.59628
104.044	221.496	180.944	-5.63745
104.044	221.496	183.137	-5.66436
104.044	221.496	185.329	-5.68028
104.044	221.496	187.521	-5.68771
104.044	221.496	189.714	-5.68844
104.044	221.496	191.906	-5.6834
104.044	221.496	194.099	-5.67275
104.044	221.496	196.291	-5.65582
104.044	221.496	198.483	-5.63111
104.044	221.496	200.676	-5.59607
104.044	221.496	202.868	-5.54679
104.044	221.496	205.061	-5.47762
104.044	221.496	207.253	-5.38167
104.044	221.496	209.446	-5.25203
104.044	221.496	211.638	-5.08425
104.044	221.496	213.83	-4.87808
104.044	221.496	216.023	-4.63737
104.044	221.496	218.215	-4.36851
104.044	221.496	220.408	-4.07839
104.044	221.496	222.6	-3.77302
104.044	221.496	224.793	-3.45723
104.044	221.496	226.985	-3.1348
104.044	221.496	229.177	-2.80851
104.044	221.496	231.37	-2.48037
104.044	221.496	233.562	-2.15181
104.044	221.496	235.755	-1.82369
104.044	221.496	237.947	-1.49649
104.044	221.496	240.139	-1.17052
104.044	221.496	242.332	-0.846016
104.044	221.496	244.524	-0.523281
104.044	221.496	246.717	-0.202725
104.044	221.496	248.909	0.115125
104.044	221.496	251.102	0.429647
104.044	221.496	253.294	0.740161
104.044	221.496	255.486	1.04596
104.044	221.496	257.679	1.34637
104.044	221.496	259.871	1.64072
104.044	221.496	262.064	1.92843
104.044	221.496	264.256	2.20899
104.044	221.496	266.449	2.48193
104.044	221.496	268.641	2.7469
104.044	221.496	270.833	3.00358
104.044	221.496	273.026	3.25175
104.044	221.496	275.218	3.4912
104.044	221.496	277.411	3.72178
104.044	221.496	279.603	3.9433
104.044	221.496	281.795	4.15558
104.044	221.496	283.988	4.3585
104.044	221.496	286.18	4.55179
104.044	221.496	288.373	4.73528
104.044	221.496	290.565	4.90871
104.044	221.496	292.758	5.07179
104.044	221.496	294.95	5.22427
104.044	221.496	297.142	5.36586
104.044	221.496	299.335	5.4963
104.044	221.496	301.527	5.61529
104.044	221.496	303.72	5.72262
104.044	221.496	305.912	5.81803
104.044	221.496	308.105	5.90129
104.044	221.496	310.297	5.97226
104.044	221.496	312.489	6.03072
104.044	221.496	314.682	6.07657
104.044	221.496	316.874	6.10967
104.044	222.923	55.9762	6.12838
104.044	222.923	58.1686	6.1355
104.044	222.923	60.361	6.12977
104.044	222.923	62.5535	6.11119
104.044	222.923	64.7459	6.07982
104.044	222.923	66.9383	6.03565
104.044	222.923	69.1307	5.97884
104.044	222.923	71.3231	5.90944
104.044	222.923	73.5156	5.82765
104.044	222.923	75.708	5.73361
104.044	222.923	77.9004	5.62757
104.044	222.923	80.0928	5.50974
104.044	222.923	82.2852	5.38036
104.044	222.923	84.4777	5.23972
104.044	222.923	86.6701	5.08807
104.044	222.923	88.8625	4.92571
104.044	222.923	91.0549	4.75288
104.044	222.923	93.2473	4.56985
104.044	222.923	95.4398	4.37684
104.044	222.923	97.6322	4.17403
104.044	222.923	99.8246	3.96162
104.044	222.923	102.017	3.73966
104.044	222.923	104.209	3.50828
104.044	222.923	106.402	3.26757
104.044	222.923	108.594	3.01754
104.044	222.923	110.787	2.75828
104.044	222.923	112.979	2.48988
104.044	222.923	115.172	2.21252
104.044	222.923	117.364	1.92646
104.044	222.923	119.556	1.63208
104.044	222.923	121.749	1.32995
104.044	222.923	123.941	1.02078
104.044	222.923	126.134	0.705465
104.044	222.923	128.326	0.38507
104.044	222.923	130.518	0.060774
104.044	222.923	132.711	-0.266189
104.044	222.923	134.903	-0.594592
104.044	222.923	137.096	-0.923281
104.044	222.923	139.288	-1.25124
104.044	222.923	141.481	-1.57758
104.044	222.923	143.673	-1.9015
104.044	222.923	145.865	-2.22225
104.044	222.923	148.058	-2.53895
104.044	222.923	150.25	-2.85056
104.044	222.923	152.443	-3.15578
104.044	222.923	154.635	-3.45292
104.044	222.923	156.828	-3.74002
104.044	222.923	159.02	-4.01479
104.044	222.923	161.212	-4.27452
104.044	222.923	163.405	-4.51601
104.044	222.923	165.597	-4.73567
104.044	222.923	167.79	-4.93007
104.044	222.923	169.982	-5.09651
104.044	222.923	172.174	-5.23405
104.044	222.923	174.367	-5.34372
104.044	222.923	176.559	-5.42819
104.044	222.923	178.752	-5.49109
104.044	222.923	180.944	-5.53622
104.044	222.923	183.137	-5.56694
104.044	222.923	185.329	-5.58619
104.044	222.923	187.521	-5.59623
104.044	222.923	189.714	-5.59857
104.044	222.923	191.906	-5.59408
104.044	222.923	194.099	-5.58286
104.044	222.923	196.291	-5.56421
104.044	222.923	198.483	-5.53673
104.044	222.923	200.676	-5.49803
104.044	222.923	202.868	-5.44457
104.044	222.923	205.061	-5.3713
104.044	222.923	207.253	-5.2722
104.044	222.923	209.446	-5.14135
104.044	222.923	211.638	-4.97491
104.044	222.923	213.83	-4.77261
104.044	222.923	216.023	-4.53773
104.044	222.923	218.215	-4.27581
104.044	222.923	220.408	-3.99296
104.044	222.923	222.6	-3.69477
104.044	222.923	224.793	-3.38581
104.044	222.923	226.985	-3.06974
104.044	222.923	229.177	-2.7493
104.044	222.923	231.37	-2.4265
104.044	222.923	233.562	-2.10275
104.044	222.923	235.755	-1.77893
104.044	222.923	237.947	-1.45554
104.044	222.923	240.139	-1.13291
104.044	222.923	242.332	-0.811307
104.044	222.923	244.524	-0.491069
104.044	222.923	246.717	-0.172636
104.044	222.923	248.909	0.143418
104.044	222.923	251.102	0.456428
104.044	222.923	253.294	0.765659
104.044	222.923	255.486	1.07036
104.044	222.923	257.679	1.36979
104.044	222.923	259.871	1.66327
104.044	222.923	262.064	1.95015
104.044	222.923	264.256	2.22989
104.044	222.923	266.449	2.50202
104.044	222.923	268.641	2.76615
104.044	222.923	270.833	3.02195
104.044	222.923	273.026	3.26922
104.044	222.923	275.218	3.50769
104.044	222.923	277.411	3.73726
104.044	222.923	279.603	3.95772
104.044	222.923	281.795	4.16894
104.044	222.923	283.988	4.37073
104.044	222.923	286.18	4.56291
104.044	222.923	288.373	4.74527
104.044	222.923	290.565	4.91753
104.044	222.923	292.758	5.0795
104.044	222.923	294.95	5.23087
104.044	222.923	297.142	5.37141
104.044	222.923	299.335	5.50082
104.044	222.923	301.527	5.61885
104.044	222.923	303.72	5.72528
104.044	222.923	305.912	5.81983
104.044	222.923	308.105	5.90234
104.044	222.923	310.297	5.97262
104.044	222.923	312.489	6.03049
104.044	222.923	314.682	6.0758
104.044	222.923	316.874	6.10846
104.044	224.351	55.9762	6.12678
104.044	224.351	58.1686	6.13364
104.044	224.351	60.361	6.12776
104.044	224.351	62.5535	6.10913
104.044	224.351	64.7459	6.07778
104.044	224.351	66.9383	6.03377
104.044	224.351	69.1307	5.97716
104.044	224.351	71.3231	5.9081
104.044	224.351	73.5156	5.82672
104.044	224.351	75.708	5.73322
104.044	224.351	77.9004	5.62781
104.044	224.351	80.0928	5.51067
104.044	224.351	82.2852	5.38209
104.044	224.351	84.4777	5.24233
104.044	224.351	86.6701	5.09166
104.044	224.351	88.8625	4.93035
104.044	224.351	91.0549	4.75868
104.044	224.351	93.2473	4.57689
104.044	224.351	95.4398	4.3852
104.044	224.351	97.6322	4.18378
104.044	224.351	99.8246	3.97284
104.044	224.351	102.017	3.75248
104.044	224.351	104.209	3.52278
104.044	224.351	106.402	3.28385
104.044	224.351	108.594	3.03573
104.044	224.351	110.787	2.77853
104.044	224.351	112.979	2.51236
104.044	224.351	115.172	2.2374
104.044	224.351	117.364	1.95396
104.044	224.351	119.556	1.66243
104.044	224.351	121.749	1.36341
104.044	224.351	123.941	1.05761
104.044	224.351	126.134	0.745943
104.044	224.351	128.326	0.429433
104.044	224.351	130.518	0.109235
104.044	224.351	132.711	-0.213467
104.044	224.351	134.903	-0.537494
104.044	224.351	137.096	-0.861741
104.044	224.351	139.288	-1.18522
104.044	224.351	141.481	-1.50708
104.044	224.351	143.673	-1.82654
104.044	224.351	145.865	-2.14286
104.044	224.351	148.058	-2.45521
104.044	224.351	150.25	-2.76256
104.044	224.351	152.443	-3.06362
104.044	224.351	154.635	-3.35676
104.044	224.351	156.828	-3.63999
104.044	224.351	159.02	-3.911
104.044	224.351	161.212	-4.16704
104.044	224.351	163.405	-4.40509
104.044	224.351	165.597	-4.62186
104.044	224.351	167.79	-4.81418
104.044	224.351	169.982	-4.97984
104.044	224.351	172.174	-5.118
104.044	224.351	174.367	-5.22961
104.044	224.351	176.559	-5.3171
104.044	224.351	178.752	-5.38363
104.044	224.351	180.944	-5.43258
104.044	224.351	183.137	-5.46694
104.044	224.351	185.329	-5.48931
104.044	224.351	187.521	-5.5017
104.044	224.351	189.714	-5.50549
104.044	224.351	191.906	-5.50139
104.044	224.351	194.099	-5.48941
104.044	224.351	196.291	-5.46893
104.044	224.351	198.483	-5.43861
104.044	224.351	200.676	-5.39622
104.044	224.351	202.868	-5.33854
104.044	224.351	205.061	-5.26119
104.044	224.351	207.253	-5.15894
104.044	224.351	209.446	-5.02685
104.044	224.351	211.638	-4.8617
104.044	224.351	213.83	-4.66325
104.044	224.351	216.023	-4.43427
104.044	224.351	218.215	-4.17945
104.044	224.351	220.408	-3.90421
104.044	224.351	222.6	-3.61357
104.044	224.351	224.793	-3.31187
104.044	224.351	226.985	-3.00253
104.044	224.351	229.177	-2.68826
104.044	224.351	231.37	-2.37107
104.044	224.351	233.562	-2.05234
104.044	224.351	235.755	-1.73296
104.044	224.351	237.947	-1.41349
104.044	224.351	240.139	-1.09428
104.044	224.351	242.332	-0.775649
104.044	224.351	244.524	-0.457976
104.044	224.351	246.717	-0.141749
104.044	224.351	248.909	0.172414
104.044	224.351	251.102	0.483802
104.044	224.351	253.294	0.791632
104.044	224.351	255.486	1.09511
104.044	224.351	257.679	1.39346
104.044	224.351	259.871	1.68594
104.044	224.351	262.064	1.97189
104.044	224.351	264.256	2.25072
104.044	224.351	266.449	2.52196
104.044	224.351	268.641	2.78519
104.044	224.351	270.833	3.04007
104.044	224.351	273.026	3.28638
104.044	224.351	275.218	3.52387
104.044	224.351	277.411	3.7524
104.044	224.351	279.603	3.97183
104.044	224.351	281.795	4.18195
104.044	224.351	283.988	4.38265
104.044	224.351	286.18	4.57369
104.044	224.351	288.373	4.75494
104.044	224.351	290.565	4.9261
104.044	224.351	292.758	5.08696
104.044	224.351	294.95	5.23725
104.044	224.351	297.142	5.37675
104.044	224.351	299.335	5.50515
104.044	224.351	301.527	5.62223
104.044	224.351	303.72	5.72778
104.044	224.351	305.912	5.82151
104.044	224.351	308.105	5.90327
104.044	224.351	310.297	5.97288
104.044	224.351	312.489	6.03016
104.044	224.351	314.682	6.07497
104.044	224.351	316.874	6.1072
104.044	225.778	55.9762	6.12513
104.044	225.778	58.1686	6.13176
104.044	225.778	60.361	6.12575
104.044	225.778	62.5535	6.10707
104.044	225.778	64.7459	6.07577
104.044	225.778	66.9383	6.03191
104.044	225.778	69.1307	5.97554
104.044	225.778	71.3231	5.90683
104.044	225.778	73.5156	5.8259
104.044	225.778	75.708	5.73291
104.044	225.778	77.9004	5.62812
104.044	225.778	80.0928	5.51171
104.044	225.778	82.2852	5.38397
104.044	225.778	84.4777	5.24511
104.044	225.778	86.6701	5.09542
104.044	225.778	88.8625	4.93518
104.044	225.778	91.0549	4.76467
104.044	225.778	93.2473	4.58409
104.044	225.778	95.4398	4.39371
104.044	225.778	97.6322	4.19371
104.044	225.778	99.8246	3.98424
104.044	225.778	102.017	3.76543
104.044	225.778	104.209	3.53741
104.044	225.778	106.402	3.30026
104.044	225.778	108.594	3.05405
104.044	225.778	110.787	2.79889
104.044	225.778	112.979	2.53492
104.044	225.778	115.172	2.26235
104.044	225.778	117.364	1.98149
104.044	225.778	119.556	1.6928
104.044	225.778	121.749	1.39684
104.044	225.778	123.941	1.09438
104.044	225.778	126.134	0.786281
104.044	225.778	128.326	0.47358
104.044	225.778	130.518	0.157382
104.044	225.778	132.711	-0.161164
104.044	225.778	134.903	-0.480922
104.044	225.778	137.096	-0.800832
104.044	225.778	139.288	-1.11993
104.044	225.778	141.481	-1.43738
104.044	225.778	143.673	-1.75242
104.044	225.778	145.865	-2.0643
104.044	225.778	148.058	-2.37222
104.044	225.778	150.25	-2.67515
104.044	225.778	152.443	-2.97185
104.044	225.778	154.635	-3.26066
104.044	225.778	156.828	-3.53963
104.044	225.778	159.02	-3.80645
104.044	225.778	161.212	-4.05849
104.044	225.778	163.405	-4.29286
104.044	225.778	165.597	-4.50651
104.044	225.778	167.79	-4.69676
104.044	225.778	169.982	-4.86157
104.044	225.778	172.174	-5.00035
104.044	225.778	174.367	-5.11395
104.044	225.778	176.559	-5.20435
104.044	225.778	178.752	-5.27437
104.044	225.778	180.944	-5.32693
104.044	225.778	183.137	-5.36467
104.044	225.778	185.329	-5.38993
104.044	225.778	187.521	-5.40443
104.044	225.778	189.714	-5.40943
104.044	225.778	191.906	-5.40554
104.044	225.778	194.099	-5.39274
104.044	225.778	196.291	-5.3704
104.044	225.778	198.483	-5.33722
104.044	225.778	200.676	-5.29122
104.044	225.778	202.868	-5.22948
104.044	225.778	205.061	-5.14818
104.044	225.778	207.253	-5.04297
104.044	225.778	209.446	-4.90974
104.044	225.778	211.638	-4.74591
104.044	225.778	213.83	-4.55127
104.044	225.778	216.023	-4.3281
104.044	225.778	218.215	-4.08042
104.044	225.778	220.408	-3.81288
104.044	225.778	222.6	-3.52998
104.044	225.778	224.793	-3.23571
104.044	225.778	226.985	-2.93336
104.044	225.778	229.177	-2.62549
104.044	225.778	231.37	-2.31408
104.044	225.778	233.562	-2.00051
104.044	225.778	235.755	-1.68569
104.044	225.778	237.947	-1.37022
104.044	225.778	240.139	-1.05451
104.044	225.778	242.332	-0.738922
104.044	225.778	244.524	-0.423897
104.044	225.778	246.717	-0.109973
104.044	225.778	248.909	0.20219
104.044	225.778	251.102	0.511833
104.044	225.778	253.294	0.818136
104.044	225.778	255.486	1.12026
104.044	225.778	257.679	1.41739
104.044	225.778	259.871	1.70875
104.044	225.778	262.064	1.99365
104.044	225.778	264.256	2.27148
104.044	225.778	266.449	2.54174
104.044	225.778	268.641	2.804
104.044	225.778	270.833	3.05789
104.044	225.778	273.026	3.3032
104.044	225.778	275.218	3.53971
104.044	225.778	277.411	3.76721
104.044	225.778	279.603	3.98558
104.044	225.778	281.795	4.19464
104.044	225.778	283.988	4.39423
104.044	225.778	286.18	4.5842
104.044	225.778	288.373	4.76431
104.044	225.778	290.565	4.93438
104.044	225.778	292.758	5.09416
104.044	225.778	294.95	5.24339
104.044	225.778	297.142	5.38185
104.044	225.778	299.335	5.50928
104.044	225.778	301.527	5.62546
104.044	225.778	303.72	5.7301
104.044	225.778	305.912	5.82306
104.044	225.778	308.105	5.9041
104.044	225.778	310.297	5.97304
104.044	225.778	312.489	6.02972
104.044	225.778	314.682	6.07404
104.044	225.778	316.874	6.10588
104.044	227.205	55.9762	6.12345
104.044	227.205	58.1686	6.12985
104.044	227.205	60.361	6.12371
104.044	227.205	62.5535	6.10503
104.044	227.205	64.7459	6.07378
104.044	227.205	66.9383	6.03008
104.044	227.205	69.1307	5.97399
104.044	227.205	71.3231	5.90562
104.044	227.205	73.5156	5.82515
104.044	227.205	75.708	5.73271
104.044	227.205	77.9004	5.62855
104.044	227.205	80.0928	5.51289
104.044	227.205	82.2852	5.38596
104.044	227.205	84.4777	5.248
104.044	227.205	86.6701	5.09932
104.044	227.205	88.8625	4.94016
104.044	227.205	91.0549	4.77078
104.044	227.205	93.2473	4.59145
104.044	227.205	95.4398	4.40236
104.044	227.205	97.6322	4.20375
104.044	227.205	99.8246	3.99572
104.044	227.205	102.017	3.77849
104.044	227.205	104.209	3.55212
104.044	227.205	106.402	3.31672
104.044	227.205	108.594	3.07239
104.044	227.205	110.787	2.81927
104.044	227.205	112.979	2.55748
104.044	227.205	115.172	2.28728
104.044	227.205	117.364	2.009
104.044	227.205	119.556	1.7231
104.044	227.205	121.749	1.43019
104.044	227.205	123.941	1.13099
104.044	227.205	126.134	0.82641
104.044	227.205	128.326	0.517429
104.044	227.205	130.518	0.205132
104.044	227.205	132.711	-0.109369
104.044	227.205	134.903	-0.424978
104.044	227.205	137.096	-0.740661
104.044	227.205	139.288	-1.05548
104.044	227.205	141.481	-1.36861
104.044	227.205	143.673	-1.67928
104.044	227.205	145.865	-1.98676
104.044	227.205	148.058	-2.29021
104.044	227.205	150.25	-2.58864
104.044	227.205	152.443	-2.8808
104.044	227.205	154.635	-3.16504
104.044	227.205	156.828	-3.4395
104.044	227.205	159.02	-3.70186
104.044	227.205	161.212	-3.94967
104.044	227.205	163.405	-4.18017
104.044	227.205	165.597	-4.39067
104.044	227.205	167.79	-4.57875
104.044	227.205	169.982	-4.74274
104.044	227.205	172.174	-4.88208
104.044	227.205	174.367	-4.99743
104.044	227.205	176.559	-5.0906
104.044	227.205	178.752	-5.16384
104.044	227.205	180.944	-5.21973
104.044	227.205	183.137	-5.26059
104.044	227.205	185.329	-5.28843
104.044	227.205	187.521	-5.30484
104.044	227.205	189.714	-5.31085
104.044	227.205	191.906	-5.30703
104.044	227.205	194.099	-5.29331
104.044	227.205	196.291	-5.26911
104.044	227.205	198.483	-5.23319
104.044	227.205	200.676	-5.18376
104.044	227.205	202.868	-5.1182
104.044	227.205	205.061	-5.03332
104.044	227.205	207.253	-4.92545
104.044	227.205	209.446	-4.79134
104.044	227.205	211.638	-4.62886
104.044	227.205	213.83	-4.43791
104.044	227.205	216.023	-4.22039
104.044	227.205	218.215	-3.97965
104.044	227.205	220.408	-3.71969
104.044	227.205	222.6	-3.44453
104.044	227.205	224.793	-3.15777
104.044	227.205	226.985	-2.86246
104.044	227.205	229.177	-2.56109
104.044	227.205	231.37	-2.25556
104.044	227.205	233.562	-1.94724
104.044	227.205	235.755	-1.63706
104.044	227.205	237.947	-1.32565
104.044	227.205	240.139	-1.0135
104.044	227.205	242.332	-0.701043
104.044	227.205	244.524	-0.388757
104.044	227.205	246.717	-0.0772385
104.044	227.205	248.909	0.232804
104.044	227.205	251.102	0.540572
104.044	227.205	253.294	0.845208
104.044	227.205	255.486	1.14583
104.044	227.205	257.679	1.4416
104.044	227.205	259.871	1.73171
104.044	227.205	262.064	2.01545
104.044	227.205	264.256	2.29217
104.044	227.205	266.449	2.56136
104.044	227.205	268.641	2.82257
104.044	227.205	270.833	3.07546
104.044	227.205	273.026	3.31974
104.044	227.205	275.218	3.55519
104.044	227.205	277.411	3.78166
104.044	227.205	279.603	3.99897
104.044	227.205	281.795	4.20695
104.044	227.205	283.988	4.40548
104.044	227.205	286.18	4.59434
104.044	227.205	288.373	4.77339
104.044	227.205	290.565	4.94235
104.044	227.205	292.758	5.10107
104.044	227.205	294.95	5.24929
104.044	227.205	297.142	5.38673
104.044	227.205	299.335	5.51323
104.044	227.205	301.527	5.62848
104.044	227.205	303.72	5.7323
104.044	227.205	305.912	5.82445
104.044	227.205	308.105	5.90477
104.044	227.205	310.297	5.97306
104.044	227.205	312.489	6.0292
104.044	227.205	314.682	6.07304
104.044	227.205	316.874	6.10449
104.044	228.632	55.9762	6.12172
104.044	228.632	58.1686	6.12794
104.044	228.632	60.361	6.12169
104.044	228.632	62.5535	6.10296
104.044	228.632	64.7459	6.07182
104.044	228.632	66.9383	6.0283
104.044	228.632	69.1307	5.97247
104.044	228.632	71.3231	5.90448
104.044	228.632	73.5156	5.82445
104.044	228.632	75.708	5.73261
104.044	228.632	77.9004	5.6291
104.044	228.632	80.0928	5.51416
104.044	228.632	82.2852	5.38805
104.044	228.632	84.4777	5.25102
104.044	228.632	86.6701	5.10332
104.044	228.632	88.8625	4.94524
104.044	228.632	91.0549	4.777
104.044	228.632	93.2473	4.5989
104.044	228.632	95.4398	4.4111
104.044	228.632	97.6322	4.21384
104.044	228.632	99.8246	4.00728
104.044	228.632	102.017	3.79159
104.044	228.632	104.209	3.56685
104.044	228.632	106.402	3.33318
104.044	228.632	108.594	3.09074
104.044	228.632	110.787	2.8396
104.044	228.632	112.979	2.57998
104.044	228.632	115.172	2.31213
104.044	228.632	117.364	2.03641
104.044	228.632	119.556	1.75328
104.044	228.632	121.749	1.46336
104.044	228.632	123.941	1.16739
104.044	228.632	126.134	0.866238
104.044	228.632	128.326	0.560892
104.044	228.632	130.518	0.252394
104.044	228.632	132.711	-0.0581736
104.044	228.632	134.903	-0.369748
104.044	228.632	137.096	-0.681324
104.044	228.632	139.288	-0.991979
104.044	228.632	141.481	-1.30088
104.044	228.632	143.673	-1.60727
104.044	228.632	145.865	-1.91037
104.044	228.632	148.058	-2.20937
104.044	228.632	150.25	-2.50325
104.044	228.632	152.443	-2.79076
104.044	228.632	154.635	-3.07033
104.044	228.632	156.828	-3.34009
104.044	228.632	159.02	-3.59789
104.044	228.632	161.212	-3.84131
104.044	228.632	163.405	-4.06791
104.044	228.632	165.597	-4.27521
104.044	228.632	167.79	-4.46113
104.044	228.632	169.982	-4.62421
104.044	228.632	172.174	-4.76394
104.044	228.632	174.367	-4.8809
104.044	228.632	176.559	-4.97646
104.044	228.632	178.752	-5.05262
104.044	228.632	180.944	-5.11152
104.044	228.632	183.137	-5.15515
104.044	228.632	185.329	-5.18531
104.044	228.632	187.521	-5.20334
104.044	228.632	189.714	-5.21023
104.044	228.632	191.906	-5.20636
104.044	228.632	194.099	-5.19173
104.044	228.632	196.291	-5.1657
104.044	228.632	198.483	-5.12721
104.044	228.632	200.676	-5.0746
104.044	228.632	202.868	-5.00564
104.044	228.632	205.061	-4.91761
104.044	228.632	207.253	-4.80749
104.044	228.632	209.446	-4.67272
104.044	228.632	211.638	-4.51167
104.044	228.632	213.83	-4.32429
104.044	228.632	216.023	-4.11216
104.044	228.632	218.215	-3.87808
104.044	228.632	220.408	-3.62544
104.044	228.632	222.6	-3.35782
104.044	228.632	224.793	-3.07843
104.044	228.632	226.985	-2.79014
104.044	228.632	229.177	-2.49526
104.044	228.632	231.37	-2.19561
104.044	228.632	233.562	-1.89255
104.044	228.632	235.755	-1.58704
104.044	228.632	237.947	-1.27975
104.044	228.632	240.139	-0.971231
104.044	228.632	242.332	-0.661966
104.044	228.632	244.524	-0.352513
104.044	228.632	246.717	-0.0435109
104.044	228.632	248.909	0.264287
104.044	228.632	251.102	0.570043
104.044	228.632	253.294	0.872868
104.044	228.632	255.486	1.17185
104.044	228.632	257.679	1.46612
104.044	228.632	259.871	1.75485
104.044	228.632	262.064	2.0373
104.044	228.632	264.256	2.31281
104.044	228.632	266.449	2.58083
104.044	228.632	268.641	2.84094
104.044	228.632	270.833	3.09272
104.044	228.632	273.026	3.33594
104.044	228.632	275.218	3.57033
104.044	228.632	277.411	3.79575
104.044	228.632	279.603	4.012
104.044	228.632	281.795	4.21892
104.044	228.632	283.988	4.41637
104.044	228.632	286.18	4.60416
104.044	228.632	288.373	4.78213
104.044	228.632	290.565	4.95007
104.044	228.632	292.758	5.10773
104.044	228.632	294.95	5.25492
104.044	228.632	297.142	5.3914
104.044	228.632	299.335	5.51694
104.044	228.632	301.527	5.63131
104.044	228.632	303.72	5.73431
104.044	228.632	305.912	5.82572
104.044	228.632	308.105	5.90534
104.044	228.632	310.297	5.97301
104.044	228.632	312.489	6.02861
104.044	228.632	314.682	6.07198
104.044	228.632	316.874	6.10304
104.044	230.059	55.9762	6.11997
104.044	230.059	58.1686	6.126
104.044	230.059	60.361	6.11966
104.044	230.059	62.5535	6.10095
104.044	230.059	64.7459	6.06989
104.044	230.059	66.9383	6.02654
104.044	230.059	69.1307	5.971
104.044	230.059	71.3231	5.9034
104.044	230.059	73.5156	5.82386
104.044	230.059	75.708	5.73255
104.044	230.059	77.9004	5.62971
104.044	230.059	80.0928	5.51552
104.044	230.059	82.2852	5.39024
104.044	230.059	84.4777	5.25412
104.044	230.059	86.6701	5.10742
104.044	230.059	88.8625	4.9504
104.044	230.059	91.0549	4.78329
104.044	230.059	93.2473	4.60638
104.044	230.059	95.4398	4.41988
104.044	230.059	97.6322	4.22398
104.044	230.059	99.8246	4.01887
104.044	230.059	102.017	3.80467
104.044	230.059	104.209	3.58153
104.044	230.059	106.402	3.34959
104.044	230.059	108.594	3.10898
104.044	230.059	110.787	2.85983
104.044	230.059	112.979	2.60237
104.044	230.059	115.172	2.33684
104.044	230.059	117.364	2.06364
104.044	230.059	119.556	1.78324
104.044	230.059	121.749	1.49627
104.044	230.059	123.941	1.20346
104.044	230.059	126.134	0.905678
104.044	230.059	128.326	0.603877
104.044	230.059	130.518	0.299079
104.044	230.059	132.711	-0.00766737
104.044	230.059	134.903	-0.315325
104.044	230.059	137.096	-0.622907
104.044	230.059	139.288	-0.929504
104.044	230.059	141.481	-1.23428
104.044	230.059	143.673	-1.53646
104.044	230.059	145.865	-1.83526
104.044	230.059	148.058	-2.12983
104.044	230.059	150.25	-2.41916
104.044	230.059	152.443	-2.70201
104.044	230.059	154.635	-2.97683
104.044	230.059	156.828	-3.24185
104.044	230.059	159.02	-3.495
104.044	230.059	161.212	-3.73409
104.044	230.059	163.405	-3.95677
104.044	230.059	165.597	-4.16092
104.044	230.059	167.79	-4.34467
104.044	230.059	169.982	-4.50674
104.044	230.059	172.174	-4.64671
104.044	230.059	174.367	-4.76495
104.044	230.059	176.559	-4.86263
104.044	230.059	178.752	-4.94132
104.044	230.059	180.944	-5.00283
104.044	230.059	183.137	-5.04893
104.044	230.059	185.329	-5.08108
104.044	230.059	187.521	-5.10053
104.044	230.059	189.714	-5.10809
104.044	230.059	191.906	-5.10414
104.044	230.059	194.099	-5.08856
104.044	230.059	196.291	-5.06088
104.044	230.059	198.483	-5.02004
104.044	230.059	200.676	-4.96459
104.044	230.059	202.868	-4.89266
104.044	230.059	205.061	-4.80192
104.044	230.059	207.253	-4.69
104.044	230.059	209.446	-4.55489
104.044	230.059	211.638	-4.39529
104.044	230.059	213.83	-4.21131
104.044	230.059	216.023	-4.00424
104.044	230.059	218.215	-3.77642
104.044	230.059	220.408	-3.53078
104.044	230.059	222.6	-3.27041
104.044	230.059	224.793	-2.99817
104.044	230.059	226.985	-2.71671
104.044	230.059	229.177	-2.42821
104.044	230.059	231.37	-2.13437
104.044	230.059	233.562	-1.83654
104.044	230.059	235.755	-1.53569
104.044	230.059	237.947	-1.23255
104.044	230.059	240.139	-0.927693
104.044	230.059	242.332	-0.621697
104.044	230.059	244.524	-0.315162
104.044	230.059	246.717	-0.00878606
104.044	230.059	248.909	0.296643
104.044	230.059	251.102	0.600252
104.044	230.059	253.294	0.901122
104.044	230.059	255.486	1.19832
104.044	230.059	257.679	1.49095
104.044	230.059	259.871	1.77817
104.044	230.059	262.064	2.0592
104.044	230.059	264.256	2.3334
104.044	230.059	266.449	2.60018
104.044	230.059	268.641	2.85908
104.044	230.059	270.833	3.10973
104.044	230.059	273.026	3.35183
104.044	230.059	275.218	3.58514
104.044	230.059	277.411	3.80947
104.044	230.059	279.603	4.02465
104.044	230.059	281.795	4.2305
104.044	230.059	283.988	4.42689
104.044	230.059	286.18	4.61363
104.044	230.059	288.373	4.79057
104.044	230.059	290.565	4.95744
104.044	230.059	292.758	5.11413
104.044	230.059	294.95	5.26034
104.044	230.059	297.142	5.39586
104.044	230.059	299.335	5.52048
104.044	230.059	301.527	5.634
104.044	230.059	303.72	5.73619
104.044	230.059	305.912	5.82685
104.044	230.059	308.105	5.9058
104.044	230.059	310.297	5.97288
104.044	230.059	312.489	6.02794
104.044	230.059	314.682	6.07087
104.044	230.059	316.874	6.10157
104.044	231.486	55.9762	6.11819
104.044	231.486	58.1686	6.12407
104.044	231.486	60.361	6.11764
104.044	231.486	62.5535	6.09894
104.044	231.486	64.7459	6.06798
104.044	231.486	66.9383	6.02484
104.044	231.486	69.1307	5.9696
104.044	231.486	71.3231	5.90237
104.044	231.486	73.5156	5.82332
104.044	231.486	75.708	5.73258
104.044	231.486	77.9004	5.63039
104.044	231.486	80.0928	5.51694
104.044	231.486	82.2852	5.39248
104.044	231.486	84.4777	5.25729
104.044	231.486	86.6701	5.11155
104.044	231.486	88.8625	4.95559
104.044	231.486	91.0549	4.78962
104.044	231.486	93.2473	4.61392
104.044	231.486	95.4398	4.42867
104.044	231.486	97.6322	4.23409
104.044	231.486	99.8246	4.03037
104.044	231.486	102.017	3.81768
104.044	231.486	104.209	3.59613
104.044	231.486	106.402	3.36589
104.044	231.486	108.594	3.12709
104.044	231.486	110.787	2.8799
104.044	231.486	112.979	2.62456
104.044	231.486	115.172	2.36132
104.044	231.486	117.364	2.09061
104.044	231.486	119.556	1.81291
104.044	231.486	121.749	1.52884
104.044	231.486	123.941	1.23913
104.044	231.486	126.134	0.944636
104.044	231.486	128.326	0.64629
104.044	231.486	130.518	0.345093
104.044	231.486	132.711	0.0420615
104.044	231.486	134.903	-0.26179
104.044	231.486	137.096	-0.565492
104.044	231.486	139.288	-0.868142
104.044	231.486	141.481	-1.16889
104.044	231.486	143.673	-1.46695
104.044	231.486	145.865	-1.76152
104.044	231.486	148.058	-2.05172
104.044	231.486	150.25	-2.33654
104.044	231.486	152.443	-2.61475
104.044	231.486	154.635	-2.88485
104.044	231.486	156.828	-3.14517
104.044	231.486	159.02	-3.39373
104.044	231.486	161.212	-3.62849
104.044	231.486	163.405	-3.84737
104.044	231.486	165.597	-4.04841
104.044	231.486	167.79	-4.22999
104.044	231.486	169.982	-4.39101
104.044	231.486	172.174	-4.531
104.044	231.486	174.367	-4.65022
104.044	231.486	176.559	-4.74963
104.044	231.486	178.752	-4.83046
104.044	231.486	180.944	-4.89423
104.044	231.486	183.137	-4.9424
104.044	231.486	185.329	-4.9763
104.044	231.486	187.521	-4.99694
104.044	231.486	189.714	-5.00505
104.044	231.486	191.906	-5.00092
104.044	231.486	194.099	-4.98448
104.044	231.486	196.291	-4.95525
104.044	231.486	198.483	-4.91232
104.044	231.486	200.676	-4.85442
104.044	231.486	202.868	-4.77994
104.044	231.486	205.061	-4.68703
104.044	231.486	207.253	-4.57375
104.044	231.486	209.446	-4.43853
104.044	231.486	211.638	-4.2805
104.044	231.486	213.83	-4.09975
104.044	231.486	216.023	-3.89737
104.044	231.486	218.215	-3.67542
104.044	231.486	220.408	-3.43633
104.044	231.486	222.6	-3.18279
104.044	231.486	224.793	-2.91739
104.044	231.486	226.985	-2.64251
104.044	231.486	229.177	-2.36019
104.044	231.486	231.37	-2.07203
104.044	231.486	233.562	-1.77935
104.044	231.486	235.755	-1.48312
104.044	231.486	237.947	-1.1841
104.044	231.486	240.139	-0.882951
104.044	231.486	242.332	-0.580278
104.044	231.486	244.524	-0.276746
104.044	231.486	246.717	0.026903
104.044	231.486	248.909	0.329843
104.044	231.486	251.102	0.631174
104.044	231.486	253.294	0.929953
104.044	231.486	255.486	1.22523
104.044	231.486	257.679	1.51608
104.044	231.486	259.871	1.80165
104.044	231.486	262.064	2.08116
104.044	231.486	264.256	2.35393
104.044	231.486	266.449	2.61937
104.044	231.486	268.641	2.87704
104.044	231.486	270.833	3.12647
104.044	231.486	273.026	3.36742
104.044	231.486	275.218	3.59962
104.044	231.486	277.411	3.82286
104.044	231.486	279.603	4.03695
104.044	231.486	281.795	4.24175
104.044	231.486	283.988	4.43708
104.044	231.486	286.18	4.62279
104.044	231.486	288.373	4.79867
104.044	231.486	290.565	4.96457
104.044	231.486	292.758	5.12022
104.044	231.486	294.95	5.26547
104.044	231.486	297.142	5.40007
104.044	231.486	299.335	5.52383
104.044	231.486	301.527	5.6365
104.044	231.486	303.72	5.73789
104.044	231.486	305.912	5.82783
104.044	231.486	308.105	5.90614
104.044	231.486	310.297	5.97265
104.044	231.486	312.489	6.02719
104.044	231.486	314.682	6.06971
104.044	231.486	316.874	6.10007
104.044	232.914	55.9762	6.11643
104.044	232.914	58.1686	6.12213
104.044	232.914	60.361	6.11566
104.044	232.914	62.5535	6.09695
104.044	232.914	64.7459	6.06612
104.044	232.914	66.9383	6.02319
104.044	232.914	69.1307	5.96824
104.044	232.914	71.3231	5.90141
104.044	232.914	73.5156	5.82283
104.044	232.914	75.708	5.73268
104.044	232.914	77.9004	5.63113
104.044	232.914	80.0928	5.51844
104.044	232.914	82.2852	5.39481
104.044	232.914	84.4777	5.26049
104.044	232.914	86.6701	5.11573
104.044	232.914	88.8625	4.9608
104.044	232.914	91.0549	4.79596
104.044	232.914	93.2473	4.6214
104.044	232.914	95.4398	4.43739
104.044	232.914	97.6322	4.24413
104.044	232.914	99.8246	4.0418
104.044	232.914	102.017	3.83058
104.044	232.914	104.209	3.61058
104.044	232.914	106.402	3.38202
104.044	232.914	108.594	3.14499
104.044	232.914	110.787	2.89974
104.044	232.914	112.979	2.64646
104.044	232.914	115.172	2.38551
104.044	232.914	117.364	2.11725
104.044	232.914	119.556	1.84219
104.044	232.914	121.749	1.56096
104.044	232.914	123.941	1.2743
104.044	232.914	126.134	0.983016
104.044	232.914	128.326	0.688042
104.044	232.914	130.518	0.390346
104.044	232.914	132.711	0.090928
104.044	232.914	134.903	-0.209224
104.044	232.914	137.096	-0.509153
104.044	232.914	139.288	-0.807958
104.044	232.914	141.481	-1.10478
104.044	232.914	143.673	-1.39882
104.044	232.914	145.865	-1.68924
104.044	232.914	148.058	-1.97516
104.044	232.914	150.25	-2.25554
104.044	232.914	152.443	-2.52919
104.044	232.914	154.635	-2.79468
104.044	232.914	156.828	-3.05036
104.044	232.914	159.02	-3.29443
104.044	232.914	161.212	-3.52498
104.044	232.914	163.405	-3.74015
104.044	232.914	165.597	-3.93819
104.044	232.914	167.79	-4.11763
104.044	232.914	169.982	-4.27746
104.044	232.914	172.174	-4.41727
104.044	232.914	174.367	-4.53721
104.044	232.914	176.559	-4.63796
104.044	232.914	178.752	-4.72055
104.044	232.914	180.944	-4.78621
104.044	232.914	183.137	-4.83613
104.044	232.914	185.329	-4.87148
104.044	232.914	187.521	-4.8931
104.044	232.914	189.714	-4.90161
104.044	232.914	191.906	-4.8973
104.044	232.914	194.099	-4.88007
104.044	232.914	196.291	-4.84947
104.044	232.914	198.483	-4.80473
104.044	232.914	200.676	-4.74475
104.044	232.914	202.868	-4.6682
104.044	232.914	205.061	-4.57354
104.044	232.914	207.253	-4.4593
104.044	232.914	209.446	-4.32426
104.044	232.914	211.638	-4.16781
104.044	232.914	213.83	-3.9901
104.044	232.914	216.023	-3.79211
104.044	232.914	218.215	-3.57554
104.044	232.914	220.408	-3.34254
104.044	232.914	222.6	-3.09541
104.044	232.914	224.793	-2.83648
104.044	232.914	226.985	-2.56788
104.044	232.914	229.177	-2.29147
104.044	232.914	231.37	-2.00881
104.044	232.914	233.562	-1.72115
104.044	232.914	235.755	-1.42946
104.044	232.914	237.947	-1.13455
104.044	232.914	240.139	-0.837107
104.044	232.914	242.332	-0.537801
104.044	232.914	244.524	-0.237342
104.044	232.914	246.717	0.0634899
104.044	232.914	248.909	0.363834
104.044	232.914	251.102	0.662766
104.044	232.914	253.294	0.959324
104.044	232.914	255.486	1.25254
104.044	232.914	257.679	1.54149
104.044	232.914	259.871	1.8253
104.044	232.914	262.064	2.10318
104.044	232.914	264.256	2.37443
104.044	232.914	266.449	2.63846
104.044	232.914	268.641	2.89476
104.044	232.914	270.833	3.14296
104.044	232.914	273.026	3.38272
104.044	232.914	275.218	3.61375
104.044	232.914	277.411	3.83589
104.044	232.914	279.603	4.0489
104.044	232.914	281.795	4.25264
104.044	232.914	283.988	4.44694
104.044	232.914	286.18	4.63162
104.044	232.914	288.373	4.80649
104.044	232.914	290.565	4.97138
104.044	232.914	292.758	5.12607
104.044	232.914	294.95	5.27037
104.044	232.914	297.142	5.40407
104.044	232.914	299.335	5.52695
104.044	232.914	301.527	5.63882
104.044	232.914	303.72	5.73947
104.044	232.914	305.912	5.82871
104.044	232.914	308.105	5.90637
104.044	232.914	310.297	5.97231
104.044	232.914	312.489	6.02639
104.044	232.914	314.682	6.0685
104.044	232.914	316.874	6.09853
104.044	234.341	55.9762	6.11463
104.044	234.341	58.1686	6.1202
104.044	234.341	60.361	6.11367
104.044	234.341	62.5535	6.09502
104.044	234.341	64.7459	6.06429
104.044	234.341	66.9383	6.02157
104.044	234.341	69.1307	5.96695
104.044	234.341	71.3231	5.90049
104.044	234.341	73.5156	5.82239
104.044	234.341	75.708	5.73281
104.044	234.341	77.9004	5.63193
104.044	234.341	80.0928	5.51996
104.044	234.341	82.2852	5.39715
104.044	234.341	84.4777	5.26372
104.044	234.341	86.6701	5.11993
104.044	234.341	88.8625	4.96601
104.044	234.341	91.0549	4.80226
104.044	234.341	93.2473	4.62886
104.044	234.341	95.4398	4.44606
104.044	234.341	97.6322	4.25408
104.044	234.341	99.8246	4.0531
104.044	234.341	102.017	3.8433
104.044	234.341	104.209	3.62485
104.044	234.341	106.402	3.39791
104.044	234.341	108.594	3.16264
104.044	234.341	110.787	2.91927
104.044	234.341	112.979	2.66806
104.044	234.341	115.172	2.40933
104.044	234.341	117.364	2.14347
104.044	234.341	119.556	1.87102
104.044	234.341	121.749	1.59257
104.044	234.341	123.941	1.30887
104.044	234.341	126.134	1.02073
104.044	234.341	128.326	0.729038
104.044	234.341	130.518	0.434753
104.044	234.341	132.711	0.138849
104.044	234.341	134.903	-0.157705
104.044	234.341	137.096	-0.453964
104.044	234.341	139.288	-0.749023
104.044	234.341	141.481	-1.04203
104.044	234.341	143.673	-1.33213
104.044	234.341	145.865	-1.61851
104.044	234.341	148.058	-1.90023
104.044	234.341	150.25	-2.17629
104.044	234.341	152.443	-2.44549
104.044	234.341	154.635	-2.70645
104.044	234.341	156.828	-2.95763
104.044	234.341	159.02	-3.19737
104.044	234.341	161.212	-3.42389
104.044	234.341	163.405	-3.6355
104.044	234.341	165.597	-3.8306
104.044	234.341	167.79	-4.00793
104.044	234.341	169.982	-4.16652
104.044	234.341	172.174	-4.30597
104.044	234.341	174.367	-4.42633
104.044	234.341	176.559	-4.52808
104.044	234.341	178.752	-4.61206
104.044	234.341	180.944	-4.67922
104.044	234.341	183.137	-4.73058
104.044	234.341	185.329	-4.76712
104.044	234.341	187.521	-4.78954
104.044	234.341	189.714	-4.79836
104.044	234.341	191.906	-4.79385
104.044	234.341	194.099	-4.77589
104.044	234.341	196.291	-4.7441
104.044	234.341	198.483	-4.69782
104.044	234.341	200.676	-4.63616
104.044	234.341	202.868	-4.55793
104.044	234.341	205.061	-4.46198
104.044	234.341	207.253	-4.34712
104.044	234.341	209.446	-4.2125
104.044	234.341	211.638	-4.05764
104.044	234.341	213.83	-3.8828
104.044	234.341	216.023	-3.68886
104.044	234.341	218.215	-3.47727
104.044	234.341	220.408	-3.24987
104.044	234.341	222.6	-3.00869
104.044	234.341	224.793	-2.7558
104.044	234.341	226.985	-2.49311
104.044	234.341	229.177	-2.22235
104.044	234.341	231.37	-1.94496
104.044	234.341	233.562	-1.66215
104.044	234.341	235.755	-1.37491
104.044	234.341	237.947	-1.08405
104.044	234.341	240.139	-0.790306
104.044	234.341	242.332	-0.494393
104.044	234.341	244.524	-0.197059
104.044	234.341	246.717	0.100876
104.044	234.341	248.909	0.398527
104.044	234.341	251.102	0.694951
104.044	234.341	253.294	0.989175
104.044	234.341	255.486	1.28022
104.044	234.341	257.679	1.56715
104.044	234.341	259.871	1.84909
104.044	234.341	262.064	2.12522
104.044	234.341	264.256	2.39486
104.044	234.341	266.449	2.6574
104.044	234.341	268.641	2.9123
104.044	234.341	270.833	3.15918
104.044	234.341	273.026	3.39771
104.044	234.341	275.218	3.62758
104.044	234.341	277.411	3.84856
104.044	234.341	279.603	4.06051
104.044	234.341	281.795	4.26317
104.044	234.341	283.988	4.45643
104.044	234.341	286.18	4.64008
104.044	234.341	288.373	4.81397
104.044	234.341	290.565	4.97788
104.044	234.341	292.758	5.13165
104.044	234.341	294.95	5.27504
104.044	234.341	297.142	5.40786
104.044	234.341	299.335	5.52992
104.044	234.341	301.527	5.64099
104.044	234.341	303.72	5.74089
104.044	234.341	305.912	5.82946
104.044	234.341	308.105	5.90652
104.044	234.341	310.297	5.97193
104.044	234.341	312.489	6.02554
104.044	234.341	314.682	6.06726
104.044	234.341	316.874	6.09695
104.044	235.768	55.9762	6.11285
104.044	235.768	58.1686	6.11829
104.044	235.768	60.361	6.11171
104.044	235.768	62.5535	6.09311
104.044	235.768	64.7459	6.06251
104.044	235.768	66.9383	6.02002
104.044	235.768	69.1307	5.96568
104.044	235.768	71.3231	5.89963
104.044	235.768	73.5156	5.82203
104.044	235.768	75.708	5.73299
104.044	235.768	77.9004	5.63276
104.044	235.768	80.0928	5.52154
104.044	235.768	82.2852	5.3995
104.044	235.768	84.4777	5.26694
104.044	235.768	86.6701	5.12409
104.044	235.768	88.8625	4.97117
104.044	235.768	91.0549	4.80847
104.044	235.768	93.2473	4.63621
104.044	235.768	95.4398	4.4546
104.044	235.768	97.6322	4.26386
104.044	235.768	99.8246	4.06422
104.044	235.768	102.017	3.85581
104.044	235.768	104.209	3.63886
104.044	235.768	106.402	3.41352
104.044	235.768	108.594	3.17998
104.044	235.768	110.787	2.93847
104.044	235.768	112.979	2.68926
104.044	235.768	115.172	2.43271
104.044	235.768	117.364	2.16921
104.044	235.768	119.556	1.8993
104.044	235.768	121.749	1.62358
104.044	235.768	123.941	1.34278
104.044	235.768	126.134	1.05769
104.044	235.768	128.326	0.769199
104.044	235.768	130.518	0.478231
104.044	235.768	132.711	0.185744
104.044	235.768	134.903	-0.107309
104.044	235.768	137.096	-0.399993
104.044	235.768	139.288	-0.691406
104.044	235.768	141.481	-0.980679
104.044	235.768	143.673	-1.26696
104.044	235.768	145.865	-1.54939
104.044	235.768	148.058	-1.82704
104.044	235.768	150.25	-2.09889
104.044	235.768	152.443	-2.36378
104.044	235.768	154.635	-2.62038
104.044	235.768	156.828	-2.86726
104.044	235.768	159.02	-3.10284
104.044	235.768	161.212	-3.32549
104.044	235.768	163.405	-3.53367
104.044	235.768	165.597	-3.72596
104.044	235.768	167.79	-3.90117
104.044	235.768	169.982	-4.05844
104.044	235.768	172.174	-4.19738
104.044	235.768	174.367	-4.31789
104.044	235.768	176.559	-4.42034
104.044	235.768	178.752	-4.50535
104.044	235.768	180.944	-4.57369
104.044	235.768	183.137	-4.6262
104.044	235.768	185.329	-4.66366
104.044	235.768	187.521	-4.6867
104.044	235.768	189.714	-4.69578
104.044	235.768	191.906	-4.69103
104.044	235.768	194.099	-4.67246
104.044	235.768	196.291	-4.63967
104.044	235.768	198.483	-4.59214
104.044	235.768	200.676	-4.52909
104.044	235.768	202.868	-4.4496
104.044	235.768	205.061	-4.35272
104.044	235.768	207.253	-4.23755
104.044	235.768	209.446	-4.10349
104.044	235.768	211.638	-3.95026
104.044	235.768	213.83	-3.77815
104.044	235.768	216.023	-3.58793
104.044	235.768	218.215	-3.38091
104.044	235.768	220.408	-3.15864
104.044	235.768	222.6	-2.92299
104.044	235.768	224.793	-2.67569
104.044	235.768	226.985	-2.41854
104.044	235.768	229.177	-2.1531
104.044	235.768	231.37	-1.88074
104.044	235.768	233.562	-1.60261
104.044	235.768	235.755	-1.31969
104.044	235.768	237.947	-1.0328
104.044	235.768	240.139	-0.742728
104.044	235.768	242.332	-0.450213
104.044	235.768	244.524	-0.156043
104.044	235.768	246.717	0.138936
104.044	235.768	248.909	0.433817
104.044	235.768	251.102	0.727643
104.044	235.768	253.294	1.01943
104.044	235.768	255.486	1.3082
104.044	235.768	257.679	1.59301
104.044	235.768	259.871	1.87297
104.044	235.768	262.064	2.14728
104.044	235.768	264.256	2.41522
104.044	235.768	266.449	2.67618
104.044	235.768	268.641	2.92964
104.044	235.768	270.833	3.17515
104.044	235.768	273.026	3.41241
104.044	235.768	275.218	3.64108
104.044	235.768	277.411	3.86092
104.044	235.768	279.603	4.07176
104.044	235.768	281.795	4.27336
104.044	235.768	283.988	4.46559
104.044	235.768	286.18	4.64826
104.044	235.768	288.373	4.82117
104.044	235.768	290.565	4.98412
104.044	235.768	292.758	5.13696
104.044	235.768	294.95	5.27945
104.044	235.768	297.142	5.41142
104.044	235.768	299.335	5.53268
104.044	235.768	301.527	5.64298
104.044	235.768	303.72	5.74218
104.044	235.768	305.912	5.8301
104.044	235.768	308.105	5.90657
104.044	235.768	310.297	5.97146
104.044	235.768	312.489	6.02461
104.044	235.768	314.682	6.06597
104.044	235.768	316.874	6.09538
104.044	237.195	55.9762	6.11107
104.044	237.195	58.1686	6.11638
104.044	237.195	60.361	6.10975
104.044	237.195	62.5535	6.0912
104.044	237.195	64.7459	6.06076
104.044	237.195	66.9383	6.0185
104.044	237.195	69.1307	5.96447
104.044	237.195	71.3231	5.89881
104.044	237.195	73.5156	5.82167
104.044	237.195	75.708	5.73322
104.044	237.195	77.9004	5.63361
104.044	237.195	80.0928	5.52308
104.044	237.195	82.2852	5.40185
104.044	237.195	84.4777	5.27014
104.044	237.195	86.6701	5.12821
104.044	237.195	88.8625	4.97628
104.044	237.195	91.0549	4.81462
104.044	237.195	93.2473	4.64343
104.044	237.195	95.4398	4.46299
104.044	237.195	97.6322	4.27349
104.044	237.195	99.8246	4.07514
104.044	237.195	102.017	3.86809
104.044	237.195	104.209	3.65258
104.044	237.195	106.402	3.42879
104.044	237.195	108.594	3.19696
104.044	237.195	110.787	2.95725
104.044	237.195	112.979	2.71003
104.044	237.195	115.172	2.45559
104.044	237.195	117.364	2.1944
104.044	237.195	119.556	1.92697
104.044	237.195	121.749	1.65391
104.044	237.195	123.941	1.37593
104.044	237.195	126.134	1.09382
104.044	237.195	128.326	0.80844
104.044	237.195	130.518	0.520703
104.044	237.195	132.711	0.231538
104.044	237.195	134.903	-0.0581093
104.044	237.195	137.096	-0.347314
104.044	237.195	139.288	-0.635175
104.044	237.195	141.481	-0.920817
104.044	237.195	143.673	-1.20337
104.044	237.195	145.865	-1.48196
104.044	237.195	148.058	-1.75566
104.044	237.195	150.25	-2.02344
104.044	237.195	152.443	-2.28418
104.044	237.195	154.635	-2.5366
104.044	237.195	156.828	-2.77936
104.044	237.195	159.02	-3.01094
104.044	237.195	161.212	-3.22993
104.044	237.195	163.405	-3.43483
104.044	237.195	165.597	-3.62441
104.044	237.195	167.79	-3.79755
104.044	237.195	169.982	-3.95346
104.044	237.195	172.174	-4.0917
104.044	237.195	174.367	-4.21213
104.044	237.195	176.559	-4.315
104.044	237.195	178.752	-4.40076
104.044	237.195	180.944	-4.46998
104.044	237.195	183.137	-4.52338
104.044	237.195	185.329	-4.56157
104.044	237.195	187.521	-4.58507
104.044	237.195	189.714	-4.59428
104.044	237.195	191.906	-4.58936
104.044	237.195	194.099	-4.57024
104.044	237.195	196.291	-4.53662
104.044	237.195	198.483	-4.48806
104.044	237.195	200.676	-4.42395
104.044	237.195	202.868	-4.34351
104.044	237.195	205.061	-4.24601
104.044	237.195	207.253	-4.13081
104.044	237.195	209.446	-3.99748
104.044	237.195	211.638	-3.84588
104.044	237.195	213.83	-3.67632
104.044	237.195	216.023	-3.48955
104.044	237.195	218.215	-3.28669
104.044	237.195	220.408	-3.06917
104.044	237.195	222.6	-2.83854
104.044	237.195	224.793	-2.59643
104.044	237.195	226.985	-2.34446
104.044	237.195	229.177	-2.08402
104.044	237.195	231.37	-1.81643
104.044	237.195	233.562	-1.54278
104.044	237.195	235.755	-1.26403
104.044	237.195	237.947	-0.981032
104.044	237.195	240.139	-0.694577
104.044	237.195	242.332	-0.40545
104.044	237.195	244.524	-0.114462
104.044	237.195	246.717	0.177518
104.044	237.195	248.909	0.469568
104.044	237.195	251.102	0.760723
104.044	237.195	253.294	1.05
104.044	237.195	255.486	1.33641
104.044	237.195	257.679	1.61901
104.044	237.195	259.871	1.89691
104.044	237.195	262.064	2.16931
104.044	237.195	264.256	2.43549
104.044	237.195	266.449	2.69481
104.044	237.195	268.641	2.94675
104.044	237.195	270.833	3.19089
104.044	237.195	273.026	3.42681
104.044	237.195	275.218	3.65426
104.044	237.195	277.411	3.87294
104.044	237.195	279.603	4.08267
104.044	237.195	281.795	4.28321
104.044	237.195	283.988	4.47442
104.044	237.195	286.18	4.6561
104.044	237.195	288.373	4.82803
104.044	237.195	290.565	4.99008
104.044	237.195	292.758	5.14202
104.044	237.195	294.95	5.28363
104.044	237.195	297.142	5.4148
104.044	237.195	299.335	5.53524
104.044	237.195	301.527	5.64483
104.044	237.195	303.72	5.74334
104.044	237.195	305.912	5.83065
104.044	237.195	308.105	5.90655
104.044	237.195	310.297	5.97092
104.044	237.195	312.489	6.02365
104.044	237.195	314.682	6.06465
104.044	237.195	316.874	6.09381
104.044	238.622	55.9762	6.10926
104.044	238.622	58.1686	6.1145
104.044	238.622	60.361	6.10784
104.044	238.622	62.5535	6.08934
104.044	238.622	64.7459	6.05905
104.044	238.622	66.9383	6.017
104.044	238.622	69.1307	5.96328
104.044	238.622	71.3231	5.89803
104.044	238.622	73.5156	5.82136
104.044	238.622	75.708	5.73346
104.044	238.622	77.9004	5.63449
104.044	238.622	80.0928	5.52466
104.044	238.622	82.2852	5.4042
104.044	238.622	84.4777	5.27331
104.044	238.622	86.6701	5.13227
104.044	238.622	88.8625	4.98128
104.044	238.622	91.0549	4.82063
104.044	238.622	93.2473	4.65053
104.044	238.622	95.4398	4.47122
104.044	238.622	97.6322	4.28288
104.044	238.622	99.8246	4.08577
104.044	238.622	102.017	3.88009
104.044	238.622	104.209	3.666
104.044	238.622	106.402	3.44373
104.044	238.622	108.594	3.21352
104.044	238.622	110.787	2.97559
104.044	238.622	112.979	2.73029
104.044	238.622	115.172	2.47792
104.044	238.622	117.364	2.21898
104.044	238.622	119.556	1.95397
104.044	238.622	121.749	1.68349
104.044	238.622	123.941	1.40826
104.044	238.622	126.134	1.12904
104.044	238.622	128.326	0.846689
104.044	238.622	130.518	0.562089
104.044	238.622	132.711	0.276158
104.044	238.622	134.903	-0.0101779
104.044	238.622	137.096	-0.295998
104.044	238.622	139.288	-0.580402
104.044	238.622	141.481	-0.862512
104.044	238.622	143.673	-1.14145
104.044	238.622	145.865	-1.41632
104.044	238.622	148.058	-1.68619
104.044	238.622	150.25	-1.95005
104.044	238.622	152.443	-2.2068
104.044	238.622	154.635	-2.45523
104.044	238.622	156.828	-2.69404
104.044	238.622	159.02	-2.92185
104.044	238.622	161.212	-3.13733
104.044	238.622	163.405	-3.33917
104.044	238.622	165.597	-3.52611
104.044	238.622	167.79	-3.69722
104.044	238.622	169.982	-3.85171
104.044	238.622	172.174	-3.98914
104.044	238.622	174.367	-4.10932
104.044	238.622	176.559	-4.21234
104.044	238.622	178.752	-4.29856
104.044	238.622	180.944	-4.3684
104.044	238.622	183.137	-4.42246
104.044	238.622	185.329	-4.46118
104.044	238.622	187.521	-4.48505
104.044	238.622	189.714	-4.49433
104.044	238.622	191.906	-4.48923
104.044	238.622	194.099	-4.46964
104.044	238.622	196.291	-4.43536
104.044	238.622	198.483	-4.386
104.044	238.622	200.676	-4.32106
104.044	238.622	202.868	-4.23997
104.044	238.622	205.061	-4.14214
104.044	238.622	207.253	-4.02712
104.044	238.622	209.446	-3.89461
104.044	238.622	211.638	-3.74461
104.044	238.622	213.83	-3.57748
104.044	238.622	216.023	-3.39389
104.044	238.622	218.215	-3.19487
104.044	238.622	220.408	-2.98165
104.044	238.622	222.6	-2.75565
104.044	238.622	224.793	-2.51834
104.044	238.622	226.985	-2.27115
104.044	238.622	229.177	-2.0154
104.044	238.622	231.37	-1.75231
104.044	238.622	233.562	-1.48292
104.044	238.622	235.755	-1.2082
104.044	238.622	237.947	-0.928978
104.044	238.622	240.139	-0.646081
104.044	238.622	242.332	-0.36031
104.044	238.622	244.524	-0.0725029
104.044	238.622	246.717	0.216457
104.044	238.622	248.909	0.505636
104.044	238.622	251.102	0.79407
104.044	238.622	253.294	1.08076
104.044	238.622	255.486	1.36475
104.044	238.622	257.679	1.64507
104.044	238.622	259.871	1.92085
104.044	238.622	262.064	2.19128
104.044	238.622	264.256	2.45563
104.044	238.622	266.449	2.71326
104.044	238.622	268.641	2.96365
104.044	238.622	270.833	3.20635
104.044	238.622	273.026	3.44092
104.044	238.622	275.218	3.66713
104.044	238.622	277.411	3.88463
104.044	238.622	279.603	4.09325
104.044	238.622	281.795	4.29276
104.044	238.622	283.988	4.48293
104.044	238.622	286.18	4.66363
104.044	238.622	288.373	4.83464
104.044	238.622	290.565	4.99576
104.044	238.622	292.758	5.14682
104.044	238.622	294.95	5.28761
104.044	238.622	297.142	5.41795
104.044	238.622	299.335	5.53763
104.044	238.622	301.527	5.64651
104.044	238.622	303.72	5.74437
104.044	238.622	305.912	5.83106
104.044	238.622	308.105	5.90642
104.044	238.622	310.297	5.97033
104.044	238.622	312.489	6.02265
104.044	238.622	314.682	6.06331
104.044	238.622	316.874	6.09221
104.044	240.049	55.9762	6.10748
104.044	240.049	58.1686	6.11261
104.044	240.049	60.361	6.10596
104.044	240.049	62.5535	6.08754
104.044	240.049	64.7459	6.05738
104.044	240.049	66.9383	6.01555
104.044	240.049	69.1307	5.96215
104.044	240.049	71.3231	5.89726
104.044	240.049	73.5156	5.82107
104.044	240.049	75.708	5.73369
104.044	240.049	77.9004	5.63534
104.044	240.049	80.0928	5.52618
104.044	240.049	82.2852	5.40647
104.044	240.049	84.4777	5.27641
104.044	240.049	86.6701	5.13624
104.044	240.049	88.8625	4.98619
104.044	240.049	91.0549	4.82651
104.044	240.049	93.2473	4.65744
104.044	240.049	95.4398	4.47922
104.044	240.049	97.6322	4.29204
104.044	240.049	99.8246	4.09614
104.044	240.049	102.017	3.89172
104.044	240.049	104.209	3.67903
104.044	240.049	106.402	3.45823
104.044	240.049	108.594	3.22962
104.044	240.049	110.787	2.99342
104.044	240.049	112.979	2.74997
104.044	240.049	115.172	2.49964
104.044	240.049	117.364	2.24288
104.044	240.049	119.556	1.98022
104.044	240.049	121.749	1.71226
104.044	240.049	123.941	1.43969
104.044	240.049	126.134	1.16329
104.044	240.049	128.326	0.883872
104.044	240.049	130.518	0.602319
104.044	240.049	132.711	0.319528
104.044	240.049	134.903	0.0364131
104.044	240.049	137.096	-0.246116
104.044	240.049	139.288	-0.527161
104.044	240.049	141.481	-0.805835
104.044	240.049	143.673	-1.08125
104.044	240.049	145.865	-1.35253
104.044	240.049	148.058	-1.61871
104.044	240.049	150.25	-1.8788
104.044	240.049	152.443	-2.13174
104.044	240.049	154.635	-2.37636
104.044	240.049	156.828	-2.61142
104.044	240.049	159.02	-2.83568
104.044	240.049	161.212	-3.04783
104.044	240.049	163.405	-3.2467
104.044	240.049	165.597	-3.43117
104.044	240.049	167.79	-3.60026
104.044	240.049	169.982	-3.75331
104.044	240.049	172.174	-3.88981
104.044	240.049	174.367	-4.00955
104.044	240.049	176.559	-4.11255
104.044	240.049	178.752	-4.199
104.044	240.049	180.944	-4.26926
104.044	240.049	183.137	-4.32374
104.044	240.049	185.329	-4.36283
104.044	240.049	187.521	-4.38693
104.044	240.049	189.714	-4.39629
104.044	240.049	191.906	-4.39098
104.044	240.049	194.099	-4.37104
104.044	240.049	196.291	-4.33623
104.044	240.049	198.483	-4.28626
104.044	240.049	200.676	-4.22073
104.044	240.049	202.868	-4.1392
104.044	240.049	205.061	-4.04129
104.044	240.049	207.253	-3.92658
104.044	240.049	209.446	-3.795
104.044	240.049	211.638	-3.6466
104.044	240.049	213.83	-3.48174
104.044	240.049	216.023	-3.30108
104.044	240.049	218.215	-3.10555
104.044	240.049	220.408	-2.89628
104.044	240.049	222.6	-2.67453
104.044	240.049	224.793	-2.44164
104.044	240.049	226.985	-2.19889
104.044	240.049	229.177	-1.94752
104.044	240.049	231.37	-1.68865
104.044	240.049	233.562	-1.42332
104.044	240.049	235.755	-1.15245
104.044	240.049	237.947	-0.876896
104.044	240.049	240.139	-0.597474
104.044	240.049	242.332	-0.315013
104.044	240.049	244.524	-0.0303681
104.044	240.049	246.717	0.25557
104.044	240.049	248.909	0.541862
104.044	240.049	251.102	0.827538
104.044	240.049	253.294	1.11162
104.044	240.049	255.486	1.39312
104.044	240.049	257.679	1.67112
104.044	240.049	259.871	1.94472
104.044	240.049	262.064	2.21312
104.044	240.049	264.256	2.4756
104.044	240.049	266.449	2.7315
104.044	240.049	268.641	2.98031
104.044	240.049	270.833	3.22152
104.044	240.049	273.026	3.45475
104.044	240.049	275.218	3.67967
104.044	240.049	277.411	3.89601
104.044	240.049	279.603	4.10352
104.044	240.049	281.795	4.30194
104.044	240.049	283.988	4.49113
104.044	240.049	286.18	4.67086
104.044	240.049	288.373	4.84093
104.044	240.049	290.565	5.00115
104.044	240.049	292.758	5.15136
104.044	240.049	294.95	5.29135
104.044	240.049	297.142	5.42089
104.044	240.049	299.335	5.53985
104.044	240.049	301.527	5.64806
104.044	240.049	303.72	5.74527
104.044	240.049	305.912	5.83139
104.044	240.049	308.105	5.90624
104.044	240.049	310.297	5.96968
104.044	240.049	312.489	6.02162
104.044	240.049	314.682	6.06194
104.044	240.049	316.874	6.09058
104.044	241.477	55.9762	6.10572
104.044	241.477	58.1686	6.11076
104.044	241.477	60.361	6.1041
104.044	241.477	62.5535	6.08573
104.044	241.477	64.7459	6.05572
104.044	241.477	66.9383	6.01413
104.044	241.477	69.1307	5.96101
104.044	241.477	71.3231	5.89654
104.044	241.477	73.5156	5.82079
104.044	241.477	75.708	5.73395
104.044	241.477	77.9004	5.63619
104.044	241.477	80.0928	5.5277
104.044	241.477	82.2852	5.40871
104.044	241.477	84.4777	5.27943
104.044	241.477	86.6701	5.14008
104.044	241.477	88.8625	4.99093
104.044	241.477	91.0549	4.83221
104.044	241.477	93.2473	4.66415
104.044	241.477	95.4398	4.48696
104.044	241.477	97.6322	4.30091
104.044	241.477	99.8246	4.1062
104.044	241.477	102.017	3.90302
104.044	241.477	104.209	3.69167
104.044	241.477	106.402	3.47232
104.044	241.477	108.594	3.24523
104.044	241.477	110.787	3.01071
104.044	241.477	112.979	2.76906
104.044	241.477	115.172	2.5207
104.044	241.477	117.364	2.26606
104.044	241.477	119.556	2.00567
104.044	241.477	121.749	1.74015
104.044	241.477	123.941	1.47017
104.044	241.477	126.134	1.19649
104.044	241.477	128.326	0.919925
104.044	241.477	130.518	0.641326
104.044	241.477	132.711	0.361582
104.044	241.477	134.903	0.0815922
104.044	241.477	137.096	-0.197741
104.044	241.477	139.288	-0.475522
104.044	241.477	141.481	-0.750868
104.044	241.477	143.673	-1.02288
104.044	241.477	145.865	-1.29068
104.044	241.477	148.058	-1.55331
104.044	241.477	150.25	-1.8098
104.044	241.477	152.443	-2.05909
104.044	241.477	154.635	-2.30009
104.044	241.477	156.828	-2.53161
104.044	241.477	159.02	-2.75247
104.044	241.477	161.212	-2.9615
104.044	241.477	163.405	-3.15756
104.044	241.477	165.597	-3.3396
104.044	241.477	167.79	-3.50676
104.044	241.477	169.982	-3.65834
104.044	241.477	172.174	-3.79384
104.044	241.477	174.367	-3.91301
104.044	241.477	176.559	-4.0158
104.044	241.477	178.752	-4.1023
104.044	241.477	180.944	-4.17276
104.044	241.477	183.137	-4.22748
104.044	241.477	185.329	-4.26686
104.044	241.477	187.521	-4.29108
104.044	241.477	189.714	-4.30042
104.044	241.477	191.906	-4.29498
104.044	241.477	194.099	-4.27472
104.044	241.477	196.291	-4.23951
104.044	241.477	198.483	-4.18909
104.044	241.477	200.676	-4.12318
104.044	241.477	202.868	-4.04142
104.044	241.477	205.061	-3.94356
104.044	241.477	207.253	-3.82934
104.044	241.477	209.446	-3.69874
104.044	241.477	211.638	-3.55189
104.044	241.477	213.83	-3.38919
104.044	241.477	216.023	-3.21125
104.044	241.477	218.215	-3.01894
104.044	241.477	220.408	-2.81328
104.044	241.477	222.6	-2.59543
104.044	241.477	224.793	-2.36657
104.044	241.477	226.985	-2.12793
104.044	241.477	229.177	-1.88063
104.044	241.477	231.37	-1.62574
104.044	241.477	233.562	-1.36425
104.044	241.477	235.755	-1.09707
104.044	241.477	237.947	-0.82504
104.044	241.477	240.139	-0.549003
104.044	241.477	242.332	-0.269791
104.044	241.477	244.524	0.0117327
104.044	241.477	246.717	0.294667
104.044	241.477	248.909	0.57807
104.044	241.477	251.102	0.86098
104.044	241.477	253.294	1.14242
104.044	241.477	255.486	1.42142
104.044	241.477	257.679	1.69706
104.044	241.477	259.871	1.96845
104.044	241.477	262.064	2.2348
104.044	241.477	264.256	2.49536
104.044	241.477	266.449	2.74951
104.044	241.477	268.641	2.9967
104.044	241.477	270.833	3.2364
104.044	241.477	273.026	3.46827
104.044	241.477	275.218	3.6919
104.044	241.477	277.411	3.90705
104.044	241.477	279.603	4.11342
104.044	241.477	281.795	4.31082
104.044	241.477	283.988	4.499
104.044	241.477	286.18	4.67777
104.044	241.477	288.373	4.84692
104.044	241.477	290.565	5.00628
104.044	241.477	292.758	5.15567
104.044	241.477	294.95	5.29486
104.044	241.477	297.142	5.42365
104.044	241.477	299.335	5.54192
104.044	241.477	301.527	5.64943
104.044	241.477	303.72	5.74605
104.044	241.477	305.912	5.8316
104.044	241.477	308.105	5.90596
104.044	241.477	310.297	5.96896
104.044	241.477	312.489	6.02053
104.044	241.477	314.682	6.06057
104.044	241.477	316.874	6.08898
104.044	242.904	55.9762	6.10394
104.044	242.904	58.1686	6.10892
104.044	242.904	60.361	6.10227
104.044	242.904	62.5535	6.08398
104.044	242.904	64.7459	6.05412
104.044	242.904	66.9383	6.01274
104.044	242.904	69.1307	5.95993
104.044	242.904	71.3231	5.89582
104.044	242.904	73.5156	5.82051
104.044	242.904	75.708	5.73418
104.044	242.904	77.9004	5.63699
104.044	242.904	80.0928	5.52915
104.044	242.904	82.2852	5.41085
104.044	242.904	84.4777	5.28234
104.044	242.904	86.6701	5.14382
104.044	242.904	88.8625	4.99552
104.044	242.904	91.0549	4.83771
104.044	242.904	93.2473	4.6706
104.044	242.904	95.4398	4.49446
104.044	242.904	97.6322	4.30948
104.044	242.904	99.8246	4.1159
104.044	242.904	102.017	3.91394
104.044	242.904	104.209	3.70387
104.044	242.904	106.402	3.48589
104.044	242.904	108.594	3.26032
104.044	242.904	110.787	3.0274
104.044	242.904	112.979	2.78751
104.044	242.904	115.172	2.54105
104.044	242.904	117.364	2.28846
104.044	242.904	119.556	2.03028
104.044	242.904	121.749	1.76711
104.044	242.904	123.941	1.49964
104.044	242.904	126.134	1.22859
104.044	242.904	128.326	0.954781
104.044	242.904	130.518	0.679043
104.044	242.904	132.711	0.40225
104.044	242.904	134.903	0.125288
104.044	242.904	137.096	-0.150948
104.044	242.904	139.288	-0.425568
104.044	242.904	141.481	-0.697689
104.044	242.904	143.673	-0.966419
104.044	242.904	145.865	-1.23086
104.044	242.904	148.058	-1.49008
104.044	242.904	150.25	-1.74312
104.044	242.904	152.443	-1.98895
104.044	242.904	154.635	-2.2265
104.044	242.904	156.828	-2.45468
104.044	242.904	159.02	-2.67234
104.044	242.904	161.212	-2.8784
104.044	242.904	163.405	-3.0718
104.044	242.904	165.597	-3.25152
104.044	242.904	167.79	-3.41677
104.044	242.904	169.982	-3.56688
104.044	242.904	172.174	-3.70132
104.044	242.904	174.367	-3.81979
104.044	242.904	176.559	-3.92222
104.044	242.904	178.752	-4.00862
104.044	242.904	180.944	-4.07913
104.044	242.904	183.137	-4.13399
104.044	242.904	185.329	-4.17346
104.044	242.904	187.521	-4.19776
104.044	242.904	189.714	-4.20708
104.044	242.904	191.906	-4.20148
104.044	242.904	194.099	-4.18097
104.044	242.904	196.291	-4.14547
104.044	242.904	198.483	-4.09474
104.044	242.904	200.676	-4.02859
104.044	242.904	202.868	-3.94678
104.044	242.904	205.061	-3.84913
104.044	242.904	207.253	-3.73548
104.044	242.904	209.446	-3.60589
104.044	242.904	211.638	-3.46055
104.044	242.904	213.83	-3.29987
104.044	242.904	216.023	-3.12446
104.044	242.904	218.215	-2.93511
104.044	242.904	220.408	-2.73276
104.044	242.904	222.6	-2.51848
104.044	242.904	224.793	-2.29336
104.044	242.904	226.985	-2.05851
104.044	242.904	229.177	-1.815
104.044	242.904	231.37	-1.56384
104.044	242.904	233.562	-1.30598
104.044	242.904	235.755	-1.0423
104.044	242.904	237.947	-0.77367
104.044	242.904	240.139	-0.500912
104.044	242.904	242.332	-0.224869
104.044	242.904	244.524	0.0535861
104.044	242.904	246.717	0.33355
104.044	242.904	248.909	0.614089
104.044	242.904	251.102	0.894241
104.044	242.904	253.294	1.17304
104.044	242.904	255.486	1.44953
104.044	242.904	257.679	1.72279
104.044	242.904	259.871	1.99196
104.044	242.904	262.064	2.25623
104.044	242.904	264.256	2.51487
104.044	242.904	266.449	2.76723
104.044	242.904	268.641	3.01277
104.044	242.904	270.833	3.25098
104.044	242.904	273.026	3.48143
104.044	242.904	275.218	3.7038
104.044	242.904	277.411	3.91776
104.044	242.904	279.603	4.12302
104.044	242.904	281.795	4.31936
104.044	242.904	283.988	4.50654
104.044	242.904	286.18	4.68438
104.044	242.904	288.373	4.85264
104.044	242.904	290.565	5.01116
104.044	242.904	292.758	5.15972
104.044	242.904	294.95	5.29813
104.044	242.904	297.142	5.42623
104.044	242.904	299.335	5.5438
104.044	242.904	301.527	5.65069
104.044	242.904	303.72	5.74672
104.044	242.904	305.912	5.83173
104.044	242.904	308.105	5.90562
104.044	242.904	310.297	5.96821
104.044	242.904	312.489	6.01942
104.044	242.904	314.682	6.05916
104.044	242.904	316.874	6.08736
104.044	244.331	55.9762	6.10219
104.044	244.331	58.1686	6.10709
104.044	244.331	60.361	6.10044
104.044	244.331	62.5535	6.08225
104.044	244.331	64.7459	6.05253
104.044	244.331	66.9383	6.01137
104.044	244.331	69.1307	5.95885
104.044	244.331	71.3231	5.89509
104.044	244.331	73.5156	5.82022
104.044	244.331	75.708	5.73439
104.044	244.331	77.9004	5.63776
104.044	244.331	80.0928	5.53054
104.044	244.331	82.2852	5.41294
104.044	244.331	84.4777	5.28513
104.044	244.331	86.6701	5.14741
104.044	244.331	88.8625	4.99994
104.044	244.331	91.0549	4.843
104.044	244.331	93.2473	4.67682
104.044	244.331	95.4398	4.50164
104.044	244.331	97.6322	4.31771
104.044	244.331	99.8246	4.12521
104.044	244.331	102.017	3.92444
104.044	244.331	104.209	3.71559
104.044	244.331	106.402	3.49897
104.044	244.331	108.594	3.27482
104.044	244.331	110.787	3.04347
104.044	244.331	112.979	2.80529
104.044	244.331	115.172	2.56065
104.044	244.331	117.364	2.31004
104.044	244.331	119.556	2.05399
104.044	244.331	121.749	1.79309
104.044	244.331	123.941	1.52803
104.044	244.331	126.134	1.25953
104.044	244.331	128.326	0.98838
104.044	244.331	130.518	0.715406
104.044	244.331	132.711	0.441464
104.044	244.331	134.903	0.16743
104.044	244.331	137.096	-0.105811
104.044	244.331	139.288	-0.377377
104.044	244.331	141.481	-0.646383
104.044	244.331	143.673	-0.911945
104.044	244.331	145.865	-1.17316
104.044	244.331	148.058	-1.42912
104.044	244.331	150.25	-1.67886
104.044	244.331	152.443	-1.92139
104.044	244.331	154.635	-2.15569
104.044	244.331	156.828	-2.38069
104.044	244.331	159.02	-2.59535
104.044	244.331	161.212	-2.7986
104.044	244.331	163.405	-2.98945
104.044	244.331	165.597	-3.16695
104.044	244.331	167.79	-3.33037
104.044	244.331	169.982	-3.47898
104.044	244.331	172.174	-3.61231
104.044	244.331	174.367	-3.73003
104.044	244.331	176.559	-3.83197
104.044	244.331	178.752	-3.91812
104.044	244.331	180.944	-3.98855
104.044	244.331	183.137	-4.04343
104.044	244.331	185.329	-4.0829
104.044	244.331	187.521	-4.10723
104.044	244.331	189.714	-4.11647
104.044	244.331	191.906	-4.11077
104.044	244.331	194.099	-4.09007
104.044	244.331	196.291	-4.05432
104.044	244.331	198.483	-4.00341
104.044	244.331	200.676	-3.93716
104.044	244.331	202.868	-3.85542
104.044	244.331	205.061	-3.75808
104.044	244.331	207.253	-3.64508
104.044	244.331	209.446	-3.51654
104.044	244.331	211.638	-3.37265
104.044	244.331	213.83	-3.21391
104.044	244.331	216.023	-3.04081
104.044	244.331	218.215	-2.8542
104.044	244.331	220.408	-2.6549
104.044	244.331	222.6	-2.44388
104.044	244.331	224.793	-2.22219
104.044	244.331	226.985	-1.99085
104.044	244.331	229.177	-1.75086
104.044	244.331	231.37	-1.50319
104.044	244.331	233.562	-1.24875
104.044	244.331	235.755	-0.988421
104.044	244.331	237.947	-0.723037
104.044	244.331	240.139	-0.45344
104.044	244.331	242.332	-0.180478
104.044	244.331	244.524	0.0949793
104.044	244.331	246.717	0.372028
104.044	244.331	248.909	0.649739
104.044	244.331	251.102	0.927162
104.044	244.331	253.294	1.20334
104.044	244.331	255.486	1.47733
104.044	244.331	257.679	1.74822
104.044	244.331	259.871	2.01516
104.044	244.331	262.064	2.27734
104.044	244.331	264.256	2.53405
104.044	244.331	266.449	2.78462
104.044	244.331	268.641	3.02851
104.044	244.331	270.833	3.2652
104.044	244.331	273.026	3.49427
104.044	244.331	275.218	3.71535
104.044	244.331	277.411	3.9281
104.044	244.331	279.603	4.13226
104.044	244.331	281.795	4.32756
104.044	244.331	283.988	4.51379
104.044	244.331	286.18	4.6907
104.044	244.331	288.373	4.85809
104.044	244.331	290.565	5.01578
104.044	244.331	292.758	5.16356
104.044	244.331	294.95	5.30123
104.044	244.331	297.142	5.4286
104.044	244.331	299.335	5.54553
104.044	244.331	301.527	5.6518
104.044	244.331	303.72	5.74726
104.044	244.331	305.912	5.83178
104.044	244.331	308.105	5.90521
104.044	244.331	310.297	5.96741
104.044	244.331	312.489	6.01829
104.044	244.331	314.682	6.05776
104.044	244.331	316.874	6.08573
104.044	245.758	55.9762	6.10046
104.044	245.758	58.1686	6.10531
104.044	245.758	60.361	6.09866
104.044	245.758	62.5535	6.08052
104.044	245.758	64.7459	6.05095
104.044	245.758	66.9383	6.01003
104.044	245.758	69.1307	5.95779
104.044	245.758	71.3231	5.8944
104.044	245.758	73.5156	5.81994
104.044	245.758	75.708	5.73459
104.044	245.758	77.9004	5.63849
104.044	245.758	80.0928	5.53186
104.044	245.758	82.2852	5.4149
104.044	245.758	84.4777	5.28781
104.044	245.758	86.6701	5.15082
104.044	245.758	88.8625	5.00417
104.044	245.758	91.0549	4.84805
104.044	245.758	93.2473	4.68278
104.044	245.758	95.4398	4.50852
104.044	245.758	97.6322	4.32558
104.044	245.758	99.8246	4.13414
104.044	245.758	102.017	3.93447
104.044	245.758	104.209	3.72684
104.044	245.758	106.402	3.51148
104.044	245.758	108.594	3.28875
104.044	245.758	110.787	3.0589
104.044	245.758	112.979	2.82234
104.044	245.758	115.172	2.57946
104.044	245.758	117.364	2.33075
104.044	245.758	119.556	2.07675
104.044	245.758	121.749	1.81804
104.044	245.758	123.941	1.5553
104.044	245.758	126.134	1.28925
104.044	245.758	128.326	1.02066
104.044	245.758	130.518	0.750349
104.044	245.758	132.711	0.479155
104.044	245.758	134.903	0.207946
104.044	245.758	137.096	-0.0624068
104.044	245.758	139.288	-0.331027
104.044	245.758	141.481	-0.597035
104.044	245.758	143.673	-0.85955
104.044	245.758	145.865	-1.11768
104.044	245.758	148.058	-1.37051
104.044	245.758	150.25	-1.61711
104.044	245.758	152.443	-1.85651
104.044	245.758	154.635	-2.08772
104.044	245.758	156.828	-2.30973
104.044	245.758	159.02	-2.52153
104.044	245.758	161.212	-2.72211
104.044	245.758	163.405	-2.91055
104.044	245.758	165.597	-3.08594
104.044	245.758	167.79	-3.24755
104.044	245.758	169.982	-3.39469
104.044	245.758	172.174	-3.52689
104.044	245.758	174.367	-3.64379
104.044	245.758	176.559	-3.74518
104.044	245.758	178.752	-3.83096
104.044	245.758	180.944	-3.90122
104.044	245.758	183.137	-3.95599
104.044	245.758	185.329	-3.99544
104.044	245.758	187.521	-4.01969
104.044	245.758	189.714	-4.02888
104.044	245.758	191.906	-4.02302
104.044	245.758	194.099	-4.0022
104.044	245.758	196.291	-3.96631
104.044	245.758	198.483	-3.9153
104.044	245.758	200.676	-3.84908
104.044	245.758	202.868	-3.7675
104.044	245.758	205.061	-3.67054
104.044	245.758	207.253	-3.55823
104.044	245.758	209.446	-3.43073
104.044	245.758	211.638	-3.28826
104.044	245.758	213.83	-3.13132
104.044	245.758	216.023	-2.96042
104.044	245.758	218.215	-2.77631
104.044	245.758	220.408	-2.5798
104.044	245.758	222.6	-2.3718
104.044	245.758	224.793	-2.15327
104.044	245.758	226.985	-1.92517
104.044	245.758	229.177	-1.68846
104.044	245.758	231.37	-1.44405
104.044	245.758	233.562	-1.19283
104.044	245.758	235.755	-0.935665
104.044	245.758	237.947	-0.673385
104.044	245.758	240.139	-0.406827
104.044	245.758	242.332	-0.136842
104.044	245.758	244.524	0.135703
104.044	245.758	246.717	0.409908
104.044	245.758	248.909	0.684846
104.044	245.758	251.102	0.959582
104.044	245.758	253.294	1.23317
104.044	245.758	255.486	1.50469
104.044	245.758	257.679	1.77323
104.044	245.758	259.871	2.03795
104.044	245.758	262.064	2.29807
104.044	245.758	264.256	2.55285
104.044	245.758	266.449	2.80165
104.044	245.758	268.641	3.04388
104.044	245.758	270.833	3.27905
104.044	245.758	273.026	3.50674
104.044	245.758	275.218	3.72653
104.044	245.758	277.411	3.93811
104.044	245.758	279.603	4.14116
104.044	245.758	281.795	4.33543
104.044	245.758	283.988	4.5207
104.044	245.758	286.18	4.69671
104.044	245.758	288.373	4.86325
104.044	245.758	290.565	5.02014
104.044	245.758	292.758	5.16715
104.044	245.758	294.95	5.30409
104.044	245.758	297.142	5.4308
104.044	245.758	299.335	5.54708
104.044	245.758	301.527	5.65278
104.044	245.758	303.72	5.7477
104.044	245.758	305.912	5.83173
104.044	245.758	308.105	5.90472
104.044	245.758	310.297	5.96653
104.044	245.758	312.489	6.0171
104.044	245.758	314.682	6.05632
104.044	245.758	316.874	6.08413
104.044	247.185	55.9762	6.09873
104.044	247.185	58.1686	6.10351
104.044	247.185	60.361	6.09688
104.044	247.185	62.5535	6.07884
104.044	247.185	64.7459	6.04943
104.044	247.185	66.9383	6.00869
104.044	247.185	69.1307	5.95673
104.044	247.185	71.3231	5.89367
104.044	247.185	73.5156	5.81963
104.044	247.185	75.708	5.73472
104.044	247.185	77.9004	5.63916
104.044	247.185	80.0928	5.53309
104.044	247.185	82.2852	5.41676
104.044	247.185	84.4777	5.29034
104.044	247.185	86.6701	5.15407
104.044	247.185	88.8625	5.00817
104.044	247.185	91.0549	4.85288
104.044	247.185	93.2473	4.68843
104.044	247.185	95.4398	4.51508
104.044	247.185	97.6322	4.33306
104.044	247.185	99.8246	4.14263
104.044	247.185	102.017	3.94405
104.044	247.185	104.209	3.73754
104.044	247.185	106.402	3.52345
104.044	247.185	108.594	3.30201
104.044	247.185	110.787	3.07363
104.044	247.185	112.979	2.83862
104.044	247.185	115.172	2.59744
104.044	247.185	117.364	2.35056
104.044	247.185	119.556	2.09852
104.044	247.185	121.749	1.84191
104.044	247.185	123.941	1.5814
104.044	247.185	126.134	1.3177
104.044	247.185	128.326	1.05157
104.044	247.185	130.518	0.783814
104.044	247.185	132.711	0.515262
104.044	247.185	134.903	0.246766
104.044	247.185	137.096	-0.0208103
104.044	247.185	139.288	-0.286599
104.044	247.185	141.481	-0.549728
104.044	247.185	143.673	-0.809323
104.044	247.185	145.865	-1.0645
104.044	247.185	148.058	-1.31435
104.044	247.185	150.25	-1.55796
104.044	247.185	152.443	-1.79439
104.044	247.185	154.635	-2.02269
104.044	247.185	156.828	-2.24187
104.044	247.185	159.02	-2.45097
104.044	247.185	161.212	-2.64904
104.044	247.185	163.405	-2.83519
104.044	247.185	165.597	-3.00854
104.044	247.185	167.79	-3.16839
104.044	247.185	169.982	-3.31411
104.044	247.185	172.174	-3.44515
104.044	247.185	174.367	-3.56117
104.044	247.185	176.559	-3.66192
104.044	247.185	178.752	-3.7473
104.044	247.185	180.944	-3.81726
104.044	247.185	183.137	-3.87186
104.044	247.185	185.329	-3.9112
104.044	247.185	187.521	-3.93538
104.044	247.185	189.714	-3.94446
104.044	247.185	191.906	-3.93852
104.044	247.185	194.099	-3.91758
104.044	247.185	196.291	-3.88161
104.044	247.185	198.483	-3.83058
104.044	247.185	200.676	-3.76443
104.044	247.185	202.868	-3.6831
104.044	247.185	205.061	-3.58661
104.044	247.185	207.253	-3.47503
104.044	247.185	209.446	-3.34856
104.044	247.185	211.638	-3.20746
104.044	247.185	213.83	-3.05222
104.044	247.185	216.023	-2.88336
104.044	247.185	218.215	-2.70154
104.044	247.185	220.408	-2.50762
104.044	247.185	222.6	-2.30239
104.044	247.185	224.793	-2.08678
104.044	247.185	226.985	-1.86168
104.044	247.185	229.177	-1.628
104.044	247.185	231.37	-1.38664
104.044	247.185	233.562	-1.13845
104.044	247.185	235.755	-0.884272
104.044	247.185	237.947	-0.624943
104.044	247.185	240.139	-0.361298
104.044	247.185	242.332	-0.0941752
104.044	247.185	244.524	0.175553
104.044	247.185	246.717	0.446995
104.044	247.185	248.909	0.719234
104.044	247.185	251.102	0.991347
104.044	247.185	253.294	1.2624
104.044	247.185	255.486	1.53149
104.044	247.185	257.679	1.79772
104.044	247.185	259.871	2.06026
104.044	247.185	262.064	2.31832
104.044	247.185	264.256	2.5712
104.044	247.185	266.449	2.81824
104.044	247.185	268.641	3.05885
104.044	247.185	270.833	3.29252
104.044	247.185	273.026	3.51881
104.044	247.185	275.218	3.73734
104.044	247.185	277.411	3.94774
104.044	247.185	279.603	4.1497
104.044	247.185	281.795	4.34297
104.044	247.185	283.988	4.52728
104.044	247.185	286.18	4.70241
104.044	247.185	288.373	4.86812
104.044	247.185	290.565	5.02421
104.044	247.185	292.758	5.1705
104.044	247.185	294.95	5.30675
104.044	247.185	297.142	5.43281
104.044	247.185	299.335	5.54847
104.044	247.185	301.527	5.65361
104.044	247.185	303.72	5.74803
104.044	247.185	305.912	5.8316
104.044	247.185	308.105	5.90418
104.044	247.185	310.297	5.96563
104.044	247.185	312.489	6.01592
104.044	247.185	314.682	6.05487
104.044	247.185	316.874	6.0825
104.044	248.613	55.9762	6.097
104.044	248.613	58.1686	6.10175
104.044	248.613	60.361	6.09512
104.044	248.613	62.5535	6.07716
104.044	248.613	64.7459	6.04788
104.044	248.613	66.9383	6.00738
104.044	248.613	69.1307	5.9557
104.044	248.613	71.3231	5.89295
104.044	248.613	73.5156	5.81927
104.044	248.613	75.708	5.73482
104.044	248.613	77.9004	5.63975
104.044	248.613	80.0928	5.53423
104.044	248.613	82.2852	5.41849
104.044	248.613	84.4777	5.29269
104.044	248.613	86.6701	5.15711
104.044	248.613	88.8625	5.01193
104.044	248.613	91.0549	4.85739
104.044	248.613	93.2473	4.69377
104.044	248.613	95.4398	4.52127
104.044	248.613	97.6322	4.34015
104.044	248.613	99.8246	4.15068
104.044	248.613	102.017	3.95313
104.044	248.613	104.209	3.74773
104.044	248.613	106.402	3.53478
104.044	248.613	108.594	3.31465
104.044	248.613	110.787	3.08761
104.044	248.613	112.979	2.85412
104.044	248.613	115.172	2.61455
104.044	248.613	117.364	2.36942
104.044	248.613	119.556	2.11925
104.044	248.613	121.749	1.86466
104.044	248.613	123.941	1.60627
104.044	248.613	126.134	1.34482
104.044	248.613	128.326	1.08105
[truncated: 54,920,569 more chars]
