# Supplementary material for: Proteins Inside the HSP60/HSP10 Fold Under a Constant Electric Field: Potential Implications for the Protein Folding Problem
Source: Int J Mol Sci. 2026 Apr 5;27(7):3297. doi: 10.3390/ijms27073297 (PMC13073805; doi:10.3390/ijms27073297)
Supplement: Supplementary file 1 [file ijms-27-03297-s001.zip › ijms-4185805-supplementary/suppmat/stddevVrecV.dat]

# Data generated by OpenDxVolumetricMap, from a dx file.
# Grid size: 120 120 120
# Origin: 104.044 101.614 55.9762
# EndPoint: 273.976 271.447 316.874
# Deltas (dx dy dz): 1.428 1.42717 2.19242
# Standard deviation (Volt)
104.044	101.614	55.9762	0.0446869
104.044	101.614	58.1686	0.0423938
104.044	101.614	60.361	0.0439359
104.044	101.614	62.5535	0.0423938
104.044	101.614	64.7459	0.0423938
104.044	101.614	66.9383	0.0423938
104.044	101.614	69.1307	0.0431717
104.044	101.614	71.3231	0.0439359
104.044	101.614	73.5156	0.0423938
104.044	101.614	75.708	0.0431717
104.044	101.614	77.9004	0.0423938
104.044	101.614	80.0928	0.0416012
104.044	101.614	82.2852	0.0423938
104.044	101.614	84.4777	0.0407934
104.044	101.614	86.6701	0.0416012
104.044	101.614	88.8625	0.0423938
104.044	101.614	91.0549	0.0391278
104.044	101.614	93.2473	0.0423938
104.044	101.614	95.4398	0.0416012
104.044	101.614	97.6322	0.0407934
104.044	101.614	99.8246	0.0423938
104.044	101.614	102.017	0.0416012
104.044	101.614	104.209	0.0423938
104.044	101.614	106.402	0.0431717
104.044	101.614	108.594	0.0423938
104.044	101.614	110.787	0.0431717
104.044	101.614	112.979	0.0446869
104.044	101.614	115.172	0.0454255
104.044	101.614	117.364	0.0463683
104.044	101.614	119.556	0.0473626
104.044	101.614	121.749	0.0485424
104.044	101.614	123.941	0.0498281
104.044	101.614	126.134	0.0511464
104.044	101.614	128.326	0.0525585
104.044	101.614	130.518	0.0539336
104.044	101.614	132.711	0.0553949
104.044	101.614	134.903	0.0568186
104.044	101.614	137.096	0.0582417
104.044	101.614	139.288	0.0596677
104.044	101.614	141.481	0.0610495
104.044	101.614	143.673	0.0623805
104.044	101.614	145.865	0.0636532
104.044	101.614	148.058	0.0648398
104.044	101.614	150.25	0.0659794
104.044	101.614	152.443	0.0669807
104.044	101.614	154.635	0.0679673
104.044	101.614	156.828	0.0687462
104.044	101.614	159.02	0.0695643
104.044	101.614	161.212	0.070231
104.044	101.614	163.405	0.0708445
104.044	101.614	165.597	0.0714059
104.044	101.614	167.79	0.0718705
104.044	101.614	169.982	0.0723321
104.044	101.614	172.174	0.0725158
104.044	101.614	174.367	0.0734281
104.044	101.614	176.559	0.0729735
104.044	101.614	178.752	0.0738798
104.044	101.614	180.944	0.0738798
104.044	101.614	183.137	0.0738798
104.044	101.614	185.329	0.0747756
104.044	101.614	187.521	0.074329
104.044	101.614	189.714	0.0738798
104.044	101.614	191.906	0.074329
104.044	101.614	194.099	0.074329
104.044	101.614	196.291	0.0738798
104.044	101.614	198.483	0.0738798
104.044	101.614	200.676	0.074329
104.044	101.614	202.868	0.0734281
104.044	101.614	205.061	0.0729735
104.044	101.614	207.253	0.0734281
104.044	101.614	209.446	0.0720555
104.044	101.614	211.638	0.0727449
104.044	101.614	213.83	0.0725617
104.044	101.614	216.023	0.072424
104.044	101.614	218.215	0.0722862
104.044	101.614	220.408	0.07224
104.044	101.614	222.6	0.07224
104.044	101.614	224.793	0.0721938
104.044	101.614	226.985	0.07224
104.044	101.614	229.177	0.0721479
104.044	101.614	231.37	0.0721017
104.044	101.614	233.562	0.0720416
104.044	101.614	235.755	0.0719307
104.044	101.614	237.947	0.0717565
104.044	101.614	240.139	0.0715279
104.044	101.614	242.332	0.0712333
104.044	101.614	244.524	0.0708538
104.044	101.614	246.717	0.0704203
104.044	101.614	248.909	0.0698984
104.044	101.614	251.102	0.0693249
104.044	101.614	253.294	0.0686494
104.044	101.614	255.486	0.0678692
104.044	101.614	257.679	0.06708
104.044	101.614	259.871	0.0662312
104.044	101.614	262.064	0.0652694
104.044	101.614	264.256	0.0642415
104.044	101.614	266.449	0.0631968
104.044	101.614	268.641	0.0621347
104.044	101.614	270.833	0.0615967
104.044	101.614	273.026	0.0610539
104.044	101.614	275.218	0.058833
104.044	101.614	277.411	0.0571106
104.044	101.614	279.603	0.0571106
104.044	101.614	281.795	0.0553348
104.044	101.614	283.988	0.0547301
104.044	101.614	286.18	0.0541186
104.044	101.614	288.373	0.0534999
104.044	101.614	290.565	0.0522411
104.044	101.614	292.758	0.0509509
104.044	101.614	294.95	0.0496273
104.044	101.614	297.142	0.0502935
104.044	101.614	299.335	0.0475729
104.044	101.614	301.527	0.0489521
104.044	101.614	303.72	0.0475729
104.044	101.614	305.912	0.0482674
104.044	101.614	308.105	0.0475729
104.044	101.614	310.297	0.0446869
104.044	101.614	312.489	0.0475729
104.044	101.614	314.682	0.0461523
104.044	101.614	316.874	0.0454255
104.044	103.041	55.9762	0.0446869
104.044	103.041	58.1686	0.0446869
104.044	103.041	60.361	0.0423938
104.044	103.041	62.5535	0.0439359
104.044	103.041	64.7459	0.0431717
104.044	103.041	66.9383	0.0416012
104.044	103.041	69.1307	0.0431717
104.044	103.041	71.3231	0.0446869
104.044	103.041	73.5156	0.0416012
104.044	103.041	75.708	0.0407934
104.044	103.041	77.9004	0.0431717
104.044	103.041	80.0928	0.0416012
104.044	103.041	82.2852	0.0423938
104.044	103.041	84.4777	0.0399691
104.044	103.041	86.6701	0.0407934
104.044	103.041	88.8625	0.0416012
104.044	103.041	91.0549	0.0399691
104.044	103.041	93.2473	0.0416012
104.044	103.041	95.4398	0.0423938
104.044	103.041	97.6322	0.0423938
104.044	103.041	99.8246	0.0416012
104.044	103.041	102.017	0.0416012
104.044	103.041	104.209	0.0407934
104.044	103.041	106.402	0.0431717
104.044	103.041	108.594	0.0431717
104.044	103.041	110.787	0.0423938
104.044	103.041	112.979	0.0446869
104.044	103.041	115.172	0.0446869
104.044	103.041	117.364	0.0460081
104.044	103.041	119.556	0.0470099
104.044	103.041	121.749	0.0481294
104.044	103.041	123.941	0.0494256
104.044	103.041	126.134	0.050689
104.044	103.041	128.326	0.0519855
104.044	103.041	130.518	0.0534377
104.044	103.041	132.711	0.0548516
104.044	103.041	134.903	0.0562711
104.044	103.041	137.096	0.057679
104.044	103.041	139.288	0.0590887
104.044	103.041	141.481	0.0604646
104.044	103.041	143.673	0.0617907
104.044	103.041	145.865	0.0630756
104.044	103.041	148.058	0.0642985
104.044	103.041	150.25	0.0654221
104.044	103.041	152.443	0.066482
104.044	103.041	154.635	0.0674758
104.044	103.041	156.828	0.0684064
104.044	103.041	159.02	0.0691806
104.044	103.041	161.212	0.0698984
104.044	103.041	163.405	0.070562
104.044	103.041	165.597	0.0711257
104.044	103.041	167.79	0.0717315
104.044	103.041	169.982	0.0721938
104.044	103.041	172.174	0.0729735
104.044	103.041	174.367	0.0729735
104.044	103.041	176.559	0.0734281
104.044	103.041	178.752	0.0738798
104.044	103.041	180.944	0.0734281
104.044	103.041	183.137	0.074329
104.044	103.041	185.329	0.074329
104.044	103.041	187.521	0.074329
104.044	103.041	189.714	0.074329
104.044	103.041	191.906	0.074329
104.044	103.041	194.099	0.074329
104.044	103.041	196.291	0.0738798
104.044	103.041	198.483	0.074329
104.044	103.041	200.676	0.074329
104.044	103.041	202.868	0.0738798
104.044	103.041	205.061	0.0734281
104.044	103.041	207.253	0.0738798
104.044	103.041	209.446	0.0734281
104.044	103.041	211.638	0.0729278
104.044	103.041	213.83	0.0728365
104.044	103.041	216.023	0.0726992
104.044	103.041	218.215	0.0726076
104.044	103.041	220.408	0.0725617
104.044	103.041	222.6	0.0726076
104.044	103.041	224.793	0.0726076
104.044	103.041	226.985	0.0726536
104.044	103.041	229.177	0.0726536
104.044	103.041	231.37	0.0726536
104.044	103.041	233.562	0.0726306
104.044	103.041	235.755	0.0725664
104.044	103.041	237.947	0.0724273
104.044	103.041	240.139	0.0722302
104.044	103.041	242.332	0.0719632
104.044	103.041	244.524	0.0716293
104.044	103.041	246.717	0.0711724
104.044	103.041	248.909	0.0707034
104.044	103.041	251.102	0.0700888
104.044	103.041	253.294	0.0694206
104.044	103.041	255.486	0.0686494
104.044	103.041	257.679	0.0678692
104.044	103.041	259.871	0.0669807
104.044	103.041	262.064	0.0660802
104.044	103.041	264.256	0.0647575
104.044	103.041	266.449	0.0637214
104.044	103.041	268.641	0.0631968
104.044	103.041	270.833	0.0615967
104.044	103.041	273.026	0.0615967
104.044	103.041	275.218	0.059396
104.044	103.041	277.411	0.059396
104.044	103.041	279.603	0.0582647
104.044	103.041	281.795	0.0553348
104.044	103.041	283.988	0.0553348
104.044	103.041	286.18	0.0547301
104.044	103.041	288.373	0.0534999
104.044	103.041	290.565	0.0522411
104.044	103.041	292.758	0.0516
104.044	103.041	294.95	0.0509509
104.044	103.041	297.142	0.0509509
104.044	103.041	299.335	0.0482674
104.044	103.041	301.527	0.046868
104.044	103.041	303.72	0.0461523
104.044	103.041	305.912	0.0475729
104.044	103.041	308.105	0.0475729
104.044	103.041	310.297	0.0461523
104.044	103.041	312.489	0.0475729
104.044	103.041	314.682	0.046868
104.044	103.041	316.874	0.0439359
104.044	104.468	55.9762	0.0446869
104.044	104.468	58.1686	0.0454255
104.044	104.468	60.361	0.0439359
104.044	104.468	62.5535	0.0454255
104.044	104.468	64.7459	0.0423938
104.044	104.468	66.9383	0.0416012
104.044	104.468	69.1307	0.0423938
104.044	104.468	71.3231	0.0407934
104.044	104.468	73.5156	0.0416012
104.044	104.468	75.708	0.0416012
104.044	104.468	77.9004	0.0431717
104.044	104.468	80.0928	0.0431717
104.044	104.468	82.2852	0.0423938
104.044	104.468	84.4777	0.0399691
104.044	104.468	86.6701	0.0399691
104.044	104.468	88.8625	0.0399691
104.044	104.468	91.0549	0.0423938
104.044	104.468	93.2473	0.0399691
104.044	104.468	95.4398	0.0407934
104.044	104.468	97.6322	0.0399691
104.044	104.468	99.8246	0.0423938
104.044	104.468	102.017	0.0423938
104.044	104.468	104.209	0.0416012
104.044	104.468	106.402	0.0416012
104.044	104.468	108.594	0.0431717
104.044	104.468	110.787	0.0423938
104.044	104.468	112.979	0.0439359
104.044	104.468	115.172	0.0454255
104.044	104.468	117.364	0.0458631
104.044	104.468	119.556	0.0467971
104.044	104.468	121.749	0.0479908
104.044	104.468	123.941	0.0490879
104.044	104.468	126.134	0.0504256
104.044	104.468	128.326	0.0517287
104.044	104.468	130.518	0.0531256
104.044	104.468	132.711	0.0544862
104.044	104.468	134.903	0.0558854
104.044	104.468	137.096	0.0572912
104.044	104.468	139.288	0.0586829
104.044	104.468	141.481	0.0600541
104.044	104.468	143.673	0.0613857
104.044	104.468	145.865	0.0626734
104.044	104.468	148.058	0.0638777
104.044	104.468	150.25	0.065065
104.044	104.468	152.443	0.0661306
104.044	104.468	154.635	0.0671295
104.044	104.468	156.828	0.0681141
104.044	104.468	159.02	0.0689879
104.044	104.468	161.212	0.0697077
104.044	104.468	163.405	0.0704203
104.044	104.468	165.597	0.071079
104.044	104.468	167.79	0.071685
104.044	104.468	169.982	0.0725158
104.044	104.468	172.174	0.0729735
104.044	104.468	174.367	0.0734281
104.044	104.468	176.559	0.0738798
104.044	104.468	178.752	0.0738798
104.044	104.468	180.944	0.074329
104.044	104.468	183.137	0.0747756
104.044	104.468	185.329	0.0747756
104.044	104.468	187.521	0.0747756
104.044	104.468	189.714	0.0747756
104.044	104.468	191.906	0.0747756
104.044	104.468	194.099	0.0747756
104.044	104.468	196.291	0.0752194
104.044	104.468	198.483	0.074329
104.044	104.468	200.676	0.0738798
104.044	104.468	202.868	0.074329
104.044	104.468	205.061	0.0738798
104.044	104.468	207.253	0.0734281
104.044	104.468	209.446	0.0738798
104.044	104.468	211.638	0.0732465
104.044	104.468	213.83	0.0732011
104.044	104.468	216.023	0.0730646
104.044	104.468	218.215	0.0731102
104.044	104.468	220.408	0.0731102
104.044	104.468	222.6	0.0730646
104.044	104.468	224.793	0.0731556
104.044	104.468	226.985	0.0732011
104.044	104.468	229.177	0.0732465
104.044	104.468	231.37	0.0733373
104.044	104.468	233.562	0.0733373
104.044	104.468	235.755	0.0733012
104.044	104.468	237.947	0.0732026
104.044	104.468	240.139	0.0730349
104.044	104.468	242.332	0.0727908
104.044	104.468	244.524	0.0724655
104.044	104.468	246.717	0.0720695
104.044	104.468	248.909	0.0715455
104.044	104.468	251.102	0.0709384
104.044	104.468	253.294	0.070231
104.044	104.468	255.486	0.0696123
104.044	104.468	257.679	0.0686979
104.044	104.468	259.871	0.0678202
104.044	104.468	262.064	0.0669309
104.044	104.468	264.256	0.0652694
104.044	104.468	266.449	0.0652694
104.044	104.468	268.641	0.0642415
104.044	104.468	270.833	0.0631968
104.044	104.468	273.026	0.0621347
104.044	104.468	275.218	0.0599538
104.044	104.468	277.411	0.058833
104.044	104.468	279.603	0.0582647
104.044	104.468	281.795	0.056525
104.044	104.468	283.988	0.0559331
104.044	104.468	286.18	0.0559331
104.044	104.468	288.373	0.0534999
104.044	104.468	290.565	0.0534999
104.044	104.468	292.758	0.0509509
104.044	104.468	294.95	0.0516
104.044	104.468	297.142	0.0489521
104.044	104.468	299.335	0.0502935
104.044	104.468	301.527	0.0482674
104.044	104.468	303.72	0.0496273
104.044	104.468	305.912	0.0461523
104.044	104.468	308.105	0.0475729
104.044	104.468	310.297	0.0475729
104.044	104.468	312.489	0.0454255
104.044	104.468	314.682	0.0454255
104.044	104.468	316.874	0.0454255
104.044	105.896	55.9762	0.0446869
104.044	105.896	58.1686	0.0446869
104.044	105.896	60.361	0.0431717
104.044	105.896	62.5535	0.0431717
104.044	105.896	64.7459	0.0446869
104.044	105.896	66.9383	0.0439359
104.044	105.896	69.1307	0.0446869
104.044	105.896	71.3231	0.0423938
104.044	105.896	73.5156	0.0423938
104.044	105.896	75.708	0.0431717
104.044	105.896	77.9004	0.0439359
104.044	105.896	80.0928	0.0431717
104.044	105.896	82.2852	0.0431717
104.044	105.896	84.4777	0.0431717
104.044	105.896	86.6701	0.0416012
104.044	105.896	88.8625	0.0416012
104.044	105.896	91.0549	0.0407934
104.044	105.896	93.2473	0.0407934
104.044	105.896	95.4398	0.0407934
104.044	105.896	97.6322	0.0423938
104.044	105.896	99.8246	0.0423938
104.044	105.896	102.017	0.0423938
104.044	105.896	104.209	0.0416012
104.044	105.896	106.402	0.0416012
104.044	105.896	108.594	0.0431717
104.044	105.896	110.787	0.0423938
104.044	105.896	112.979	0.0446869
104.044	105.896	115.172	0.0454255
104.044	105.896	117.364	0.0458631
104.044	105.896	119.556	0.0467971
104.044	105.896	121.749	0.0478518
104.044	105.896	123.941	0.0490879
104.044	105.896	126.134	0.0502935
104.044	105.896	128.326	0.0516
104.044	105.896	130.518	0.0528743
104.044	105.896	132.711	0.0542659
104.044	105.896	134.903	0.0556527
104.044	105.896	137.096	0.0570582
104.044	105.896	139.288	0.0584533
104.044	105.896	141.481	0.0598227
104.044	105.896	143.673	0.0611519
104.044	105.896	145.865	0.0624499
104.044	105.896	148.058	0.063669
104.044	105.896	150.25	0.0648602
104.044	105.896	152.443	0.0659291
104.044	105.896	154.635	0.0669807
104.044	105.896	156.828	0.0679673
104.044	105.896	159.02	0.0688429
104.044	105.896	161.212	0.0697077
104.044	105.896	163.405	0.0704203
104.044	105.896	165.597	0.0711724
104.044	105.896	167.79	0.0718241
104.044	105.896	169.982	0.0720555
104.044	105.896	172.174	0.0734281
104.044	105.896	174.367	0.0738798
104.044	105.896	176.559	0.0734281
104.044	105.896	178.752	0.0738798
104.044	105.896	180.944	0.0747756
104.044	105.896	183.137	0.0747756
104.044	105.896	185.329	0.0752194
104.044	105.896	187.521	0.0752194
104.044	105.896	189.714	0.0747756
104.044	105.896	191.906	0.0752194
104.044	105.896	194.099	0.0752194
104.044	105.896	196.291	0.0752194
104.044	105.896	198.483	0.074329
104.044	105.896	200.676	0.074329
104.044	105.896	202.868	0.074329
104.044	105.896	205.061	0.074329
104.044	105.896	207.253	0.0738798
104.044	105.896	209.446	0.074329
104.044	105.896	211.638	0.0737898
104.044	105.896	213.83	0.0736995
104.044	105.896	216.023	0.0735641
104.044	105.896	218.215	0.0736092
104.044	105.896	220.408	0.0736544
104.044	105.896	222.6	0.0736995
104.044	105.896	224.793	0.0737898
104.044	105.896	226.985	0.0738798
104.044	105.896	229.177	0.074015
104.044	105.896	231.37	0.0740599
104.044	105.896	233.562	0.0741407
104.044	105.896	235.755	0.0741497
104.044	105.896	237.947	0.0740806
104.044	105.896	240.139	0.0739405
104.044	105.896	242.332	0.0737222
104.044	105.896	244.524	0.073401
104.044	105.896	246.717	0.0730052
104.044	105.896	248.909	0.0725158
104.044	105.896	251.102	0.0719632
104.044	105.896	253.294	0.071266
104.044	105.896	255.486	0.0704675
104.044	105.896	257.679	0.0695643
104.044	105.896	259.871	0.0687462
104.044	105.896	262.064	0.0677712
104.044	105.896	264.256	0.0667818
104.044	105.896	266.449	0.0657774
104.044	105.896	268.641	0.0647575
104.044	105.896	270.833	0.0626679
104.044	105.896	273.026	0.0615967
104.044	105.896	275.218	0.0610539
104.044	105.896	277.411	0.059396
104.044	105.896	279.603	0.0576906
104.044	105.896	281.795	0.0571106
104.044	105.896	283.988	0.0571106
104.044	105.896	286.18	0.0553348
104.044	105.896	288.373	0.0541186
104.044	105.896	290.565	0.0516
104.044	105.896	292.758	0.0528743
104.044	105.896	294.95	0.0516
104.044	105.896	297.142	0.0496273
104.044	105.896	299.335	0.0496273
104.044	105.896	301.527	0.0496273
104.044	105.896	303.72	0.0475729
104.044	105.896	305.912	0.0461523
104.044	105.896	308.105	0.0461523
104.044	105.896	310.297	0.046868
104.044	105.896	312.489	0.0454255
104.044	105.896	314.682	0.046868
104.044	105.896	316.874	0.0454255
104.044	107.323	55.9762	0.0446869
104.044	107.323	58.1686	0.0439359
104.044	107.323	60.361	0.0439359
104.044	107.323	62.5535	0.0431717
104.044	107.323	64.7459	0.0439359
104.044	107.323	66.9383	0.0439359
104.044	107.323	69.1307	0.0431717
104.044	107.323	71.3231	0.0431717
104.044	107.323	73.5156	0.0439359
104.044	107.323	75.708	0.0431717
104.044	107.323	77.9004	0.0416012
104.044	107.323	80.0928	0.0431717
104.044	107.323	82.2852	0.0423938
104.044	107.323	84.4777	0.0423938
104.044	107.323	86.6701	0.0407934
104.044	107.323	88.8625	0.0407934
104.044	107.323	91.0549	0.0407934
104.044	107.323	93.2473	0.0416012
104.044	107.323	95.4398	0.0423938
104.044	107.323	97.6322	0.0431717
104.044	107.323	99.8246	0.0416012
104.044	107.323	102.017	0.0407934
104.044	107.323	104.209	0.0431717
104.044	107.323	106.402	0.0431717
104.044	107.323	108.594	0.0416012
104.044	107.323	110.787	0.0431717
104.044	107.323	112.979	0.0446869
104.044	107.323	115.172	0.0454255
104.044	107.323	117.364	0.0458631
104.044	107.323	119.556	0.046868
104.044	107.323	121.749	0.0478518
104.044	107.323	123.941	0.04902
104.044	107.323	126.134	0.0502935
104.044	107.323	128.326	0.0515355
104.044	107.323	130.518	0.0528743
104.044	107.323	132.711	0.0542597
104.044	107.323	134.903	0.0556227
104.044	107.323	137.096	0.0570175
104.044	107.323	139.288	0.0584032
104.044	107.323	141.481	0.0597724
104.044	107.323	143.673	0.0611083
104.044	107.323	145.865	0.0624125
104.044	107.323	148.058	0.063669
104.044	107.323	150.25	0.0648602
104.044	107.323	152.443	0.0660299
104.044	107.323	154.635	0.0670305
104.044	107.323	156.828	0.068065
104.044	107.323	159.02	0.0689879
104.044	107.323	161.212	0.0698509
104.044	107.323	163.405	0.0706092
104.044	107.323	165.597	0.0713592
104.044	107.323	167.79	0.0720555
104.044	107.323	169.982	0.0725158
104.044	107.323	172.174	0.0729735
104.044	107.323	174.367	0.0734281
104.044	107.323	176.559	0.0738798
104.044	107.323	178.752	0.074329
104.044	107.323	180.944	0.0747756
104.044	107.323	183.137	0.0756606
104.044	107.323	185.329	0.0756606
104.044	107.323	187.521	0.0752194
104.044	107.323	189.714	0.0756606
104.044	107.323	191.906	0.0756606
104.044	107.323	194.099	0.0756606
104.044	107.323	196.291	0.0752194
104.044	107.323	198.483	0.0752194
104.044	107.323	200.676	0.0752194
104.044	107.323	202.868	0.0752194
104.044	107.323	205.061	0.0752194
104.044	107.323	207.253	0.0752194
104.044	107.323	209.446	0.0747756
104.044	107.323	211.638	0.0743739
104.044	107.323	213.83	0.0742844
104.044	107.323	216.023	0.0741946
104.044	107.323	218.215	0.0741946
104.044	107.323	220.408	0.074329
104.044	107.323	222.6	0.0743739
104.044	107.323	224.793	0.0745527
104.044	107.323	226.985	0.074731
104.044	107.323	229.177	0.07482
104.044	107.323	231.37	0.0749978
104.044	107.323	233.562	0.0750599
104.044	107.323	235.755	0.0750997
104.044	107.323	237.947	0.0750607
104.044	107.323	240.139	0.0749444
104.044	107.323	242.332	0.0747398
104.044	107.323	244.524	0.074441
104.044	107.323	246.717	0.0740555
104.044	107.323	248.909	0.0735641
104.044	107.323	251.102	0.0729735
104.044	107.323	253.294	0.0721938
104.044	107.323	255.486	0.071499
104.044	107.323	257.679	0.0706092
104.044	107.323	259.871	0.06966
104.044	107.323	262.064	0.0686009
104.044	107.323	264.256	0.0672781
104.044	107.323	266.449	0.0657774
104.044	107.323	268.641	0.0652694
104.044	107.323	270.833	0.0631968
104.044	107.323	273.026	0.0631968
104.044	107.323	275.218	0.0621347
104.044	107.323	277.411	0.0599538
104.044	107.323	279.603	0.0599538
104.044	107.323	281.795	0.0576906
104.044	107.323	283.988	0.056525
104.044	107.323	286.18	0.0559331
104.044	107.323	288.373	0.0541186
104.044	107.323	290.565	0.0541186
104.044	107.323	292.758	0.0534999
104.044	107.323	294.95	0.0522411
104.044	107.323	297.142	0.0516
104.044	107.323	299.335	0.0496273
104.044	107.323	301.527	0.0489521
104.044	107.323	303.72	0.046868
104.044	107.323	305.912	0.0489521
104.044	107.323	308.105	0.0482674
104.044	107.323	310.297	0.0461523
104.044	107.323	312.489	0.0461523
104.044	107.323	314.682	0.046868
104.044	107.323	316.874	0.0446869
104.044	108.75	55.9762	0.0454255
104.044	108.75	58.1686	0.0454255
104.044	108.75	60.361	0.0431717
104.044	108.75	62.5535	0.0431717
104.044	108.75	64.7459	0.0439359
104.044	108.75	66.9383	0.0431717
104.044	108.75	69.1307	0.0431717
104.044	108.75	71.3231	0.0439359
104.044	108.75	73.5156	0.0416012
104.044	108.75	75.708	0.0416012
104.044	108.75	77.9004	0.0416012
104.044	108.75	80.0928	0.0439359
104.044	108.75	82.2852	0.0416012
104.044	108.75	84.4777	0.0416012
104.044	108.75	86.6701	0.0407934
104.044	108.75	88.8625	0.0416012
104.044	108.75	91.0549	0.0423938
104.044	108.75	93.2473	0.0423938
104.044	108.75	95.4398	0.0407934
104.044	108.75	97.6322	0.0407934
104.044	108.75	99.8246	0.0431717
104.044	108.75	102.017	0.0416012
104.044	108.75	104.209	0.0439359
104.044	108.75	106.402	0.0431717
104.044	108.75	108.594	0.0439359
104.044	108.75	110.787	0.0439359
104.044	108.75	112.979	0.0454255
104.044	108.75	115.172	0.0446869
104.044	108.75	117.364	0.0460803
104.044	108.75	119.556	0.0470806
104.044	108.75	121.749	0.04806
104.044	108.75	123.941	0.0492233
104.044	108.75	126.134	0.0504256
104.044	108.75	128.326	0.0517287
104.044	108.75	130.518	0.0529999
104.044	108.75	132.711	0.054364
104.044	108.75	134.903	0.0557543
104.044	108.75	137.096	0.0571457
104.044	108.75	139.288	0.0585337
104.044	108.75	141.481	0.0599055
104.044	108.75	143.673	0.0612554
104.044	108.75	145.865	0.0625511
104.044	108.75	148.058	0.0638256
104.044	108.75	150.25	0.0650139
104.044	108.75	152.443	0.0661809
104.044	108.75	154.635	0.0672286
104.044	108.75	156.828	0.0682603
104.044	108.75	159.02	0.0692286
104.044	108.75	161.212	0.0701363
104.044	108.75	163.405	0.0709851
104.044	108.75	165.597	0.0717315
104.044	108.75	167.79	0.072424
104.044	108.75	169.982	0.0734281
104.044	108.75	172.174	0.0738798
104.044	108.75	174.367	0.0738798
104.044	108.75	176.559	0.074329
104.044	108.75	178.752	0.0756606
104.044	108.75	180.944	0.0760992
104.044	108.75	183.137	0.0760992
104.044	108.75	185.329	0.0760992
104.044	108.75	187.521	0.0760992
104.044	108.75	189.714	0.0760992
104.044	108.75	191.906	0.0769689
104.044	108.75	194.099	0.0765352
104.044	108.75	196.291	0.0765352
104.044	108.75	198.483	0.0760992
104.044	108.75	200.676	0.0760992
104.044	108.75	202.868	0.0752194
104.044	108.75	205.061	0.0747756
104.044	108.75	207.253	0.0756606
104.044	108.75	209.446	0.0752194
104.044	108.75	211.638	0.0749534
104.044	108.75	213.83	0.074909
104.044	108.75	216.023	0.074909
104.044	108.75	218.215	0.0749534
104.044	108.75	220.408	0.0750865
104.044	108.75	222.6	0.0752194
104.044	108.75	224.793	0.0753961
104.044	108.75	226.985	0.0755723
104.044	108.75	229.177	0.0757924
104.044	108.75	231.37	0.075924
104.044	108.75	233.562	0.0760904
104.044	108.75	235.755	0.0761472
104.044	108.75	237.947	0.0761397
104.044	108.75	240.139	0.0760447
104.044	108.75	242.332	0.0758494
104.044	108.75	244.524	0.0755679
104.044	108.75	246.717	0.0751662
104.044	108.75	248.909	0.074642
104.044	108.75	251.102	0.0740599
104.044	108.75	253.294	0.0733373
104.044	108.75	255.486	0.0725617
104.044	108.75	257.679	0.071685
104.044	108.75	259.871	0.0707034
104.044	108.75	262.064	0.0696123
104.044	108.75	264.256	0.0687462
104.044	108.75	266.449	0.0667818
104.044	108.75	268.641	0.0657774
104.044	108.75	270.833	0.0652694
104.044	108.75	273.026	0.0631968
104.044	108.75	275.218	0.0631968
104.044	108.75	277.411	0.0615967
104.044	108.75	279.603	0.059396
104.044	108.75	281.795	0.059396
104.044	108.75	283.988	0.0571106
104.044	108.75	286.18	0.056525
104.044	108.75	288.373	0.0547301
104.044	108.75	290.565	0.0541186
104.044	108.75	292.758	0.0516
104.044	108.75	294.95	0.0509509
104.044	108.75	297.142	0.0516
104.044	108.75	299.335	0.0496273
104.044	108.75	301.527	0.0482674
104.044	108.75	303.72	0.0489521
104.044	108.75	305.912	0.0482674
104.044	108.75	308.105	0.0461523
104.044	108.75	310.297	0.0475729
104.044	108.75	312.489	0.046868
104.044	108.75	314.682	0.0475729
104.044	108.75	316.874	0.046868
104.044	110.177	55.9762	0.0454255
104.044	110.177	58.1686	0.0454255
104.044	110.177	60.361	0.0446869
104.044	110.177	62.5535	0.0431717
104.044	110.177	64.7459	0.0454255
104.044	110.177	66.9383	0.0423938
104.044	110.177	69.1307	0.0446869
104.044	110.177	71.3231	0.0431717
104.044	110.177	73.5156	0.0423938
104.044	110.177	75.708	0.0439359
104.044	110.177	77.9004	0.0439359
104.044	110.177	80.0928	0.0439359
104.044	110.177	82.2852	0.0446869
104.044	110.177	84.4777	0.0431717
104.044	110.177	86.6701	0.0407934
104.044	110.177	88.8625	0.0431717
104.044	110.177	91.0549	0.0407934
104.044	110.177	93.2473	0.0407934
104.044	110.177	95.4398	0.0407934
104.044	110.177	97.6322	0.0423938
104.044	110.177	99.8246	0.0416012
104.044	110.177	102.017	0.0423938
104.044	110.177	104.209	0.0416012
104.044	110.177	106.402	0.0423938
104.044	110.177	108.594	0.0446869
104.044	110.177	110.787	0.0439359
104.044	110.177	112.979	0.0439359
104.044	110.177	115.172	0.0454255
104.044	110.177	117.364	0.0462966
104.044	110.177	119.556	0.0474328
104.044	110.177	121.749	0.0484738
104.044	110.177	123.941	0.0494929
104.044	110.177	126.134	0.050689
104.044	110.177	128.326	0.0520494
104.044	110.177	130.518	0.0533131
104.044	110.177	132.711	0.0547058
104.044	110.177	134.903	0.056058
104.044	110.177	137.096	0.0574594
104.044	110.177	139.288	0.0588457
104.044	110.177	141.481	0.0602213
104.044	110.177	143.673	0.0615805
104.044	110.177	145.865	0.06288
104.044	110.177	148.058	0.0641378
104.044	110.177	150.25	0.0653204
104.044	110.177	152.443	0.066532
104.044	110.177	154.635	0.0676729
104.044	110.177	156.828	0.0686979
104.044	110.177	159.02	0.06966
104.044	110.177	161.212	0.0706092
104.044	110.177	163.405	0.0714526
104.044	110.177	165.597	0.07224
104.044	110.177	167.79	0.0730189
104.044	110.177	169.982	0.0738798
104.044	110.177	172.174	0.0738798
104.044	110.177	174.367	0.0752194
104.044	110.177	176.559	0.0752194
104.044	110.177	178.752	0.0760992
104.044	110.177	180.944	0.0760992
104.044	110.177	183.137	0.0760992
104.044	110.177	185.329	0.0769689
104.044	110.177	187.521	0.0769689
104.044	110.177	189.714	0.0769689
104.044	110.177	191.906	0.0769689
104.044	110.177	194.099	0.0774
104.044	110.177	196.291	0.0765352
104.044	110.177	198.483	0.0765352
104.044	110.177	200.676	0.0760992
104.044	110.177	202.868	0.0760992
104.044	110.177	205.061	0.0760992
104.044	110.177	207.253	0.0756606
104.044	110.177	209.446	0.0760992
104.044	110.177	211.638	0.0757044
104.044	110.177	213.83	0.0757044
104.044	110.177	216.023	0.0756606
104.044	110.177	218.215	0.0757924
104.044	110.177	220.408	0.075924
104.044	110.177	222.6	0.0761428
104.044	110.177	224.793	0.0763174
104.044	110.177	226.985	0.0765785
104.044	110.177	229.177	0.0768389
104.044	110.177	231.37	0.077012
104.044	110.177	233.562	0.0772148
104.044	110.177	235.755	0.0772968
104.044	110.177	237.947	0.0773162
104.044	110.177	240.139	0.0772395
104.044	110.177	242.332	0.0770638
104.044	110.177	244.524	0.0767653
104.044	110.177	246.717	0.0763827
104.044	110.177	248.909	0.0758363
104.044	110.177	251.102	0.0752635
104.044	110.177	253.294	0.0745081
104.044	110.177	255.486	0.0736544
104.044	110.177	257.679	0.0727449
104.044	110.177	259.871	0.0717315
104.044	110.177	262.064	0.0706092
104.044	110.177	264.256	0.0701835
104.044	110.177	266.449	0.0687462
104.044	110.177	268.641	0.0672781
104.044	110.177	270.833	0.0657774
104.044	110.177	273.026	0.0642415
104.044	110.177	275.218	0.0626679
104.044	110.177	277.411	0.0621347
104.044	110.177	279.603	0.0610539
104.044	110.177	281.795	0.0599538
104.044	110.177	283.988	0.058833
104.044	110.177	286.18	0.0559331
104.044	110.177	288.373	0.0553348
104.044	110.177	290.565	0.0541186
104.044	110.177	292.758	0.0534999
104.044	110.177	294.95	0.0516
104.044	110.177	297.142	0.0509509
104.044	110.177	299.335	0.0509509
104.044	110.177	301.527	0.0489521
104.044	110.177	303.72	0.0496273
104.044	110.177	305.912	0.0475729
104.044	110.177	308.105	0.0475729
104.044	110.177	310.297	0.046868
104.044	110.177	312.489	0.0475729
104.044	110.177	314.682	0.046868
104.044	110.177	316.874	0.0461523
104.044	111.604	55.9762	0.046868
104.044	111.604	58.1686	0.0446869
104.044	111.604	60.361	0.0454255
104.044	111.604	62.5535	0.0454255
104.044	111.604	64.7459	0.0461523
104.044	111.604	66.9383	0.0439359
104.044	111.604	69.1307	0.0454255
104.044	111.604	71.3231	0.0431717
104.044	111.604	73.5156	0.0446869
104.044	111.604	75.708	0.0439359
104.044	111.604	77.9004	0.0439359
104.044	111.604	80.0928	0.0431717
104.044	111.604	82.2852	0.0423938
104.044	111.604	84.4777	0.0423938
104.044	111.604	86.6701	0.0431717
104.044	111.604	88.8625	0.0431717
104.044	111.604	91.0549	0.0439359
104.044	111.604	93.2473	0.0431717
104.044	111.604	95.4398	0.0439359
104.044	111.604	97.6322	0.0416012
104.044	111.604	99.8246	0.0423938
104.044	111.604	102.017	0.0431717
104.044	111.604	104.209	0.0439359
104.044	111.604	106.402	0.0431717
104.044	111.604	108.594	0.0446869
104.044	111.604	110.787	0.0454255
104.044	111.604	112.979	0.0454255
104.044	111.604	115.172	0.0461523
104.044	111.604	117.364	0.0467971
104.044	111.604	119.556	0.0477125
104.044	111.604	121.749	0.0488159
104.044	111.604	123.941	0.050028
104.044	111.604	126.134	0.0512115
104.044	111.604	128.326	0.0524953
104.044	111.604	130.518	0.0538103
104.044	111.604	132.711	0.0551601
104.044	111.604	134.903	0.0565603
104.044	111.604	137.096	0.0579496
104.044	111.604	139.288	0.0593392
104.044	111.604	141.481	0.0607188
104.044	111.604	143.673	0.062081
104.044	111.604	145.865	0.0634071
104.044	111.604	148.058	0.0646545
104.044	111.604	150.25	0.0659291
104.044	111.604	152.443	0.0670305
104.044	111.604	154.635	0.0682116
104.044	111.604	156.828	0.0692766
104.044	111.604	159.02	0.070231
104.044	111.604	161.212	0.0711724
104.044	111.604	163.405	0.0720555
104.044	111.604	165.597	0.0728822
104.044	111.604	167.79	0.0736544
104.044	111.604	169.982	0.0738798
104.044	111.604	172.174	0.0752194
104.044	111.604	174.367	0.0756606
104.044	111.604	176.559	0.0765352
104.044	111.604	178.752	0.0765352
104.044	111.604	180.944	0.0774
104.044	111.604	183.137	0.0778288
104.044	111.604	185.329	0.0778288
104.044	111.604	187.521	0.0778288
104.044	111.604	189.714	0.0782553
104.044	111.604	191.906	0.0778288
104.044	111.604	194.099	0.0774
104.044	111.604	196.291	0.0778288
104.044	111.604	198.483	0.0778288
104.044	111.604	200.676	0.0778288
104.044	111.604	202.868	0.0774
104.044	111.604	205.061	0.0774
104.044	111.604	207.253	0.0769689
104.044	111.604	209.446	0.0765352
104.044	111.604	211.638	0.0769689
104.044	111.604	213.83	0.0765352
104.044	111.604	216.023	0.0765785
104.044	111.604	218.215	0.0767088
104.044	111.604	220.408	0.0768822
104.044	111.604	222.6	0.0771415
104.044	111.604	224.793	0.0774431
104.044	111.604	226.985	0.0776575
104.044	111.604	229.177	0.077957
104.044	111.604	231.37	0.0782127
104.044	111.604	233.562	0.0784253
104.044	111.604	235.755	0.0785481
104.044	111.604	237.947	0.0785881
104.044	111.604	240.139	0.0785267
104.044	111.604	242.332	0.0783531
104.044	111.604	244.524	0.0780765
104.044	111.604	246.717	0.0776575
104.044	111.604	248.909	0.0771415
104.044	111.604	251.102	0.0764916
104.044	111.604	253.294	0.0757483
104.044	111.604	255.486	0.0748644
104.044	111.604	257.679	0.073925
104.044	111.604	259.871	0.0728365
104.044	111.604	262.064	0.071685
104.044	111.604	264.256	0.0706561
104.044	111.604	266.449	0.0697077
104.044	111.604	268.641	0.0677712
104.044	111.604	270.833	0.0662815
104.044	111.604	273.026	0.0652694
104.044	111.604	275.218	0.0631968
104.044	111.604	277.411	0.0626679
104.044	111.604	279.603	0.0605064
104.044	111.604	281.795	0.058833
104.044	111.604	283.988	0.0582647
104.044	111.604	286.18	0.0571106
104.044	111.604	288.373	0.056525
104.044	111.604	290.565	0.0534999
104.044	111.604	292.758	0.0547301
104.044	111.604	294.95	0.0522411
104.044	111.604	297.142	0.0528743
104.044	111.604	299.335	0.0496273
104.044	111.604	301.527	0.0509509
104.044	111.604	303.72	0.0502935
104.044	111.604	305.912	0.0502935
104.044	111.604	308.105	0.0475729
104.044	111.604	310.297	0.046868
104.044	111.604	312.489	0.0475729
104.044	111.604	314.682	0.0446869
104.044	111.604	316.874	0.0454255
104.044	113.031	55.9762	0.0446869
104.044	113.031	58.1686	0.0454255
104.044	113.031	60.361	0.0439359
104.044	113.031	62.5535	0.0461523
104.044	113.031	64.7459	0.0454255
104.044	113.031	66.9383	0.0431717
104.044	113.031	69.1307	0.0423938
104.044	113.031	71.3231	0.0446869
104.044	113.031	73.5156	0.0416012
104.044	113.031	75.708	0.0431717
104.044	113.031	77.9004	0.0431717
104.044	113.031	80.0928	0.0439359
104.044	113.031	82.2852	0.0439359
104.044	113.031	84.4777	0.0423938
104.044	113.031	86.6701	0.0431717
104.044	113.031	88.8625	0.0423938
104.044	113.031	91.0549	0.0439359
104.044	113.031	93.2473	0.0423938
104.044	113.031	95.4398	0.0431717
104.044	113.031	97.6322	0.0416012
104.044	113.031	99.8246	0.0416012
104.044	113.031	102.017	0.0431717
104.044	113.031	104.209	0.0431717
104.044	113.031	106.402	0.0439359
104.044	113.031	108.594	0.0439359
104.044	113.031	110.787	0.0461523
104.044	113.031	112.979	0.0446869
104.044	113.031	115.172	0.046868
104.044	113.031	117.364	0.0472922
104.044	113.031	119.556	0.0483363
104.044	113.031	121.749	0.0494256
104.044	113.031	123.941	0.0506232
104.044	113.031	126.134	0.0517932
104.044	113.031	128.326	0.0531256
104.044	113.031	130.518	0.0544251
104.044	113.031	132.711	0.0558198
104.044	113.031	134.903	0.057204
104.044	113.031	137.096	0.0586127
104.044	113.031	139.288	0.0600126
104.044	113.031	141.481	0.0613986
104.044	113.031	143.673	0.0627688
104.044	113.031	145.865	0.0641014
104.044	113.031	148.058	0.0653713
104.044	113.031	150.25	0.0666319
104.044	113.031	152.443	0.0677712
104.044	113.031	154.635	0.0689397
104.044	113.031	156.828	0.0699936
104.044	113.031	159.02	0.071032
104.044	113.031	161.212	0.0720093
104.044	113.031	163.405	0.0728822
104.044	113.031	165.597	0.0736995
104.044	113.031	167.79	0.0738798
104.044	113.031	169.982	0.0756606
104.044	113.031	172.174	0.0756606
104.044	113.031	174.367	0.0774
104.044	113.031	176.559	0.0774
104.044	113.031	178.752	0.0778288
104.044	113.031	180.944	0.0782553
104.044	113.031	183.137	0.0786794
104.044	113.031	185.329	0.0791013
104.044	113.031	187.521	0.0786794
104.044	113.031	189.714	0.0786794
104.044	113.031	191.906	0.0782553
104.044	113.031	194.099	0.0791013
104.044	113.031	196.291	0.0786794
104.044	113.031	198.483	0.0786794
104.044	113.031	200.676	0.0786794
104.044	113.031	202.868	0.0778288
104.044	113.031	205.061	0.0782553
104.044	113.031	207.253	0.0774
104.044	113.031	209.446	0.0774
104.044	113.031	211.638	0.0774
104.044	113.031	213.83	0.0774431
104.044	113.031	216.023	0.0775718
104.044	113.031	218.215	0.0777003
104.044	113.031	220.408	0.0779142
104.044	113.031	222.6	0.0782127
104.044	113.031	224.793	0.0785525
104.044	113.031	226.985	0.0788907
104.044	113.031	229.177	0.0792274
104.044	113.031	231.37	0.079479
104.044	113.031	233.562	0.0797424
104.044	113.031	235.755	0.0798884
104.044	113.031	237.947	0.0799514
104.044	113.031	240.139	0.0799034
104.044	113.031	242.332	0.0797367
104.044	113.031	244.524	0.0794539
104.044	113.031	246.717	0.0790298
104.044	113.031	248.909	0.0785099
104.044	113.031	251.102	0.0778288
104.044	113.031	253.294	0.0770553
104.044	113.031	255.486	0.0760992
104.044	113.031	257.679	0.0750865
104.044	113.031	259.871	0.074015
104.044	113.031	262.064	0.0728365
104.044	113.031	264.256	0.0715922
104.044	113.031	266.449	0.0697077
104.044	113.031	268.641	0.0687462
104.044	113.031	270.833	0.0672781
104.044	113.031	273.026	0.0657774
104.044	113.031	275.218	0.0647575
104.044	113.031	277.411	0.0642415
104.044	113.031	279.603	0.0621347
104.044	113.031	281.795	0.0605064
104.044	113.031	283.988	0.059396
104.044	113.031	286.18	0.0582647
104.044	113.031	288.373	0.0553348
104.044	113.031	290.565	0.0541186
104.044	113.031	292.758	0.0541186
104.044	113.031	294.95	0.0516
104.044	113.031	297.142	0.0534999
104.044	113.031	299.335	0.0516
104.044	113.031	301.527	0.0489521
104.044	113.031	303.72	0.0502935
104.044	113.031	305.912	0.0502935
104.044	113.031	308.105	0.0475729
104.044	113.031	310.297	0.046868
104.044	113.031	312.489	0.0461523
104.044	113.031	314.682	0.0461523
104.044	113.031	316.874	0.046868
104.044	114.459	55.9762	0.0461523
104.044	114.459	58.1686	0.046868
104.044	114.459	60.361	0.0439359
104.044	114.459	62.5535	0.046868
104.044	114.459	64.7459	0.046868
104.044	114.459	66.9383	0.0454255
104.044	114.459	69.1307	0.0454255
104.044	114.459	71.3231	0.0461523
104.044	114.459	73.5156	0.0439359
104.044	114.459	75.708	0.0454255
104.044	114.459	77.9004	0.0431717
104.044	114.459	80.0928	0.0446869
104.044	114.459	82.2852	0.0439359
104.044	114.459	84.4777	0.0431717
104.044	114.459	86.6701	0.0423938
104.044	114.459	88.8625	0.0446869
104.044	114.459	91.0549	0.0439359
104.044	114.459	93.2473	0.0431717
104.044	114.459	95.4398	0.0431717
104.044	114.459	97.6322	0.0423938
104.044	114.459	99.8246	0.0423938
104.044	114.459	102.017	0.0446869
104.044	114.459	104.209	0.0446869
104.044	114.459	106.402	0.0446869
104.044	114.459	108.594	0.0439359
104.044	114.459	110.787	0.0461523
104.044	114.459	112.979	0.046868
104.044	114.459	115.172	0.0475729
104.044	114.459	117.364	0.0479908
104.044	114.459	119.556	0.04902
104.044	114.459	121.749	0.0501609
104.044	114.459	123.941	0.0513412
104.044	114.459	126.134	0.0526219
104.044	114.459	128.326	0.0539336
104.044	114.459	130.518	0.0552747
104.044	114.459	132.711	0.0566426
104.044	114.459	134.903	0.0580528
104.044	114.459	137.096	0.0594548
104.044	114.459	139.288	0.060863
104.044	114.459	141.481	0.0622577
104.044	114.459	143.673	0.063622
104.044	114.459	145.865	0.0649525
104.044	114.459	148.058	0.0662312
104.044	114.459	150.25	0.0674758
104.044	114.459	152.443	0.0686494
104.044	114.459	154.635	0.0698509
104.044	114.459	156.828	0.0708914
104.044	114.459	159.02	0.0719167
104.044	114.459	161.212	0.0728365
104.044	114.459	163.405	0.0737898
104.044	114.459	165.597	0.074642
104.044	114.459	167.79	0.0752194
104.044	114.459	169.982	0.0765352
104.044	114.459	172.174	0.0765352
104.044	114.459	174.367	0.0769689
104.044	114.459	176.559	0.0778288
104.044	114.459	178.752	0.0782553
104.044	114.459	180.944	0.0791013
104.044	114.459	183.137	0.079521
104.044	114.459	185.329	0.0803536
104.044	114.459	187.521	0.079521
104.044	114.459	189.714	0.0803536
104.044	114.459	191.906	0.0799385
104.044	114.459	194.099	0.0799385
104.044	114.459	196.291	0.0803536
104.044	114.459	198.483	0.0791013
104.044	114.459	200.676	0.079521
104.044	114.459	202.868	0.0791013
104.044	114.459	205.061	0.0791013
104.044	114.459	207.253	0.0786794
104.044	114.459	209.446	0.0791013
104.044	114.459	211.638	0.0786794
104.044	114.459	213.83	0.0785525
104.044	114.459	216.023	0.0786371
104.044	114.459	218.215	0.0788061
104.044	114.459	220.408	0.0791433
104.044	114.459	222.6	0.0794372
104.044	114.459	224.793	0.0798551
104.044	114.459	226.985	0.0801462
104.044	114.459	229.177	0.0806018
104.044	114.459	231.37	0.0809315
104.044	114.459	233.562	0.0811573
104.044	114.459	235.755	0.0813293
104.044	114.459	237.947	0.081407
104.044	114.459	240.139	0.0813678
104.044	114.459	242.332	0.0812011
104.044	114.459	244.524	0.0809109
104.044	114.459	246.717	0.0804777
104.044	114.459	248.909	0.0798967
104.044	114.459	251.102	0.0791854
104.044	114.459	253.294	0.0784253
104.044	114.459	255.486	0.0774
104.044	114.459	257.679	0.0764046
104.044	114.459	259.871	0.0752635
104.044	114.459	262.064	0.0739699
104.044	114.459	264.256	0.0720555
104.044	114.459	266.449	0.0706561
104.044	114.459	268.641	0.0692286
104.044	114.459	270.833	0.0687462
104.044	114.459	273.026	0.0662815
104.044	114.459	275.218	0.0657774
104.044	114.459	277.411	0.0626679
104.044	114.459	279.603	0.0626679
104.044	114.459	281.795	0.0599538
104.044	114.459	283.988	0.0599538
104.044	114.459	286.18	0.0576906
104.044	114.459	288.373	0.056525
104.044	114.459	290.565	0.056525
104.044	114.459	292.758	0.0534999
104.044	114.459	294.95	0.0541186
104.044	114.459	297.142	0.0522411
104.044	114.459	299.335	0.0509509
104.044	114.459	301.527	0.0496273
104.044	114.459	303.72	0.0482674
104.044	114.459	305.912	0.0489521
104.044	114.459	308.105	0.046868
104.044	114.459	310.297	0.046868
104.044	114.459	312.489	0.0489521
104.044	114.459	314.682	0.0454255
104.044	114.459	316.874	0.0475729
104.044	115.886	55.9762	0.0461523
104.044	115.886	58.1686	0.046868
104.044	115.886	60.361	0.0439359
104.044	115.886	62.5535	0.0475729
104.044	115.886	64.7459	0.0461523
104.044	115.886	66.9383	0.0454255
104.044	115.886	69.1307	0.0439359
104.044	115.886	71.3231	0.0446869
104.044	115.886	73.5156	0.0461523
104.044	115.886	75.708	0.0439359
104.044	115.886	77.9004	0.0446869
104.044	115.886	80.0928	0.0439359
104.044	115.886	82.2852	0.0446869
104.044	115.886	84.4777	0.0423938
104.044	115.886	86.6701	0.0454255
104.044	115.886	88.8625	0.0446869
104.044	115.886	91.0549	0.0446869
104.044	115.886	93.2473	0.0423938
104.044	115.886	95.4398	0.0439359
104.044	115.886	97.6322	0.0446869
104.044	115.886	99.8246	0.0439359
104.044	115.886	102.017	0.0446869
104.044	115.886	104.209	0.0454255
104.044	115.886	106.402	0.0439359
104.044	115.886	108.594	0.0461523
104.044	115.886	110.787	0.046868
104.044	115.886	112.979	0.0475729
104.044	115.886	115.172	0.0482674
104.044	115.886	117.364	0.0488159
104.044	115.886	119.556	0.0498281
104.044	115.886	121.749	0.0510161
104.044	115.886	123.941	0.0521771
104.044	115.886	126.134	0.0534377
104.044	115.886	128.326	0.0548516
104.044	115.886	130.518	0.0561705
104.044	115.886	132.711	0.0576328
104.044	115.886	134.903	0.059042
104.044	115.886	137.096	0.0604662
104.044	115.886	139.288	0.0618862
104.044	115.886	141.481	0.0632864
104.044	115.886	143.673	0.06467
104.044	115.886	145.865	0.0660098
104.044	115.886	148.058	0.0673277
104.044	115.886	150.25	0.0685524
104.044	115.886	152.443	0.0697555
104.044	115.886	154.635	0.0709384
104.044	115.886	156.828	0.0719632
104.044	115.886	159.02	0.0729735
104.044	115.886	161.212	0.073925
104.044	115.886	163.405	0.07482
104.044	115.886	165.597	0.0757044
104.044	115.886	167.79	0.0760992
104.044	115.886	169.982	0.0774
104.044	115.886	172.174	0.0774
104.044	115.886	174.367	0.0786794
104.044	115.886	176.559	0.0791013
104.044	115.886	178.752	0.0799385
104.044	115.886	180.944	0.0799385
104.044	115.886	183.137	0.0799385
104.044	115.886	185.329	0.0807669
104.044	115.886	187.521	0.0815868
104.044	115.886	189.714	0.0811779
104.044	115.886	191.906	0.0807669
104.044	115.886	194.099	0.0811779
104.044	115.886	196.291	0.0811779
104.044	115.886	198.483	0.0803536
104.044	115.886	200.676	0.0803536
104.044	115.886	202.868	0.0799385
104.044	115.886	205.061	0.0799385
104.044	115.886	207.253	0.079521
104.044	115.886	209.446	0.0799385
104.044	115.886	211.638	0.0799385
104.044	115.886	213.83	0.0796464
104.044	115.886	216.023	0.0798133
104.044	115.886	218.215	0.0800215
104.044	115.886	220.408	0.0803536
104.044	115.886	222.6	0.0807669
104.044	115.886	224.793	0.0811779
104.044	115.886	226.985	0.0815868
104.044	115.886	229.177	0.0820342
104.044	115.886	231.37	0.0823582
104.044	115.886	233.562	0.0826606
104.044	115.886	235.755	0.0828657
104.044	115.886	237.947	0.0829501
104.044	115.886	240.139	0.0829176
104.044	115.886	242.332	0.0827473
104.044	115.886	244.524	0.082431
104.044	115.886	246.717	0.0819896
104.044	115.886	248.909	0.0813825
104.044	115.886	251.102	0.0806843
104.044	115.886	253.294	0.0798133
104.044	115.886	255.486	0.0788061
104.044	115.886	257.679	0.0777003
104.044	115.886	259.871	0.0765352
104.044	115.886	262.064	0.075175
104.044	115.886	264.256	0.0738798
104.044	115.886	266.449	0.0720555
104.044	115.886	268.641	0.0706561
104.044	115.886	270.833	0.0687462
104.044	115.886	273.026	0.0672781
104.044	115.886	275.218	0.0662815
104.044	115.886	277.411	0.0637214
104.044	115.886	279.603	0.0626679
104.044	115.886	281.795	0.0605064
104.044	115.886	283.988	0.0610539
104.044	115.886	286.18	0.0582647
104.044	115.886	288.373	0.0571106
104.044	115.886	290.565	0.0571106
104.044	115.886	292.758	0.0541186
104.044	115.886	294.95	0.0528743
104.044	115.886	297.142	0.0516
104.044	115.886	299.335	0.0522411
104.044	115.886	301.527	0.0496273
104.044	115.886	303.72	0.0509509
104.044	115.886	305.912	0.0502935
104.044	115.886	308.105	0.0489521
104.044	115.886	310.297	0.0489521
104.044	115.886	312.489	0.046868
104.044	115.886	314.682	0.0482674
104.044	115.886	316.874	0.0482674
104.044	117.313	55.9762	0.0475729
104.044	117.313	58.1686	0.0475729
104.044	117.313	60.361	0.0475729
104.044	117.313	62.5535	0.0446869
104.044	117.313	64.7459	0.0454255
104.044	117.313	66.9383	0.0446869
104.044	117.313	69.1307	0.0461523
104.044	117.313	71.3231	0.0446869
104.044	117.313	73.5156	0.0454255
104.044	117.313	75.708	0.0454255
104.044	117.313	77.9004	0.0454255
104.044	117.313	80.0928	0.0454255
104.044	117.313	82.2852	0.0439359
104.044	117.313	84.4777	0.0431717
104.044	117.313	86.6701	0.0446869
104.044	117.313	88.8625	0.0446869
104.044	117.313	91.0549	0.0431717
104.044	117.313	93.2473	0.0454255
104.044	117.313	95.4398	0.0446869
104.044	117.313	97.6322	0.0461523
104.044	117.313	99.8246	0.0446869
104.044	117.313	102.017	0.0446869
104.044	117.313	104.209	0.0454255
104.044	117.313	106.402	0.0461523
104.044	117.313	108.594	0.0461523
104.044	117.313	110.787	0.0475729
104.044	117.313	112.979	0.0489521
104.044	117.313	115.172	0.0489521
104.044	117.313	117.364	0.0496273
104.044	117.313	119.556	0.0508201
104.044	117.313	121.749	0.0519215
104.044	117.313	123.941	0.053188
104.044	117.313	126.134	0.0545474
104.044	117.313	128.326	0.0559331
104.044	117.313	130.518	0.0573433
104.044	117.313	132.711	0.0587595
104.044	117.313	134.903	0.0601976
104.044	117.313	137.096	0.0616447
104.044	117.313	139.288	0.0630782
104.044	117.313	141.481	0.0644948
104.044	117.313	143.673	0.0658733
104.044	117.313	145.865	0.0672188
104.044	117.313	148.058	0.0685036
104.044	117.313	150.25	0.0698032
104.044	117.313	152.443	0.0709384
104.044	117.313	154.635	0.0721017
104.044	117.313	156.828	0.0731556
104.044	117.313	159.02	0.0741946
104.044	117.313	161.212	0.075175
104.044	117.313	163.405	0.0760992
104.044	117.313	165.597	0.0769689
104.044	117.313	167.79	0.0778288
104.044	117.313	169.982	0.0782553
104.044	117.313	172.174	0.0791013
104.044	117.313	174.367	0.0799385
104.044	117.313	176.559	0.0803536
104.044	117.313	178.752	0.0811779
104.044	117.313	180.944	0.0811779
104.044	117.313	183.137	0.0819937
104.044	117.313	185.329	0.0823985
104.044	117.313	187.521	0.0828015
104.044	117.313	189.714	0.0823985
104.044	117.313	191.906	0.0819937
104.044	117.313	194.099	0.0819937
104.044	117.313	196.291	0.0823985
104.044	117.313	198.483	0.0819937
104.044	117.313	200.676	0.0815868
104.044	117.313	202.868	0.0811779
104.044	117.313	205.061	0.0815868
104.044	117.313	207.253	0.0811779
104.044	117.313	209.446	0.0807669
104.044	117.313	211.638	0.0807669
104.044	117.313	213.83	0.0807669
104.044	117.313	216.023	0.0810548
104.044	117.313	218.215	0.0813825
104.044	117.313	220.408	0.0817499
104.044	117.313	222.6	0.082156
104.044	117.313	224.793	0.0826405
104.044	117.313	226.985	0.0830825
104.044	117.313	229.177	0.0835618
104.044	117.313	231.37	0.0839591
104.044	117.313	233.562	0.0842757
104.044	117.313	235.755	0.0844847
104.044	117.313	237.947	0.0845871
104.044	117.313	240.139	0.0845505
104.044	117.313	242.332	0.0843719
104.044	117.313	244.524	0.0840463
104.044	117.313	246.717	0.0835618
104.044	117.313	248.909	0.0829622
104.044	117.313	251.102	0.0821965
104.044	117.313	253.294	0.0812597
104.044	117.313	255.486	0.0802292
104.044	117.313	257.679	0.0790592
104.044	117.313	259.871	0.077786
104.044	117.313	262.064	0.0764482
104.044	117.313	264.256	0.0747756
104.044	117.313	266.449	0.0734281
104.044	117.313	268.641	0.0715922
104.044	117.313	270.833	0.0697077
104.044	117.313	273.026	0.0692286
104.044	117.313	275.218	0.0662815
104.044	117.313	277.411	0.0652694
104.044	117.313	279.603	0.0637214
104.044	117.313	281.795	0.0615967
104.044	117.313	283.988	0.0615967
104.044	117.313	286.18	0.059396
104.044	117.313	288.373	0.0582647
104.044	117.313	290.565	0.0559331
104.044	117.313	292.758	0.0547301
104.044	117.313	294.95	0.0534999
104.044	117.313	297.142	0.0541186
104.044	117.313	299.335	0.0528743
104.044	117.313	301.527	0.0516
104.044	117.313	303.72	0.0496273
104.044	117.313	305.912	0.0509509
104.044	117.313	308.105	0.0482674
104.044	117.313	310.297	0.0489521
104.044	117.313	312.489	0.0489521
104.044	117.313	314.682	0.0475729
104.044	117.313	316.874	0.0461523
104.044	118.74	55.9762	0.0454255
104.044	118.74	58.1686	0.0454255
104.044	118.74	60.361	0.0454255
104.044	118.74	62.5535	0.046868
104.044	118.74	64.7459	0.0461523
104.044	118.74	66.9383	0.046868
104.044	118.74	69.1307	0.0454255
104.044	118.74	71.3231	0.0461523
104.044	118.74	73.5156	0.0461523
104.044	118.74	75.708	0.0454255
104.044	118.74	77.9004	0.0461523
104.044	118.74	80.0928	0.0461523
104.044	118.74	82.2852	0.0439359
104.044	118.74	84.4777	0.046868
104.044	118.74	86.6701	0.0446869
104.044	118.74	88.8625	0.0439359
104.044	118.74	91.0549	0.0446869
104.044	118.74	93.2473	0.0461523
104.044	118.74	95.4398	0.0454255
104.044	118.74	97.6322	0.0439359
104.044	118.74	99.8246	0.0446869
104.044	118.74	102.017	0.0454255
104.044	118.74	104.209	0.046868
104.044	118.74	106.402	0.0461523
104.044	118.74	108.594	0.046868
104.044	118.74	110.787	0.0475729
104.044	118.74	112.979	0.0489521
104.044	118.74	115.172	0.0496273
104.044	118.74	117.364	0.050689
104.044	118.74	119.556	0.0517932
104.044	118.74	121.749	0.0530629
104.044	118.74	123.941	0.054364
104.044	118.74	126.134	0.0557543
104.044	118.74	128.326	0.0571106
104.044	118.74	130.518	0.0586062
104.044	118.74	132.711	0.0600371
104.044	118.74	134.903	0.0615155
104.044	118.74	137.096	0.0629817
104.044	118.74	139.288	0.0644324
104.044	118.74	141.481	0.0658584
104.044	118.74	143.673	0.0672634
104.044	118.74	145.865	0.0686009
104.044	118.74	148.058	0.0698984
104.044	118.74	150.25	0.0711724
104.044	118.74	152.443	0.072378
104.044	118.74	154.635	0.0734735
104.044	118.74	156.828	0.0745973
104.044	118.74	159.02	0.0755723
104.044	118.74	161.212	0.0765785
104.044	118.74	163.405	0.0774
104.044	118.74	165.597	0.0786794
104.044	118.74	167.79	0.0791013
104.044	118.74	169.982	0.079521
104.044	118.74	172.174	0.0799385
104.044	118.74	174.367	0.0811779
104.044	118.74	176.559	0.0819937
104.044	118.74	178.752	0.0819937
104.044	118.74	180.944	0.0832024
104.044	118.74	183.137	0.0823985
104.044	118.74	185.329	0.0828015
104.044	118.74	187.521	0.0836015
104.044	118.74	189.714	0.0836015
104.044	118.74	191.906	0.0832024
104.044	118.74	194.099	0.0828015
104.044	118.74	196.291	0.0832024
104.044	118.74	198.483	0.0832024
104.044	118.74	200.676	0.0832024
104.044	118.74	202.868	0.0828015
104.044	118.74	205.061	0.0819937
104.044	118.74	207.253	0.0815868
104.044	118.74	209.446	0.0819937
104.044	118.74	211.638	0.0819937
104.044	118.74	213.83	0.0823985
104.044	118.74	216.023	0.0824792
104.044	118.74	218.215	0.0828015
104.044	118.74	220.408	0.0832424
104.044	118.74	222.6	0.083681
104.044	118.74	224.793	0.0842362
104.044	118.74	226.985	0.0847481
104.044	118.74	229.177	0.085179
104.044	118.74	231.37	0.0856467
104.044	118.74	233.562	0.0859571
104.044	118.74	235.755	0.0862161
104.044	118.74	237.947	0.0863049
104.044	118.74	240.139	0.0862651
104.044	118.74	242.332	0.0860724
104.044	118.74	244.524	0.0857205
104.044	118.74	246.717	0.0852104
104.044	118.74	248.909	0.0845515
104.044	118.74	251.102	0.0837607
104.044	118.74	253.294	0.0828015
104.044	118.74	255.486	0.0816684
104.044	118.74	257.679	0.0804364
104.044	118.74	259.871	0.0791433
104.044	118.74	262.064	0.0777003
104.044	118.74	264.256	0.0765352
104.044	118.74	266.449	0.0747756
104.044	118.74	268.641	0.0729735
104.044	118.74	270.833	0.0711257
104.044	118.74	273.026	0.0692286
104.044	118.74	275.218	0.0672781
104.044	118.74	277.411	0.0667818
104.044	118.74	279.603	0.0647575
104.044	118.74	281.795	0.0615967
104.044	118.74	283.988	0.0615967
104.044	118.74	286.18	0.059396
104.044	118.74	288.373	0.058833
104.044	118.74	290.565	0.056525
104.044	118.74	292.758	0.0559331
104.044	118.74	294.95	0.0534999
104.044	118.74	297.142	0.0547301
104.044	118.74	299.335	0.0516
104.044	118.74	301.527	0.0516
104.044	118.74	303.72	0.0516
104.044	118.74	305.912	0.0496273
104.044	118.74	308.105	0.0482674
104.044	118.74	310.297	0.0496273
104.044	118.74	312.489	0.0475729
104.044	118.74	314.682	0.046868
104.044	118.74	316.874	0.0461523
104.044	120.167	55.9762	0.0489521
104.044	120.167	58.1686	0.0489521
104.044	120.167	60.361	0.0461523
104.044	120.167	62.5535	0.0454255
104.044	120.167	64.7459	0.0454255
104.044	120.167	66.9383	0.0475729
104.044	120.167	69.1307	0.046868
104.044	120.167	71.3231	0.0446869
104.044	120.167	73.5156	0.0454255
104.044	120.167	75.708	0.0461523
104.044	120.167	77.9004	0.046868
104.044	120.167	80.0928	0.046868
104.044	120.167	82.2852	0.0446869
104.044	120.167	84.4777	0.0461523
104.044	120.167	86.6701	0.0454255
104.044	120.167	88.8625	0.046868
104.044	120.167	91.0549	0.046868
104.044	120.167	93.2473	0.046868
104.044	120.167	95.4398	0.0475729
104.044	120.167	97.6322	0.0446869
104.044	120.167	99.8246	0.0454255
104.044	120.167	102.017	0.0475729
104.044	120.167	104.209	0.0461523
104.044	120.167	106.402	0.0475729
104.044	120.167	108.594	0.0482674
104.044	120.167	110.787	0.0482674
104.044	120.167	112.979	0.0489521
104.044	120.167	115.172	0.0502935
104.044	120.167	117.364	0.0517287
104.044	120.167	119.556	0.0529372
104.044	120.167	121.749	0.0542414
104.044	120.167	123.941	0.055575
104.044	120.167	126.134	0.056994
104.044	120.167	128.326	0.0584927
104.044	120.167	130.518	0.0599538
104.044	120.167	132.711	0.0614724
104.044	120.167	134.903	0.0629752
104.044	120.167	137.096	0.0644721
104.044	120.167	139.288	0.0659422
104.044	120.167	141.481	0.0673919
104.044	120.167	143.673	0.0687898
104.044	120.167	145.865	0.0701835
104.044	120.167	148.058	0.0714526
104.044	120.167	150.25	0.0726992
104.044	120.167	152.443	0.0738798
104.044	120.167	154.635	0.0750421
104.044	120.167	156.828	0.0761428
104.044	120.167	159.02	0.0770553
104.044	120.167	161.212	0.0780424
104.044	120.167	163.405	0.0789328
104.044	120.167	165.597	0.0799385
104.044	120.167	167.79	0.0803536
104.044	120.167	169.982	0.0815868
104.044	120.167	172.174	0.0811779
104.044	120.167	174.367	0.0823985
104.044	120.167	176.559	0.0832024
104.044	120.167	178.752	0.0828015
104.044	120.167	180.944	0.0843941
104.044	120.167	183.137	0.0839986
104.044	120.167	185.329	0.0847876
104.044	120.167	187.521	0.085179
104.044	120.167	189.714	0.0843941
104.044	120.167	191.906	0.0847876
104.044	120.167	194.099	0.0843941
104.044	120.167	196.291	0.0843941
104.044	120.167	198.483	0.0843941
104.044	120.167	200.676	0.0836015
104.044	120.167	202.868	0.0839986
104.044	120.167	205.061	0.0836015
104.044	120.167	207.253	0.0832024
104.044	120.167	209.446	0.0832024
104.044	120.167	211.638	0.0832024
104.044	120.167	213.83	0.0836015
104.044	120.167	216.023	0.0839194
104.044	120.167	218.215	0.0843546
104.044	120.167	220.408	0.0847876
104.044	120.167	222.6	0.0853353
104.044	120.167	224.793	0.0858794
104.044	120.167	226.985	0.0864205
104.044	120.167	229.177	0.0869961
104.044	120.167	231.37	0.0874158
104.044	120.167	233.562	0.0877579
104.044	120.167	235.755	0.0880193
104.044	120.167	237.947	0.0881137
104.044	120.167	240.139	0.0880577
104.044	120.167	242.332	0.0878462
104.044	120.167	244.524	0.0874654
104.044	120.167	246.717	0.086931
104.044	120.167	248.909	0.0862662
104.044	120.167	251.102	0.0853743
104.044	120.167	253.294	0.0843546
104.044	120.167	255.486	0.0831624
104.044	120.167	257.679	0.0818719
104.044	120.167	259.871	0.0804364
104.044	120.167	262.064	0.0789751
104.044	120.167	264.256	0.0778288
104.044	120.167	266.449	0.0756606
104.044	120.167	268.641	0.0738798
104.044	120.167	270.833	0.0720555
104.044	120.167	273.026	0.0701835
104.044	120.167	275.218	0.0687462
104.044	120.167	277.411	0.0662815
104.044	120.167	279.603	0.0657774
104.044	120.167	281.795	0.0631968
104.044	120.167	283.988	0.0621347
104.044	120.167	286.18	0.059396
104.044	120.167	288.373	0.0582647
104.044	120.167	290.565	0.0559331
104.044	120.167	292.758	0.0571106
104.044	120.167	294.95	0.0534999
104.044	120.167	297.142	0.0522411
104.044	120.167	299.335	0.0541186
104.044	120.167	301.527	0.0528743
104.044	120.167	303.72	0.0516
104.044	120.167	305.912	0.0502935
104.044	120.167	308.105	0.0482674
104.044	120.167	310.297	0.0496273
104.044	120.167	312.489	0.0489521
104.044	120.167	314.682	0.046868
104.044	120.167	316.874	0.0489521
104.044	121.594	55.9762	0.0475729
104.044	121.594	58.1686	0.0482674
104.044	121.594	60.361	0.0482674
104.044	121.594	62.5535	0.0475729
104.044	121.594	64.7459	0.0482674
104.044	121.594	66.9383	0.0475729
104.044	121.594	69.1307	0.0461523
104.044	121.594	71.3231	0.0475729
104.044	121.594	73.5156	0.0475729
104.044	121.594	75.708	0.0461523
104.044	121.594	77.9004	0.0475729
104.044	121.594	80.0928	0.0475729
104.044	121.594	82.2852	0.046868
104.044	121.594	84.4777	0.0475729
104.044	121.594	86.6701	0.046868
104.044	121.594	88.8625	0.0475729
104.044	121.594	91.0549	0.0461523
104.044	121.594	93.2473	0.0482674
104.044	121.594	95.4398	0.046868
104.044	121.594	97.6322	0.0454255
104.044	121.594	99.8246	0.0461523
104.044	121.594	102.017	0.0482674
104.044	121.594	104.209	0.046868
104.044	121.594	106.402	0.0482674
104.044	121.594	108.594	0.0489521
104.044	121.594	110.787	0.0496273
104.044	121.594	112.979	0.0509509
104.044	121.594	115.172	0.0517287
104.044	121.594	117.364	0.0529372
104.044	121.594	119.556	0.0542414
104.044	121.594	121.749	0.055575
104.044	121.594	123.941	0.0569357
104.044	121.594	126.134	0.0584357
104.044	121.594	128.326	0.0599538
104.044	121.594	130.518	0.0615155
104.044	121.594	132.711	0.0630598
104.044	121.594	134.903	0.0645826
104.044	121.594	137.096	0.0661073
104.044	121.594	139.288	0.0676014
104.044	121.594	141.481	0.0690651
104.044	121.594	143.673	0.0704864
104.044	121.594	145.865	0.0718241
104.044	121.594	148.058	0.0731556
104.044	121.594	150.25	0.0744186
104.044	121.594	152.443	0.0755723
104.044	121.594	154.635	0.0767088
104.044	121.594	156.828	0.077786
104.044	121.594	159.02	0.078764
104.044	121.594	161.212	0.0796882
104.044	121.594	163.405	0.0811779
104.044	121.594	165.597	0.0811779
104.044	121.594	167.79	0.0819937
104.044	121.594	169.982	0.0823985
104.044	121.594	172.174	0.0836015
104.044	121.594	174.367	0.0839986
104.044	121.594	176.559	0.085179
104.044	121.594	178.752	0.0847876
104.044	121.594	180.944	0.085179
104.044	121.594	183.137	0.0855688
104.044	121.594	185.329	0.085179
104.044	121.594	187.521	0.0859571
104.044	121.594	189.714	0.0859571
104.044	121.594	191.906	0.0863433
104.044	121.594	194.099	0.0855688
104.044	121.594	196.291	0.0855688
104.044	121.594	198.483	0.0859571
104.044	121.594	200.676	0.0855688
104.044	121.594	202.868	0.0847876
104.044	121.594	205.061	0.0855688
104.044	121.594	207.253	0.0847876
104.044	121.594	209.446	0.085179
104.044	121.594	211.638	0.0843941
104.044	121.594	213.83	0.0855688
104.044	121.594	216.023	0.0855688
104.044	121.594	218.215	0.0859958
104.044	121.594	220.408	0.0864973
104.044	121.594	222.6	0.0871109
104.044	121.594	224.793	0.0877579
104.044	121.594	226.985	0.088325
104.044	121.594	229.177	0.0888511
104.044	121.594	231.37	0.0893366
104.044	121.594	233.562	0.0896713
104.044	121.594	235.755	0.0899084
104.044	121.594	237.947	0.0899935
104.044	121.594	240.139	0.0899285
104.044	121.594	242.332	0.0896909
104.044	121.594	244.524	0.0892845
104.044	121.594	246.717	0.0886973
104.044	121.594	248.909	0.0879473
104.044	121.594	251.102	0.0869961
104.044	121.594	253.294	0.0859571
104.044	121.594	255.486	0.0847089
104.044	121.594	257.679	0.0833624
104.044	121.594	259.871	0.0818719
104.044	121.594	262.064	0.0803536
104.044	121.594	264.256	0.0791013
104.044	121.594	266.449	0.0774
104.044	121.594	268.641	0.0756606
104.044	121.594	270.833	0.0734281
104.044	121.594	273.026	0.0720555
104.044	121.594	275.218	0.0692286
104.044	121.594	277.411	0.0682603
104.044	121.594	279.603	0.0662815
104.044	121.594	281.795	0.0647575
104.044	121.594	283.988	0.0631968
104.044	121.594	286.18	0.0610539
104.044	121.594	288.373	0.059396
104.044	121.594	290.565	0.0576906
104.044	121.594	292.758	0.0553348
104.044	121.594	294.95	0.0553348
104.044	121.594	297.142	0.0541186
104.044	121.594	299.335	0.0534999
104.044	121.594	301.527	0.0516
104.044	121.594	303.72	0.0509509
104.044	121.594	305.912	0.0516
104.044	121.594	308.105	0.0496273
104.044	121.594	310.297	0.0502935
104.044	121.594	312.489	0.0502935
104.044	121.594	314.682	0.0489521
104.044	121.594	316.874	0.0489521
104.044	123.022	55.9762	0.0489521
104.044	123.022	58.1686	0.0496273
104.044	123.022	60.361	0.046868
104.044	123.022	62.5535	0.0489521
104.044	123.022	64.7459	0.046868
104.044	123.022	66.9383	0.0489521
104.044	123.022	69.1307	0.046868
104.044	123.022	71.3231	0.0489521
104.044	123.022	73.5156	0.0489521
104.044	123.022	75.708	0.046868
104.044	123.022	77.9004	0.0461523
104.044	123.022	80.0928	0.046868
104.044	123.022	82.2852	0.0475729
104.044	123.022	84.4777	0.046868
104.044	123.022	86.6701	0.0482674
104.044	123.022	88.8625	0.046868
104.044	123.022	91.0549	0.0475729
104.044	123.022	93.2473	0.0475729
104.044	123.022	95.4398	0.0475729
104.044	123.022	97.6322	0.0482674
104.044	123.022	99.8246	0.0482674
104.044	123.022	102.017	0.0482674
104.044	123.022	104.209	0.0482674
104.044	123.022	106.402	0.0496273
104.044	123.022	108.594	0.0502935
104.044	123.022	110.787	0.0502935
104.044	123.022	112.979	0.0522411
104.044	123.022	115.172	0.0528743
104.044	123.022	117.364	0.05418
104.044	123.022	119.556	0.0555149
104.044	123.022	121.749	0.0568771
104.044	123.022	123.941	0.0584357
104.044	123.022	126.134	0.0600093
104.044	123.022	128.326	0.0615967
104.044	123.022	130.518	0.0631442
104.044	123.022	132.711	0.0647472
104.044	123.022	134.903	0.0663266
104.044	123.022	137.096	0.067879
104.044	123.022	139.288	0.0693981
104.044	123.022	141.481	0.0708819
104.044	123.022	143.673	0.0722952
104.044	123.022	145.865	0.0736544
104.044	123.022	148.058	0.0750421
104.044	123.022	150.25	0.0762738
104.044	123.022	152.443	0.0774431
104.044	123.022	154.635	0.0785099
104.044	123.022	156.828	0.0796046
104.044	123.022	159.02	0.0806018
104.044	123.022	161.212	0.081505
104.044	123.022	163.405	0.0819937
104.044	123.022	165.597	0.0836015
104.044	123.022	167.79	0.0836015
104.044	123.022	169.982	0.0843941
104.044	123.022	172.174	0.0847876
104.044	123.022	174.367	0.085179
104.044	123.022	176.559	0.0855688
104.044	123.022	178.752	0.0859571
104.044	123.022	180.944	0.0863433
104.044	123.022	183.137	0.086728
104.044	123.022	185.329	0.0874919
104.044	123.022	187.521	0.0874919
104.044	123.022	189.714	0.0874919
104.044	123.022	191.906	0.0874919
104.044	123.022	194.099	0.0878717
104.044	123.022	196.291	0.0874919
104.044	123.022	198.483	0.0863433
104.044	123.022	200.676	0.086728
104.044	123.022	202.868	0.086728
104.044	123.022	205.061	0.0863433
104.044	123.022	207.253	0.086728
104.044	123.022	209.446	0.0863433
104.044	123.022	211.638	0.086728
104.044	123.022	213.83	0.0863433
104.044	123.022	216.023	0.0874919
104.044	123.022	218.215	0.0877579
104.044	123.022	220.408	0.0883627
104.044	123.022	222.6	0.0890007
104.044	123.022	224.793	0.0896341
104.044	123.022	226.985	0.0902631
104.044	123.022	229.177	0.0908511
104.044	123.022	231.37	0.0913261
104.044	123.022	233.562	0.0916898
104.044	123.022	235.755	0.0919073
104.044	123.022	237.947	0.091969
104.044	123.022	240.139	0.0918733
104.044	123.022	242.332	0.0916034
104.044	123.022	244.524	0.0911548
104.044	123.022	246.717	0.0905283
104.044	123.022	248.909	0.089727
104.044	123.022	251.102	0.0887009
104.044	123.022	253.294	0.0876062
104.044	123.022	255.486	0.0862662
104.044	123.022	257.679	0.0848268
104.044	123.022	259.871	0.0833224
104.044	123.022	262.064	0.0815868
104.044	123.022	264.256	0.0799385
104.044	123.022	266.449	0.0782553
104.044	123.022	268.641	0.0760992
104.044	123.022	270.833	0.074329
104.044	123.022	273.026	0.0729735
104.044	123.022	275.218	0.0697077
104.044	123.022	277.411	0.0687462
104.044	123.022	279.603	0.0667818
104.044	123.022	281.795	0.0652694
104.044	123.022	283.988	0.0631968
104.044	123.022	286.18	0.0621347
104.044	123.022	288.373	0.059396
104.044	123.022	290.565	0.0582647
104.044	123.022	292.758	0.0576906
104.044	123.022	294.95	0.0553348
104.044	123.022	297.142	0.0547301
104.044	123.022	299.335	0.0541186
104.044	123.022	301.527	0.0522411
104.044	123.022	303.72	0.0502935
104.044	123.022	305.912	0.0502935
104.044	123.022	308.105	0.0502935
104.044	123.022	310.297	0.0482674
104.044	123.022	312.489	0.0496273
104.044	123.022	314.682	0.0475729
104.044	123.022	316.874	0.0475729
104.044	124.449	55.9762	0.0482674
104.044	124.449	58.1686	0.0496273
104.044	124.449	60.361	0.046868
104.044	124.449	62.5535	0.046868
104.044	124.449	64.7459	0.0482674
104.044	124.449	66.9383	0.0496273
104.044	124.449	69.1307	0.0482674
104.044	124.449	71.3231	0.046868
104.044	124.449	73.5156	0.0489521
104.044	124.449	75.708	0.046868
104.044	124.449	77.9004	0.0482674
104.044	124.449	80.0928	0.0489521
104.044	124.449	82.2852	0.046868
104.044	124.449	84.4777	0.0489521
104.044	124.449	86.6701	0.046868
104.044	124.449	88.8625	0.0482674
104.044	124.449	91.0549	0.0475729
104.044	124.449	93.2473	0.0482674
104.044	124.449	95.4398	0.0475729
104.044	124.449	97.6322	0.0482674
104.044	124.449	99.8246	0.0489521
104.044	124.449	102.017	0.0475729
104.044	124.449	104.209	0.0502935
104.044	124.449	106.402	0.0502935
104.044	124.449	108.594	0.0502935
104.044	124.449	110.787	0.0516
104.044	124.449	112.979	0.0534999
104.044	124.449	115.172	0.0541186
104.044	124.449	117.364	0.0555149
104.044	124.449	119.556	0.0568771
104.044	124.449	121.749	0.0584357
104.044	124.449	123.941	0.0600093
104.044	124.449	126.134	0.0615967
104.044	124.449	128.326	0.0633021
104.044	124.449	130.518	0.064927
104.044	124.449	132.711	0.0665671
104.044	124.449	134.903	0.0681873
104.044	124.449	137.096	0.0697784
104.044	124.449	139.288	0.0713267
104.044	124.449	141.481	0.0728319
104.044	124.449	143.673	0.0742932
104.044	124.449	145.865	0.0756606
104.044	124.449	148.058	0.077012
104.044	124.449	150.25	0.0782978
104.044	124.449	152.443	0.0794372
104.044	124.449	154.635	0.0805605
104.044	124.449	156.828	0.0815868
104.044	124.449	159.02	0.08256
104.044	124.449	161.212	0.0833624
104.044	124.449	163.405	0.0843941
104.044	124.449	165.597	0.0843941
104.044	124.449	167.79	0.085179
104.044	124.449	169.982	0.0859571
104.044	124.449	172.174	0.0871109
104.044	124.449	174.367	0.0874919
104.044	124.449	176.559	0.0874919
104.044	124.449	178.752	0.0882497
104.044	124.449	180.944	0.0882497
104.044	124.449	183.137	0.0890007
104.044	124.449	185.329	0.0886258
104.044	124.449	187.521	0.0890007
104.044	124.449	189.714	0.0886258
104.044	124.449	191.906	0.0886258
104.044	124.449	194.099	0.0886258
104.044	124.449	196.291	0.0890007
104.044	124.449	198.483	0.0882497
104.044	124.449	200.676	0.0878717
104.044	124.449	202.868	0.0878717
104.044	124.449	205.061	0.0882497
104.044	124.449	207.253	0.0878717
104.044	124.449	209.446	0.0882497
104.044	124.449	211.638	0.0882497
104.044	124.449	213.83	0.0882497
104.044	124.449	216.023	0.0893738
104.044	124.449	218.215	0.0896341
104.044	124.449	220.408	0.0903738
104.044	124.449	222.6	0.0909976
104.044	124.449	224.793	0.0916898
104.044	124.449	226.985	0.092341
104.044	124.449	229.177	0.0929517
104.044	124.449	231.37	0.0934159
104.044	124.449	233.562	0.0937716
104.044	124.449	235.755	0.0939737
104.044	124.449	237.947	0.0940196
104.044	124.449	240.139	0.0938921
104.044	124.449	242.332	0.0935807
104.044	124.449	244.524	0.0930841
104.044	124.449	246.717	0.0923986
104.044	124.449	248.909	0.0915301
104.044	124.449	251.102	0.0904842
104.044	124.449	253.294	0.0892621
104.044	124.449	255.486	0.0878717
104.044	124.449	257.679	0.0863433
104.044	124.449	259.871	0.0847089
104.044	124.449	262.064	0.0830022
104.044	124.449	264.256	0.0811369
104.044	124.449	266.449	0.0786794
104.044	124.449	268.641	0.0769689
104.044	124.449	270.833	0.0747756
104.044	124.449	273.026	0.0729735
104.044	124.449	275.218	0.0715922
104.044	124.449	277.411	0.0687462
104.044	124.449	279.603	0.0667818
104.044	124.449	281.795	0.0652694
104.044	124.449	283.988	0.0637214
104.044	124.449	286.18	0.0610539
104.044	124.449	288.373	0.0605064
104.044	124.449	290.565	0.059396
104.044	124.449	292.758	0.0571106
104.044	124.449	294.95	0.056525
104.044	124.449	297.142	0.0534999
104.044	124.449	299.335	0.0541186
104.044	124.449	301.527	0.0516
104.044	124.449	303.72	0.0522411
104.044	124.449	305.912	0.0516
104.044	124.449	308.105	0.0516
104.044	124.449	310.297	0.0496273
104.044	124.449	312.489	0.0502935
104.044	124.449	314.682	0.0482674
104.044	124.449	316.874	0.0496273
104.044	125.876	55.9762	0.0482674
104.044	125.876	58.1686	0.0502935
104.044	125.876	60.361	0.0475729
104.044	125.876	62.5535	0.0489521
104.044	125.876	64.7459	0.0475729
104.044	125.876	66.9383	0.0475729
104.044	125.876	69.1307	0.0502935
104.044	125.876	71.3231	0.0475729
104.044	125.876	73.5156	0.0482674
104.044	125.876	75.708	0.0482674
104.044	125.876	77.9004	0.0496273
104.044	125.876	80.0928	0.0489521
104.044	125.876	82.2852	0.0496273
104.044	125.876	84.4777	0.0482674
104.044	125.876	86.6701	0.0482674
104.044	125.876	88.8625	0.0489521
104.044	125.876	91.0549	0.0482674
104.044	125.876	93.2473	0.0489521
104.044	125.876	95.4398	0.0489521
104.044	125.876	97.6322	0.0489521
104.044	125.876	99.8246	0.0482674
104.044	125.876	102.017	0.0502935
104.044	125.876	104.209	0.0509509
104.044	125.876	106.402	0.0509509
104.044	125.876	108.594	0.0516
104.044	125.876	110.787	0.0528743
104.044	125.876	112.979	0.0547301
104.044	125.876	115.172	0.055455
104.044	125.876	117.364	0.0568771
104.044	125.876	119.556	0.0583787
104.044	125.876	121.749	0.0599538
104.044	125.876	123.941	0.0617046
104.044	125.876	126.134	0.0633547
104.044	125.876	128.326	0.065065
104.044	125.876	130.518	0.0667766
104.044	125.876	132.711	0.068499
104.044	125.876	134.903	0.0701623
104.044	125.876	137.096	0.0717957
104.044	125.876	139.288	0.0733783
104.044	125.876	141.481	0.074909
104.044	125.876	143.673	0.076361
104.044	125.876	145.865	0.077786
104.044	125.876	148.058	0.0791433
104.044	125.876	150.25	0.0804364
104.044	125.876	152.443	0.0815868
104.044	125.876	154.635	0.0826405
104.044	125.876	156.828	0.0836413
104.044	125.876	159.02	0.0846302
104.044	125.876	161.212	0.0855688
104.044	125.876	163.405	0.0859571
104.044	125.876	165.597	0.0863433
104.044	125.876	167.79	0.0874919
104.044	125.876	169.982	0.0878717
104.044	125.876	172.174	0.0882497
104.044	125.876	174.367	0.0890007
104.044	125.876	176.559	0.0893738
104.044	125.876	178.752	0.0893738
104.044	125.876	180.944	0.0897456
104.044	125.876	183.137	0.0897456
104.044	125.876	185.329	0.0893738
104.044	125.876	187.521	0.0901155
104.044	125.876	189.714	0.0904842
104.044	125.876	191.906	0.0901155
104.044	125.876	194.099	0.0904842
104.044	125.876	196.291	0.0904842
104.044	125.876	198.483	0.0901155
104.044	125.876	200.676	0.0901155
104.044	125.876	202.868	0.0893738
104.044	125.876	205.061	0.0893738
104.044	125.876	207.253	0.0897456
104.044	125.876	209.446	0.0897456
104.044	125.876	211.638	0.0904842
104.044	125.876	213.83	0.0908511
104.044	125.876	216.023	0.091581
104.044	125.876	218.215	0.091581
104.044	125.876	220.408	0.0925209
104.044	125.876	222.6	0.0932376
104.044	125.876	224.793	0.0939133
104.044	125.876	226.985	0.0946194
104.044	125.876	229.177	0.0951458
104.044	125.876	231.37	0.0956342
104.044	125.876	233.562	0.0959817
104.044	125.876	235.755	0.0961548
104.044	125.876	237.947	0.0961548
104.044	125.876	240.139	0.0959781
104.044	125.876	242.332	0.0956202
104.044	125.876	244.524	0.0950665
104.044	125.876	246.717	0.0943271
104.044	125.876	248.909	0.0933803
104.044	125.876	251.102	0.0923049
104.044	125.876	253.294	0.090961
104.044	125.876	255.486	0.0895598
104.044	125.876	257.679	0.0879473
104.044	125.876	259.871	0.086189
104.044	125.876	262.064	0.0843152
104.044	125.876	264.256	0.0823582
104.044	125.876	266.449	0.0803536
104.044	125.876	268.641	0.0786794
104.044	125.876	270.833	0.0760992
104.044	125.876	273.026	0.074329
104.044	125.876	275.218	0.0720555
104.044	125.876	277.411	0.0701835
104.044	125.876	279.603	0.0672781
104.044	125.876	281.795	0.0652694
104.044	125.876	283.988	0.0647575
104.044	125.876	286.18	0.0626679
104.044	125.876	288.373	0.0605064
104.044	125.876	290.565	0.059396
104.044	125.876	292.758	0.0576906
104.044	125.876	294.95	0.0559331
104.044	125.876	297.142	0.0547301
104.044	125.876	299.335	0.0547301
104.044	125.876	301.527	0.0522411
104.044	125.876	303.72	0.0534999
104.044	125.876	305.912	0.0502935
104.044	125.876	308.105	0.0509509
104.044	125.876	310.297	0.0516
104.044	125.876	312.489	0.0509509
104.044	125.876	314.682	0.0502935
104.044	125.876	316.874	0.0496273
104.044	127.303	55.9762	0.0509509
104.044	127.303	58.1686	0.0489521
104.044	127.303	60.361	0.0502935
104.044	127.303	62.5535	0.0509509
104.044	127.303	64.7459	0.0496273
104.044	127.303	66.9383	0.0475729
104.044	127.303	69.1307	0.0496273
104.044	127.303	71.3231	0.0482674
104.044	127.303	73.5156	0.0482674
104.044	127.303	75.708	0.0509509
104.044	127.303	77.9004	0.0502935
104.044	127.303	80.0928	0.0502935
104.044	127.303	82.2852	0.0482674
104.044	127.303	84.4777	0.0482674
104.044	127.303	86.6701	0.0496273
104.044	127.303	88.8625	0.0489521
104.044	127.303	91.0549	0.0502935
104.044	127.303	93.2473	0.0509509
104.044	127.303	95.4398	0.0496273
104.044	127.303	97.6322	0.0496273
104.044	127.303	99.8246	0.0509509
104.044	127.303	102.017	0.0509509
104.044	127.303	104.209	0.0516
104.044	127.303	106.402	0.0516
104.044	127.303	108.594	0.0528743
104.044	127.303	110.787	0.0547301
104.044	127.303	112.979	0.0559331
104.044	127.303	115.172	0.0568186
104.044	127.303	117.364	0.0583217
104.044	127.303	119.556	0.0600093
104.044	127.303	121.749	0.0615967
104.044	127.303	123.941	0.0633547
104.044	127.303	126.134	0.0651674
104.044	127.303	128.326	0.0669807
104.044	127.303	130.518	0.0687413
104.044	127.303	132.711	0.0705194
104.044	127.303	134.903	0.0722413
104.044	127.303	137.096	0.0739214
104.044	127.303	139.288	0.0755504
104.044	127.303	141.481	0.0770984
104.044	127.303	143.673	0.0785948
104.044	127.303	145.865	0.0800215
104.044	127.303	148.058	0.0813825
104.044	127.303	150.25	0.0826405
104.044	127.303	152.443	0.0838402
104.044	127.303	154.635	0.0849444
104.044	127.303	156.828	0.0859571
104.044	127.303	159.02	0.0868431
104.044	127.303	161.212	0.0878717
104.044	127.303	163.405	0.0882497
104.044	127.303	165.597	0.0886258
104.044	127.303	167.79	0.0897456
104.044	127.303	169.982	0.0901155
104.044	127.303	172.174	0.0904842
104.044	127.303	174.367	0.0912167
104.044	127.303	176.559	0.0912167
104.044	127.303	178.752	0.091581
104.044	127.303	180.944	0.0912167
104.044	127.303	183.137	0.0919437
104.044	127.303	185.329	0.0912167
104.044	127.303	187.521	0.0919437
104.044	127.303	189.714	0.0912167
104.044	127.303	191.906	0.0919437
104.044	127.303	194.099	0.0912167
104.044	127.303	196.291	0.0919437
104.044	127.303	198.483	0.091581
104.044	127.303	200.676	0.0912167
104.044	127.303	202.868	0.0912167
104.044	127.303	205.061	0.0908511
104.044	127.303	207.253	0.0912167
104.044	127.303	209.446	0.0919437
104.044	127.303	211.638	0.0923049
104.044	127.303	213.83	0.0926648
104.044	127.303	216.023	0.0933803
104.044	127.303	218.215	0.0944435
104.044	127.303	220.408	0.0948305
104.044	127.303	222.6	0.0955993
104.044	127.303	224.793	0.0962931
104.044	127.303	226.985	0.0969476
104.044	127.303	229.177	0.0974954
104.044	127.303	231.37	0.0979721
104.044	127.303	233.562	0.0982774
104.044	127.303	235.755	0.0984128
104.044	127.303	237.947	0.098372
104.044	127.303	240.139	0.0981349
104.044	127.303	242.332	0.097717
104.044	127.303	244.524	0.0970986
104.044	127.303	246.717	0.0962861
104.044	127.303	248.909	0.0952786
104.044	127.303	251.102	0.0940905
104.044	127.303	253.294	0.0926648
104.044	127.303	255.486	0.0911803
104.044	127.303	257.679	0.0894483
104.044	127.303	259.871	0.0876441
104.044	127.303	262.064	0.0856854
104.044	127.303	264.256	0.0836413
104.044	127.303	266.449	0.0811779
104.044	127.303	268.641	0.0791013
104.044	127.303	270.833	0.0769689
104.044	127.303	273.026	0.0747756
104.044	127.303	275.218	0.0725158
104.044	127.303	277.411	0.0706561
104.044	127.303	279.603	0.0692286
104.044	127.303	281.795	0.0662815
104.044	127.303	283.988	0.0652694
104.044	127.303	286.18	0.0621347
104.044	127.303	288.373	0.0615967
104.044	127.303	290.565	0.058833
104.044	127.303	292.758	0.0571106
104.044	127.303	294.95	0.0576906
104.044	127.303	297.142	0.0547301
104.044	127.303	299.335	0.0528743
104.044	127.303	301.527	0.0547301
104.044	127.303	303.72	0.0534999
104.044	127.303	305.912	0.0509509
104.044	127.303	308.105	0.0516
104.044	127.303	310.297	0.0516
104.044	127.303	312.489	0.0496273
104.044	127.303	314.682	0.0496273
104.044	127.303	316.874	0.0516
104.044	128.73	55.9762	0.0489521
104.044	128.73	58.1686	0.0509509
104.044	128.73	60.361	0.0509509
104.044	128.73	62.5535	0.0502935
104.044	128.73	64.7459	0.0496273
104.044	128.73	66.9383	0.0489521
104.044	128.73	69.1307	0.0496273
104.044	128.73	71.3231	0.0509509
104.044	128.73	73.5156	0.0509509
104.044	128.73	75.708	0.0489521
104.044	128.73	77.9004	0.0509509
104.044	128.73	80.0928	0.0516
104.044	128.73	82.2852	0.0496273
104.044	128.73	84.4777	0.0509509
104.044	128.73	86.6701	0.0509509
104.044	128.73	88.8625	0.0496273
104.044	128.73	91.0549	0.0496273
104.044	128.73	93.2473	0.0516
104.044	128.73	95.4398	0.0502935
104.044	128.73	97.6322	0.0516
104.044	128.73	99.8246	0.0516
104.044	128.73	102.017	0.0516
104.044	128.73	104.209	0.0528743
104.044	128.73	106.402	0.0541186
104.044	128.73	108.594	0.0541186
104.044	128.73	110.787	0.0553348
104.044	128.73	112.979	0.056525
104.044	128.73	115.172	0.0582647
104.044	128.73	117.364	0.0598426
104.044	128.73	119.556	0.0615425
104.044	128.73	121.749	0.0633021
104.044	128.73	123.941	0.0651674
104.044	128.73	126.134	0.0670305
104.044	128.73	128.326	0.0688914
104.044	128.73	130.518	0.0708022
104.044	128.73	132.711	0.0726306
104.044	128.73	134.903	0.0744131
104.044	128.73	137.096	0.0761451
104.044	128.73	139.288	0.0778159
104.044	128.73	141.481	0.0794204
104.044	128.73	143.673	0.0809725
104.044	128.73	145.865	0.0823582
104.044	128.73	148.058	0.0837607
104.044	128.73	150.25	0.0850226
104.044	128.73	152.443	0.0862662
104.044	128.73	154.635	0.0873397
104.044	128.73	156.828	0.088325
104.044	128.73	159.02	0.0892247
104.044	128.73	161.212	0.0901155
104.044	128.73	163.405	0.0908511
104.044	128.73	165.597	0.0908511
104.044	128.73	167.79	0.091581
104.044	128.73	169.982	0.0919437
104.044	128.73	172.174	0.0923049
104.044	128.73	174.367	0.0926648
104.044	128.73	176.559	0.0923049
104.044	128.73	178.752	0.0930232
104.044	128.73	180.944	0.0930232
104.044	128.73	183.137	0.0933803
104.044	128.73	185.329	0.0930232
104.044	128.73	187.521	0.0926648
104.044	128.73	189.714	0.0933803
104.044	128.73	191.906	0.0933803
104.044	128.73	194.099	0.0933803
104.044	128.73	196.291	0.0933803
104.044	128.73	198.483	0.0930232
104.044	128.73	200.676	0.0933803
104.044	128.73	202.868	0.0930232
104.044	128.73	205.061	0.0930232
104.044	128.73	207.253	0.0933803
104.044	128.73	209.446	0.0940905
104.044	128.73	211.638	0.0947951
104.044	128.73	213.83	0.0951458
104.044	128.73	216.023	0.0961894
104.044	128.73	218.215	0.0965348
104.044	128.73	220.408	0.0975635
104.044	128.73	222.6	0.0981757
104.044	128.73	224.793	0.0988514
104.044	128.73	226.985	0.0995225
104.044	128.73	229.177	0.100056
104.044	128.73	231.37	0.100454
104.044	128.73	233.562	0.100653
104.044	128.73	235.755	0.100752
104.044	128.73	237.947	0.10066
104.044	128.73	240.139	0.100358
104.044	128.73	242.332	0.0998677
104.044	128.73	244.524	0.0991731
104.044	128.73	246.717	0.0982807
104.044	128.73	248.909	0.0971876
104.044	128.73	251.102	0.0959123
104.044	128.73	253.294	0.0944081
104.044	128.73	255.486	0.0928083
104.044	128.73	257.679	0.0909976
104.044	128.73	259.871	0.0890755
104.044	128.73	262.064	0.0869961
104.044	128.73	264.256	0.084866
104.044	128.73	266.449	0.0823985
104.044	128.73	268.641	0.0807669
104.044	128.73	270.833	0.0774
104.044	128.73	273.026	0.0760992
104.044	128.73	275.218	0.0729735
104.044	128.73	277.411	0.0715922
104.044	128.73	279.603	0.0692286
104.044	128.73	281.795	0.0677712
104.044	128.73	283.988	0.0647575
104.044	128.73	286.18	0.0637214
104.044	128.73	288.373	0.0610539
104.044	128.73	290.565	0.059396
104.044	128.73	292.758	0.0582647
104.044	128.73	294.95	0.0559331
104.044	128.73	297.142	0.0547301
104.044	128.73	299.335	0.0547301
104.044	128.73	301.527	0.0528743
104.044	128.73	303.72	0.0528743
104.044	128.73	305.912	0.0522411
104.044	128.73	308.105	0.0528743
104.044	128.73	310.297	0.0522411
104.044	128.73	312.489	0.0516
104.044	128.73	314.682	0.0509509
104.044	128.73	316.874	0.0502935
104.044	130.157	55.9762	0.0502935
104.044	130.157	58.1686	0.0502935
104.044	130.157	60.361	0.0489521
104.044	130.157	62.5535	0.0516
104.044	130.157	64.7459	0.0516
104.044	130.157	66.9383	0.0516
104.044	130.157	69.1307	0.0509509
104.044	130.157	71.3231	0.0509509
104.044	130.157	73.5156	0.0516
104.044	130.157	75.708	0.0522411
104.044	130.157	77.9004	0.0516
104.044	130.157	80.0928	0.0502935
104.044	130.157	82.2852	0.0502935
104.044	130.157	84.4777	0.0502935
104.044	130.157	86.6701	0.0528743
104.044	130.157	88.8625	0.0509509
104.044	130.157	91.0549	0.0522411
104.044	130.157	93.2473	0.0528743
104.044	130.157	95.4398	0.0509509
104.044	130.157	97.6322	0.0509509
104.044	130.157	99.8246	0.0516
104.044	130.157	102.017	0.0522411
104.044	130.157	104.209	0.0534999
104.044	130.157	106.402	0.0541186
104.044	130.157	108.594	0.0553348
104.044	130.157	110.787	0.056525
104.044	130.157	112.979	0.0582647
104.044	130.157	115.172	0.0596197
104.044	130.157	117.364	0.0613803
104.044	130.157	119.556	0.0631968
104.044	130.157	121.749	0.065065
104.044	130.157	123.941	0.0670305
104.044	130.157	126.134	0.0689397
104.044	130.157	128.326	0.0709384
104.044	130.157	130.518	0.0728958
104.044	130.157	132.711	0.07482
104.044	130.157	134.903	0.0766675
104.044	130.157	137.096	0.0784557
104.044	130.157	139.288	0.0801671
104.044	130.157	141.481	0.0818149
104.044	130.157	143.673	0.0834024
104.044	130.157	145.865	0.0848268
104.044	130.157	148.058	0.0862275
104.044	130.157	150.25	0.087568
104.044	130.157	152.443	0.0887009
104.044	130.157	154.635	0.0898565
104.044	130.157	156.828	0.0908145
104.044	130.157	159.02	0.0919437
104.044	130.157	161.212	0.0926648
104.044	130.157	163.405	0.0930232
104.044	130.157	165.597	0.0933803
104.044	130.157	167.79	0.0940905
104.044	130.157	169.982	0.0940905
104.044	130.157	172.174	0.0944435
104.044	130.157	174.367	0.0940905
104.044	130.157	176.559	0.0951458
104.044	130.157	178.752	0.0947951
104.044	130.157	180.944	0.0951458
104.044	130.157	183.137	0.0947951
104.044	130.157	185.329	0.0944435
104.044	130.157	187.521	0.0951458
104.044	130.157	189.714	0.0944435
104.044	130.157	191.906	0.0947951
104.044	130.157	194.099	0.0947951
104.044	130.157	196.291	0.0944435
104.044	130.157	198.483	0.0944435
104.044	130.157	200.676	0.0944435
104.044	130.157	202.868	0.0947951
104.044	130.157	205.061	0.0947951
104.044	130.157	207.253	0.0954948
104.044	130.157	209.446	0.0965348
104.044	130.157	211.638	0.0972219
104.044	130.157	213.83	0.0972219
104.044	130.157	216.023	0.0985815
104.044	130.157	218.215	0.0992547
104.044	130.157	220.408	0.100255
104.044	130.157	222.6	0.100917
104.044	130.157	224.793	0.10164
104.044	130.157	226.985	0.102228
104.044	130.157	229.177	0.102715
104.044	130.157	231.37	0.103039
104.044	130.157	233.562	0.1032
104.044	130.157	235.755	0.103232
104.044	130.157	237.947	0.103032
104.044	130.157	240.139	0.102637
104.044	130.157	242.332	0.102066
104.044	130.157	244.524	0.101285
104.044	130.157	246.717	0.100302
104.044	130.157	248.909	0.0991169
104.044	130.157	251.102	0.097734
104.044	130.157	253.294	0.0961894
104.044	130.157	255.486	0.0944435
104.044	130.157	257.679	0.092557
104.044	130.157	259.871	0.0904842
104.044	130.157	262.064	0.0883627
104.044	130.157	264.256	0.0860732
104.044	130.157	266.449	0.0836015
104.044	130.157	268.641	0.0811779
104.044	130.157	270.833	0.0786794
104.044	130.157	273.026	0.0765352
104.044	130.157	275.218	0.0738798
104.044	130.157	277.411	0.0715922
104.044	130.157	279.603	0.0706561
104.044	130.157	281.795	0.0667818
104.044	130.157	283.988	0.0652694
104.044	130.157	286.18	0.0631968
104.044	130.157	288.373	0.0621347
104.044	130.157	290.565	0.0610539
104.044	130.157	292.758	0.0599538
104.044	130.157	294.95	0.0571106
104.044	130.157	297.142	0.0559331
104.044	130.157	299.335	0.0541186
104.044	130.157	301.527	0.0547301
104.044	130.157	303.72	0.0541186
104.044	130.157	305.912	0.0522411
104.044	130.157	308.105	0.0528743
104.044	130.157	310.297	0.0509509
104.044	130.157	312.489	0.0502935
104.044	130.157	314.682	0.0516
104.044	130.157	316.874	0.0502935
104.044	131.585	55.9762	0.0522411
104.044	131.585	58.1686	0.0516
104.044	131.585	60.361	0.0502935
104.044	131.585	62.5535	0.0502935
104.044	131.585	64.7459	0.0502935
104.044	131.585	66.9383	0.0516
104.044	131.585	69.1307	0.0522411
104.044	131.585	71.3231	0.0509509
104.044	131.585	73.5156	0.0522411
104.044	131.585	75.708	0.0528743
104.044	131.585	77.9004	0.0509509
104.044	131.585	80.0928	0.0528743
104.044	131.585	82.2852	0.0522411
104.044	131.585	84.4777	0.0528743
104.044	131.585	86.6701	0.0522411
104.044	131.585	88.8625	0.0528743
104.044	131.585	91.0549	0.0534999
104.044	131.585	93.2473	0.0522411
104.044	131.585	95.4398	0.0528743
104.044	131.585	97.6322	0.0534999
104.044	131.585	99.8246	0.0541186
104.044	131.585	102.017	0.0541186
104.044	131.585	104.209	0.0559331
104.044	131.585	106.402	0.0547301
104.044	131.585	108.594	0.0571106
104.044	131.585	110.787	0.0582647
104.044	131.585	112.979	0.059396
104.044	131.585	115.172	0.0611083
104.044	131.585	117.364	0.0629329
104.044	131.585	119.556	0.0648602
104.044	131.585	121.749	0.0668813
104.044	131.585	123.941	0.0689397
104.044	131.585	126.134	0.0709851
104.044	131.585	128.326	0.0730646
104.044	131.585	130.518	0.0750865
104.044	131.585	132.711	0.0770682
104.044	131.585	134.903	0.0789934
104.044	131.585	137.096	0.0808409
104.044	131.585	139.288	0.0826082
104.044	131.585	141.481	0.0843152
104.044	131.585	143.673	0.0859184
104.044	131.585	145.865	0.0874158
104.044	131.585	148.058	0.0888511
104.044	131.585	150.25	0.0901524
104.044	131.585	152.443	0.0913627
104.044	131.585	154.635	0.092485
104.044	131.585	156.828	0.0934159
104.044	131.585	159.02	0.0940905
104.044	131.585	161.212	0.0947951
104.044	131.585	163.405	0.0954948
104.044	131.585	165.597	0.0958429
104.044	131.585	167.79	0.096879
104.044	131.585	169.982	0.0961894
104.044	131.585	172.174	0.096879
104.044	131.585	174.367	0.096879
104.044	131.585	176.559	0.0965348
104.044	131.585	178.752	0.0961894
104.044	131.585	180.944	0.096879
104.044	131.585	183.137	0.0961894
104.044	131.585	185.329	0.096879
104.044	131.585	187.521	0.0961894
104.044	131.585	189.714	0.0965348
104.044	131.585	191.906	0.0965348
104.044	131.585	194.099	0.0961894
104.044	131.585	196.291	0.0965348
104.044	131.585	198.483	0.0965348
104.044	131.585	200.676	0.0958429
104.044	131.585	202.868	0.0965348
104.044	131.585	205.061	0.0972219
104.044	131.585	207.253	0.0975635
104.044	131.585	209.446	0.0989187
104.044	131.585	211.638	0.0995893
104.044	131.585	213.83	0.100587
104.044	131.585	216.023	0.100917
104.044	131.585	218.215	0.102228
104.044	131.585	220.408	0.1032
104.044	131.585	222.6	0.103971
104.044	131.585	224.793	0.104609
104.044	131.585	226.985	0.105149
104.044	131.585	229.177	0.105528
104.044	131.585	231.37	0.10578
104.044	131.585	233.562	0.105843
104.044	131.585	235.755	0.105749
104.044	131.585	237.947	0.105468
104.044	131.585	240.139	0.104978
104.044	131.585	242.332	0.104307
104.044	131.585	244.524	0.103427
104.044	131.585	246.717	0.102345
104.044	131.585	248.909	0.101069
104.044	131.585	251.102	0.0995893
104.044	131.585	253.294	0.097904
104.044	131.585	255.486	0.0960854
104.044	131.585	257.679	0.0940552
104.044	131.585	259.871	0.0919437
104.044	131.585	262.064	0.0897084
104.044	131.585	264.256	0.0873397
104.044	131.585	266.449	0.0847876
104.044	131.585	268.641	0.0823985
104.044	131.585	270.833	0.0803536
104.044	131.585	273.026	0.0778288
104.044	131.585	275.218	0.0756606
104.044	131.585	277.411	0.0725158
104.044	131.585	279.603	0.0697077
104.044	131.585	281.795	0.0682603
104.044	131.585	283.988	0.0652694
104.044	131.585	286.18	0.0637214
104.044	131.585	288.373	0.0631968
104.044	131.585	290.565	0.0599538
104.044	131.585	292.758	0.0605064
104.044	131.585	294.95	0.058833
104.044	131.585	297.142	0.056525
104.044	131.585	299.335	0.0553348
104.044	131.585	301.527	0.0534999
104.044	131.585	303.72	0.0528743
104.044	131.585	305.912	0.0516
104.044	131.585	308.105	0.0528743
104.044	131.585	310.297	0.0528743
104.044	131.585	312.489	0.0516
104.044	131.585	314.682	0.0502935
104.044	131.585	316.874	0.0502935
104.044	133.012	55.9762	0.0528743
104.044	133.012	58.1686	0.0502935
104.044	133.012	60.361	0.0528743
104.044	133.012	62.5535	0.0528743
104.044	133.012	64.7459	0.0516
104.044	133.012	66.9383	0.0534999
104.044	133.012	69.1307	0.0516
104.044	133.012	71.3231	0.0509509
104.044	133.012	73.5156	0.0541186
104.044	133.012	75.708	0.0528743
104.044	133.012	77.9004	0.0522411
104.044	133.012	80.0928	0.0522411
104.044	133.012	82.2852	0.0534999
104.044	133.012	84.4777	0.0522411
104.044	133.012	86.6701	0.0528743
104.044	133.012	88.8625	0.0541186
104.044	133.012	91.0549	0.0528743
104.044	133.012	93.2473	0.0534999
104.044	133.012	95.4398	0.0528743
104.044	133.012	97.6322	0.0541186
104.044	133.012	99.8246	0.0534999
104.044	133.012	102.017	0.0547301
104.044	133.012	104.209	0.0553348
104.044	133.012	106.402	0.0576906
104.044	133.012	108.594	0.0582647
104.044	133.012	110.787	0.059396
104.044	133.012	112.979	0.0610539
104.044	133.012	115.172	0.0626148
104.044	133.012	117.364	0.0645
104.044	133.012	119.556	0.0665821
104.044	133.012	121.749	0.0686979
104.044	133.012	123.941	0.0708445
104.044	133.012	126.134	0.0730189
104.044	133.012	128.326	0.0751838
104.044	133.012	130.518	0.0773138
104.044	133.012	132.711	0.0793827
104.044	133.012	134.903	0.0813799
104.044	133.012	137.096	0.0832945
104.044	133.012	139.288	0.0851323
104.044	133.012	141.481	0.0868812
104.044	133.012	143.673	0.0885131
104.044	133.012	145.865	0.0900786
104.044	133.012	148.058	0.0915082
104.044	133.012	150.25	0.09288
104.044	133.012	152.443	0.0940905
104.044	133.012	154.635	0.0951806
104.044	133.012	156.828	0.0961894
104.044	133.012	159.02	0.0965348
104.044	133.012	161.212	0.097904
104.044	133.012	163.405	0.0982436
104.044	133.012	165.597	0.0989187
104.044	133.012	167.79	0.0989187
104.044	133.012	169.982	0.0992547
104.044	133.012	172.174	0.0985815
104.044	133.012	174.367	0.0989187
104.044	133.012	176.559	0.0989187
104.044	133.012	178.752	0.0985815
104.044	133.012	180.944	0.0989187
104.044	133.012	183.137	0.0975635
104.044	133.012	185.329	0.0982436
104.044	133.012	187.521	0.0975635
104.044	133.012	189.714	0.0972219
104.044	133.012	191.906	0.0975635
104.044	133.012	194.099	0.0982436
104.044	133.012	196.291	0.097904
104.044	133.012	198.483	0.0982436
104.044	133.012	200.676	0.097904
104.044	133.012	202.868	0.0989187
104.044	133.012	205.061	0.0995893
104.044	133.012	207.253	0.100255
104.044	133.012	209.446	0.101575
104.044	133.012	211.638	0.102228
104.044	133.012	213.83	0.103843
104.044	133.012	216.023	0.1048
104.044	133.012	218.215	0.105749
104.044	133.012	220.408	0.106688
104.044	133.012	222.6	0.10762
104.044	133.012	224.793	0.107806
104.044	133.012	226.985	0.108237
104.044	133.012	229.177	0.108544
104.044	133.012	231.37	0.108636
104.044	133.012	233.562	0.108605
104.044	133.012	235.755	0.10836
104.044	133.012	237.947	0.107991
104.044	133.012	240.139	0.107366
104.044	133.012	242.332	0.106582
104.044	133.012	244.524	0.105591
104.044	133.012	246.717	0.104398
104.044	133.012	248.909	0.103
104.044	133.012	251.102	0.101404
104.044	133.012	253.294	0.0996561
104.044	133.012	255.486	0.0977
104.044	133.012	257.679	0.0955993
104.044	133.012	259.871	0.0933091
104.044	133.012	262.064	0.090961
104.044	133.012	264.256	0.0885131
104.044	133.012	266.449	0.0863433
104.044	133.012	268.641	0.0836015
104.044	133.012	270.833	0.0807669
104.044	133.012	273.026	0.0782553
104.044	133.012	275.218	0.0756606
104.044	133.012	277.411	0.0734281
104.044	133.012	279.603	0.0701835
104.044	133.012	281.795	0.0682603
104.044	133.012	283.988	0.0662815
104.044	133.012	286.18	0.0642415
104.044	133.012	288.373	0.0631968
104.044	133.012	290.565	0.0621347
104.044	133.012	292.758	0.059396
104.044	133.012	294.95	0.0571106
104.044	133.012	297.142	0.0576906
104.044	133.012	299.335	0.0553348
104.044	133.012	301.527	0.0534999
104.044	133.012	303.72	0.0528743
104.044	133.012	305.912	0.0528743
104.044	133.012	308.105	0.0541186
104.044	133.012	310.297	0.0522411
104.044	133.012	312.489	0.0528743
104.044	133.012	314.682	0.0509509
104.044	133.012	316.874	0.0516
104.044	134.439	55.9762	0.0509509
104.044	134.439	58.1686	0.0522411
104.044	134.439	60.361	0.0534999
104.044	134.439	62.5535	0.0528743
104.044	134.439	64.7459	0.0522411
104.044	134.439	66.9383	0.0516
104.044	134.439	69.1307	0.0534999
104.044	134.439	71.3231	0.0534999
104.044	134.439	73.5156	0.0541186
104.044	134.439	75.708	0.0534999
104.044	134.439	77.9004	0.0534999
104.044	134.439	80.0928	0.0534999
104.044	134.439	82.2852	0.0553348
104.044	134.439	84.4777	0.0541186
104.044	134.439	86.6701	0.0547301
104.044	134.439	88.8625	0.0534999
104.044	134.439	91.0549	0.0553348
104.044	134.439	93.2473	0.0553348
104.044	134.439	95.4398	0.0559331
104.044	134.439	97.6322	0.0547301
104.044	134.439	99.8246	0.056525
104.044	134.439	102.017	0.0559331
104.044	134.439	104.209	0.056525
104.044	134.439	106.402	0.0576906
104.044	134.439	108.594	0.059396
104.044	134.439	110.787	0.0605064
104.044	134.439	112.979	0.0626679
104.044	134.439	115.172	0.0641896
104.044	134.439	117.364	0.0661809
104.044	134.439	119.556	0.0683091
104.044	134.439	121.749	0.0704675
104.044	134.439	123.941	0.0727908
104.044	134.439	126.134	0.0750865
104.044	134.439	128.326	0.0773657
104.044	134.439	130.518	0.0795755
104.044	134.439	132.711	0.0817393
104.044	134.439	134.903	0.0838152
104.044	134.439	137.096	0.085802
104.044	134.439	139.288	0.0876896
104.044	134.439	141.481	0.0894855
104.044	134.439	143.673	0.0911803
104.044	134.439	145.865	0.0927724
104.044	134.439	148.058	0.0942673
104.044	134.439	150.25	0.095669
104.044	134.439	152.443	0.0969133
104.044	134.439	154.635	0.09804
104.044	134.439	156.828	0.0989187
104.044	134.439	159.02	0.0995893
104.044	134.439	161.212	0.100587
104.044	134.439	163.405	0.101246
104.044	134.439	165.597	0.101246
104.044	134.439	167.79	0.101246
104.044	134.439	169.982	0.101575
104.044	134.439	172.174	0.101575
104.044	134.439	174.367	0.100917
104.044	134.439	176.559	0.100917
104.044	134.439	178.752	0.100917
104.044	134.439	180.944	0.0999229
104.044	134.439	183.137	0.100587
104.044	134.439	185.329	0.0995893
104.044	134.439	187.521	0.0989187
104.044	134.439	189.714	0.0989187
104.044	134.439	191.906	0.0999229
104.044	134.439	194.099	0.0995893
104.044	134.439	196.291	0.0992547
104.044	134.439	198.483	0.100255
104.044	134.439	200.676	0.100917
104.044	134.439	202.868	0.101246
104.044	134.439	205.061	0.102228
104.044	134.439	207.253	0.102877
104.044	134.439	209.446	0.104163
104.044	134.439	211.638	0.105433
104.044	134.439	213.83	0.106688
104.044	134.439	216.023	0.108544
104.044	134.439	218.215	0.10885
104.044	134.439	220.408	0.109764
104.044	134.439	222.6	0.11067
104.044	134.439	224.793	0.11121
104.044	134.439	226.985	0.111538
104.044	134.439	229.177	0.111687
104.044	134.439	231.37	0.111658
104.044	134.439	233.562	0.111419
104.044	134.439	235.755	0.11109
104.044	134.439	237.947	0.110519
104.044	134.439	240.139	0.109806
104.044	134.439	242.332	0.108881
104.044	134.439	244.524	0.107766
104.044	134.439	246.717	0.106452
104.044	134.439	248.909	0.104946
104.044	134.439	251.102	0.103239
104.044	134.439	253.294	0.101345
104.044	134.439	255.486	0.0992882
104.044	134.439	257.679	0.0970506
104.044	134.439	259.871	0.094725
104.044	134.439	262.064	0.0921966
104.044	134.439	264.256	0.0896341
104.044	134.439	266.449	0.086728
104.044	134.439	268.641	0.0839986
104.044	134.439	270.833	0.0815868
104.044	134.439	273.026	0.0791013
104.044	134.439	275.218	0.0760992
104.044	134.439	277.411	0.0734281
104.044	134.439	279.603	0.0720555
104.044	134.439	281.795	0.0687462
104.044	134.439	283.988	0.0667818
104.044	134.439	286.18	0.0642415
104.044	134.439	288.373	0.0631968
104.044	134.439	290.565	0.0621347
104.044	134.439	292.758	0.059396
104.044	134.439	294.95	0.0576906
104.044	134.439	297.142	0.0571106
104.044	134.439	299.335	0.0571106
104.044	134.439	301.527	0.0541186
104.044	134.439	303.72	0.0534999
104.044	134.439	305.912	0.0547301
104.044	134.439	308.105	0.0522411
104.044	134.439	310.297	0.0528743
104.044	134.439	312.489	0.0516
104.044	134.439	314.682	0.0516
104.044	134.439	316.874	0.0534999
104.044	135.866	55.9762	0.0528743
104.044	135.866	58.1686	0.0541186
104.044	135.866	60.361	0.0547301
104.044	135.866	62.5535	0.0528743
104.044	135.866	64.7459	0.0534999
104.044	135.866	66.9383	0.0547301
104.044	135.866	69.1307	0.0541186
104.044	135.866	71.3231	0.0547301
104.044	135.866	73.5156	0.0553348
104.044	135.866	75.708	0.0541186
104.044	135.866	77.9004	0.0541186
104.044	135.866	80.0928	0.0541186
104.044	135.866	82.2852	0.0547301
104.044	135.866	84.4777	0.056525
104.044	135.866	86.6701	0.0559331
104.044	135.866	88.8625	0.0553348
104.044	135.866	91.0549	0.0559331
104.044	135.866	93.2473	0.056525
104.044	135.866	95.4398	0.0559331
104.044	135.866	97.6322	0.0559331
104.044	135.866	99.8246	0.0576906
104.044	135.866	102.017	0.0571106
104.044	135.866	104.209	0.0576906
104.044	135.866	106.402	0.059396
104.044	135.866	108.594	0.0610539
104.044	135.866	110.787	0.0621347
104.044	135.866	112.979	0.0637214
104.044	135.866	115.172	0.065676
104.044	135.866	117.364	0.0678202
104.044	135.866	119.556	0.0699936
104.044	135.866	121.749	0.072378
104.044	135.866	123.941	0.0747756
104.044	135.866	126.134	0.0771848
104.044	135.866	128.326	0.0795543
104.044	135.866	130.518	0.081884
104.044	135.866	132.711	0.0841289
104.044	135.866	134.903	0.0862889
104.044	135.866	137.096	0.0883475
104.044	135.866	139.288	0.0903183
104.044	135.866	141.481	0.0921243
104.044	135.866	143.673	0.0939489
104.044	135.866	145.865	0.0955645
104.044	135.866	148.058	0.0970849
104.044	135.866	150.25	0.0985142
104.044	135.866	152.443	0.0997898
104.044	135.866	154.635	0.100983
104.044	135.866	156.828	0.102228
104.044	135.866	159.02	0.102877
104.044	135.866	161.212	0.103522
104.044	135.866	163.405	0.103522
104.044	135.866	165.597	0.104482
104.044	135.866	167.79	0.103843
104.044	135.866	169.982	0.104163
104.044	135.866	172.174	0.103843
104.044	135.866	174.367	0.1032
104.044	135.866	176.559	0.102877
104.044	135.866	178.752	0.102553
104.044	135.866	180.944	0.102553
104.044	135.866	183.137	0.102228
104.044	135.866	185.329	0.101246
104.044	135.866	187.521	0.101575
104.044	135.866	189.714	0.101246
104.044	135.866	191.906	0.100587
104.044	135.866	194.099	0.100587
104.044	135.866	196.291	0.101246
104.044	135.866	198.483	0.101902
104.044	135.866	200.676	0.102553
104.044	135.866	202.868	0.103843
104.044	135.866	205.061	0.1048
104.044	135.866	207.253	0.105749
104.044	135.866	209.446	0.10762
104.044	135.866	211.638	0.109764
104.044	135.866	213.83	0.110369
104.044	135.866	216.023	0.11246
104.044	135.866	218.215	0.11305
104.044	135.866	220.408	0.114222
104.044	135.866	222.6	0.114803
104.044	135.866	224.793	0.11489
104.044	135.866	226.985	0.115034
104.044	135.866	229.177	0.115006
104.044	135.866	231.37	0.114803
104.044	135.866	233.562	0.114425
104.044	135.866	235.755	0.113842
104.044	135.866	237.947	0.113168
104.044	135.866	240.139	0.11227
104.044	135.866	242.332	0.111192
104.044	135.866	244.524	0.109942
104.044	135.866	246.717	0.108496
104.044	135.866	248.909	0.10686
104.044	135.866	251.102	0.105041
104.044	135.866	253.294	0.103006
104.044	135.866	255.486	0.100818
104.044	135.866	257.679	0.0984804
104.044	135.866	259.871	0.0960162
104.044	135.866	262.064	0.0934515
104.044	135.866	264.256	0.0907412
104.044	135.866	266.449	0.0878717
104.044	135.866	268.641	0.0855688
104.044	135.866	270.833	0.0823985
104.044	135.866	273.026	0.0791013
104.044	135.866	275.218	0.0769689
104.044	135.866	277.411	0.0752194
104.044	135.866	279.603	0.0715922
104.044	135.866	281.795	0.0697077
104.044	135.866	283.988	0.0682603
104.044	135.866	286.18	0.0657774
104.044	135.866	288.373	0.0631968
104.044	135.866	290.565	0.0621347
104.044	135.866	292.758	0.0605064
104.044	135.866	294.95	0.059396
104.044	135.866	297.142	0.058833
104.044	135.866	299.335	0.0576906
104.044	135.866	301.527	0.0559331
104.044	135.866	303.72	0.0553348
104.044	135.866	305.912	0.0547301
104.044	135.866	308.105	0.0547301
104.044	135.866	310.297	0.0522411
104.044	135.866	312.489	0.0534999
104.044	135.866	314.682	0.0534999
104.044	135.866	316.874	0.0528743
104.044	137.293	55.9762	0.0541186
104.044	137.293	58.1686	0.0528743
104.044	137.293	60.361	0.0534999
104.044	137.293	62.5535	0.0534999
104.044	137.293	64.7459	0.0534999
104.044	137.293	66.9383	0.0534999
104.044	137.293	69.1307	0.0541186
104.044	137.293	71.3231	0.0547301
104.044	137.293	73.5156	0.0553348
104.044	137.293	75.708	0.056525
104.044	137.293	77.9004	0.0559331
104.044	137.293	80.0928	0.0559331
104.044	137.293	82.2852	0.0553348
104.044	137.293	84.4777	0.0559331
104.044	137.293	86.6701	0.056525
104.044	137.293	88.8625	0.056525
104.044	137.293	91.0549	0.0559331
104.044	137.293	93.2473	0.0571106
104.044	137.293	95.4398	0.0576906
104.044	137.293	97.6322	0.0576906
104.044	137.293	99.8246	0.0582647
104.044	137.293	102.017	0.0582647
104.044	137.293	104.209	0.0599538
104.044	137.293	106.402	0.0610539
104.044	137.293	108.594	0.0621347
104.044	137.293	110.787	0.0631968
104.044	137.293	112.979	0.0652694
104.044	137.293	115.172	0.0672286
104.044	137.293	117.364	0.0694206
104.044	137.293	119.556	0.0717779
104.044	137.293	121.749	0.0741946
104.044	137.293	123.941	0.0767088
104.044	137.293	126.134	0.0792695
104.044	137.293	128.326	0.08177
104.044	137.293	130.518	0.0842006
104.044	137.293	132.711	0.0865409
104.044	137.293	134.903	0.0887881
104.044	137.293	137.096	0.0909244
104.044	137.293	139.288	0.0929553
104.044	137.293	141.481	0.0948656
104.044	137.293	143.673	0.0967069
104.044	137.293	145.865	0.0984128
104.044	137.293	148.058	0.0999894
104.044	137.293	150.25	0.101411
104.044	137.293	152.443	0.102812
104.044	137.293	154.635	0.104163
104.044	137.293	156.828	0.105117
104.044	137.293	159.02	0.106063
104.044	137.293	161.212	0.106063
104.044	137.293	163.405	0.106688
104.044	137.293	165.597	0.10762
104.044	137.293	167.79	0.107311
104.044	137.293	169.982	0.106376
104.044	137.293	172.174	0.106376
104.044	137.293	174.367	0.105749
104.044	137.293	176.559	0.105749
104.044	137.293	178.752	0.105117
104.044	137.293	180.944	0.104163
104.044	137.293	183.137	0.1032
104.044	137.293	185.329	0.103522
104.044	137.293	187.521	0.1032
104.044	137.293	189.714	0.102228
104.044	137.293	191.906	0.102228
104.044	137.293	194.099	0.1032
104.044	137.293	196.291	0.102553
104.044	137.293	198.483	0.103522
104.044	137.293	200.676	0.105117
104.044	137.293	202.868	0.105749
104.044	137.293	205.061	0.10762
104.044	137.293	207.253	0.109764
104.044	137.293	209.446	0.111568
104.044	137.293	211.638	0.11305
104.044	137.293	213.83	0.114803
104.044	137.293	216.023	0.116529
104.044	137.293	218.215	0.117383
104.044	137.293	220.408	0.118512
104.044	137.293	222.6	0.119072
104.044	137.293	224.793	0.118512
104.044	137.293	226.985	0.118764
104.044	137.293	229.177	0.118512
104.044	137.293	231.37	0.118061
104.044	137.293	233.562	0.11744
104.044	137.293	235.755	0.116729
104.044	137.293	237.947	0.115813
104.044	137.293	240.139	0.114739
104.044	137.293	242.332	0.113511
104.044	137.293	244.524	0.112105
104.044	137.293	246.717	0.110516
104.044	137.293	248.909	0.108737
104.044	137.293	251.102	0.106791
104.044	137.293	253.294	0.104641
104.044	137.293	255.486	0.102326
104.044	137.293	257.679	0.0998563
104.044	137.293	259.871	0.0972903
104.044	137.293	262.064	0.0945493
104.044	137.293	264.256	0.0917623
104.044	137.293	266.449	0.0893738
104.044	137.293	268.641	0.0855688
104.044	137.293	270.833	0.0836015
104.044	137.293	273.026	0.0799385
104.044	137.293	275.218	0.0778288
104.044	137.293	277.411	0.074329
104.044	137.293	279.603	0.0720555
104.044	137.293	281.795	0.0697077
104.044	137.293	283.988	0.0677712
104.044	137.293	286.18	0.0657774
104.044	137.293	288.373	0.0637214
104.044	137.293	290.565	0.0631968
104.044	137.293	292.758	0.0599538
104.044	137.293	294.95	0.059396
104.044	137.293	297.142	0.058833
104.044	137.293	299.335	0.0571106
104.044	137.293	301.527	0.056525
104.044	137.293	303.72	0.0547301
104.044	137.293	305.912	0.0553348
104.044	137.293	308.105	0.0528743
104.044	137.293	310.297	0.0528743
104.044	137.293	312.489	0.0528743
104.044	137.293	314.682	0.0547301
104.044	137.293	316.874	0.0528743
104.044	138.72	55.9762	0.0541186
104.044	138.72	58.1686	0.0553348
104.044	138.72	60.361	0.0541186
104.044	138.72	62.5535	0.0547301
104.044	138.72	64.7459	0.0534999
104.044	138.72	66.9383	0.0553348
104.044	138.72	69.1307	0.056525
104.044	138.72	71.3231	0.0553348
104.044	138.72	73.5156	0.0559331
104.044	138.72	75.708	0.056525
104.044	138.72	77.9004	0.0553348
104.044	138.72	80.0928	0.0571106
104.044	138.72	82.2852	0.056525
104.044	138.72	84.4777	0.0576906
104.044	138.72	86.6701	0.0571106
104.044	138.72	88.8625	0.0576906
104.044	138.72	91.0549	0.0582647
104.044	138.72	93.2473	0.0582647
104.044	138.72	95.4398	0.058833
104.044	138.72	97.6322	0.0582647
104.044	138.72	99.8246	0.058833
104.044	138.72	102.017	0.0605064
104.044	138.72	104.209	0.0599538
104.044	138.72	106.402	0.0621347
104.044	138.72	108.594	0.0626679
104.044	138.72	110.787	0.0642415
104.044	138.72	112.979	0.066532
104.044	138.72	115.172	0.0687462
104.044	138.72	117.364	0.071032
104.044	138.72	119.556	0.0734735
104.044	138.72	121.749	0.0760992
104.044	138.72	123.941	0.0787217
104.044	138.72	126.134	0.0813417
104.044	138.72	128.326	0.0839867
104.044	138.72	130.518	0.0865128
104.044	138.72	132.711	0.0889633
104.044	138.72	134.903	0.0913008
104.044	138.72	137.096	0.0935335
104.044	138.72	139.288	0.0956342
104.044	138.72	141.481	0.0975978
104.044	138.72	143.673	0.0994889
104.044	138.72	145.865	0.101279
104.044	138.72	148.058	0.102877
104.044	138.72	150.25	0.104418
104.044	138.72	152.443	0.10578
104.044	138.72	154.635	0.107
104.044	138.72	156.828	0.108237
104.044	138.72	159.02	0.10885
104.044	138.72	161.212	0.10946
104.044	138.72	163.405	0.110067
104.044	138.72	165.597	0.110067
104.044	138.72	167.79	0.110369
104.044	138.72	169.982	0.109156
104.044	138.72	172.174	0.108544
104.044	138.72	174.367	0.107929
104.044	138.72	176.559	0.107311
104.044	138.72	178.752	0.106688
104.044	138.72	180.944	0.105749
104.044	138.72	183.137	0.105433
104.044	138.72	185.329	0.1048
104.044	138.72	187.521	0.1048
104.044	138.72	189.714	0.104482
104.044	138.72	191.906	0.104163
104.044	138.72	194.099	0.104163
104.044	138.72	196.291	0.104482
104.044	138.72	198.483	0.105433
104.044	138.72	200.676	0.107
104.044	138.72	202.868	0.108544
104.044	138.72	205.061	0.111269
104.044	138.72	207.253	0.113344
104.044	138.72	209.446	0.115669
104.044	138.72	211.638	0.117383
104.044	138.72	213.83	0.11963
104.044	138.72	216.023	0.121013
104.044	138.72	218.215	0.122108
104.044	138.72	220.408	0.122923
104.044	138.72	222.6	0.122923
104.044	138.72	224.793	0.123193
104.044	138.72	226.985	0.122733
104.044	138.72	229.177	0.122162
104.044	138.72	231.37	0.121452
104.044	138.72	233.562	0.1206
104.044	138.72	235.755	0.11963
104.044	138.72	237.947	0.118484
104.044	138.72	240.139	0.11723
104.044	138.72	242.332	0.115819
104.044	138.72	244.524	0.114242
104.044	138.72	246.717	0.112497
104.044	138.72	248.909	0.110573
104.044	138.72	251.102	0.108474
104.044	138.72	253.294	0.10622
104.044	138.72	255.486	0.103779
104.044	138.72	257.679	0.101181
104.044	138.72	259.871	0.0984804
104.044	138.72	262.064	0.095669
104.044	138.72	264.256	0.0927366
104.044	138.72	266.449	0.0898196
104.044	138.72	268.641	0.086728
104.044	138.72	270.833	0.0839986
104.044	138.72	273.026	0.0815868
104.044	138.72	275.218	0.0778288
104.044	138.72	277.411	0.0752194
104.044	138.72	279.603	0.0734281
104.044	138.72	281.795	0.0706561
104.044	138.72	283.988	0.0687462
104.044	138.72	286.18	0.0662815
104.044	138.72	288.373	0.0642415
104.044	138.72	290.565	0.0626679
104.044	138.72	292.758	0.0615967
104.044	138.72	294.95	0.059396
104.044	138.72	297.142	0.058833
104.044	138.72	299.335	0.056525
104.044	138.72	301.527	0.0571106
104.044	138.72	303.72	0.056525
104.044	138.72	305.912	0.0547301
104.044	138.72	308.105	0.0553348
104.044	138.72	310.297	0.0559331
104.044	138.72	312.489	0.0541186
104.044	138.72	314.682	0.0528743
104.044	138.72	316.874	0.0534999
104.044	140.148	55.9762	0.0559331
104.044	140.148	58.1686	0.0534999
104.044	140.148	60.361	0.0541186
104.044	140.148	62.5535	0.0559331
104.044	140.148	64.7459	0.0547301
104.044	140.148	66.9383	0.0553348
104.044	140.148	69.1307	0.0553348
104.044	140.148	71.3231	0.0571106
104.044	140.148	73.5156	0.0576906
104.044	140.148	75.708	0.0582647
104.044	140.148	77.9004	0.0571106
104.044	140.148	80.0928	0.0576906
104.044	140.148	82.2852	0.0582647
104.044	140.148	84.4777	0.058833
104.044	140.148	86.6701	0.059396
104.044	140.148	88.8625	0.0582647
104.044	140.148	91.0549	0.058833
104.044	140.148	93.2473	0.059396
104.044	140.148	95.4398	0.058833
104.044	140.148	97.6322	0.0599538
104.044	140.148	99.8246	0.0605064
104.044	140.148	102.017	0.0605064
104.044	140.148	104.209	0.0621347
104.044	140.148	106.402	0.0626679
104.044	140.148	108.594	0.0642415
104.044	140.148	110.787	0.0657774
104.044	140.148	112.979	0.0680163
104.044	140.148	115.172	0.070231
104.044	140.148	117.364	0.0726536
104.044	140.148	119.556	0.0752194
104.044	140.148	121.749	0.077957
104.044	140.148	123.941	0.0806843
104.044	140.148	126.134	0.0834821
104.044	140.148	128.326	0.0861774
104.044	140.148	130.518	0.0888322
104.044	140.148	132.711	0.0913849
104.044	140.148	134.903	0.0938176
104.044	140.148	137.096	0.0961236
104.044	140.148	139.288	0.0983112
104.044	140.148	141.481	0.100355
104.044	140.148	143.673	0.102358
104.044	140.148	145.865	0.104195
104.044	140.148	148.058	0.105874
104.044	140.148	150.25	0.107404
104.044	140.148	152.443	0.10882
104.044	140.148	154.635	0.110369
104.044	140.148	156.828	0.111568
104.044	140.148	159.02	0.112163
104.044	140.148	161.212	0.11246
104.044	140.148	163.405	0.112755
104.044	140.148	165.597	0.113344
104.044	140.148	167.79	0.112755
104.044	140.148	169.982	0.112163
104.044	140.148	172.174	0.111269
104.044	140.148	174.367	0.110369
104.044	140.148	176.559	0.110067
104.044	140.148	178.752	0.109156
104.044	140.148	180.944	0.108544
104.044	140.148	183.137	0.107
104.044	140.148	185.329	0.106688
104.044	140.148	187.521	0.106063
104.044	140.148	189.714	0.105749
104.044	140.148	191.906	0.105749
104.044	140.148	194.099	0.106688
104.044	140.148	196.291	0.107
104.044	140.148	198.483	0.108237
104.044	140.148	200.676	0.109764
104.044	140.148	202.868	0.111866
104.044	140.148	205.061	0.114222
104.044	140.148	207.253	0.117099
104.044	140.148	209.446	0.11963
104.044	140.148	211.638	0.12238
104.044	140.148	213.83	0.124269
104.044	140.148	216.023	0.125866
104.044	140.148	218.215	0.127704
104.044	140.148	220.408	0.127964
104.044	140.148	222.6	0.127704
104.044	140.148	224.793	0.127704
104.044	140.148	226.985	0.126814
104.044	140.148	229.177	0.125945
104.044	140.148	231.37	0.12491
104.044	140.148	233.562	0.123786
104.044	140.148	235.755	0.122516
104.044	140.148	237.947	0.121178
104.044	140.148	240.139	0.119713
104.044	140.148	242.332	0.11809
104.044	140.148	244.524	0.116335
104.044	140.148	246.717	0.114423
104.044	140.148	248.909	0.11235
104.044	140.148	251.102	0.110115
104.044	140.148	253.294	0.107713
104.044	140.148	255.486	0.105149
104.044	140.148	257.679	0.102423
104.044	140.148	259.871	0.0996228
104.044	140.148	262.064	0.0966726
104.044	140.148	264.256	0.0936651
104.044	140.148	266.449	0.0905944
104.044	140.148	268.641	0.0874919
104.044	140.148	270.833	0.0839986
104.044	140.148	273.026	0.0819937
104.044	140.148	275.218	0.0791013
104.044	140.148	277.411	0.0765352
104.044	140.148	279.603	0.0725158
104.044	140.148	281.795	0.0706561
104.044	140.148	283.988	0.0677712
104.044	140.148	286.18	0.0667818
104.044	140.148	288.373	0.0647575
104.044	140.148	290.565	0.0626679
104.044	140.148	292.758	0.0621347
104.044	140.148	294.95	0.059396
104.044	140.148	297.142	0.058833
104.044	140.148	299.335	0.0576906
104.044	140.148	301.527	0.0553348
104.044	140.148	303.72	0.0571106
104.044	140.148	305.912	0.056525
104.044	140.148	308.105	0.0541186
104.044	140.148	310.297	0.0541186
104.044	140.148	312.489	0.0541186
104.044	140.148	314.682	0.0553348
104.044	140.148	316.874	0.0541186
104.044	141.575	55.9762	0.0559331
104.044	141.575	58.1686	0.0547301
104.044	141.575	60.361	0.056525
104.044	141.575	62.5535	0.0571106
104.044	141.575	64.7459	0.0571106
104.044	141.575	66.9383	0.0571106
104.044	141.575	69.1307	0.056525
104.044	141.575	71.3231	0.056525
104.044	141.575	73.5156	0.0576906
104.044	141.575	75.708	0.0582647
104.044	141.575	77.9004	0.058833
104.044	141.575	80.0928	0.058833
104.044	141.575	82.2852	0.059396
104.044	141.575	84.4777	0.059396
104.044	141.575	86.6701	0.059396
104.044	141.575	88.8625	0.059396
104.044	141.575	91.0549	0.0605064
104.044	141.575	93.2473	0.0599538
104.044	141.575	95.4398	0.0605064
104.044	141.575	97.6322	0.0621347
104.044	141.575	99.8246	0.0621347
104.044	141.575	102.017	0.0615967
104.044	141.575	104.209	0.0642415
104.044	141.575	106.402	0.0637214
104.044	141.575	108.594	0.0657774
104.044	141.575	110.787	0.0672781
104.044	141.575	112.979	0.0694686
104.044	141.575	115.172	0.0716386
104.044	141.575	117.364	0.0742395
104.044	141.575	119.556	0.0769255
104.044	141.575	121.749	0.07973
104.044	141.575	123.941	0.0826807
104.044	141.575	126.134	0.085534
104.044	141.575	128.326	0.0883815
104.044	141.575	130.518	0.0911388
104.044	141.575	132.711	0.0937944
104.044	141.575	134.903	0.0963243
104.044	141.575	137.096	0.0987234
104.044	141.575	139.288	0.101016
104.044	141.575	141.481	0.103136
104.044	141.575	143.673	0.105149
104.044	141.575	145.865	0.107062
104.044	141.575	148.058	0.108789
104.044	141.575	150.25	0.110429
104.044	141.575	152.443	0.111568
104.044	141.575	154.635	0.112755
104.044	141.575	156.828	0.114222
104.044	141.575	159.02	0.115381
104.044	141.575	161.212	0.115957
104.044	141.575	163.405	0.115957
104.044	141.575	165.597	0.116529
104.044	141.575	167.79	0.115957
104.044	141.575	169.982	0.114803
104.044	141.575	172.174	0.11393
104.044	141.575	174.367	0.113637
104.044	141.575	176.559	0.112755
104.044	141.575	178.752	0.11097
104.044	141.575	180.944	0.110369
104.044	141.575	183.137	0.10885
104.044	141.575	185.329	0.10885
104.044	141.575	187.521	0.107929
104.044	141.575	189.714	0.107311
104.044	141.575	191.906	0.10762
104.044	141.575	194.099	0.108237
104.044	141.575	196.291	0.108544
104.044	141.575	198.483	0.11067
104.044	141.575	200.676	0.111866
104.044	141.575	202.868	0.114513
104.044	141.575	205.061	0.117383
104.044	141.575	207.253	0.121287
104.044	141.575	209.446	0.124537
104.044	141.575	211.638	0.127181
104.044	141.575	213.83	0.129772
104.044	141.575	216.023	0.131808
104.044	141.575	218.215	0.132814
104.044	141.575	220.408	0.133064
104.044	141.575	222.6	0.133064
104.044	141.575	224.793	0.13206
104.044	141.575	226.985	0.131048
104.044	141.575	229.177	0.129797
104.044	141.575	231.37	0.128457
104.044	141.575	233.562	0.126998
104.044	141.575	235.755	0.125469
104.044	141.575	237.947	0.12384
104.044	141.575	240.139	0.122135
104.044	141.575	242.332	0.120307
104.044	141.575	244.524	0.118365
104.044	141.575	246.717	0.116278
104.044	141.575	248.909	0.114041
104.044	141.575	251.102	0.111658
104.044	141.575	253.294	0.109095
104.044	141.575	255.486	0.106439
104.044	141.575	257.679	0.103586
104.044	141.575	259.871	0.10062
104.044	141.575	262.064	0.0975635
104.044	141.575	264.256	0.0945139
104.044	141.575	266.449	0.0913261
104.044	141.575	268.641	0.0878717
104.044	141.575	270.833	0.085179
104.044	141.575	273.026	0.0823985
104.044	141.575	275.218	0.0791013
104.044	141.575	277.411	0.0756606
104.044	141.575	279.603	0.0734281
104.044	141.575	281.795	0.0711257
104.044	141.575	283.988	0.0682603
104.044	141.575	286.18	0.0662815
104.044	141.575	288.373	0.0647575
104.044	141.575	290.565	0.0642415
104.044	141.575	292.758	0.0605064
104.044	141.575	294.95	0.0599538
104.044	141.575	297.142	0.0582647
104.044	141.575	299.335	0.0576906
104.044	141.575	301.527	0.0571106
104.044	141.575	303.72	0.056525
104.044	141.575	305.912	0.0571106
104.044	141.575	308.105	0.0553348
104.044	141.575	310.297	0.0541186
104.044	141.575	312.489	0.0553348
104.044	141.575	314.682	0.056525
104.044	141.575	316.874	0.0553348
104.044	143.002	55.9762	0.0571106
104.044	143.002	58.1686	0.0571106
104.044	143.002	60.361	0.0576906
104.044	143.002	62.5535	0.0571106
104.044	143.002	64.7459	0.058833
104.044	143.002	66.9383	0.058833
104.044	143.002	69.1307	0.0571106
104.044	143.002	71.3231	0.058833
104.044	143.002	73.5156	0.0582647
104.044	143.002	75.708	0.059396
104.044	143.002	77.9004	0.0599538
104.044	143.002	80.0928	0.0599538
104.044	143.002	82.2852	0.0610539
104.044	143.002	84.4777	0.0615967
104.044	143.002	86.6701	0.0615967
104.044	143.002	88.8625	0.0615967
104.044	143.002	91.0549	0.0621347
104.044	143.002	93.2473	0.0615967
104.044	143.002	95.4398	0.0626679
104.044	143.002	97.6322	0.0631968
104.044	143.002	99.8246	0.0626679
104.044	143.002	102.017	0.0626679
104.044	143.002	104.209	0.0652694
104.044	143.002	106.402	0.0657774
104.044	143.002	108.594	0.0662815
104.044	143.002	110.787	0.0692286
104.044	143.002	112.979	0.0708445
104.044	143.002	115.172	0.0732011
104.044	143.002	117.364	0.0757924
104.044	143.002	119.556	0.0785948
104.044	143.002	121.749	0.0815868
104.044	143.002	123.941	0.084591
104.044	143.002	126.134	0.0875719
104.044	143.002	128.326	0.0905392
104.044	143.002	130.518	0.0934154
104.044	143.002	132.711	0.0961796
104.044	143.002	134.903	0.0988076
104.044	143.002	137.096	0.101306
104.044	143.002	139.288	0.10365
104.044	143.002	141.481	0.105874
104.044	143.002	143.673	0.10796
104.044	143.002	145.865	0.109915
104.044	143.002	148.058	0.111747
104.044	143.002	150.25	0.113373
104.044	143.002	152.443	0.115092
104.044	143.002	154.635	0.115957
104.044	143.002	156.828	0.117666
104.044	143.002	159.02	0.118231
104.044	143.002	161.212	0.118792
104.044	143.002	163.405	0.11963
104.044	143.002	165.597	0.119351
104.044	143.002	167.79	0.118512
104.044	143.002	169.982	0.118512
104.044	143.002	172.174	0.117383
104.044	143.002	174.367	0.116243
104.044	143.002	176.559	0.115092
104.044	143.002	178.752	0.113344
104.044	143.002	180.944	0.112163
104.044	143.002	183.137	0.111269
104.044	143.002	185.329	0.110067
104.044	143.002	187.521	0.110067
104.044	143.002	189.714	0.110067
104.044	143.002	191.906	0.109156
104.044	143.002	194.099	0.110369
104.044	143.002	196.291	0.11097
104.044	143.002	198.483	0.11305
104.044	143.002	200.676	0.115092
104.044	143.002	202.868	0.117949
104.044	143.002	205.061	0.121835
104.044	143.002	207.253	0.125336
104.044	143.002	209.446	0.128483
104.044	143.002	211.638	0.132563
104.044	143.002	213.83	0.13505
104.044	143.002	216.023	0.137008
104.044	143.002	218.215	0.138217
104.044	143.002	220.408	0.138697
104.044	143.002	222.6	0.137734
104.044	143.002	224.793	0.136764
104.044	143.002	226.985	0.135542
104.044	143.002	229.177	0.133787
104.044	143.002	231.37	0.132009
104.044	143.002	233.562	0.130232
104.044	143.002	235.755	0.128379
104.044	143.002	237.947	0.126473
104.044	143.002	240.139	0.12451
104.044	143.002	242.332	0.122464
104.044	143.002	244.524	0.120309
104.044	143.002	246.717	0.118042
104.044	143.002	248.909	0.115643
104.044	143.002	251.102	0.113109
104.044	143.002	253.294	0.110429
104.044	143.002	255.486	0.107589
104.044	143.002	257.679	0.104641
104.044	143.002	259.871	0.101607
104.044	143.002	262.064	0.0984128
104.044	143.002	264.256	0.0952505
104.044	143.002	266.449	0.0919437
104.044	143.002	268.641	0.0893738
104.044	143.002	270.833	0.0855688
104.044	143.002	273.026	0.0819937
104.044	143.002	275.218	0.0791013
104.044	143.002	277.411	0.0765352
104.044	143.002	279.603	0.0734281
104.044	143.002	281.795	0.0715922
104.044	143.002	283.988	0.0697077
104.044	143.002	286.18	0.0667818
104.044	143.002	288.373	0.0647575
104.044	143.002	290.565	0.0626679
104.044	143.002	292.758	0.0621347
104.044	143.002	294.95	0.059396
104.044	143.002	297.142	0.058833
104.044	143.002	299.335	0.0576906
104.044	143.002	301.527	0.0582647
104.044	143.002	303.72	0.0571106
104.044	143.002	305.912	0.0571106
104.044	143.002	308.105	0.056525
104.044	143.002	310.297	0.056525
104.044	143.002	312.489	0.0547301
104.044	143.002	314.682	0.0547301
104.044	143.002	316.874	0.0571106
104.044	144.429	55.9762	0.0576906
104.044	144.429	58.1686	0.0576906
104.044	144.429	60.361	0.056525
104.044	144.429	62.5535	0.056525
104.044	144.429	64.7459	0.059396
104.044	144.429	66.9383	0.0582647
104.044	144.429	69.1307	0.058833
104.044	144.429	71.3231	0.0599538
104.044	144.429	73.5156	0.0599538
104.044	144.429	75.708	0.059396
104.044	144.429	77.9004	0.0615967
104.044	144.429	80.0928	0.0605064
104.044	144.429	82.2852	0.0626679
104.044	144.429	84.4777	0.0621347
104.044	144.429	86.6701	0.0631968
104.044	144.429	88.8625	0.0621347
104.044	144.429	91.0549	0.0637214
104.044	144.429	93.2473	0.0626679
104.044	144.429	95.4398	0.0631968
104.044	144.429	97.6322	0.0642415
104.044	144.429	99.8246	0.0642415
104.044	144.429	102.017	0.0647575
104.044	144.429	104.209	0.0657774
104.044	144.429	106.402	0.0667818
104.044	144.429	108.594	0.0687462
104.044	144.429	110.787	0.0701835
104.044	144.429	112.979	0.07224
104.044	144.429	115.172	0.074642
104.044	144.429	117.364	0.0773569
104.044	144.429	119.556	0.0803123
104.044	144.429	121.749	0.0833224
104.044	144.429	123.941	0.0864205
104.044	144.429	126.134	0.0895709
104.044	144.429	128.326	0.0926576
104.044	144.429	130.518	0.0956553
104.044	144.429	132.711	0.0985297
104.044	144.429	134.903	0.10127
104.044	144.429	137.096	0.103856
104.044	144.429	139.288	0.106314
104.044	144.429	141.481	0.108605
104.044	144.429	143.673	0.11073
104.044	144.429	145.865	0.112755
104.044	144.429	148.058	0.114629
104.044	144.429	150.25	0.116358
104.044	144.429	152.443	0.117666
104.044	144.429	154.635	0.119351
104.044	144.429	156.828	0.120461
104.044	144.429	159.02	0.121287
104.044	144.429	161.212	0.12238
104.044	144.429	163.405	0.12238
104.044	144.429	165.597	0.122652
104.044	144.429	167.79	0.121562
104.044	144.429	169.982	0.120737
104.044	144.429	172.174	0.11963
104.044	144.429	174.367	0.118512
104.044	144.429	176.559	0.117666
104.044	144.429	178.752	0.115381
104.044	144.429	180.944	0.11393
104.044	144.429	183.137	0.113344
104.044	144.429	185.329	0.112163
104.044	144.429	187.521	0.112163
104.044	144.429	189.714	0.111568
104.044	144.429	191.906	0.111269
104.044	144.429	194.099	0.111866
104.044	144.429	196.291	0.11305
104.044	144.429	198.483	0.115669
104.044	144.429	200.676	0.118792
104.044	144.429	202.868	0.121835
104.044	144.429	205.061	0.12507
104.044	144.429	207.253	0.130028
104.044	144.429	209.446	0.133563
104.044	144.429	211.638	0.138217
104.044	144.429	213.83	0.140841
104.044	144.429	216.023	0.142952
104.044	144.429	218.215	0.144342
104.044	144.429	220.408	0.14388
104.044	144.429	222.6	0.143184
104.044	144.429	224.793	0.141548
104.044	144.429	226.985	0.139892
104.044	144.429	229.177	0.137734
104.044	144.429	231.37	0.135591
104.044	144.429	233.562	0.133414
104.044	144.429	235.755	0.131226
104.044	144.429	237.947	0.129026
104.044	144.429	240.139	0.126814
104.044	144.429	242.332	0.124518
104.044	144.429	244.524	0.122154
104.044	144.429	246.717	0.119696
104.044	144.429	248.909	0.117126
104.044	144.429	251.102	0.114434
104.044	144.429	253.294	0.111613
104.044	144.429	255.486	0.108697
104.044	144.429	257.679	0.105559
104.044	144.429	259.871	0.102456
104.044	144.429	262.064	0.0992211
104.044	144.429	264.256	0.0959123
104.044	144.429	266.449	0.092557
104.044	144.429	268.641	0.0890007
104.044	144.429	270.833	0.0859571
104.044	144.429	273.026	0.0832024
104.044	144.429	275.218	0.079521
104.044	144.429	277.411	0.0769689
104.044	144.429	279.603	0.0747756
104.044	144.429	281.795	0.0711257
104.044	144.429	283.988	0.0692286
104.044	144.429	286.18	0.0672781
104.044	144.429	288.373	0.0662815
104.044	144.429	290.565	0.0626679
104.044	144.429	292.758	0.0621347
104.044	144.429	294.95	0.0615967
104.044	144.429	297.142	0.059396
104.044	144.429	299.335	0.059396
104.044	144.429	301.527	0.0582647
104.044	144.429	303.72	0.056525
104.044	144.429	305.912	0.0559331
104.044	144.429	308.105	0.0559331
104.044	144.429	310.297	0.0576906
104.044	144.429	312.489	0.056525
104.044	144.429	314.682	0.056525
104.044	144.429	316.874	0.0571106
104.044	145.856	55.9762	0.0582647
104.044	145.856	58.1686	0.0582647
104.044	145.856	60.361	0.059396
104.044	145.856	62.5535	0.0571106
104.044	145.856	64.7459	0.0599538
104.044	145.856	66.9383	0.0599538
104.044	145.856	69.1307	0.0615967
104.044	145.856	71.3231	0.059396
104.044	145.856	73.5156	0.0621347
104.044	145.856	75.708	0.0605064
104.044	145.856	77.9004	0.0621347
104.044	145.856	80.0928	0.0626679
104.044	145.856	82.2852	0.0621347
104.044	145.856	84.4777	0.0642415
104.044	145.856	86.6701	0.0637214
104.044	145.856	88.8625	0.0637214
104.044	145.856	91.0549	0.0637214
104.044	145.856	93.2473	0.0637214
104.044	145.856	95.4398	0.0642415
104.044	145.856	97.6322	0.0642415
104.044	145.856	99.8246	0.0657774
104.044	145.856	102.017	0.0667818
104.044	145.856	104.209	0.0662815
104.044	145.856	106.402	0.0682603
104.044	145.856	108.594	0.0697077
104.044	145.856	110.787	0.0715922
104.044	145.856	112.979	0.0735641
104.044	145.856	115.172	0.0760553
104.044	145.856	117.364	0.0788061
104.044	145.856	119.556	0.0819124
104.044	145.856	121.749	0.0850226
104.044	145.856	123.941	0.0882873
104.044	145.856	126.134	0.0915338
104.044	145.856	128.326	0.0947319
104.044	145.856	130.518	0.097848
104.044	145.856	132.711	0.100833
104.044	145.856	134.903	0.103676
104.044	145.856	137.096	0.106345
104.044	145.856	139.288	0.108881
104.044	145.856	141.481	0.11124
104.044	145.856	143.673	0.113461
104.044	145.856	145.865	0.115525
104.044	145.856	148.058	0.11744
104.044	145.856	150.25	0.119351
104.044	145.856	152.443	0.120461
104.044	145.856	154.635	0.122108
104.044	145.856	156.828	0.123463
104.044	145.856	159.02	0.124269
104.044	145.856	161.212	0.125336
104.044	145.856	163.405	0.125336
104.044	145.856	165.597	0.125866
104.044	145.856	167.79	0.12507
104.044	145.856	169.982	0.124001
104.044	145.856	172.174	0.122923
104.044	145.856	174.367	0.120737
104.044	145.856	176.559	0.119908
104.044	145.856	178.752	0.118231
104.044	145.856	180.944	0.116529
104.044	145.856	183.137	0.115381
104.044	145.856	185.329	0.11393
104.044	145.856	187.521	0.113344
104.044	145.856	189.714	0.113344
104.044	145.856	191.906	0.113637
104.044	145.856	194.099	0.11393
104.044	145.856	196.291	0.115957
104.044	145.856	198.483	0.118231
104.044	145.856	200.676	0.121013
104.044	145.856	202.868	0.124537
104.044	145.856	205.061	0.129258
104.044	145.856	207.253	0.133812
104.044	145.856	209.446	0.139177
104.044	145.856	211.638	0.143648
104.044	145.856	213.83	0.146175
104.044	145.856	216.023	0.148658
104.044	145.856	218.215	0.149773
104.044	145.856	220.408	0.149551
104.044	145.856	222.6	0.14821
104.044	145.856	224.793	0.146402
104.044	145.856	226.985	0.144111
104.044	145.856	229.177	0.141595
104.044	145.856	231.37	0.139057
104.044	145.856	233.562	0.136472
104.044	145.856	235.755	0.133961
104.044	145.856	237.947	0.131479
104.044	145.856	240.139	0.128974
104.044	145.856	242.332	0.126441
104.044	145.856	244.524	0.123867
104.044	145.856	246.717	0.121219
104.044	145.856	248.909	0.118478
104.044	145.856	251.102	0.115629
104.044	145.856	253.294	0.112672
104.044	145.856	255.486	0.109612
104.044	145.856	257.679	0.106439
104.044	145.856	259.871	0.103168
104.044	145.856	262.064	0.099823
104.044	145.856	264.256	0.0964314
104.044	145.856	266.449	0.0930232
104.044	145.856	268.641	0.0897456
104.044	145.856	270.833	0.0863433
104.044	145.856	273.026	0.0828015
104.044	145.856	275.218	0.0803536
104.044	145.856	277.411	0.0778288
104.044	145.856	279.603	0.074329
104.044	145.856	281.795	0.0725158
104.044	145.856	283.988	0.0687462
104.044	145.856	286.18	0.0672781
104.044	145.856	288.373	0.0647575
104.044	145.856	290.565	0.0626679
104.044	145.856	292.758	0.0626679
104.044	145.856	294.95	0.0621347
104.044	145.856	297.142	0.0605064
104.044	145.856	299.335	0.0582647
104.044	145.856	301.527	0.059396
104.044	145.856	303.72	0.0582647
104.044	145.856	305.912	0.0559331
104.044	145.856	308.105	0.0559331
104.044	145.856	310.297	0.0576906
104.044	145.856	312.489	0.0576906
104.044	145.856	314.682	0.0576906
104.044	145.856	316.874	0.056525
104.044	147.283	55.9762	0.0582647
104.044	147.283	58.1686	0.059396
104.044	147.283	60.361	0.0576906
104.044	147.283	62.5535	0.0599538
104.044	147.283	64.7459	0.0599538
104.044	147.283	66.9383	0.059396
104.044	147.283	69.1307	0.0621347
104.044	147.283	71.3231	0.0610539
104.044	147.283	73.5156	0.0615967
104.044	147.283	75.708	0.0626679
104.044	147.283	77.9004	0.0637214
104.044	147.283	80.0928	0.0631968
104.044	147.283	82.2852	0.0637214
104.044	147.283	84.4777	0.0647575
104.044	147.283	86.6701	0.0652694
104.044	147.283	88.8625	0.0652694
104.044	147.283	91.0549	0.0652694
104.044	147.283	93.2473	0.0657774
104.044	147.283	95.4398	0.0662815
104.044	147.283	97.6322	0.0652694
104.044	147.283	99.8246	0.0662815
104.044	147.283	102.017	0.0667818
104.044	147.283	104.209	0.0682603
104.044	147.283	106.402	0.0697077
104.044	147.283	108.594	0.0711257
104.044	147.283	110.787	0.0725158
104.044	147.283	112.979	0.0749534
104.044	147.283	115.172	0.077529
104.044	147.283	117.364	0.0803951
104.044	147.283	119.556	0.0834821
104.044	147.283	121.749	0.086728
104.044	147.283	123.941	0.0900417
104.044	147.283	126.134	0.0934373
104.044	147.283	128.326	0.0967552
104.044	147.283	130.518	0.0999825
104.044	147.283	132.711	0.103074
104.044	147.283	134.903	0.106019
104.044	147.283	137.096	0.108789
104.044	147.283	139.288	0.111419
104.044	147.283	141.481	0.113842
104.044	147.283	143.673	0.1161
104.044	147.283	145.865	0.118231
104.044	147.283	148.058	0.120157
104.044	147.283	150.25	0.121835
104.044	147.283	152.443	0.123732
104.044	147.283	154.635	0.125336
104.044	147.283	156.828	0.12613
104.044	147.283	159.02	0.127181
104.044	147.283	161.212	0.128224
104.044	147.283	163.405	0.127964
104.044	147.283	165.597	0.128224
104.044	147.283	167.79	0.127704
104.044	147.283	169.982	0.126394
104.044	147.283	172.174	0.125601
104.044	147.283	174.367	0.123732
104.044	147.283	176.559	0.122108
104.044	147.283	178.752	0.120461
104.044	147.283	180.944	0.118792
104.044	147.283	183.137	0.117099
104.044	147.283	185.329	0.116529
104.044	147.283	187.521	0.115381
104.044	147.283	189.714	0.114803
104.044	147.283	191.906	0.115092
104.044	147.283	194.099	0.115957
104.044	147.283	196.291	0.117949
104.044	147.283	198.483	0.120737
104.044	147.283	200.676	0.124269
104.044	147.283	202.868	0.128483
104.044	147.283	205.061	0.132563
104.044	147.283	207.253	0.138217
104.044	147.283	209.446	0.143417
104.044	147.283	211.638	0.14821
104.044	147.283	213.83	0.152198
104.044	147.283	216.023	0.154154
104.044	147.283	218.215	0.155015
104.044	147.283	220.408	0.1548
104.044	147.283	222.6	0.153288
104.044	147.283	224.793	0.15088
104.044	147.283	226.985	0.148434
104.044	147.283	229.177	0.145261
104.044	147.283	231.37	0.142368
104.044	147.283	233.562	0.139463
104.044	147.283	235.755	0.136594
104.044	147.283	237.947	0.133787
104.044	147.283	240.139	0.130997
104.044	147.283	242.332	0.12825
104.044	147.283	244.524	0.125432
104.044	147.283	246.717	0.122593
104.044	147.283	248.909	0.119679
104.044	147.283	251.102	0.116683
104.044	147.283	253.294	0.113587
104.044	147.283	255.486	0.110399
104.044	147.283	257.679	0.107124
104.044	147.283	259.871	0.103779
104.044	147.283	262.064	0.100322
104.044	147.283	264.256	0.0968444
104.044	147.283	266.449	0.0934515
104.044	147.283	268.641	0.0901155
104.044	147.283	270.833	0.0863433
104.044	147.283	273.026	0.0832024
104.044	147.283	275.218	0.0803536
104.044	147.283	277.411	0.0778288
104.044	147.283	279.603	0.0747756
104.044	147.283	281.795	0.0725158
104.044	147.283	283.988	0.0692286
104.044	147.283	286.18	0.0672781
104.044	147.283	288.373	0.0657774
104.044	147.283	290.565	0.0637214
104.044	147.283	292.758	0.0631968
104.044	147.283	294.95	0.0615967
104.044	147.283	297.142	0.0610539
104.044	147.283	299.335	0.058833
104.044	147.283	301.527	0.0599538
104.044	147.283	303.72	0.0582647
104.044	147.283	305.912	0.0571106
104.044	147.283	308.105	0.0576906
104.044	147.283	310.297	0.056525
104.044	147.283	312.489	0.056525
104.044	147.283	314.682	0.0582647
104.044	147.283	316.874	0.0571106
104.044	148.711	55.9762	0.0582647
104.044	148.711	58.1686	0.058833
104.044	148.711	60.361	0.059396
104.044	148.711	62.5535	0.0610539
104.044	148.711	64.7459	0.0599538
104.044	148.711	66.9383	0.0621347
104.044	148.711	69.1307	0.0615967
104.044	148.711	71.3231	0.0621347
104.044	148.711	73.5156	0.0631968
104.044	148.711	75.708	0.0637214
104.044	148.711	77.9004	0.0637214
104.044	148.711	80.0928	0.0647575
104.044	148.711	82.2852	0.0657774
104.044	148.711	84.4777	0.0662815
104.044	148.711	86.6701	0.0657774
104.044	148.711	88.8625	0.0667818
104.044	148.711	91.0549	0.0672781
104.044	148.711	93.2473	0.0662815
104.044	148.711	95.4398	0.0672781
104.044	148.711	97.6322	0.0667818
104.044	148.711	99.8246	0.0677712
104.044	148.711	102.017	0.0692286
104.044	148.711	104.209	0.0692286
104.044	148.711	106.402	0.0706561
104.044	148.711	108.594	0.0725158
104.044	148.711	110.787	0.074329
104.044	148.711	112.979	0.076361
104.044	148.711	115.172	0.0789328
104.044	148.711	117.364	0.0818311
104.044	148.711	119.556	0.0850226
104.044	148.711	121.749	0.0883627
104.044	148.711	123.941	0.0918348
104.044	148.711	126.134	0.0952856
104.044	148.711	128.326	0.0987131
104.044	148.711	130.518	0.102049
104.044	148.711	132.711	0.10525
104.044	148.711	134.903	0.108289
104.044	148.711	137.096	0.11118
104.044	148.711	139.288	0.113842
104.044	148.711	141.481	0.116386
104.044	148.711	143.673	0.118708
104.044	148.711	145.865	0.12082
104.044	148.711	148.058	0.122814
104.044	148.711	150.25	0.12507
104.044	148.711	152.443	0.12613
104.044	148.711	154.635	0.127443
104.044	148.711	156.828	0.129
104.044	148.711	159.02	0.130284
104.044	148.711	161.212	0.131048
104.044	148.711	163.405	0.131048
104.044	148.711	165.597	0.131048
104.044	148.711	167.79	0.130794
104.044	148.711	169.982	0.129258
104.044	148.711	172.174	0.127704
104.044	148.711	174.367	0.125866
104.044	148.711	176.559	0.123732
104.044	148.711	178.752	0.122108
104.044	148.711	180.944	0.121287
104.044	148.711	183.137	0.11963
104.044	148.711	185.329	0.117949
104.044	148.711	187.521	0.117666
104.044	148.711	189.714	0.116529
104.044	148.711	191.906	0.117099
104.044	148.711	194.099	0.118512
104.044	148.711	196.291	0.120185
104.044	148.711	198.483	0.122923
104.044	148.711	200.676	0.126394
104.044	148.711	202.868	0.131555
104.044	148.711	205.061	0.136277
104.044	148.711	207.253	0.142485
104.044	148.711	209.446	0.14776
104.044	148.711	211.638	0.152853
104.044	148.711	213.83	0.156935
104.044	148.711	216.023	0.159877
104.044	148.711	218.215	0.160293
104.044	148.711	220.408	0.159877
104.044	148.711	222.6	0.158203
104.044	148.711	224.793	0.155229
104.044	148.711	226.985	0.151979
104.044	148.711	229.177	0.148882
104.044	148.711	231.37	0.145467
104.044	148.711	233.562	0.142181
104.044	148.711	235.755	0.139009
104.044	148.711	237.947	0.135886
104.044	148.711	240.139	0.132839
104.044	148.711	242.332	0.129849
104.044	148.711	244.524	0.126833
104.044	148.711	246.717	0.123797
104.044	148.711	248.909	0.120713
104.044	148.711	251.102	0.117564
104.044	148.711	253.294	0.114353
104.044	148.711	255.486	0.11106
104.044	148.711	257.679	0.107651
104.044	148.711	259.871	0.104259
104.044	148.711	262.064	0.100752
104.044	148.711	264.256	0.0971876
104.044	148.711	266.449	0.0937004
104.044	148.711	268.641	0.0897456
104.044	148.711	270.833	0.0863433
104.044	148.711	273.026	0.0836015
104.044	148.711	275.218	0.0803536
104.044	148.711	277.411	0.0774
104.044	148.711	279.603	0.0752194
104.044	148.711	281.795	0.0715922
104.044	148.711	283.988	0.0697077
104.044	148.711	286.18	0.0682603
104.044	148.711	288.373	0.0667818
104.044	148.711	290.565	0.0642415
104.044	148.711	292.758	0.0626679
104.044	148.711	294.95	0.0626679
104.044	148.711	297.142	0.0605064
104.044	148.711	299.335	0.059396
104.044	148.711	301.527	0.0599538
104.044	148.711	303.72	0.059396
104.044	148.711	305.912	0.0571106
104.044	148.711	308.105	0.058833
104.044	148.711	310.297	0.0582647
104.044	148.711	312.489	0.0582647
104.044	148.711	314.682	0.0571106
104.044	148.711	316.874	0.0599538
104.044	150.138	55.9762	0.0582647
104.044	150.138	58.1686	0.0605064
104.044	150.138	60.361	0.0599538
104.044	150.138	62.5535	0.0615967
104.044	150.138	64.7459	0.0621347
104.044	150.138	66.9383	0.0621347
104.044	150.138	69.1307	0.0621347
104.044	150.138	71.3231	0.0642415
104.044	150.138	73.5156	0.0631968
104.044	150.138	75.708	0.0652694
104.044	150.138	77.9004	0.0662815
104.044	150.138	80.0928	0.0657774
104.044	150.138	82.2852	0.0662815
104.044	150.138	84.4777	0.0677712
104.044	150.138	86.6701	0.0672781
104.044	150.138	88.8625	0.0667818
104.044	150.138	91.0549	0.0672781
104.044	150.138	93.2473	0.0687462
104.044	150.138	95.4398	0.0682603
104.044	150.138	97.6322	0.0692286
104.044	150.138	99.8246	0.0692286
104.044	150.138	102.017	0.0697077
104.044	150.138	104.209	0.0706561
104.044	150.138	106.402	0.0715922
104.044	150.138	108.594	0.0738798
104.044	150.138	110.787	0.0756606
104.044	150.138	112.979	0.0777431
104.044	150.138	115.172	0.0803123
104.044	150.138	117.364	0.0833224
104.044	150.138	119.556	0.0865358
104.044	150.138	121.749	0.0899308
104.044	150.138	123.941	0.0934871
104.044	150.138	126.134	0.0970746
104.044	150.138	128.326	0.100601
104.044	150.138	130.518	0.10404
104.044	150.138	132.711	0.107339
104.044	150.138	134.903	0.110474
104.044	150.138	137.096	0.113432
104.044	150.138	139.288	0.116215
104.044	150.138	141.481	0.118792
104.044	150.138	143.673	0.12115
104.044	150.138	145.865	0.123301
104.044	150.138	148.058	0.12507
104.044	150.138	150.25	0.127181
104.044	150.138	152.443	0.128742
104.044	150.138	154.635	0.130028
104.044	150.138	156.828	0.131555
104.044	150.138	159.02	0.132563
104.044	150.138	161.212	0.133314
104.044	150.138	163.405	0.134061
104.044	150.138	165.597	0.133314
104.044	150.138	167.79	0.132563
104.044	150.138	169.982	0.131808
104.044	150.138	172.174	0.130028
104.044	150.138	174.367	0.128224
104.044	150.138	176.559	0.126394
104.044	150.138	178.752	0.124001
104.044	150.138	180.944	0.122923
104.044	150.138	183.137	0.121287
104.044	150.138	185.329	0.120185
104.044	150.138	187.521	0.119351
104.044	150.138	189.714	0.119351
104.044	150.138	191.906	0.119072
104.044	150.138	194.099	0.120185
104.044	150.138	196.291	0.12238
104.044	150.138	198.483	0.125866
104.044	150.138	200.676	0.129
104.044	150.138	202.868	0.134061
104.044	150.138	205.061	0.14013
104.044	150.138	207.253	0.146402
104.044	150.138	209.446	0.152198
104.044	150.138	211.638	0.157359
104.044	150.138	213.83	0.161327
104.044	150.138	216.023	0.163784
104.044	150.138	218.215	0.164797
104.044	150.138	220.408	0.164393
104.044	150.138	222.6	0.161945
104.044	150.138	224.793	0.159042
104.044	150.138	226.985	0.155871
104.044	150.138	229.177	0.152198
104.044	150.138	231.37	0.148322
104.044	150.138	233.562	0.144687
104.044	150.138	235.755	0.141195
104.044	150.138	237.947	0.137807
104.044	150.138	240.139	0.134507
104.044	150.138	242.332	0.131251
104.044	150.138	244.524	0.128037
104.044	150.138	246.717	0.124812
104.044	150.138	248.909	0.121565
104.044	150.138	251.102	0.118278
104.044	150.138	253.294	0.114939
104.044	150.138	255.486	0.111538
104.044	150.138	257.679	0.108114
104.044	150.138	259.871	0.104577
104.044	150.138	262.064	0.101049
104.044	150.138	264.256	0.0974613
104.044	150.138	266.449	0.0939489
104.044	150.138	268.641	0.0901155
104.044	150.138	270.833	0.086728
104.044	150.138	273.026	0.0836015
104.044	150.138	275.218	0.0803536
104.044	150.138	277.411	0.0778288
104.044	150.138	279.603	0.0752194
104.044	150.138	281.795	0.0720555
104.044	150.138	283.988	0.0701835
104.044	150.138	286.18	0.0667818
104.044	150.138	288.373	0.0652694
104.044	150.138	290.565	0.0637214
104.044	150.138	292.758	0.0626679
104.044	150.138	294.95	0.0615967
104.044	150.138	297.142	0.0610539
104.044	150.138	299.335	0.0610539
104.044	150.138	301.527	0.059396
104.044	150.138	303.72	0.0599538
104.044	150.138	305.912	0.058833
104.044	150.138	308.105	0.0599538
104.044	150.138	310.297	0.0576906
104.044	150.138	312.489	0.058833
104.044	150.138	314.682	0.059396
104.044	150.138	316.874	0.0582647
104.044	151.565	55.9762	0.0599538
104.044	151.565	58.1686	0.059396
104.044	151.565	60.361	0.0605064
104.044	151.565	62.5535	0.0626679
104.044	151.565	64.7459	0.0621347
104.044	151.565	66.9383	0.0615967
104.044	151.565	69.1307	0.0626679
104.044	151.565	71.3231	0.0637214
104.044	151.565	73.5156	0.0657774
104.044	151.565	75.708	0.0662815
104.044	151.565	77.9004	0.0662815
104.044	151.565	80.0928	0.0662815
104.044	151.565	82.2852	0.0682603
104.044	151.565	84.4777	0.0677712
104.044	151.565	86.6701	0.0677712
104.044	151.565	88.8625	0.0682603
104.044	151.565	91.0549	0.0687462
104.044	151.565	93.2473	0.0687462
104.044	151.565	95.4398	0.0701835
104.044	151.565	97.6322	0.0706561
104.044	151.565	99.8246	0.0711257
104.044	151.565	102.017	0.0720555
104.044	151.565	104.209	0.0725158
104.044	151.565	106.402	0.0738798
104.044	151.565	108.594	0.0747756
104.044	151.565	110.787	0.0774
104.044	151.565	112.979	0.0791013
104.044	151.565	115.172	0.0817091
104.044	151.565	117.364	0.0847481
104.044	151.565	119.556	0.0880229
104.044	151.565	121.749	0.0914718
104.044	151.565	123.941	0.0951107
104.044	151.565	126.134	0.0987874
104.044	151.565	128.326	0.102414
104.044	151.565	130.518	0.105948
104.044	151.565	132.711	0.109348
104.044	151.565	134.903	0.112569
104.044	151.565	137.096	0.115612
104.044	151.565	139.288	0.118427
104.044	151.565	141.481	0.121013
104.044	151.565	143.673	0.123409
104.044	151.565	145.865	0.125575
104.044	151.565	148.058	0.127443
104.044	151.565	150.25	0.129258
104.044	151.565	152.443	0.130794
104.044	151.565	154.635	0.132311
104.044	151.565	156.828	0.134061
104.044	151.565	159.02	0.13505
104.044	151.565	161.212	0.135296
104.044	151.565	163.405	0.136277
104.044	151.565	165.597	0.136032
104.044	151.565	167.79	0.134803
104.044	151.565	169.982	0.133563
104.044	151.565	172.174	0.132311
104.044	151.565	174.367	0.130539
104.044	151.565	176.559	0.128224
104.044	151.565	178.752	0.126657
104.044	151.565	180.944	0.12507
104.044	151.565	183.137	0.123463
104.044	151.565	185.329	0.121287
104.044	151.565	187.521	0.121013
104.044	151.565	189.714	0.121013
104.044	151.565	191.906	0.121013
104.044	151.565	194.099	0.121835
104.044	151.565	196.291	0.124804
104.044	151.565	198.483	0.127181
104.044	151.565	200.676	0.13206
104.044	151.565	202.868	0.137008
104.044	151.565	205.061	0.143184
104.044	151.565	207.253	0.149328
104.044	151.565	209.446	0.155444
104.044	151.565	211.638	0.161327
104.044	151.565	213.83	0.165402
104.044	151.565	216.023	0.167997
104.044	151.565	218.215	0.168591
104.044	151.565	220.408	0.167997
104.044	151.565	222.6	0.165804
104.044	151.565	224.793	0.16256
104.044	151.565	226.985	0.158623
104.044	151.565	229.177	0.1548
104.044	151.565	231.37	0.150836
104.044	151.565	233.562	0.146924
104.044	151.565	235.755	0.143138
104.044	151.565	237.947	0.139463
104.044	151.565	240.139	0.13591
104.044	151.565	242.332	0.132462
104.044	151.565	244.524	0.129034
104.044	151.565	246.717	0.125625
104.044	151.565	248.909	0.122221
104.044	151.565	251.102	0.118806
104.044	151.565	253.294	0.115352
104.044	151.565	255.486	0.111866
104.044	151.565	257.679	0.10836
104.044	151.565	259.871	0.1048
104.044	151.565	262.064	0.101214
104.044	151.565	264.256	0.0976318
104.044	151.565	266.449	0.0940552
104.044	151.565	268.641	0.0912167
104.044	151.565	270.833	0.0874919
104.044	151.565	273.026	0.0843941
104.044	151.565	275.218	0.0807669
104.044	151.565	277.411	0.0782553
104.044	151.565	279.603	0.0752194
104.044	151.565	281.795	0.0720555
104.044	151.565	283.988	0.0706561
104.044	151.565	286.18	0.0682603
104.044	151.565	288.373	0.0672781
104.044	151.565	290.565	0.0642415
104.044	151.565	292.758	0.0631968
104.044	151.565	294.95	0.0626679
104.044	151.565	297.142	0.0615967
104.044	151.565	299.335	0.0599538
104.044	151.565	301.527	0.058833
104.044	151.565	303.72	0.0605064
104.044	151.565	305.912	0.0582647
104.044	151.565	308.105	0.058833
104.044	151.565	310.297	0.0582647
104.044	151.565	312.489	0.0599538
104.044	151.565	314.682	0.058833
104.044	151.565	316.874	0.059396
104.044	152.992	55.9762	0.0605064
104.044	152.992	58.1686	0.0605064
104.044	152.992	60.361	0.0605064
104.044	152.992	62.5535	0.0615967
104.044	152.992	64.7459	0.0637214
104.044	152.992	66.9383	0.0631968
104.044	152.992	69.1307	0.0657774
104.044	152.992	71.3231	0.0657774
104.044	152.992	73.5156	0.0667818
104.044	152.992	75.708	0.0677712
104.044	152.992	77.9004	0.0687462
104.044	152.992	80.0928	0.0677712
104.044	152.992	82.2852	0.0692286
104.044	152.992	84.4777	0.0692286
104.044	152.992	86.6701	0.0692286
104.044	152.992	88.8625	0.0701835
104.044	152.992	91.0549	0.0711257
104.044	152.992	93.2473	0.0715922
104.044	152.992	95.4398	0.0720555
104.044	152.992	97.6322	0.0720555
104.044	152.992	99.8246	0.0720555
104.044	152.992	102.017	0.0734281
104.044	152.992	104.209	0.0734281
104.044	152.992	106.402	0.0756606
104.044	152.992	108.594	0.0765352
104.044	152.992	110.787	0.0782553
104.044	152.992	112.979	0.0804364
104.044	152.992	115.172	0.0830825
104.044	152.992	117.364	0.0861503
104.044	152.992	119.556	0.0894855
104.044	152.992	121.749	0.0930232
104.044	152.992	123.941	0.0967002
104.044	152.992	126.134	0.100441
104.044	152.992	128.326	0.104151
104.044	152.992	130.518	0.107771
104.044	152.992	132.711	0.111249
104.044	152.992	134.903	0.114571
104.044	152.992	137.096	0.117694
104.044	152.992	139.288	0.120544
104.044	152.992	141.481	0.12322
104.044	152.992	143.673	0.125575
104.044	152.992	145.865	0.127704
104.044	152.992	148.058	0.129258
104.044	152.992	150.25	0.131048
104.044	152.992	152.443	0.132814
104.044	152.992	154.635	0.134309
104.044	152.992	156.828	0.135296
104.044	152.992	159.02	0.136277
104.044	152.992	161.212	0.13725
104.044	152.992	163.405	0.137976
104.044	152.992	165.597	0.137734
104.044	152.992	167.79	0.137008
104.044	152.992	169.982	0.136032
104.044	152.992	172.174	0.134556
104.044	152.992	174.367	0.13206
104.044	152.992	176.559	0.130794
104.044	152.992	178.752	0.127964
104.044	152.992	180.944	0.12613
104.044	152.992	183.137	0.12507
104.044	152.992	185.329	0.123732
104.044	152.992	187.521	0.122923
104.044	152.992	189.714	0.12238
104.044	152.992	191.906	0.123732
104.044	152.992	194.099	0.124537
104.044	152.992	196.291	0.126657
104.044	152.992	198.483	0.130028
104.044	152.992	200.676	0.134309
104.044	152.992	202.868	0.139415
104.044	152.992	205.061	0.145719
104.044	152.992	207.253	0.152417
104.044	152.992	209.446	0.158413
104.044	152.992	211.638	0.163987
104.044	152.992	213.83	0.168393
104.044	152.992	216.023	0.171526
104.044	152.992	218.215	0.172107
104.044	152.992	220.408	0.170943
104.044	152.992	222.6	0.168788
104.044	152.992	224.793	0.165402
104.044	152.992	226.985	0.161327
104.044	152.992	229.177	0.15757
104.044	152.992	231.37	0.152983
104.044	152.992	233.562	0.148792
104.044	152.992	235.755	0.144756
104.044	152.992	237.947	0.140864
104.044	152.992	240.139	0.13708
104.044	152.992	242.332	0.133439
104.044	152.992	244.524	0.129797
104.044	152.992	246.717	0.126222
104.044	152.992	248.909	0.122672
104.044	152.992	251.102	0.119129
104.044	152.992	253.294	0.115583
104.044	152.992	255.486	0.112015
104.044	152.992	257.679	0.108483
104.044	152.992	259.871	0.104864
104.044	152.992	262.064	0.101246
104.044	152.992	264.256	0.0976659
104.044	152.992	266.449	0.0940905
104.044	152.992	268.641	0.0905577
104.044	152.992	270.833	0.0874919
104.044	152.992	273.026	0.0839986
104.044	152.992	275.218	0.0807669
104.044	152.992	277.411	0.0778288
104.044	152.992	279.603	0.0747756
104.044	152.992	281.795	0.0720555
104.044	152.992	283.988	0.0706561
104.044	152.992	286.18	0.0692286
104.044	152.992	288.373	0.0672781
104.044	152.992	290.565	0.0642415
104.044	152.992	292.758	0.0637214
104.044	152.992	294.95	0.0615967
104.044	152.992	297.142	0.0605064
104.044	152.992	299.335	0.0605064
104.044	152.992	301.527	0.058833
104.044	152.992	303.72	0.059396
104.044	152.992	305.912	0.059396
104.044	152.992	308.105	0.0582647
104.044	152.992	310.297	0.0599538
104.044	152.992	312.489	0.059396
104.044	152.992	314.682	0.058833
104.044	152.992	316.874	0.059396
104.044	154.419	55.9762	0.0626679
104.044	154.419	58.1686	0.0626679
104.044	154.419	60.361	0.0626679
104.044	154.419	62.5535	0.0621347
104.044	154.419	64.7459	0.0626679
104.044	154.419	66.9383	0.0652694
104.044	154.419	69.1307	0.0652694
104.044	154.419	71.3231	0.0652694
104.044	154.419	73.5156	0.0672781
104.044	154.419	75.708	0.0672781
104.044	154.419	77.9004	0.0677712
104.044	154.419	80.0928	0.0687462
104.044	154.419	82.2852	0.0701835
104.044	154.419	84.4777	0.0697077
104.044	154.419	86.6701	0.0701835
104.044	154.419	88.8625	0.0711257
104.044	154.419	91.0549	0.0715922
104.044	154.419	93.2473	0.0729735
104.044	154.419	95.4398	0.0729735
104.044	154.419	97.6322	0.0734281
104.044	154.419	99.8246	0.0734281
104.044	154.419	102.017	0.0747756
104.044	154.419	104.209	0.0747756
104.044	154.419	106.402	0.0760992
104.044	154.419	108.594	0.0778288
104.044	154.419	110.787	0.0799385
104.044	154.419	112.979	0.0818719
104.044	154.419	115.172	0.0844728
104.044	154.419	117.364	0.0875301
104.044	154.419	119.556	0.0909244
104.044	154.419	121.749	0.0945139
104.044	154.419	123.941	0.0982402
104.044	154.419	126.134	0.102039
104.044	154.419	128.326	0.105817
104.044	154.419	130.518	0.109508
104.044	154.419	132.711	0.113065
104.044	154.419	134.903	0.116443
104.044	154.419	137.096	0.119602
104.044	154.419	139.288	0.122516
104.044	154.419	141.481	0.125176
104.044	154.419	143.673	0.127521
104.044	154.419	145.865	0.129618
104.044	154.419	148.058	0.131808
104.044	154.419	150.25	0.133064
104.044	154.419	152.443	0.134309
104.044	154.419	154.635	0.136032
104.044	154.419	156.828	0.13725
104.044	154.419	159.02	0.138217
104.044	154.419	161.212	0.138937
104.044	154.419	163.405	0.139654
104.044	154.419	165.597	0.139177
104.044	154.419	167.79	0.138217
104.044	154.419	169.982	0.13725
104.044	154.419	172.174	0.136277
104.044	154.419	174.367	0.134061
104.044	154.419	176.559	0.132563
104.044	154.419	178.752	0.131048
104.044	154.419	180.944	0.128742
104.044	154.419	183.137	0.127443
104.044	154.419	185.329	0.125601
104.044	154.419	187.521	0.125336
104.044	154.419	189.714	0.125336
104.044	154.419	191.906	0.124804
104.044	154.419	194.099	0.125866
104.044	154.419	196.291	0.129
104.044	154.419	198.483	0.13206
104.044	154.419	200.676	0.136277
104.044	154.419	202.868	0.142251
104.044	154.419	205.061	0.147534
104.044	154.419	207.253	0.1548
104.044	154.419	209.446	0.160707
104.044	154.419	211.638	0.165804
104.044	154.419	213.83	0.170163
104.044	154.419	216.023	0.173264
104.044	154.419	218.215	0.174413
104.044	154.419	220.408	0.173264
104.044	154.419	222.6	0.170943
104.044	154.419	224.793	0.167799
104.044	154.419	226.985	0.163174
104.044	154.419	229.177	0.159042
104.044	154.419	231.37	0.1548
104.044	154.419	233.562	0.15035
104.044	154.419	235.755	0.146084
104.044	154.419	237.947	0.141994
104.044	154.419	240.139	0.138
104.044	154.419	242.332	0.134135
104.044	154.419	244.524	0.13034
104.044	154.419	246.717	0.126602
104.044	154.419	248.909	0.122911
104.044	154.419	251.102	0.119261
104.044	154.419	253.294	0.115635
104.044	154.419	255.486	0.112044
104.044	154.419	257.679	0.108421
104.044	154.419	259.871	0.104832
104.044	154.419	262.064	0.101246
104.044	154.419	264.256	0.0976318
104.044	154.419	266.449	0.0940552
104.044	154.419	268.641	0.0905577
104.044	154.419	270.833	0.086728
104.044	154.419	273.026	0.0839986
104.044	154.419	275.218	0.0815868
104.044	154.419	277.411	0.0778288
104.044	154.419	279.603	0.0756606
104.044	154.419	281.795	0.0720555
104.044	154.419	283.988	0.0706561
104.044	154.419	286.18	0.0682603
104.044	154.419	288.373	0.0657774
104.044	154.419	290.565	0.0652694
104.044	154.419	292.758	0.0647575
104.044	154.419	294.95	0.0621347
104.044	154.419	297.142	0.0615967
104.044	154.419	299.335	0.0610539
104.044	154.419	301.527	0.0621347
104.044	154.419	303.72	0.0599538
104.044	154.419	305.912	0.059396
104.044	154.419	308.105	0.059396
104.044	154.419	310.297	0.059396
104.044	154.419	312.489	0.0610539
104.044	154.419	314.682	0.0599538
104.044	154.419	316.874	0.059396
104.044	155.846	55.9762	0.0621347
104.044	155.846	58.1686	0.0626679
104.044	155.846	60.361	0.0626679
104.044	155.846	62.5535	0.0637214
104.044	155.846	64.7459	0.0637214
104.044	155.846	66.9383	0.0667818
104.044	155.846	69.1307	0.0652694
104.044	155.846	71.3231	0.0672781
104.044	155.846	73.5156	0.0682603
104.044	155.846	75.708	0.0677712
104.044	155.846	77.9004	0.0697077
104.044	155.846	80.0928	0.0697077
104.044	155.846	82.2852	0.0701835
104.044	155.846	84.4777	0.0715922
104.044	155.846	86.6701	0.0720555
104.044	155.846	88.8625	0.0729735
104.044	155.846	91.0549	0.0725158
104.044	155.846	93.2473	0.074329
104.044	155.846	95.4398	0.0738798
104.044	155.846	97.6322	0.0747756
104.044	155.846	99.8246	0.0752194
104.044	155.846	102.017	0.0760992
104.044	155.846	104.209	0.0765352
104.044	155.846	106.402	0.0774
104.044	155.846	108.594	0.079521
104.044	155.846	110.787	0.0807669
104.044	155.846	112.979	0.0832824
104.044	155.846	115.172	0.0859571
104.044	155.846	117.364	0.0890007
104.044	155.846	119.556	0.0923769
104.044	155.846	121.749	0.0959817
104.044	155.846	123.941	0.0997596
104.044	155.846	126.134	0.103596
104.044	155.846	128.326	0.107419
104.044	155.846	130.518	0.111171
104.044	155.846	132.711	0.114782
104.044	155.846	134.903	0.118231
104.044	155.846	137.096	0.121425
104.044	155.846	139.288	0.12435
104.044	155.846	141.481	0.126998
104.044	155.846	143.673	0.129309
104.044	155.846	145.865	0.131048
104.044	155.846	148.058	0.133314
104.044	155.846	150.25	0.134309
104.044	155.846	152.443	0.135787
104.044	155.846	154.635	0.137493
104.044	155.846	156.828	0.138217
104.044	155.846	159.02	0.139177
104.044	155.846	161.212	0.139892
104.044	155.846	163.405	0.14013
104.044	155.846	165.597	0.140604
104.044	155.846	167.79	0.14013
104.044	155.846	169.982	0.139177
104.044	155.846	172.174	0.137493
104.044	155.846	174.367	0.135296
104.044	155.846	176.559	0.134803
104.044	155.846	178.752	0.133064
104.044	155.846	180.944	0.130794
104.044	155.846	183.137	0.129
104.044	155.846	185.329	0.127704
104.044	155.846	187.521	0.126919
104.044	155.846	189.714	0.126919
104.044	155.846	191.906	0.126919
104.044	155.846	194.099	0.128483
104.044	155.846	196.291	0.130539
104.044	155.846	198.483	0.133812
104.044	155.846	200.676	0.138697
104.044	155.846	202.868	0.14388
104.044	155.846	205.061	0.149551
104.044	155.846	207.253	0.155871
104.044	155.846	209.446	0.16215
104.044	155.846	211.638	0.167402
104.044	155.846	213.83	0.171914
104.044	155.846	216.023	0.174603
104.044	155.846	218.215	0.175743
104.044	155.846	220.408	0.174603
104.044	155.846	222.6	0.172494
104.044	155.846	224.793	0.169379
104.044	155.846	226.985	0.1652
104.044	155.846	229.177	0.160707
104.044	155.846	231.37	0.156085
104.044	155.846	233.562	0.151519
104.044	155.846	235.755	0.147105
104.044	155.846	237.947	0.142812
104.044	155.846	240.139	0.138673
104.044	155.846	242.332	0.134606
104.044	155.846	244.524	0.130636
104.044	155.846	246.717	0.126749
104.044	155.846	248.909	0.122938
104.044	155.846	251.102	0.119195
104.044	155.846	253.294	0.115517
104.044	155.846	255.486	0.111866
104.044	155.846	257.679	0.108237
104.044	155.846	259.871	0.104641
104.044	155.846	262.064	0.101082
104.044	155.846	264.256	0.0975294
104.044	155.846	266.449	0.0940196
104.044	155.846	268.641	0.0905208
104.044	155.846	270.833	0.0871109
104.044	155.846	273.026	0.0839986
104.044	155.846	275.218	0.0811779
104.044	155.846	277.411	0.0782553
104.044	155.846	279.603	0.0752194
104.044	155.846	281.795	0.0734281
104.044	155.846	283.988	0.0701835
104.044	155.846	286.18	0.0682603
104.044	155.846	288.373	0.0677712
104.044	155.846	290.565	0.0652694
104.044	155.846	292.758	0.0637214
104.044	155.846	294.95	0.0631968
104.044	155.846	297.142	0.0626679
104.044	155.846	299.335	0.0610539
104.044	155.846	301.527	0.0605064
104.044	155.846	303.72	0.0610539
104.044	155.846	305.912	0.0605064
104.044	155.846	308.105	0.0599538
104.044	155.846	310.297	0.0610539
104.044	155.846	312.489	0.0599538
104.044	155.846	314.682	0.0615967
104.044	155.846	316.874	0.0605064
104.044	157.274	55.9762	0.0637214
104.044	157.274	58.1686	0.0626679
104.044	157.274	60.361	0.0647575
104.044	157.274	62.5535	0.0652694
104.044	157.274	64.7459	0.0642415
104.044	157.274	66.9383	0.0667818
104.044	157.274	69.1307	0.0677712
104.044	157.274	71.3231	0.0687462
104.044	157.274	73.5156	0.0682603
104.044	157.274	75.708	0.0692286
104.044	157.274	77.9004	0.0701835
104.044	157.274	80.0928	0.0701835
104.044	157.274	82.2852	0.0715922
104.044	157.274	84.4777	0.0725158
104.044	157.274	86.6701	0.0738798
104.044	157.274	88.8625	0.0734281
104.044	157.274	91.0549	0.0756606
104.044	157.274	93.2473	0.074329
104.044	157.274	95.4398	0.0765352
104.044	157.274	97.6322	0.0756606
104.044	157.274	99.8246	0.0769689
104.044	157.274	102.017	0.0774
104.044	157.274	104.209	0.0782553
104.044	157.274	106.402	0.0791013
104.044	157.274	108.594	0.0807669
104.044	157.274	110.787	0.0819937
104.044	157.274	112.979	0.0847876
104.044	157.274	115.172	0.0874158
104.044	157.274	117.364	0.0904842
104.044	157.274	119.556	0.0938426
104.044	157.274	121.749	0.0974613
104.044	157.274	123.941	0.10126
104.044	157.274	126.134	0.105111
104.044	157.274	128.326	0.108969
104.044	157.274	130.518	0.112758
104.044	157.274	132.711	0.116415
104.044	157.274	134.903	0.11988
104.044	157.274	137.096	0.123112
104.044	157.274	139.288	0.126024
104.044	157.274	141.481	0.128612
104.044	157.274	143.673	0.130819
104.044	157.274	145.865	0.132814
104.044	157.274	148.058	0.134556
104.044	157.274	150.25	0.135787
104.044	157.274	152.443	0.137008
104.044	157.274	154.635	0.137976
104.044	157.274	156.828	0.139177
104.044	157.274	159.02	0.139654
104.044	157.274	161.212	0.140604
104.044	157.274	163.405	0.140841
104.044	157.274	165.597	0.141548
104.044	157.274	167.79	0.14013
104.044	157.274	169.982	0.139654
104.044	157.274	172.174	0.138697
104.044	157.274	174.367	0.137008
104.044	157.274	176.559	0.136277
104.044	157.274	178.752	0.134803
104.044	157.274	180.944	0.133064
104.044	157.274	183.137	0.13206
104.044	157.274	185.329	0.130028
104.044	157.274	187.521	0.130028
104.044	157.274	189.714	0.129772
104.044	157.274	191.906	0.130028
104.044	157.274	194.099	0.130284
104.044	157.274	196.291	0.133314
104.044	157.274	198.483	0.135787
104.044	157.274	200.676	0.140367
104.044	157.274	202.868	0.14549
104.044	157.274	205.061	0.15066
104.044	157.274	207.253	0.157147
104.044	157.274	209.446	0.162765
104.044	157.274	211.638	0.168591
104.044	157.274	213.83	0.172107
104.044	157.274	216.023	0.175174
104.044	157.274	218.215	0.175933
104.044	157.274	220.408	0.175743
104.044	157.274	222.6	0.173072
104.044	157.274	224.793	0.169771
104.044	157.274	226.985	0.166004
104.044	157.274	229.177	0.161534
104.044	157.274	231.37	0.156935
104.044	157.274	233.562	0.152351
104.044	157.274	235.755	0.147782
104.044	157.274	237.947	0.14337
104.044	157.274	240.139	0.139033
104.044	157.274	242.332	0.134803
104.044	157.274	244.524	0.130692
104.044	157.274	246.717	0.126673
104.044	157.274	248.909	0.122756
104.044	157.274	251.102	0.118939
104.044	157.274	253.294	0.115217
104.044	157.274	255.486	0.111574
104.044	157.274	257.679	0.107991
104.044	157.274	259.871	0.104418
104.044	157.274	262.064	0.100884
104.044	157.274	264.256	0.0973929
104.044	157.274	266.449	0.0938779
104.044	157.274	268.641	0.0905208
104.044	157.274	270.833	0.0871109
104.044	157.274	273.026	0.0843941
104.044	157.274	275.218	0.0811779
104.044	157.274	277.411	0.0782553
104.044	157.274	279.603	0.0756606
104.044	157.274	281.795	0.0725158
104.044	157.274	283.988	0.0711257
104.044	157.274	286.18	0.0692286
104.044	157.274	288.373	0.0667818
104.044	157.274	290.565	0.0647575
104.044	157.274	292.758	0.0647575
104.044	157.274	294.95	0.0631968
104.044	157.274	297.142	0.0621347
104.044	157.274	299.335	0.0615967
104.044	157.274	301.527	0.0610539
104.044	157.274	303.72	0.0610539
104.044	157.274	305.912	0.0599538
104.044	157.274	308.105	0.0615967
104.044	157.274	310.297	0.0605064
104.044	157.274	312.489	0.0621347
104.044	157.274	314.682	0.0610539
104.044	157.274	316.874	0.0610539
104.044	158.701	55.9762	0.0637214
104.044	158.701	58.1686	0.0626679
104.044	158.701	60.361	0.0647575
104.044	158.701	62.5535	0.0657774
104.044	158.701	64.7459	0.0667818
104.044	158.701	66.9383	0.0667818
104.044	158.701	69.1307	0.0677712
104.044	158.701	71.3231	0.0692286
104.044	158.701	73.5156	0.0701835
104.044	158.701	75.708	0.0706561
104.044	158.701	77.9004	0.0715922
104.044	158.701	80.0928	0.0715922
104.044	158.701	82.2852	0.0729735
104.044	158.701	84.4777	0.0729735
104.044	158.701	86.6701	0.0747756
104.044	158.701	88.8625	0.0752194
104.044	158.701	91.0549	0.0756606
104.044	158.701	93.2473	0.0769689
104.044	158.701	95.4398	0.0774
104.044	158.701	97.6322	0.0778288
104.044	158.701	99.8246	0.0782553
104.044	158.701	102.017	0.0791013
104.044	158.701	104.209	0.0803536
104.044	158.701	106.402	0.0811779
104.044	158.701	108.594	0.0823985
104.044	158.701	110.787	0.0840778
104.044	158.701	112.979	0.0863049
104.044	158.701	115.172	0.0889633
104.044	158.701	117.364	0.0919798
104.044	158.701	119.556	0.0953204
104.044	158.701	121.749	0.0989861
104.044	158.701	123.941	0.102751
104.044	158.701	126.134	0.10662
104.044	158.701	128.326	0.110488
104.044	158.701	130.518	0.114297
104.044	158.701	132.711	0.11796
104.044	158.701	134.903	0.121452
104.044	158.701	137.096	0.12467
104.044	158.701	139.288	0.127573
104.044	158.701	141.481	0.13013
104.044	158.701	143.673	0.132236
104.044	158.701	145.865	0.133812
104.044	158.701	148.058	0.135296
104.044	158.701	150.25	0.136277
104.044	158.701	152.443	0.13725
104.044	158.701	154.635	0.138457
104.044	158.701	156.828	0.139415
104.044	158.701	159.02	0.140604
104.044	158.701	161.212	0.141548
104.044	158.701	163.405	0.141783
104.044	158.701	165.597	0.142017
104.044	158.701	167.79	0.141548
104.044	158.701	169.982	0.140367
104.044	158.701	172.174	0.139415
104.044	158.701	174.367	0.138937
104.044	158.701	176.559	0.137734
104.044	158.701	178.752	0.136764
104.044	158.701	180.944	0.135542
104.044	158.701	183.137	0.133563
104.044	158.701	185.329	0.13206
104.044	158.701	187.521	0.13206
104.044	158.701	189.714	0.13206
104.044	158.701	191.906	0.13206
104.044	158.701	194.099	0.132814
104.044	158.701	196.291	0.134556
104.044	158.701	198.483	0.137976
104.044	158.701	200.676	0.142017
104.044	158.701	202.868	0.146175
104.044	158.701	205.061	0.15176
104.044	158.701	207.253	0.157359
104.044	158.701	209.446	0.162969
104.044	158.701	211.638	0.168195
104.044	158.701	213.83	0.172107
104.044	158.701	216.023	0.174794
104.044	158.701	218.215	0.175933
104.044	158.701	220.408	0.175174
104.044	158.701	222.6	0.173648
104.044	158.701	224.793	0.170749
104.044	158.701	226.985	0.166605
104.044	158.701	229.177	0.16215
104.044	158.701	231.37	0.15757
104.044	158.701	233.562	0.152853
104.044	158.701	235.755	0.148187
104.044	158.701	237.947	0.143602
104.044	158.701	240.139	0.139153
104.044	158.701	242.332	0.134779
104.044	158.701	244.524	0.130539
104.044	158.701	246.717	0.126389
104.044	158.701	248.909	0.122379
104.044	158.701	251.102	0.118508
104.044	158.701	253.294	0.114765
104.044	158.701	255.486	0.111141
104.044	158.701	257.679	0.107589
104.044	158.701	259.871	0.104099
104.044	158.701	262.064	0.100653
104.044	158.701	264.256	0.0972219
104.044	158.701	266.449	0.093807
104.044	158.701	268.641	0.0904473
104.044	158.701	270.833	0.0874919
104.044	158.701	273.026	0.0843941
104.044	158.701	275.218	0.0815868
104.044	158.701	277.411	0.0782553
104.044	158.701	279.603	0.0765352
104.044	158.701	281.795	0.0738798
104.044	158.701	283.988	0.0711257
104.044	158.701	286.18	0.0687462
104.044	158.701	288.373	0.0672781
104.044	158.701	290.565	0.0662815
104.044	158.701	292.758	0.0652694
104.044	158.701	294.95	0.0637214
104.044	158.701	297.142	0.0631968
104.044	158.701	299.335	0.0615967
104.044	158.701	301.527	0.0621347
104.044	158.701	303.72	0.0615967
104.044	158.701	305.912	0.0621347
104.044	158.701	308.105	0.0605064
104.044	158.701	310.297	0.0610539
104.044	158.701	312.489	0.0610539
104.044	158.701	314.682	0.0615967
104.044	158.701	316.874	0.0631968
104.044	160.128	55.9762	0.0642415
104.044	160.128	58.1686	0.0652694
104.044	160.128	60.361	0.0652694
104.044	160.128	62.5535	0.0652694
104.044	160.128	64.7459	0.0672781
104.044	160.128	66.9383	0.0672781
104.044	160.128	69.1307	0.0687462
104.044	160.128	71.3231	0.0701835
104.044	160.128	73.5156	0.0711257
104.044	160.128	75.708	0.0711257
104.044	160.128	77.9004	0.0715922
104.044	160.128	80.0928	0.0738798
104.044	160.128	82.2852	0.0734281
104.044	160.128	84.4777	0.0752194
104.044	160.128	86.6701	0.0756606
104.044	160.128	88.8625	0.0765352
104.044	160.128	91.0549	0.0774
104.044	160.128	93.2473	0.0778288
104.044	160.128	95.4398	0.0778288
104.044	160.128	97.6322	0.079521
104.044	160.128	99.8246	0.079521
104.044	160.128	102.017	0.0807669
104.044	160.128	104.209	0.0815868
104.044	160.128	106.402	0.0823985
104.044	160.128	108.594	0.0839986
104.044	160.128	110.787	0.0856854
104.044	160.128	112.979	0.0879096
104.044	160.128	115.172	0.0905577
104.044	160.128	117.364	0.0935583
104.044	160.128	119.556	0.096879
104.044	160.128	121.749	0.100521
104.044	160.128	123.941	0.104284
104.044	160.128	126.134	0.108132
104.044	160.128	128.326	0.111997
104.044	160.128	130.518	0.115801
104.044	160.128	132.711	0.119463
104.044	160.128	134.903	0.122923
104.044	160.128	137.096	0.12613
104.044	160.128	139.288	0.128974
104.044	160.128	141.481	0.131454
104.044	160.128	143.673	0.133414
104.044	160.128	145.865	0.13505
104.044	160.128	148.058	0.136277
104.044	160.128	150.25	0.137008
104.044	160.128	152.443	0.137976
104.044	160.128	154.635	0.138937
104.044	160.128	156.828	0.14013
104.044	160.128	159.02	0.140604
104.044	160.128	161.212	0.141548
104.044	160.128	163.405	0.141548
104.044	160.128	165.597	0.142017
104.044	160.128	167.79	0.142485
104.044	160.128	169.982	0.141548
104.044	160.128	172.174	0.141077
104.044	160.128	174.367	0.141077
104.044	160.128	176.559	0.14013
104.044	160.128	178.752	0.138457
104.044	160.128	180.944	0.13725
104.044	160.128	183.137	0.136764
104.044	160.128	185.329	0.135296
104.044	160.128	187.521	0.133812
104.044	160.128	189.714	0.134309
104.044	160.128	191.906	0.134556
104.044	160.128	194.099	0.134803
104.044	160.128	196.291	0.136764
104.044	160.128	198.483	0.140367
104.044	160.128	200.676	0.143184
104.044	160.128	202.868	0.147985
104.044	160.128	205.061	0.152635
104.044	160.128	207.253	0.157781
104.044	160.128	209.446	0.162969
104.044	160.128	211.638	0.167997
104.044	160.128	213.83	0.171526
104.044	160.128	216.023	0.173839
104.044	160.128	218.215	0.175174
104.044	160.128	220.408	0.175364
104.044	160.128	222.6	0.173648
104.044	160.128	224.793	0.170553
104.044	160.128	226.985	0.166804
104.044	160.128	229.177	0.16256
104.044	160.128	231.37	0.15757
104.044	160.128	233.562	0.153027
104.044	160.128	235.755	0.148299
104.044	160.128	237.947	0.143602
104.044	160.128	240.139	0.139033
104.044	160.128	242.332	0.134532
104.044	160.128	244.524	0.13013
104.044	160.128	246.717	0.125906
104.044	160.128	248.909	0.121824
104.044	160.128	251.102	0.117922
104.044	160.128	253.294	0.114195
104.044	160.128	255.486	0.1106
104.044	160.128	257.679	0.107155
104.044	160.128	259.871	0.103715
104.044	160.128	262.064	0.100355
104.044	160.128	264.256	0.0970163
104.044	160.128	266.449	0.0937004
104.044	160.128	268.641	0.0904473
104.044	160.128	270.833	0.0874919
104.044	160.128	273.026	0.0839986
104.044	160.128	275.218	0.0811779
104.044	160.128	277.411	0.0791013
104.044	160.128	279.603	0.0752194
104.044	160.128	281.795	0.074329
104.044	160.128	283.988	0.0711257
104.044	160.128	286.18	0.0701835
104.044	160.128	288.373	0.0672781
104.044	160.128	290.565	0.0672781
104.044	160.128	292.758	0.0657774
104.044	160.128	294.95	0.0647575
104.044	160.128	297.142	0.0637214
104.044	160.128	299.335	0.0621347
104.044	160.128	301.527	0.0610539
104.044	160.128	303.72	0.0621347
104.044	160.128	305.912	0.0621347
104.044	160.128	308.105	0.0605064
104.044	160.128	310.297	0.0615967
104.044	160.128	312.489	0.0626679
104.044	160.128	314.682	0.0637214
104.044	160.128	316.874	0.0631968
104.044	161.555	55.9762	0.0647575
104.044	161.555	58.1686	0.0662815
104.044	161.555	60.361	0.0657774
104.044	161.555	62.5535	0.0657774
104.044	161.555	64.7459	0.0677712
104.044	161.555	66.9383	0.0682603
104.044	161.555	69.1307	0.0692286
104.044	161.555	71.3231	0.0706561
104.044	161.555	73.5156	0.0715922
104.044	161.555	75.708	0.0725158
104.044	161.555	77.9004	0.0738798
104.044	161.555	80.0928	0.0734281
104.044	161.555	82.2852	0.0756606
104.044	161.555	84.4777	0.0769689
104.044	161.555	86.6701	0.0765352
104.044	161.555	88.8625	0.0774
104.044	161.555	91.0549	0.0786794
104.044	161.555	93.2473	0.0799385
104.044	161.555	95.4398	0.0799385
104.044	161.555	97.6322	0.0811779
104.044	161.555	99.8246	0.0803536
104.044	161.555	102.017	0.0823985
104.044	161.555	104.209	0.0836015
104.044	161.555	106.402	0.0847876
104.044	161.555	108.594	0.0859571
104.044	161.555	110.787	0.0873779
104.044	161.555	112.979	0.0895598
104.044	161.555	115.172	0.0921966
104.044	161.555	117.364	0.0951806
104.044	161.555	119.556	0.0985142
104.044	161.555	121.749	0.102098
104.044	161.555	123.941	0.105859
104.044	161.555	126.134	0.109685
104.044	161.555	128.326	0.113523
104.044	161.555	130.518	0.117306
104.044	161.555	132.711	0.120958
104.044	161.555	134.903	0.124403
104.044	161.555	137.096	0.127521
104.044	161.555	139.288	0.130309
104.044	161.555	141.481	0.132638
104.044	161.555	143.673	0.134803
104.044	161.555	145.865	0.136032
104.044	161.555	148.058	0.136521
104.044	161.555	150.25	0.137493
104.044	161.555	152.443	0.138217
104.044	161.555	154.635	0.138937
104.044	161.555	156.828	0.139892
104.044	161.555	159.02	0.140604
104.044	161.555	161.212	0.141313
104.044	161.555	163.405	0.141783
104.044	161.555	165.597	0.142485
104.044	161.555	167.79	0.142719
104.044	161.555	169.982	0.142719
104.044	161.555	172.174	0.142251
104.044	161.555	174.367	0.142251
104.044	161.555	176.559	0.141783
104.044	161.555	178.752	0.140841
104.044	161.555	180.944	0.140367
104.044	161.555	183.137	0.138697
104.044	161.555	185.329	0.138217
104.044	161.555	187.521	0.137734
104.044	161.555	189.714	0.136764
104.044	161.555	191.906	0.137493
104.044	161.555	194.099	0.13725
104.044	161.555	196.291	0.139415
104.044	161.555	198.483	0.142251
104.044	161.555	200.676	0.145719
104.044	161.555	202.868	0.149551
104.044	161.555	205.061	0.153288
104.044	161.555	207.253	0.157992
104.044	161.555	209.446	0.162969
104.044	161.555	211.638	0.166804
104.044	161.555	213.83	0.170358
104.044	161.555	216.023	0.173072
104.044	161.555	218.215	0.174222
104.044	161.555	220.408	0.174222
104.044	161.555	222.6	0.172494
104.044	161.555	224.793	0.169771
104.044	161.555	226.985	0.166205
104.044	161.555	229.177	0.162356
104.044	161.555	231.37	0.157781
104.044	161.555	233.562	0.152853
104.044	161.555	235.755	0.14821
104.044	161.555	237.947	0.143417
104.044	161.555	240.139	0.138697
104.044	161.555	242.332	0.134061
104.044	161.555	244.524	0.129592
104.044	161.555	246.717	0.125246
104.044	161.555	248.909	0.12112
104.044	161.555	251.102	0.117212
104.044	161.555	253.294	0.11352
104.044	161.555	255.486	0.110012
104.044	161.555	257.679	0.106657
104.044	161.555	259.871	0.103361
104.044	161.555	262.064	0.100123
104.044	161.555	264.256	0.096879
104.044	161.555	266.449	0.0936651
104.044	161.555	268.641	0.0905208
104.044	161.555	270.833	0.0874919
104.044	161.555	273.026	0.0839986
104.044	161.555	275.218	0.0811779
104.044	161.555	277.411	0.0786794
104.044	161.555	279.603	0.0765352
104.044	161.555	281.795	0.0738798
104.044	161.555	283.988	0.0711257
104.044	161.555	286.18	0.0697077
104.044	161.555	288.373	0.0682603
104.044	161.555	290.565	0.0672781
104.044	161.555	292.758	0.0652694
104.044	161.555	294.95	0.0637214
104.044	161.555	297.142	0.0637214
104.044	161.555	299.335	0.0637214
104.044	161.555	301.527	0.0631968
104.044	161.555	303.72	0.0631968
104.044	161.555	305.912	0.0631968
104.044	161.555	308.105	0.0626679
104.044	161.555	310.297	0.0626679
104.044	161.555	312.489	0.0631968
104.044	161.555	314.682	0.0631968
104.044	161.555	316.874	0.0647575
104.044	162.982	55.9762	0.0662815
104.044	162.982	58.1686	0.0657774
104.044	162.982	60.361	0.0672781
104.044	162.982	62.5535	0.0672781
104.044	162.982	64.7459	0.0692286
104.044	162.982	66.9383	0.0692286
104.044	162.982	69.1307	0.0697077
104.044	162.982	71.3231	0.0725158
104.044	162.982	73.5156	0.0711257
104.044	162.982	75.708	0.0725158
104.044	162.982	77.9004	0.074329
104.044	162.982	80.0928	0.0752194
104.044	162.982	82.2852	0.0752194
104.044	162.982	84.4777	0.0760992
104.044	162.982	86.6701	0.0774
104.044	162.982	88.8625	0.0791013
104.044	162.982	91.0549	0.079521
104.044	162.982	93.2473	0.0799385
104.044	162.982	95.4398	0.0807669
104.044	162.982	97.6322	0.0815868
104.044	162.982	99.8246	0.0828015
104.044	162.982	102.017	0.0832024
104.044	162.982	104.209	0.0839986
104.044	162.982	106.402	0.0855688
104.044	162.982	108.594	0.0871109
104.044	162.982	110.787	0.0890755
104.044	162.982	112.979	0.0912897
104.044	162.982	115.172	0.0939489
104.044	162.982	117.364	0.0969133
104.044	162.982	119.556	0.100255
104.044	162.982	121.749	0.103779
104.044	162.982	123.941	0.107496
104.044	162.982	126.134	0.11129
104.044	162.982	128.326	0.11509
104.044	162.982	130.518	0.118834
104.044	162.982	132.711	0.122434
104.044	162.982	134.903	0.125813
104.044	162.982	137.096	0.128897
104.044	162.982	139.288	0.131555
104.044	162.982	141.481	0.133762
104.044	162.982	143.673	0.135542
104.044	162.982	145.865	0.136521
104.044	162.982	148.058	0.137734
104.044	162.982	150.25	0.137976
104.044	162.982	152.443	0.138697
104.044	162.982	154.635	0.139177
104.044	162.982	156.828	0.140367
104.044	162.982	159.02	0.140367
104.044	162.982	161.212	0.141548
104.044	162.982	163.405	0.141783
104.044	162.982	165.597	0.142719
104.044	162.982	167.79	0.142485
104.044	162.982	169.982	0.142952
104.044	162.982	172.174	0.142952
104.044	162.982	174.367	0.142952
104.044	162.982	176.559	0.14388
104.044	162.982	178.752	0.143184
104.044	162.982	180.944	0.142719
104.044	162.982	183.137	0.142017
104.044	162.982	185.329	0.141783
104.044	162.982	187.521	0.140604
104.044	162.982	189.714	0.139892
104.044	162.982	191.906	0.139415
104.044	162.982	194.099	0.140604
104.044	162.982	196.291	0.142017
104.044	162.982	198.483	0.143417
104.044	162.982	200.676	0.147083
104.044	162.982	202.868	0.150439
104.044	162.982	205.061	0.154154
104.044	162.982	207.253	0.158203
104.044	162.982	209.446	0.161945
104.044	162.982	211.638	0.166205
104.044	162.982	213.83	0.168788
104.044	162.982	216.023	0.171526
104.044	162.982	218.215	0.173072
104.044	162.982	220.408	0.172879
104.044	162.982	222.6	0.171914
104.044	162.982	224.793	0.169379
104.044	162.982	226.985	0.166405
104.044	162.982	229.177	0.161945
104.044	162.982	231.37	0.15757
104.044	162.982	233.562	0.152635
104.044	162.982	235.755	0.147895
104.044	162.982	237.947	0.143045
104.044	162.982	240.139	0.138193
104.044	162.982	242.332	0.133439
104.044	162.982	244.524	0.128845
104.044	162.982	246.717	0.124457
104.044	162.982	248.909	0.120301
104.044	162.982	251.102	0.116419
104.044	162.982	253.294	0.112797
104.044	162.982	255.486	0.109393
104.044	162.982	257.679	0.106125
104.044	162.982	259.871	0.103006
104.044	162.982	262.064	0.0998896
104.044	162.982	264.256	0.0968101
104.044	162.982	266.449	0.0937004
104.044	162.982	268.641	0.090631
104.044	162.982	270.833	0.0878717
104.044	162.982	273.026	0.0847876
104.044	162.982	275.218	0.0823985
104.044	162.982	277.411	0.0791013
104.044	162.982	279.603	0.0760992
104.044	162.982	281.795	0.074329
104.044	162.982	283.988	0.0729735
104.044	162.982	286.18	0.0701835
104.044	162.982	288.373	0.0692286
104.044	162.982	290.565	0.0672781
104.044	162.982	292.758	0.0652694
104.044	162.982	294.95	0.0652694
104.044	162.982	297.142	0.0637214
104.044	162.982	299.335	0.0637214
104.044	162.982	301.527	0.0621347
104.044	162.982	303.72	0.0642415
104.044	162.982	305.912	0.0621347
104.044	162.982	308.105	0.0637214
104.044	162.982	310.297	0.0631968
104.044	162.982	312.489	0.0637214
104.044	162.982	314.682	0.0647575
104.044	162.982	316.874	0.0647575
104.044	164.409	55.9762	0.0652694
104.044	164.409	58.1686	0.0657774
104.044	164.409	60.361	0.0657774
104.044	164.409	62.5535	0.0682603
104.044	164.409	64.7459	0.0682603
104.044	164.409	66.9383	0.0692286
104.044	164.409	69.1307	0.0701835
104.044	164.409	71.3231	0.0725158
104.044	164.409	73.5156	0.0729735
104.044	164.409	75.708	0.0734281
104.044	164.409	77.9004	0.0747756
104.044	164.409	80.0928	0.0760992
104.044	164.409	82.2852	0.0765352
104.044	164.409	84.4777	0.0786794
104.044	164.409	86.6701	0.079521
104.044	164.409	88.8625	0.0791013
104.044	164.409	91.0549	0.0803536
104.044	164.409	93.2473	0.0823985
104.044	164.409	95.4398	0.0832024
104.044	164.409	97.6322	0.0836015
104.044	164.409	99.8246	0.0847876
104.044	164.409	102.017	0.085179
104.044	164.409	104.209	0.0859571
104.044	164.409	106.402	0.0874919
104.044	164.409	108.594	0.0893738
104.044	164.409	110.787	0.0908877
104.044	164.409	112.979	0.0931305
104.044	164.409	115.172	0.0957386
104.044	164.409	117.364	0.0987503
104.044	164.409	119.556	0.102032
104.044	164.409	121.749	0.105559
104.044	164.409	123.941	0.109229
104.044	164.409	126.134	0.112975
104.044	164.409	128.326	0.116724
104.044	164.409	130.518	0.120409
104.044	164.409	132.711	0.123947
104.044	164.409	134.903	0.12726
104.044	164.409	137.096	0.130207
104.044	164.409	139.288	0.132763
104.044	164.409	141.481	0.134853
104.044	164.409	143.673	0.136277
104.044	164.409	145.865	0.13725
104.044	164.409	148.058	0.137976
104.044	164.409	150.25	0.138457
104.044	164.409	152.443	0.138937
104.044	164.409	154.635	0.139415
104.044	164.409	156.828	0.140367
104.044	164.409	159.02	0.141077
104.044	164.409	161.212	0.141077
104.044	164.409	163.405	0.141783
104.044	164.409	165.597	0.143184
104.044	164.409	167.79	0.143184
104.044	164.409	169.982	0.144111
104.044	164.409	172.174	0.145261
104.044	164.409	174.367	0.145719
104.044	164.409	176.559	0.146402
104.044	164.409	178.752	0.146175
104.044	164.409	180.944	0.146175
104.044	164.409	183.137	0.145947
104.044	164.409	185.329	0.14549
104.044	164.409	187.521	0.143417
104.044	164.409	189.714	0.143648
104.044	164.409	191.906	0.143184
104.044	164.409	194.099	0.143648
104.044	164.409	196.291	0.144111
104.044	164.409	198.483	0.146175
104.044	164.409	200.676	0.148434
104.044	164.409	202.868	0.15176
104.044	164.409	205.061	0.154585
104.044	164.409	207.253	0.158623
104.044	164.409	209.446	0.161534
104.044	164.409	211.638	0.164999
104.044	164.409	213.83	0.167601
104.044	164.409	216.023	0.170163
104.044	164.409	218.215	0.171526
104.044	164.409	220.408	0.17172
104.044	164.409	222.6	0.171138
104.044	164.409	224.793	0.168591
104.044	164.409	226.985	0.165603
104.044	164.409	229.177	0.161739
104.044	164.409	231.37	0.156935
104.044	164.409	233.562	0.152198
104.044	164.409	235.755	0.147489
104.044	164.409	237.947	0.142462
104.044	164.409	240.139	0.137541
104.044	164.409	242.332	0.132688
104.044	164.409	244.524	0.128016
104.044	164.409	246.717	0.123568
104.044	164.409	248.909	0.119418
104.044	164.409	251.102	0.115591
104.044	164.409	253.294	0.112068
104.044	164.409	255.486	0.108795
104.044	164.409	257.679	0.105717
104.044	164.409	259.871	0.102715
104.044	164.409	262.064	0.0997898
104.044	164.409	264.256	0.0968444
104.044	164.409	266.449	0.0938426
104.044	164.409	268.641	0.0908877
104.044	164.409	270.833	0.0878717
104.044	164.409	273.026	0.0855688
104.044	164.409	275.218	0.0819937
104.044	164.409	277.411	0.0799385
104.044	164.409	279.603	0.0765352
104.044	164.409	281.795	0.0747756
104.044	164.409	283.988	0.0725158
104.044	164.409	286.18	0.0711257
104.044	164.409	288.373	0.0692286
104.044	164.409	290.565	0.0672781
104.044	164.409	292.758	0.0662815
104.044	164.409	294.95	0.0652694
104.044	164.409	297.142	0.0652694
104.044	164.409	299.335	0.0642415
104.044	164.409	301.527	0.0626679
104.044	164.409	303.72	0.0637214
104.044	164.409	305.912	0.0626679
104.044	164.409	308.105	0.0631968
104.044	164.409	310.297	0.0631968
104.044	164.409	312.489	0.0647575
104.044	164.409	314.682	0.0642415
104.044	164.409	316.874	0.0637214
104.044	165.837	55.9762	0.0667818
104.044	165.837	58.1686	0.0667818
104.044	165.837	60.361	0.0672781
104.044	165.837	62.5535	0.0687462
104.044	165.837	64.7459	0.0692286
104.044	165.837	66.9383	0.0692286
104.044	165.837	69.1307	0.0715922
104.044	165.837	71.3231	0.0720555
104.044	165.837	73.5156	0.074329
104.044	165.837	75.708	0.0752194
104.044	165.837	77.9004	0.0760992
104.044	165.837	80.0928	0.0769689
104.044	165.837	82.2852	0.0786794
104.044	165.837	84.4777	0.0786794
104.044	165.837	86.6701	0.0807669
104.044	165.837	88.8625	0.0803536
104.044	165.837	91.0549	0.0823985
104.044	165.837	93.2473	0.0832024
104.044	165.837	95.4398	0.0839986
104.044	165.837	97.6322	0.0847876
104.044	165.837	99.8246	0.0855688
104.044	165.837	102.017	0.086728
104.044	165.837	104.209	0.0886258
104.044	165.837	106.402	0.0893738
104.044	165.837	108.594	0.0904842
104.044	165.837	110.787	0.0927007
104.044	165.837	112.979	0.0950057
104.044	165.837	115.172	0.0975978
104.044	165.837	117.364	0.10062
104.044	165.837	119.556	0.103939
104.044	165.837	121.749	0.107435
104.044	165.837	123.941	0.11106
104.044	165.837	126.134	0.114751
104.044	165.837	128.326	0.118439
104.044	165.837	130.518	0.122056
104.044	165.837	132.711	0.125522
104.044	165.837	134.903	0.128716
104.044	165.837	137.096	0.131555
104.044	165.837	139.288	0.133961
104.044	165.837	141.481	0.135886
104.044	165.837	143.673	0.137008
104.044	165.837	145.865	0.137976
104.044	165.837	148.058	0.138937
104.044	165.837	150.25	0.138937
104.044	165.837	152.443	0.138937
104.044	165.837	154.635	0.139415
104.044	165.837	156.828	0.140367
104.044	165.837	159.02	0.140841
104.044	165.837	161.212	0.141077
104.044	165.837	163.405	0.142251
104.044	165.837	165.597	0.143417
104.044	165.837	167.79	0.14388
104.044	165.837	169.982	0.14549
104.044	165.837	172.174	0.146856
104.044	165.837	174.367	0.147534
104.044	165.837	176.559	0.14821
104.044	165.837	178.752	0.149773
104.044	165.837	180.944	0.149328
104.044	165.837	183.137	0.149551
104.044	165.837	185.329	0.149105
104.044	165.837	187.521	0.147534
104.044	165.837	189.714	0.146629
104.044	165.837	191.906	0.147083
104.044	165.837	194.099	0.147309
104.044	165.837	196.291	0.147534
104.044	165.837	198.483	0.149105
104.044	165.837	200.676	0.15088
104.044	165.837	202.868	0.153288
104.044	165.837	205.061	0.155871
104.044	165.837	207.253	0.158203
104.044	165.837	209.446	0.161121
104.044	165.837	211.638	0.163784
104.044	165.837	213.83	0.166804
104.044	165.837	216.023	0.169182
104.044	165.837	218.215	0.169967
104.044	165.837	220.408	0.170553
104.044	165.837	222.6	0.169771
104.044	165.837	224.793	0.167799
104.044	165.837	226.985	0.1652
104.044	165.837	229.177	0.161121
104.044	165.837	231.37	0.156511
104.044	165.837	233.562	0.151979
104.044	165.837	235.755	0.146924
104.044	165.837	237.947	0.141853
104.044	165.837	240.139	0.136789
104.044	165.837	242.332	0.131858
104.044	165.837	244.524	0.127129
104.044	165.837	246.717	0.122641
104.044	165.837	248.909	0.118526
104.044	165.837	251.102	0.114786
104.044	165.837	253.294	0.111395
104.044	165.837	255.486	0.108292
104.044	165.837	257.679	0.10537
104.044	165.837	259.871	0.102553
104.044	165.837	262.064	0.0997898
104.044	165.837	264.256	0.0969476
104.044	165.837	266.449	0.0940905
104.044	165.837	268.641	0.0912167
104.044	165.837	270.833	0.0882497
104.044	165.837	273.026	0.085179
104.044	165.837	275.218	0.0832024
104.044	165.837	277.411	0.0799385
104.044	165.837	279.603	0.0774
104.044	165.837	281.795	0.0747756
104.044	165.837	283.988	0.0729735
104.044	165.837	286.18	0.0706561
104.044	165.837	288.373	0.0701835
104.044	165.837	290.565	0.0682603
104.044	165.837	292.758	0.0662815
104.044	165.837	294.95	0.0662815
104.044	165.837	297.142	0.0662815
104.044	165.837	299.335	0.0652694
104.044	165.837	301.527	0.0647575
104.044	165.837	303.72	0.0642415
104.044	165.837	305.912	0.0642415
104.044	165.837	308.105	0.0637214
104.044	165.837	310.297	0.0637214
104.044	165.837	312.489	0.0642415
104.044	165.837	314.682	0.0637214
104.044	165.837	316.874	0.0662815
104.044	167.264	55.9762	0.0672781
104.044	167.264	58.1686	0.0662815
104.044	167.264	60.361	0.0692286
104.044	167.264	62.5535	0.0692286
104.044	167.264	64.7459	0.0697077
104.044	167.264	66.9383	0.0715922
104.044	167.264	69.1307	0.0725158
104.044	167.264	71.3231	0.0738798
104.044	167.264	73.5156	0.0752194
104.044	167.264	75.708	0.0756606
104.044	167.264	77.9004	0.0760992
104.044	167.264	80.0928	0.0765352
104.044	167.264	82.2852	0.0778288
104.044	167.264	84.4777	0.0791013
104.044	167.264	86.6701	0.0803536
104.044	167.264	88.8625	0.0815868
104.044	167.264	91.0549	0.0832024
104.044	167.264	93.2473	0.0839986
104.044	167.264	95.4398	0.0843941
104.044	167.264	97.6322	0.0863433
104.044	167.264	99.8246	0.0874919
104.044	167.264	102.017	0.0882497
104.044	167.264	104.209	0.0893738
104.044	167.264	106.402	0.0908511
104.044	167.264	108.594	0.0926648
104.044	167.264	110.787	0.0945493
104.044	167.264	112.979	0.096879
104.044	167.264	115.172	0.0995893
104.044	167.264	117.364	0.102618
104.044	167.264	119.556	0.105906
104.044	167.264	121.749	0.109399
104.044	167.264	123.941	0.112991
104.044	167.264	126.134	0.116624
104.044	167.264	128.326	0.120237
104.044	167.264	130.518	0.123768
104.044	167.264	132.711	0.127155
104.044	167.264	134.903	0.130232
104.044	167.264	137.096	0.132964
104.044	167.264	139.288	0.135247
104.044	167.264	141.481	0.136983
104.044	167.264	143.673	0.137976
104.044	167.264	145.865	0.139177
104.044	167.264	148.058	0.139415
104.044	167.264	150.25	0.14013
104.044	167.264	152.443	0.139654
104.044	167.264	154.635	0.140367
104.044	167.264	156.828	0.141077
104.044	167.264	159.02	0.141313
104.044	167.264	161.212	0.142251
104.044	167.264	163.405	0.142952
104.044	167.264	165.597	0.143648
104.044	167.264	167.79	0.145261
104.044	167.264	169.982	0.146402
104.044	167.264	172.174	0.148434
104.044	167.264	174.367	0.149996
104.044	167.264	176.559	0.15176
104.044	167.264	178.752	0.153288
104.044	167.264	180.944	0.154154
104.044	167.264	183.137	0.154369
104.044	167.264	185.329	0.153505
104.044	167.264	187.521	0.152198
104.044	167.264	189.714	0.151541
104.044	167.264	191.906	0.15088
104.044	167.264	194.099	0.15088
104.044	167.264	196.291	0.151541
104.044	167.264	198.483	0.151979
104.044	167.264	200.676	0.152635
104.044	167.264	202.868	0.1548
104.044	167.264	205.061	0.156085
104.044	167.264	207.253	0.157992
104.044	167.264	209.446	0.160293
104.044	167.264	211.638	0.163174
104.044	167.264	213.83	0.165804
104.044	167.264	216.023	0.167601
104.044	167.264	218.215	0.168985
104.044	167.264	220.408	0.169771
104.044	167.264	222.6	0.168985
104.044	167.264	224.793	0.167004
104.044	167.264	226.985	0.164393
104.044	167.264	229.177	0.160707
104.044	167.264	231.37	0.156511
104.044	167.264	233.562	0.151321
104.044	167.264	235.755	0.146357
104.044	167.264	237.947	0.141195
104.044	167.264	240.139	0.136008
104.044	167.264	242.332	0.130972
104.044	167.264	244.524	0.126183
104.044	167.264	246.717	0.121739
104.044	167.264	248.909	0.117689
104.044	167.264	251.102	0.114068
104.044	167.264	253.294	0.110841
104.044	167.264	255.486	0.107926
104.044	167.264	257.679	0.10518
104.044	167.264	259.871	0.102553
104.044	167.264	262.064	0.0998563
104.044	167.264	264.256	0.0972219
104.044	167.264	266.449	0.0944788
104.044	167.264	268.641	0.0916173
104.044	167.264	270.833	0.0890007
104.044	167.264	273.026	0.0855688
104.044	167.264	275.218	0.0832024
104.044	167.264	277.411	0.0807669
104.044	167.264	279.603	0.0774
104.044	167.264	281.795	0.0765352
104.044	167.264	283.988	0.074329
104.044	167.264	286.18	0.0715922
104.044	167.264	288.373	0.0706561
104.044	167.264	290.565	0.0697077
104.044	167.264	292.758	0.0682603
104.044	167.264	294.95	0.0662815
104.044	167.264	297.142	0.0662815
104.044	167.264	299.335	0.0647575
104.044	167.264	301.527	0.0642415
104.044	167.264	303.72	0.0642415
104.044	167.264	305.912	0.0637214
104.044	167.264	308.105	0.0642415
104.044	167.264	310.297	0.0647575
104.044	167.264	312.489	0.0637214
104.044	167.264	314.682	0.0657774
104.044	167.264	316.874	0.0647575
104.044	168.691	55.9762	0.0667818
104.044	168.691	58.1686	0.0677712
104.044	168.691	60.361	0.0692286
104.044	168.691	62.5535	0.0701835
104.044	168.691	64.7459	0.0701835
104.044	168.691	66.9383	0.0715922
104.044	168.691	69.1307	0.0715922
104.044	168.691	71.3231	0.0738798
104.044	168.691	73.5156	0.0752194
104.044	168.691	75.708	0.0756606
104.044	168.691	77.9004	0.0778288
104.044	168.691	80.0928	0.0791013
104.044	168.691	82.2852	0.0791013
104.044	168.691	84.4777	0.0803536
104.044	168.691	86.6701	0.0811779
104.044	168.691	88.8625	0.0832024
104.044	168.691	91.0549	0.0839986
104.044	168.691	93.2473	0.0847876
104.044	168.691	95.4398	0.0855688
104.044	168.691	97.6322	0.086728
104.044	168.691	99.8246	0.0882497
104.044	168.691	102.017	0.0901155
104.044	168.691	104.209	0.0912167
104.044	168.691	106.402	0.0930232
104.044	168.691	108.594	0.0940905
104.044	168.691	110.787	0.0963622
104.044	168.691	112.979	0.0988514
104.044	168.691	115.172	0.101607
104.044	168.691	117.364	0.104673
104.044	168.691	119.556	0.107991
104.044	168.691	121.749	0.111449
104.044	168.691	123.941	0.115006
104.044	168.691	126.134	0.118583
104.044	168.691	128.326	0.122116
104.044	168.691	130.518	0.125556
104.044	168.691	132.711	0.128819
104.044	168.691	134.903	0.131782
104.044	168.691	137.096	0.134358
104.044	168.691	139.288	0.136521
104.044	168.691	141.481	0.138217
104.044	168.691	143.673	0.138937
104.044	168.691	145.865	0.14013
104.044	168.691	148.058	0.139892
104.044	168.691	150.25	0.14013
104.044	168.691	152.443	0.14013
104.044	168.691	154.635	0.141077
104.044	168.691	156.828	0.140841
104.044	168.691	159.02	0.141548
104.044	168.691	161.212	0.142251
104.044	168.691	163.405	0.142952
104.044	168.691	165.597	0.14388
104.044	168.691	167.79	0.145947
104.044	168.691	169.982	0.14821
104.044	168.691	172.174	0.149996
104.044	168.691	174.367	0.153505
104.044	168.691	176.559	0.155871
104.044	168.691	178.752	0.156935
104.044	168.691	180.944	0.157992
104.044	168.691	183.137	0.158623
104.044	168.691	185.329	0.157781
104.044	168.691	187.521	0.15757
104.044	168.691	189.714	0.156085
104.044	168.691	191.906	0.155015
104.044	168.691	194.099	0.154154
104.044	168.691	196.291	0.1548
104.044	168.691	198.483	0.1548
104.044	168.691	200.676	0.155871
104.044	168.691	202.868	0.156511
104.044	168.691	205.061	0.157781
104.044	168.691	207.253	0.159251
104.044	168.691	209.446	0.160707
104.044	168.691	211.638	0.162356
104.044	168.691	213.83	0.164393
104.044	168.691	216.023	0.166804
104.044	168.691	218.215	0.167601
104.044	168.691	220.408	0.168393
104.044	168.691	222.6	0.167997
104.044	168.691	224.793	0.166605
104.044	168.691	226.985	0.163784
104.044	168.691	229.177	0.160085
104.044	168.691	231.37	0.155871
104.044	168.691	233.562	0.15088
104.044	168.691	235.755	0.145764
104.044	168.691	237.947	0.140438
104.044	168.691	240.139	0.135198
104.044	168.691	242.332	0.13013
104.044	168.691	244.524	0.125309
104.044	168.691	246.717	0.120903
104.044	168.691	248.909	0.116962
104.044	168.691	251.102	0.1135
104.044	168.691	253.294	0.110462
104.044	168.691	255.486	0.107747
104.044	168.691	257.679	0.105212
104.044	168.691	259.871	0.102715
104.044	168.691	262.064	0.100222
104.044	168.691	264.256	0.0976318
104.044	168.691	266.449	0.0949355
104.044	168.691	268.641	0.0921604
104.044	168.691	270.833	0.0893738
104.044	168.691	273.026	0.0863433
104.044	168.691	275.218	0.0836015
104.044	168.691	277.411	0.0811779
104.044	168.691	279.603	0.0791013
104.044	168.691	281.795	0.0769689
104.044	168.691	283.988	0.0747756
104.044	168.691	286.18	0.0720555
104.044	168.691	288.373	0.0701835
104.044	168.691	290.565	0.0682603
104.044	168.691	292.758	0.0687462
104.044	168.691	294.95	0.0667818
104.044	168.691	297.142	0.0652694
104.044	168.691	299.335	0.0662815
104.044	168.691	301.527	0.0647575
104.044	168.691	303.72	0.0652694
104.044	168.691	305.912	0.0652694
104.044	168.691	308.105	0.0647575
104.044	168.691	310.297	0.0652694
104.044	168.691	312.489	0.0657774
104.044	168.691	314.682	0.0657774
104.044	168.691	316.874	0.0662815
104.044	170.118	55.9762	0.0672781
104.044	170.118	58.1686	0.0687462
104.044	170.118	60.361	0.0687462
104.044	170.118	62.5535	0.0711257
104.044	170.118	64.7459	0.0711257
104.044	170.118	66.9383	0.0715922
104.044	170.118	69.1307	0.0729735
104.044	170.118	71.3231	0.0747756
104.044	170.118	73.5156	0.074329
104.044	170.118	75.708	0.0756606
104.044	170.118	77.9004	0.0782553
104.044	170.118	80.0928	0.0791013
104.044	170.118	82.2852	0.0791013
104.044	170.118	84.4777	0.0807669
104.044	170.118	86.6701	0.0815868
104.044	170.118	88.8625	0.0828015
104.044	170.118	91.0549	0.0839986
104.044	170.118	93.2473	0.0855688
104.044	170.118	95.4398	0.086728
104.044	170.118	97.6322	0.0886258
104.044	170.118	99.8246	0.0901155
104.044	170.118	102.017	0.0912167
104.044	170.118	104.209	0.0923049
104.044	170.118	106.402	0.0940905
104.044	170.118	108.594	0.0958429
104.044	170.118	110.787	0.0982095
104.044	170.118	112.979	0.100719
104.044	170.118	115.172	0.103586
104.044	170.118	117.364	0.106751
104.044	170.118	119.556	0.110097
104.044	170.118	121.749	0.113573
104.044	170.118	123.941	0.117093
104.044	170.118	126.134	0.120606
104.044	170.118	128.326	0.12406
104.044	170.118	130.518	0.12739
104.044	170.118	132.711	0.130539
104.044	170.118	134.903	0.133389
104.044	170.118	137.096	0.135886
104.044	170.118	139.288	0.137879
104.044	170.118	141.481	0.139415
104.044	170.118	143.673	0.140604
104.044	170.118	145.865	0.141313
104.044	170.118	148.058	0.140841
104.044	170.118	150.25	0.141313
104.044	170.118	152.443	0.141783
104.044	170.118	154.635	0.141783
104.044	170.118	156.828	0.142251
104.044	170.118	159.02	0.142485
104.044	170.118	161.212	0.142952
104.044	170.118	163.405	0.144111
104.044	170.118	165.597	0.145719
104.044	170.118	167.79	0.147083
104.044	170.118	169.982	0.149328
104.044	170.118	172.174	0.15307
104.044	170.118	174.367	0.156511
104.044	170.118	176.559	0.158833
104.044	170.118	178.752	0.161739
104.044	170.118	180.944	0.162969
104.044	170.118	183.137	0.163581
104.044	170.118	185.329	0.163377
104.044	170.118	187.521	0.16256
104.044	170.118	189.714	0.1605
104.044	170.118	191.906	0.159042
104.044	170.118	194.099	0.159042
104.044	170.118	196.291	0.158623
104.044	170.118	198.483	0.15757
104.044	170.118	200.676	0.157992
104.044	170.118	202.868	0.158833
104.044	170.118	205.061	0.158833
104.044	170.118	207.253	0.15946
104.044	170.118	209.446	0.160914
104.044	170.118	211.638	0.161945
104.044	170.118	213.83	0.163987
104.044	170.118	216.023	0.165402
104.044	170.118	218.215	0.167402
104.044	170.118	220.408	0.167799
104.044	170.118	222.6	0.167402
104.044	170.118	224.793	0.166004
104.044	170.118	226.985	0.163377
104.044	170.118	229.177	0.160293
104.044	170.118	231.37	0.155658
104.044	170.118	233.562	0.150439
104.044	170.118	235.755	0.145192
104.044	170.118	237.947	0.139773
104.044	170.118	240.139	0.134482
104.044	170.118	242.332	0.129335
104.044	170.118	244.524	0.124537
104.044	170.118	246.717	0.120207
104.044	170.118	248.909	0.116412
104.044	170.118	251.102	0.113139
104.044	170.118	253.294	0.110313
104.044	170.118	255.486	0.107793
104.044	170.118	257.679	0.105433
104.044	170.118	259.871	0.103103
104.044	170.118	262.064	0.100752
104.044	170.118	264.256	0.0982436
104.044	170.118	266.449	0.0955993
104.044	170.118	268.641	0.0929159
104.044	170.118	270.833	0.0904842
104.044	170.118	273.026	0.0871109
104.044	170.118	275.218	0.085179
104.044	170.118	277.411	0.0819937
104.044	170.118	279.603	0.0791013
104.044	170.118	281.795	0.0778288
104.044	170.118	283.988	0.0752194
104.044	170.118	286.18	0.0734281
104.044	170.118	288.373	0.0706561
104.044	170.118	290.565	0.0692286
104.044	170.118	292.758	0.0682603
104.044	170.118	294.95	0.0667818
104.044	170.118	297.142	0.0662815
104.044	170.118	299.335	0.0657774
104.044	170.118	301.527	0.0652694
104.044	170.118	303.72	0.0657774
104.044	170.118	305.912	0.0662815
104.044	170.118	308.105	0.0647575
104.044	170.118	310.297	0.0662815
104.044	170.118	312.489	0.0652694
104.044	170.118	314.682	0.0652694
104.044	170.118	316.874	0.0672781
104.044	171.545	55.9762	0.0677712
104.044	171.545	58.1686	0.0682603
104.044	171.545	60.361	0.0687462
104.044	171.545	62.5535	0.0701835
104.044	171.545	64.7459	0.0711257
104.044	171.545	66.9383	0.0729735
104.044	171.545	69.1307	0.0738798
104.044	171.545	71.3231	0.0738798
104.044	171.545	73.5156	0.0756606
104.044	171.545	75.708	0.0769689
104.044	171.545	77.9004	0.0782553
104.044	171.545	80.0928	0.0791013
104.044	171.545	82.2852	0.0811779
104.044	171.545	84.4777	0.0819937
104.044	171.545	86.6701	0.0828015
104.044	171.545	88.8625	0.0836015
104.044	171.545	91.0549	0.0847876
104.044	171.545	93.2473	0.0859571
104.044	171.545	95.4398	0.0878717
104.044	171.545	97.6322	0.0886258
104.044	171.545	99.8246	0.0904842
104.044	171.545	102.017	0.0923049
104.044	171.545	104.209	0.093736
104.044	171.545	106.402	0.0951458
104.044	171.545	108.594	0.097904
104.044	171.545	110.787	0.0999229
104.044	171.545	112.979	0.10265
104.044	171.545	115.172	0.105654
104.044	171.545	117.364	0.10885
104.044	171.545	119.556	0.112223
104.044	171.545	121.749	0.115721
104.044	171.545	123.941	0.119214
104.044	171.545	126.134	0.122659
104.044	171.545	128.326	0.126022
104.044	171.545	130.518	0.129235
104.044	171.545	132.711	0.132261
104.044	171.545	134.903	0.135001
104.044	171.545	137.096	0.137323
104.044	171.545	139.288	0.139296
104.044	171.545	141.481	0.140604
104.044	171.545	143.673	0.141783
104.044	171.545	145.865	0.142017
104.044	171.545	148.058	0.142251
104.044	171.545	150.25	0.142719
104.044	171.545	152.443	0.142952
104.044	171.545	154.635	0.142719
104.044	171.545	156.828	0.143648
104.044	171.545	159.02	0.144572
104.044	171.545	161.212	0.144802
104.044	171.545	163.405	0.145261
104.044	171.545	165.597	0.146629
104.044	171.545	167.79	0.148434
104.044	171.545	169.982	0.151321
104.044	171.545	172.174	0.155658
104.044	171.545	174.367	0.159877
104.044	171.545	176.559	0.163581
104.044	171.545	178.752	0.167402
104.044	171.545	180.944	0.168985
104.044	171.545	183.137	0.169771
104.044	171.545	185.329	0.168788
104.044	171.545	187.521	0.167601
104.044	171.545	189.714	0.166405
104.044	171.545	191.906	0.164393
104.044	171.545	194.099	0.163377
104.044	171.545	196.291	0.16256
104.044	171.545	198.483	0.161739
104.044	171.545	200.676	0.161121
104.044	171.545	202.868	0.160707
104.044	171.545	205.061	0.160914
104.044	171.545	207.253	0.160293
104.044	171.545	209.446	0.160914
104.044	171.545	211.638	0.161739
104.044	171.545	213.83	0.163581
104.044	171.545	216.023	0.1652
104.044	171.545	218.215	0.166804
104.044	171.545	220.408	0.167402
104.044	171.545	222.6	0.167402
104.044	171.545	224.793	0.166004
104.044	171.545	226.985	0.163581
104.044	171.545	229.177	0.159668
104.044	171.545	231.37	0.155444
104.044	171.545	233.562	0.149996
104.044	171.545	235.755	0.144664
104.044	171.545	237.947	0.139177
104.044	171.545	240.139	0.133787
104.044	171.545	242.332	0.128638
104.044	171.545	244.524	0.123894
104.044	171.545	246.717	0.11971
104.044	171.545	248.909	0.116094
104.044	171.545	251.102	0.11303
104.044	171.545	253.294	0.110425
104.044	171.545	255.486	0.108108
104.044	171.545	257.679	0.105937
104.044	171.545	259.871	0.103715
104.044	171.545	262.064	0.101411
104.044	171.545	264.256	0.0989861
104.044	171.545	266.449	0.0963277
104.044	171.545	268.641	0.0936295
104.044	171.545	270.833	0.0904842
104.044	171.545	273.026	0.0878717
104.044	171.545	275.218	0.085179
104.044	171.545	277.411	0.0819937
104.044	171.545	279.603	0.0799385
104.044	171.545	281.795	0.0769689
104.044	171.545	283.988	0.0756606
104.044	171.545	286.18	0.0734281
104.044	171.545	288.373	0.0711257
104.044	171.545	290.565	0.0692286
104.044	171.545	292.758	0.0692286
104.044	171.545	294.95	0.0682603
104.044	171.545	297.142	0.0662815
104.044	171.545	299.335	0.0657774
104.044	171.545	301.527	0.0652694
104.044	171.545	303.72	0.0662815
104.044	171.545	305.912	0.0662815
104.044	171.545	308.105	0.0652694
104.044	171.545	310.297	0.0652694
104.044	171.545	312.489	0.0667818
104.044	171.545	314.682	0.0662815
104.044	171.545	316.874	0.0662815
104.044	172.972	55.9762	0.0677712
104.044	172.972	58.1686	0.0682603
104.044	172.972	60.361	0.0706561
104.044	172.972	62.5535	0.0697077
104.044	172.972	64.7459	0.0711257
104.044	172.972	66.9383	0.0715922
104.044	172.972	69.1307	0.0738798
104.044	172.972	71.3231	0.074329
104.044	172.972	73.5156	0.0752194
104.044	172.972	75.708	0.0765352
104.044	172.972	77.9004	0.0778288
104.044	172.972	80.0928	0.0799385
104.044	172.972	82.2852	0.0803536
104.044	172.972	84.4777	0.0815868
104.044	172.972	86.6701	0.0832024
104.044	172.972	88.8625	0.085179
104.044	172.972	91.0549	0.0859571
104.044	172.972	93.2473	0.086728
104.044	172.972	95.4398	0.0882497
104.044	172.972	97.6322	0.0904842
104.044	172.972	99.8246	0.0908511
104.044	172.972	102.017	0.0933803
104.044	172.972	104.209	0.0947951
104.044	172.972	106.402	0.0961894
104.044	172.972	108.594	0.0992547
104.044	172.972	110.787	0.101607
104.044	172.972	112.979	0.104482
104.044	172.972	115.172	0.10762
104.044	172.972	117.364	0.11094
104.044	172.972	119.556	0.114367
104.044	172.972	121.749	0.117858
104.044	172.972	123.941	0.121315
104.044	172.972	126.134	0.124693
104.044	172.972	128.326	0.127948
104.044	172.972	130.518	0.131043
104.044	172.972	132.711	0.133937
104.044	172.972	134.903	0.136521
104.044	172.972	137.096	0.138793
104.044	172.972	139.288	0.140652
104.044	172.972	141.481	0.141783
104.044	172.972	143.673	0.142719
104.044	172.972	145.865	0.143648
104.044	172.972	148.058	0.144111
104.044	172.972	150.25	0.144572
104.044	172.972	152.443	0.144342
104.044	172.972	154.635	0.145032
104.044	172.972	156.828	0.145947
104.044	172.972	159.02	0.145947
104.044	172.972	161.212	0.146402
104.044	172.972	163.405	0.147534
104.044	172.972	165.597	0.148434
104.044	172.972	167.79	0.15066
104.044	172.972	169.982	0.153721
104.044	172.972	172.174	0.158413
104.044	172.972	174.367	0.163377
104.044	172.972	176.559	0.168195
104.044	172.972	178.752	0.172107
104.044	172.972	180.944	0.174222
104.044	172.972	183.137	0.175174
104.044	172.972	185.329	0.174984
104.044	172.972	187.521	0.173456
104.044	172.972	189.714	0.172107
104.044	172.972	191.906	0.169379
104.044	172.972	194.099	0.168195
104.044	172.972	196.291	0.167402
104.044	172.972	198.483	0.166004
104.044	172.972	200.676	0.164797
104.044	172.972	202.868	0.164393
104.044	172.972	205.061	0.162765
104.044	172.972	207.253	0.161945
104.044	172.972	209.446	0.161739
104.044	172.972	211.638	0.162356
104.044	172.972	213.83	0.163784
104.044	172.972	216.023	0.165402
104.044	172.972	218.215	0.166804
104.044	172.972	220.408	0.167402
104.044	172.972	222.6	0.167601
104.044	172.972	224.793	0.166004
104.044	172.972	226.985	0.162969
104.044	172.972	229.177	0.159668
104.044	172.972	231.37	0.154585
104.044	172.972	233.562	0.149773
104.044	172.972	235.755	0.14418
104.044	172.972	237.947	0.138649
104.044	172.972	240.139	0.133189
104.044	172.972	242.332	0.128094
104.044	172.972	244.524	0.123463
104.044	172.972	246.717	0.119429
104.044	172.972	248.909	0.116023
104.044	172.972	251.102	0.113196
104.044	172.972	253.294	0.110814
104.044	172.972	255.486	0.108694
104.044	172.972	257.679	0.106657
104.044	172.972	259.871	0.104546
104.044	172.972	262.064	0.10226
104.044	172.972	264.256	0.0998563
104.044	172.972	266.449	0.0972562
104.044	172.972	268.641	0.0945139
104.044	172.972	270.833	0.091581
104.044	172.972	273.026	0.0882497
104.044	172.972	275.218	0.0863433
104.044	172.972	277.411	0.0832024
104.044	172.972	279.603	0.0807669
104.044	172.972	281.795	0.0786794
104.044	172.972	283.988	0.0760992
104.044	172.972	286.18	0.074329
104.044	172.972	288.373	0.0720555
104.044	172.972	290.565	0.0715922
104.044	172.972	292.758	0.0692286
104.044	172.972	294.95	0.0677712
104.044	172.972	297.142	0.0677712
104.044	172.972	299.335	0.0677712
104.044	172.972	301.527	0.0662815
104.044	172.972	303.72	0.0652694
104.044	172.972	305.912	0.0662815
104.044	172.972	308.105	0.0642415
104.044	172.972	310.297	0.0657774
104.044	172.972	312.489	0.0662815
104.044	172.972	314.682	0.0657774
104.044	172.972	316.874	0.0667818
104.044	174.4	55.9762	0.0682603
104.044	174.4	58.1686	0.0687462
104.044	174.4	60.361	0.0697077
104.044	174.4	62.5535	0.0701835
104.044	174.4	64.7459	0.0711257
104.044	174.4	66.9383	0.0738798
104.044	174.4	69.1307	0.0734281
104.044	174.4	71.3231	0.0752194
104.044	174.4	73.5156	0.0760992
104.044	174.4	75.708	0.0782553
104.044	174.4	77.9004	0.0778288
104.044	174.4	80.0928	0.0803536
104.044	174.4	82.2852	0.0815868
104.044	174.4	84.4777	0.0823985
104.044	174.4	86.6701	0.0836015
104.044	174.4	88.8625	0.0847876
104.044	174.4	91.0549	0.0863433
104.044	174.4	93.2473	0.0878717
104.044	174.4	95.4398	0.0886258
104.044	174.4	97.6322	0.0912167
104.044	174.4	99.8246	0.0923049
104.044	174.4	102.017	0.0944435
104.044	174.4	104.209	0.0958429
104.044	174.4	106.402	0.0982436
104.044	174.4	108.594	0.100587
104.044	174.4	110.787	0.103232
104.044	174.4	112.979	0.106251
104.044	174.4	115.172	0.10946
104.044	174.4	117.364	0.112932
104.044	174.4	119.556	0.116415
104.044	174.4	121.749	0.119924
104.044	174.4	123.941	0.123353
104.044	174.4	126.134	0.126656
104.044	174.4	128.326	0.129797
104.044	174.4	130.518	0.132763
104.044	174.4	132.711	0.135493
104.044	174.4	134.903	0.138024
104.044	174.4	137.096	0.140177
104.044	174.4	139.288	0.14197
104.044	174.4	141.481	0.143184
104.044	174.4	143.673	0.144572
104.044	174.4	145.865	0.145032
104.044	174.4	148.058	0.145947
104.044	174.4	150.25	0.146629
104.044	174.4	152.443	0.146856
104.044	174.4	154.635	0.147985
104.044	174.4	156.828	0.14821
104.044	174.4	159.02	0.149328
104.044	174.4	161.212	0.149773
104.044	174.4	163.405	0.149773
104.044	174.4	165.597	0.15088
104.044	174.4	167.79	0.15307
104.044	174.4	169.982	0.156511
104.044	174.4	172.174	0.161739
104.044	174.4	174.367	0.167402
104.044	174.4	176.559	0.174031
104.044	174.4	178.752	0.178561
104.044	174.4	180.944	0.1806
104.044	174.4	183.137	0.182068
104.044	174.4	185.329	0.180968
104.044	174.4	187.521	0.179491
104.044	174.4	189.714	0.177627
104.044	174.4	191.906	0.175743
104.044	174.4	194.099	0.173839
104.044	174.4	196.291	0.17172
104.044	174.4	198.483	0.170749
104.044	174.4	200.676	0.168591
104.044	174.4	202.868	0.166804
104.044	174.4	205.061	0.165603
104.044	174.4	207.253	0.163581
104.044	174.4	209.446	0.163377
104.044	174.4	211.638	0.16256
104.044	174.4	213.83	0.16419
104.044	174.4	216.023	0.164999
104.044	174.4	218.215	0.166605
104.044	174.4	220.408	0.167402
104.044	174.4	222.6	0.167402
104.044	174.4	224.793	0.166004
104.044	174.4	226.985	0.163581
104.044	174.4	229.177	0.15946
104.044	174.4	231.37	0.154585
104.044	174.4	233.562	0.149551
104.044	174.4	235.755	0.14388
104.044	174.4	237.947	0.138169
104.044	174.4	240.139	0.132763
104.044	174.4	242.332	0.127677
104.044	174.4	244.524	0.123193
104.044	174.4	246.717	0.119371
104.044	174.4	248.909	0.116215
104.044	174.4	251.102	0.113635
104.044	174.4	253.294	0.11147
104.044	174.4	255.486	0.109515
104.044	174.4	257.679	0.107558
104.044	174.4	259.871	0.105528
104.044	174.4	262.064	0.103265
104.044	174.4	264.256	0.100818
104.044	174.4	266.449	0.0982436
104.044	174.4	268.641	0.0954252
104.044	174.4	270.833	0.0923049
104.044	174.4	273.026	0.0897456
104.044	174.4	275.218	0.0863433
104.044	174.4	277.411	0.0836015
104.044	174.4	279.603	0.0811779
104.044	174.4	281.795	0.0786794
104.044	174.4	283.988	0.0769689
104.044	174.4	286.18	0.0747756
104.044	174.4	288.373	0.0729735
104.044	174.4	290.565	0.0711257
104.044	174.4	292.758	0.0697077
104.044	174.4	294.95	0.0687462
104.044	174.4	297.142	0.0682603
104.044	174.4	299.335	0.0672781
104.044	174.4	301.527	0.0667818
104.044	174.4	303.72	0.0657774
104.044	174.4	305.912	0.0657774
104.044	174.4	308.105	0.0657774
104.044	174.4	310.297	0.0667818
104.044	174.4	312.489	0.0652694
104.044	174.4	314.682	0.0677712
104.044	174.4	316.874	0.0682603
104.044	175.827	55.9762	0.0677712
104.044	175.827	58.1686	0.0682603
104.044	175.827	60.361	0.0706561
104.044	175.827	62.5535	0.0711257
104.044	175.827	64.7459	0.0725158
104.044	175.827	66.9383	0.0729735
104.044	175.827	69.1307	0.0734281
104.044	175.827	71.3231	0.0760992
104.044	175.827	73.5156	0.0756606
104.044	175.827	75.708	0.0769689
104.044	175.827	77.9004	0.0782553
104.044	175.827	80.0928	0.079521
104.044	175.827	82.2852	0.0819937
104.044	175.827	84.4777	0.0828015
104.044	175.827	86.6701	0.0836015
104.044	175.827	88.8625	0.085179
104.044	175.827	91.0549	0.0863433
104.044	175.827	93.2473	0.0878717
104.044	175.827	95.4398	0.0897456
104.044	175.827	97.6322	0.0908511
104.044	175.827	99.8246	0.0923049
104.044	175.827	102.017	0.0944435
104.044	175.827	104.209	0.096879
104.044	175.827	106.402	0.0992547
104.044	175.827	108.594	0.101575
104.044	175.827	110.787	0.104641
104.044	175.827	112.979	0.107837
104.044	175.827	115.172	0.11124
104.044	175.827	117.364	0.114774
104.044	175.827	119.556	0.118371
104.044	175.827	121.749	0.121879
104.044	175.827	123.941	0.125272
104.044	175.827	126.134	0.128489
104.044	175.827	128.326	0.131512
104.044	175.827	130.518	0.134334
104.044	175.827	132.711	0.136959
104.044	175.827	134.903	0.13932
104.044	175.827	137.096	0.141407
104.044	175.827	139.288	0.143254
104.044	175.827	141.481	0.144572
104.044	175.827	143.673	0.146402
104.044	175.827	145.865	0.147083
104.044	175.827	148.058	0.147985
104.044	175.827	150.25	0.148434
104.044	175.827	152.443	0.149551
104.044	175.827	154.635	0.150439
104.044	175.827	156.828	0.151321
104.044	175.827	159.02	0.152198
104.044	175.827	161.212	0.152635
104.044	175.827	163.405	0.153288
104.044	175.827	165.597	0.154585
104.044	175.827	167.79	0.156511
104.044	175.827	169.982	0.159668
104.044	175.827	172.174	0.166004
104.044	175.827	174.367	0.171914
104.044	175.827	176.559	0.179491
104.044	175.827	178.752	0.18515
104.044	175.827	180.944	0.187472
104.044	175.827	183.137	0.188887
104.044	175.827	185.329	0.18765
104.044	175.827	187.521	0.185688
104.044	175.827	189.714	0.184068
104.044	175.827	191.906	0.181702
104.044	175.827	194.099	0.179491
104.044	175.827	196.291	0.177627
104.044	175.827	198.483	0.175743
104.044	175.827	200.676	0.173264
104.044	175.827	202.868	0.170553
104.044	175.827	205.061	0.168591
104.044	175.827	207.253	0.166405
104.044	175.827	209.446	0.164595
104.044	175.827	211.638	0.164595
104.044	175.827	213.83	0.164797
104.044	175.827	216.023	0.166205
104.044	175.827	218.215	0.167601
104.044	175.827	220.408	0.168393
104.044	175.827	222.6	0.168195
104.044	175.827	224.793	0.166004
104.044	175.827	226.985	0.163174
104.044	175.827	229.177	0.159251
104.044	175.827	231.37	0.1548
104.044	175.827	233.562	0.149328
104.044	175.827	235.755	0.143417
104.044	175.827	237.947	0.137831
104.044	175.827	240.139	0.132412
104.044	175.827	242.332	0.127443
104.044	175.827	244.524	0.123166
104.044	175.827	246.717	0.119546
104.044	175.827	248.909	0.116652
104.044	175.827	251.102	0.114321
104.044	175.827	253.294	0.112354
104.044	175.827	255.486	0.110531
104.044	175.827	257.679	0.108697
104.044	175.827	259.871	0.106626
104.044	175.827	262.064	0.104387
104.044	175.827	264.256	0.101869
104.044	175.827	266.449	0.0991876
104.044	175.827	268.641	0.0963622
104.044	175.827	270.833	0.0933803
104.044	175.827	273.026	0.0904842
104.044	175.827	275.218	0.0874919
104.044	175.827	277.411	0.0847876
104.044	175.827	279.603	0.0819937
104.044	175.827	281.795	0.0799385
104.044	175.827	283.988	0.0774
104.044	175.827	286.18	0.0752194
104.044	175.827	288.373	0.0725158
104.044	175.827	290.565	0.0715922
104.044	175.827	292.758	0.0701835
104.044	175.827	294.95	0.0682603
104.044	175.827	297.142	0.0677712
104.044	175.827	299.335	0.0672781
104.044	175.827	301.527	0.0667818
104.044	175.827	303.72	0.0652694
104.044	175.827	305.912	0.0657774
104.044	175.827	308.105	0.0652694
104.044	175.827	310.297	0.0672781
104.044	175.827	312.489	0.0672781
104.044	175.827	314.682	0.0672781
104.044	175.827	316.874	0.0682603
104.044	177.254	55.9762	0.0687462
104.044	177.254	58.1686	0.0697077
104.044	177.254	60.361	0.0715922
104.044	177.254	62.5535	0.0725158
104.044	177.254	64.7459	0.0720555
104.044	177.254	66.9383	0.0738798
104.044	177.254	69.1307	0.074329
104.044	177.254	71.3231	0.0747756
104.044	177.254	73.5156	0.0760992
104.044	177.254	75.708	0.0774
104.044	177.254	77.9004	0.079521
104.044	177.254	80.0928	0.0799385
104.044	177.254	82.2852	0.0807669
104.044	177.254	84.4777	0.0832024
104.044	177.254	86.6701	0.0843941
104.044	177.254	88.8625	0.0843941
104.044	177.254	91.0549	0.0871109
104.044	177.254	93.2473	0.0874919
104.044	177.254	95.4398	0.0901155
104.044	177.254	97.6322	0.0908511
104.044	177.254	99.8246	0.0930232
104.044	177.254	102.017	0.0951458
104.044	177.254	104.209	0.0975635
104.044	177.254	106.402	0.100255
104.044	177.254	108.594	0.102553
104.044	177.254	110.787	0.105906
104.044	177.254	112.979	0.109308
104.044	177.254	115.172	0.112844
104.044	177.254	117.364	0.116501
104.044	177.254	119.556	0.120129
104.044	177.254	121.749	0.123668
104.044	177.254	123.941	0.127019
104.044	177.254	126.134	0.130138
104.044	177.254	128.326	0.133029
104.044	177.254	130.518	0.135689
104.044	177.254	132.711	0.138145
104.044	177.254	134.903	0.140391
104.044	177.254	137.096	0.142485
104.044	177.254	139.288	0.144342
104.044	177.254	141.481	0.146175
104.044	177.254	143.673	0.147534
104.044	177.254	145.865	0.148882
104.044	177.254	148.058	0.149996
104.044	177.254	150.25	0.151321
104.044	177.254	152.443	0.152417
104.044	177.254	154.635	0.154585
104.044	177.254	156.828	0.155444
104.044	177.254	159.02	0.156723
104.044	177.254	161.212	0.156723
104.044	177.254	163.405	0.157781
104.044	177.254	165.597	0.157781
104.044	177.254	167.79	0.159251
104.044	177.254	169.982	0.163784
104.044	177.254	172.174	0.169575
104.044	177.254	174.367	0.177252
104.044	177.254	176.559	0.185329
104.044	177.254	178.752	0.191164
104.044	177.254	180.944	0.194615
104.044	177.254	183.137	0.195298
104.044	177.254	185.329	0.194272
104.044	177.254	187.521	0.192552
104.044	177.254	189.714	0.189591
104.044	177.254	191.906	0.187295
104.044	177.254	194.099	0.18515
104.044	177.254	196.291	0.182798
104.044	177.254	198.483	0.180231
104.044	177.254	200.676	0.178001
104.044	177.254	202.868	0.174794
104.044	177.254	205.061	0.172107
104.044	177.254	207.253	0.168985
104.044	177.254	209.446	0.167203
104.044	177.254	211.638	0.166405
104.044	177.254	213.83	0.166405
104.044	177.254	216.023	0.167203
104.044	177.254	218.215	0.168788
104.044	177.254	220.408	0.169182
104.044	177.254	222.6	0.168788
104.044	177.254	224.793	0.166605
104.044	177.254	226.985	0.163784
104.044	177.254	229.177	0.15946
104.044	177.254	231.37	0.154585
104.044	177.254	233.562	0.148658
104.044	177.254	235.755	0.143184
104.044	177.254	237.947	0.137565
104.044	177.254	240.139	0.132186
104.044	177.254	242.332	0.127364
104.044	177.254	244.524	0.123274
104.044	177.254	246.717	0.119935
104.044	177.254	248.909	0.117304
104.044	177.254	251.102	0.115203
104.044	177.254	253.294	0.113413
104.044	177.254	255.486	0.111708
104.044	177.254	257.679	0.109885
104.044	177.254	259.871	0.107867
104.044	177.254	262.064	0.105528
104.044	177.254	264.256	0.102942
104.044	177.254	266.449	0.100189
104.044	177.254	268.641	0.0972562
104.044	177.254	270.833	0.0940905
104.044	177.254	273.026	0.0912167
104.044	177.254	275.218	0.0882497
104.044	177.254	277.411	0.0855688
104.044	177.254	279.603	0.0823985
104.044	177.254	281.795	0.0799385
104.044	177.254	283.988	0.0778288
104.044	177.254	286.18	0.0747756
104.044	177.254	288.373	0.0738798
104.044	177.254	290.565	0.0725158
104.044	177.254	292.758	0.0711257
104.044	177.254	294.95	0.0692286
104.044	177.254	297.142	0.0672781
104.044	177.254	299.335	0.0677712
104.044	177.254	301.527	0.0667818
104.044	177.254	303.72	0.0657774
104.044	177.254	305.912	0.0662815
104.044	177.254	308.105	0.0652694
104.044	177.254	310.297	0.0672781
104.044	177.254	312.489	0.0677712
104.044	177.254	314.682	0.0662815
104.044	177.254	316.874	0.0677712
104.044	178.681	55.9762	0.0697077
104.044	178.681	58.1686	0.0687462
104.044	178.681	60.361	0.0701835
104.044	178.681	62.5535	0.0725158
104.044	178.681	64.7459	0.0729735
104.044	178.681	66.9383	0.0729735
104.044	178.681	69.1307	0.0738798
104.044	178.681	71.3231	0.0760992
104.044	178.681	73.5156	0.0769689
104.044	178.681	75.708	0.0774
104.044	178.681	77.9004	0.079521
104.044	178.681	80.0928	0.0799385
104.044	178.681	82.2852	0.0807669
104.044	178.681	84.4777	0.0819937
104.044	178.681	86.6701	0.0836015
104.044	178.681	88.8625	0.0855688
104.044	178.681	91.0549	0.086728
104.044	178.681	93.2473	0.0882497
104.044	178.681	95.4398	0.0893738
104.044	178.681	97.6322	0.0912167
104.044	178.681	99.8246	0.0930232
104.044	178.681	102.017	0.0951458
104.044	178.681	104.209	0.097904
104.044	178.681	106.402	0.100255
104.044	178.681	108.594	0.103843
104.044	178.681	110.787	0.107
104.044	178.681	112.979	0.110519
104.044	178.681	115.172	0.114222
104.044	178.681	117.364	0.117977
104.044	178.681	119.556	0.121698
104.044	178.681	121.749	0.12523
104.044	178.681	123.941	0.128535
104.044	178.681	126.134	0.131551
104.044	178.681	128.326	0.134291
104.044	178.681	130.518	0.136789
104.044	178.681	132.711	0.139105
104.044	178.681	134.903	0.141265
104.044	178.681	137.096	0.1433
104.044	178.681	139.288	0.145215
104.044	178.681	141.481	0.147083
104.044	178.681	143.673	0.148882
104.044	178.681	145.865	0.150439
104.044	178.681	148.058	0.152417
104.044	178.681	150.25	0.154154
104.044	178.681	152.443	0.156511
104.044	178.681	154.635	0.158623
104.044	178.681	156.828	0.1605
104.044	178.681	159.02	0.161534
104.044	178.681	161.212	0.16256
104.044	178.681	163.405	0.16256
104.044	178.681	165.597	0.162969
104.044	178.681	167.79	0.16419
104.044	178.681	169.982	0.167997
104.044	178.681	172.174	0.173264
104.044	178.681	174.367	0.182251
104.044	178.681	176.559	0.190815
104.044	178.681	178.752	0.197501
104.044	178.681	180.944	0.201339
104.044	178.681	183.137	0.202164
104.044	178.681	185.329	0.200843
104.044	178.681	187.521	0.199011
104.044	178.681	189.714	0.196317
104.044	178.681	191.906	0.193414
104.044	178.681	194.099	0.191164
104.044	178.681	196.291	0.188534
104.044	178.681	198.483	0.186582
104.044	178.681	200.676	0.182798
104.044	178.681	202.868	0.179861
104.044	178.681	205.061	0.175554
104.044	178.681	207.253	0.172107
104.044	178.681	209.446	0.169575
104.044	178.681	211.638	0.168788
104.044	178.681	213.83	0.167997
104.044	178.681	216.023	0.169575
104.044	178.681	218.215	0.170358
104.044	178.681	220.408	0.170749
104.044	178.681	222.6	0.169182
104.044	178.681	224.793	0.167601
104.044	178.681	226.985	0.163987
104.044	178.681	229.177	0.15946
104.044	178.681	231.37	0.154369
104.044	178.681	233.562	0.148882
104.044	178.681	235.755	0.143184
104.044	178.681	237.947	0.137274
104.044	178.681	240.139	0.132035
104.044	178.681	242.332	0.12739
104.044	178.681	244.524	0.123544
104.044	178.681	246.717	0.120461
104.044	178.681	248.909	0.118101
104.044	178.681	251.102	0.116222
104.044	178.681	253.294	0.114579
104.044	178.681	255.486	0.112941
104.044	178.681	257.679	0.11115
104.044	178.681	259.871	0.109034
104.044	178.681	262.064	0.106626
104.044	178.681	264.256	0.103971
104.044	178.681	266.449	0.101148
104.044	178.681	268.641	0.0981079
104.044	178.681	270.833	0.0951458
104.044	178.681	273.026	0.0923049
104.044	178.681	275.218	0.0893738
104.044	178.681	277.411	0.0859571
104.044	178.681	279.603	0.0828015
104.044	178.681	281.795	0.0799385
104.044	178.681	283.988	0.0774
104.044	178.681	286.18	0.0756606
104.044	178.681	288.373	0.0734281
104.044	178.681	290.565	0.0729735
104.044	178.681	292.758	0.0715922
104.044	178.681	294.95	0.0692286
104.044	178.681	297.142	0.0687462
104.044	178.681	299.335	0.0667818
104.044	178.681	301.527	0.0672781
104.044	178.681	303.72	0.0667818
104.044	178.681	305.912	0.0667818
104.044	178.681	308.105	0.0672781
104.044	178.681	310.297	0.0657774
104.044	178.681	312.489	0.0662815
104.044	178.681	314.682	0.0672781
104.044	178.681	316.874	0.0672781
104.044	180.108	55.9762	0.0687462
104.044	180.108	58.1686	0.0701835
104.044	180.108	60.361	0.0720555
104.044	180.108	62.5535	0.0720555
104.044	180.108	64.7459	0.0720555
104.044	180.108	66.9383	0.0738798
104.044	180.108	69.1307	0.074329
104.044	180.108	71.3231	0.0752194
104.044	180.108	73.5156	0.0760992
104.044	180.108	75.708	0.0778288
104.044	180.108	77.9004	0.079521
104.044	180.108	80.0928	0.0807669
104.044	180.108	82.2852	0.0815868
104.044	180.108	84.4777	0.0828015
104.044	180.108	86.6701	0.0836015
104.044	180.108	88.8625	0.0847876
104.044	180.108	91.0549	0.0859571
104.044	180.108	93.2473	0.0878717
104.044	180.108	95.4398	0.0890007
104.044	180.108	97.6322	0.0908511
104.044	180.108	99.8246	0.0926648
104.044	180.108	102.017	0.0954948
104.044	180.108	104.209	0.097904
104.044	180.108	106.402	0.100917
104.044	180.108	108.594	0.104163
104.044	180.108	110.787	0.107775
104.044	180.108	112.979	0.111538
104.044	180.108	115.172	0.11541
104.044	180.108	117.364	0.11924
104.044	180.108	119.556	0.123004
104.044	180.108	121.749	0.126549
104.044	180.108	123.941	0.129787
104.044	180.108	126.134	0.132688
104.044	180.108	128.326	0.135279
104.044	180.108	130.518	0.137613
104.044	180.108	132.711	0.139749
104.044	180.108	134.903	0.14183
104.044	180.108	137.096	0.143857
104.044	180.108	139.288	0.145901
104.044	180.108	141.481	0.14776
104.044	180.108	143.673	0.150217
104.044	180.108	145.865	0.151979
104.044	180.108	148.058	0.154585
104.044	180.108	150.25	0.157147
104.044	180.108	152.443	0.160293
104.044	180.108	154.635	0.163174
104.044	180.108	156.828	0.165402
104.044	180.108	159.02	0.167799
104.044	180.108	161.212	0.168985
104.044	180.108	163.405	0.169379
104.044	180.108	165.597	0.168985
104.044	180.108	167.79	0.169379
104.044	180.108	169.982	0.172301
104.044	180.108	172.174	0.178188
104.044	180.108	174.367	0.187117
104.044	180.108	176.559	0.196825
104.044	180.108	178.752	0.204456
104.044	180.108	180.944	0.208166
104.044	180.108	183.137	0.209123
104.044	180.108	185.329	0.208166
104.044	180.108	187.521	0.205916
104.044	180.108	189.714	0.202822
104.044	180.108	191.906	0.200345
104.044	180.108	194.099	0.197332
104.044	180.108	196.291	0.195298
104.044	180.108	198.483	0.192552
104.044	180.108	200.676	0.188358
104.044	180.108	202.868	0.184249
104.044	180.108	205.061	0.180046
104.044	180.108	207.253	0.17631
104.044	180.108	209.446	0.173264
104.044	180.108	211.638	0.170943
104.044	180.108	213.83	0.170749
104.044	180.108	216.023	0.17172
104.044	180.108	218.215	0.172301
104.044	180.108	220.408	0.171526
104.044	180.108	222.6	0.170943
104.044	180.108	224.793	0.167799
104.044	180.108	226.985	0.164595
104.044	180.108	229.177	0.160085
104.044	180.108	231.37	0.154369
104.044	180.108	233.562	0.148434
104.044	180.108	235.755	0.142485
104.044	180.108	237.947	0.13708
104.044	180.108	240.139	0.131934
104.044	180.108	242.332	0.127521
104.044	180.108	244.524	0.12392
104.044	180.108	246.717	0.121123
104.044	180.108	248.909	0.119002
104.044	180.108	251.102	0.11731
104.044	180.108	253.294	0.115783
104.044	180.108	255.486	0.114181
104.044	180.108	257.679	0.112341
104.044	180.108	259.871	0.110218
104.044	180.108	262.064	0.107744
104.044	180.108	264.256	0.104991
104.044	180.108	266.449	0.102032
104.044	180.108	268.641	0.0988849
104.044	180.108	270.833	0.0954948
104.044	180.108	273.026	0.0923049
104.044	180.108	275.218	0.0890007
104.044	180.108	277.411	0.0863433
104.044	180.108	279.603	0.0836015
104.044	180.108	281.795	0.0807669
104.044	180.108	283.988	0.0782553
104.044	180.108	286.18	0.0765352
104.044	180.108	288.373	0.074329
104.044	180.108	290.565	0.0720555
104.044	180.108	292.758	0.0706561
104.044	180.108	294.95	0.0701835
104.044	180.108	297.142	0.0687462
104.044	180.108	299.335	0.0682603
104.044	180.108	301.527	0.0677712
104.044	180.108	303.72	0.0672781
104.044	180.108	305.912	0.0662815
104.044	180.108	308.105	0.0672781
104.044	180.108	310.297	0.0667818
104.044	180.108	312.489	0.0682603
104.044	180.108	314.682	0.0677712
104.044	180.108	316.874	0.0687462
104.044	181.536	55.9762	0.0687462
104.044	181.536	58.1686	0.0706561
104.044	181.536	60.361	0.0701835
104.044	181.536	62.5535	0.0729735
104.044	181.536	64.7459	0.0734281
104.044	181.536	66.9383	0.0738798
104.044	181.536	69.1307	0.0752194
104.044	181.536	71.3231	0.0756606
104.044	181.536	73.5156	0.0778288
104.044	181.536	75.708	0.0769689
104.044	181.536	77.9004	0.0782553
104.044	181.536	80.0928	0.079521
104.044	181.536	82.2852	0.0811779
104.044	181.536	84.4777	0.0815868
104.044	181.536	86.6701	0.0832024
104.044	181.536	88.8625	0.0847876
104.044	181.536	91.0549	0.0859571
104.044	181.536	93.2473	0.086728
104.044	181.536	95.4398	0.0886258
104.044	181.536	97.6322	0.0908511
104.044	181.536	99.8246	0.0926648
104.044	181.536	102.017	0.0954948
104.044	181.536	104.209	0.097904
104.044	181.536	106.402	0.100917
104.044	181.536	108.594	0.1048
104.044	181.536	110.787	0.108391
104.044	181.536	112.979	0.112252
104.044	181.536	115.172	0.116243
104.044	181.536	117.364	0.120213
104.044	181.536	119.556	0.124055
104.044	181.536	121.749	0.127563
104.044	181.536	123.941	0.130732
104.044	181.536	126.134	0.133518
104.044	181.536	128.326	0.135949
104.044	181.536	130.518	0.138096
104.044	181.536	132.711	0.14013
104.044	181.536	134.903	0.142064
104.044	181.536	137.096	0.144111
104.044	181.536	139.288	0.146334
104.044	181.536	141.481	0.148658
104.044	181.536	143.673	0.151321
104.044	181.536	145.865	0.153938
104.044	181.536	148.058	0.15757
104.044	181.536	150.25	0.160707
104.044	181.536	152.443	0.164595
104.044	181.536	154.635	0.168393
104.044	181.536	156.828	0.171914
104.044	181.536	159.02	0.174794
104.044	181.536	161.212	0.17631
104.044	181.536	163.405	0.17631
104.044	181.536	165.597	0.175933
104.044	181.536	167.79	0.17631
104.044	181.536	169.982	0.177814
104.044	181.536	172.174	0.183162
104.044	181.536	174.367	0.193069
104.044	181.536	176.559	0.203313
104.044	181.536	178.752	0.210867
104.044	181.536	180.944	0.215858
104.044	181.536	183.137	0.215704
104.044	181.536	185.329	0.214776
104.044	181.536	187.521	0.211969
104.044	181.536	189.714	0.209282
104.044	181.536	191.906	0.206077
104.044	181.536	194.099	0.20364
104.044	181.536	196.291	0.201834
104.044	181.536	198.483	0.198341
104.044	181.536	200.676	0.195127
104.044	181.536	202.868	0.189766
104.044	181.536	205.061	0.185688
104.044	181.536	207.253	0.180968
104.044	181.536	209.446	0.176876
104.044	181.536	211.638	0.175174
104.044	181.536	213.83	0.174222
104.044	181.536	216.023	0.174222
104.044	181.536	218.215	0.174603
104.044	181.536	220.408	0.173839
104.044	181.536	222.6	0.171526
104.044	181.536	224.793	0.169182
104.044	181.536	226.985	0.164393
104.044	181.536	229.177	0.159668
104.044	181.536	231.37	0.154154
104.044	181.536	233.562	0.14821
104.044	181.536	235.755	0.142485
104.044	181.536	237.947	0.136886
104.044	181.536	240.139	0.131883
104.044	181.536	242.332	0.127677
104.044	181.536	244.524	0.12435
104.044	181.536	246.717	0.121835
104.044	181.536	248.909	0.119938
104.044	181.536	251.102	0.118406
104.044	181.536	253.294	0.116961
104.044	181.536	255.486	0.115375
104.044	181.536	257.679	0.113491
104.044	181.536	259.871	0.111269
104.044	181.536	262.064	0.108728
104.044	181.536	264.256	0.105843
104.044	181.536	266.449	0.102747
104.044	181.536	268.641	0.0995225
104.044	181.536	270.833	0.0961894
104.044	181.536	273.026	0.0930232
104.044	181.536	275.218	0.0901155
104.044	181.536	277.411	0.086728
104.044	181.536	279.603	0.0839986
104.044	181.536	281.795	0.0815868
104.044	181.536	283.988	0.0786794
104.044	181.536	286.18	0.0760992
104.044	181.536	288.373	0.0747756
104.044	181.536	290.565	0.0720555
104.044	181.536	292.758	0.0701835
104.044	181.536	294.95	0.0692286
104.044	181.536	297.142	0.0687462
104.044	181.536	299.335	0.0682603
104.044	181.536	301.527	0.0682603
104.044	181.536	303.72	0.0667818
104.044	181.536	305.912	0.0657774
104.044	181.536	308.105	0.0672781
104.044	181.536	310.297	0.0677712
104.044	181.536	312.489	0.0677712
104.044	181.536	314.682	0.0682603
104.044	181.536	316.874	0.0687462
104.044	182.963	55.9762	0.0682603
104.044	182.963	58.1686	0.0697077
104.044	182.963	60.361	0.0720555
104.044	182.963	62.5535	0.0711257
104.044	182.963	64.7459	0.0734281
104.044	182.963	66.9383	0.074329
104.044	182.963	69.1307	0.0752194
104.044	182.963	71.3231	0.0752194
104.044	182.963	73.5156	0.0756606
104.044	182.963	75.708	0.0765352
104.044	182.963	77.9004	0.0782553
104.044	182.963	80.0928	0.0799385
104.044	182.963	82.2852	0.0799385
104.044	182.963	84.4777	0.0811779
104.044	182.963	86.6701	0.0836015
104.044	182.963	88.8625	0.0839986
104.044	182.963	91.0549	0.085179
104.044	182.963	93.2473	0.0874919
104.044	182.963	95.4398	0.0893738
104.044	182.963	97.6322	0.0912167
104.044	182.963	99.8246	0.0926648
104.044	182.963	102.017	0.0951458
104.044	182.963	104.209	0.097904
104.044	182.963	106.402	0.101575
104.044	182.963	108.594	0.1048
104.044	182.963	110.787	0.108697
104.044	182.963	112.979	0.112726
104.044	182.963	115.172	0.116843
104.044	182.963	117.364	0.120875
104.044	182.963	119.556	0.124724
104.044	182.963	121.749	0.128255
104.044	182.963	123.941	0.131357
104.044	182.963	126.134	0.134022
104.044	182.963	128.326	0.136291
104.044	182.963	130.518	0.138265
104.044	182.963	132.711	0.14013
104.044	182.963	134.903	0.142017
104.044	182.963	137.096	0.144088
104.044	182.963	139.288	0.14647
104.044	182.963	141.481	0.149105
104.044	182.963	143.673	0.152417
104.044	182.963	145.865	0.155658
104.044	182.963	148.058	0.159877
104.044	182.963	150.25	0.16419
104.044	182.963	152.443	0.168393
104.044	182.963	154.635	0.173648
104.044	182.963	156.828	0.178375
104.044	182.963	159.02	0.182068
104.044	182.963	161.212	0.184249
104.044	182.963	163.405	0.185509
104.044	182.963	165.597	0.18479
104.044	182.963	167.79	0.184068
104.044	182.963	169.982	0.18497
104.044	182.963	172.174	0.189415
104.044	182.963	174.367	0.198509
104.044	182.963	176.559	0.208486
104.044	182.963	178.752	0.217548
104.044	182.963	180.944	0.22149
104.044	182.963	183.137	0.22209
104.044	182.963	185.329	0.220284
104.044	182.963	187.521	0.218006
104.044	182.963	189.714	0.214931
104.044	182.963	191.906	0.212752
104.044	182.963	194.099	0.210234
104.044	182.963	196.291	0.208645
104.044	182.963	198.483	0.205592
104.044	182.963	200.676	0.20167
104.044	182.963	202.868	0.196148
104.044	182.963	205.061	0.191164
104.044	182.963	207.253	0.185509
104.044	182.963	209.446	0.181336
104.044	182.963	211.638	0.178934
104.044	182.963	213.83	0.177252
104.044	182.963	216.023	0.177064
104.044	182.963	218.215	0.176499
104.044	182.963	220.408	0.175933
104.044	182.963	222.6	0.173456
104.044	182.963	224.793	0.169967
104.044	182.963	226.985	0.164999
104.044	182.963	229.177	0.159668
104.044	182.963	231.37	0.153721
104.044	182.963	233.562	0.147985
104.044	182.963	235.755	0.142017
104.044	182.963	237.947	0.136643
104.044	182.963	240.139	0.131833
104.044	182.963	242.332	0.127886
104.044	182.963	244.524	0.12483
104.044	182.963	246.717	0.12256
104.044	182.963	248.909	0.120856
104.044	182.963	251.102	0.119456
104.044	182.963	253.294	0.11806
104.044	182.963	255.486	0.116458
104.044	182.963	257.679	0.114513
104.044	182.963	259.871	0.112163
104.044	182.963	262.064	0.109521
104.044	182.963	264.256	0.106532
104.044	182.963	266.449	0.103329
104.044	182.963	268.641	0.100023
104.044	182.963	270.833	0.0965348
104.044	182.963	273.026	0.0933803
104.044	182.963	275.218	0.0904842
104.044	182.963	277.411	0.0874919
104.044	182.963	279.603	0.0847876
104.044	182.963	281.795	0.0815868
104.044	182.963	283.988	0.0786794
104.044	182.963	286.18	0.0756606
104.044	182.963	288.373	0.0752194
104.044	182.963	290.565	0.0729735
104.044	182.963	292.758	0.0706561
104.044	182.963	294.95	0.0706561
104.044	182.963	297.142	0.0682603
104.044	182.963	299.335	0.0682603
104.044	182.963	301.527	0.0667818
104.044	182.963	303.72	0.0677712
104.044	182.963	305.912	0.0672781
104.044	182.963	308.105	0.0662815
104.044	182.963	310.297	0.0667818
104.044	182.963	312.489	0.0682603
104.044	182.963	314.682	0.0687462
104.044	182.963	316.874	0.0697077
104.044	184.39	55.9762	0.0687462
104.044	184.39	58.1686	0.0697077
104.044	184.39	60.361	0.0697077
104.044	184.39	62.5535	0.0725158
104.044	184.39	64.7459	0.0729735
104.044	184.39	66.9383	0.0725158
104.044	184.39	69.1307	0.0738798
104.044	184.39	71.3231	0.0752194
104.044	184.39	73.5156	0.0752194
104.044	184.39	75.708	0.0778288
104.044	184.39	77.9004	0.0774
104.044	184.39	80.0928	0.0799385
104.044	184.39	82.2852	0.0807669
104.044	184.39	84.4777	0.0807669
104.044	184.39	86.6701	0.0823985
104.044	184.39	88.8625	0.0839986
104.044	184.39	91.0549	0.0859571
104.044	184.39	93.2473	0.086728
104.044	184.39	95.4398	0.0886258
104.044	184.39	97.6322	0.0904842
104.044	184.39	99.8246	0.0926648
104.044	184.39	102.017	0.0947951
104.044	184.39	104.209	0.097904
104.044	184.39	106.402	0.100917
104.044	184.39	108.594	0.105117
104.044	184.39	110.787	0.10882
104.044	184.39	112.979	0.112932
104.044	184.39	115.172	0.117127
104.044	184.39	117.364	0.121233
104.044	184.39	119.556	0.125097
104.044	184.39	121.749	0.128605
104.044	184.39	123.941	0.131641
104.044	184.39	126.134	0.134193
104.044	184.39	128.326	0.136304
104.044	184.39	130.518	0.13812
104.044	184.39	132.711	0.139845
104.044	184.39	134.903	0.141665
104.044	184.39	137.096	0.143764
104.044	184.39	139.288	0.146334
104.044	184.39	141.481	0.149105
104.044	184.39	143.673	0.15307
104.044	184.39	145.865	0.156935
104.044	184.39	148.058	0.162356
104.044	184.39	150.25	0.167601
104.044	184.39	152.443	0.173456
104.044	184.39	154.635	0.17912
104.044	184.39	156.828	0.184249
104.044	184.39	159.02	0.189766
104.044	184.39	161.212	0.193242
104.044	184.39	163.405	0.194615
104.044	184.39	165.597	0.194444
104.044	184.39	167.79	0.193586
104.044	184.39	169.982	0.193069
104.044	184.39	172.174	0.195127
104.044	184.39	174.367	0.203149
104.044	184.39	176.559	0.213689
104.044	184.39	178.752	0.222689
104.044	184.39	180.944	0.227713
104.044	184.39	183.137	0.227859
104.044	184.39	185.329	0.2261
104.044	184.39	187.521	0.223434
104.044	184.39	189.714	0.220737
104.044	184.39	191.906	0.218464
104.044	184.39	194.099	0.216935
104.044	184.39	196.291	0.214776
104.044	184.39	198.483	0.212282
104.044	184.39	200.676	0.207846
104.044	184.39	202.868	0.202657
104.044	184.39	205.061	0.196825
104.044	184.39	207.253	0.191685
104.044	184.39	209.446	0.186404
104.044	184.39	211.638	0.183706
104.044	184.39	213.83	0.181885
104.044	184.39	216.023	0.1806
104.044	184.39	218.215	0.179491
104.044	184.39	220.408	0.178188
104.044	184.39	222.6	0.174984
104.044	184.39	224.793	0.170358
104.044	184.39	226.985	0.1652
104.044	184.39	229.177	0.15946
104.044	184.39	231.37	0.153721
104.044	184.39	233.562	0.147534
104.044	184.39	235.755	0.141783
104.044	184.39	237.947	0.13635
104.044	184.39	240.139	0.131782
104.044	184.39	242.332	0.128068
104.044	184.39	244.524	0.125283
104.044	184.39	246.717	0.123255
104.044	184.39	248.909	0.121734
104.044	184.39	251.102	0.120419
104.044	184.39	253.294	0.119039
104.044	184.39	255.486	0.117391
104.044	184.39	257.679	0.115352
104.044	184.39	259.871	0.112932
104.044	184.39	262.064	0.110127
104.044	184.39	264.256	0.107062
104.044	184.39	266.449	0.103779
104.044	184.39	268.641	0.100421
104.044	184.39	270.833	0.096879
104.044	184.39	273.026	0.0930232
104.044	184.39	275.218	0.0897456
104.044	184.39	277.411	0.0878717
104.044	184.39	279.603	0.0839986
104.044	184.39	281.795	0.0811779
104.044	184.39	283.988	0.0786794
104.044	184.39	286.18	0.0760992
104.044	184.39	288.373	0.0752194
104.044	184.39	290.565	0.0734281
104.044	184.39	292.758	0.0720555
104.044	184.39	294.95	0.0697077
104.044	184.39	297.142	0.0682603
104.044	184.39	299.335	0.0672781
104.044	184.39	301.527	0.0667818
104.044	184.39	303.72	0.0682603
104.044	184.39	305.912	0.0672781
104.044	184.39	308.105	0.0667818
104.044	184.39	310.297	0.0677712
104.044	184.39	312.489	0.0677712
104.044	184.39	314.682	0.0692286
104.044	184.39	316.874	0.0692286
104.044	185.817	55.9762	0.0682603
104.044	185.817	58.1686	0.0701835
104.044	185.817	60.361	0.0711257
104.044	185.817	62.5535	0.0715922
104.044	185.817	64.7459	0.0729735
104.044	185.817	66.9383	0.0725158
104.044	185.817	69.1307	0.0747756
104.044	185.817	71.3231	0.074329
104.044	185.817	73.5156	0.0752194
104.044	185.817	75.708	0.0774
104.044	185.817	77.9004	0.0774
104.044	185.817	80.0928	0.0782553
104.044	185.817	82.2852	0.0803536
104.044	185.817	84.4777	0.0803536
104.044	185.817	86.6701	0.0819937
104.044	185.817	88.8625	0.0828015
104.044	185.817	91.0549	0.0839986
104.044	185.817	93.2473	0.086728
104.044	185.817	95.4398	0.0874919
104.044	185.817	97.6322	0.0893738
104.044	185.817	99.8246	0.0919437
104.044	185.817	102.017	0.0940905
104.044	185.817	104.209	0.0972219
104.044	185.817	106.402	0.100587
104.044	185.817	108.594	0.104482
104.044	185.817	110.787	0.108605
104.044	185.817	112.979	0.112844
104.044	185.817	115.172	0.117099
104.044	185.817	117.364	0.121233
104.044	185.817	119.556	0.125123
104.044	185.817	121.749	0.128612
104.044	185.817	123.941	0.131595
104.044	185.817	126.134	0.134037
104.044	185.817	128.326	0.13601
104.044	185.817	130.518	0.137662
104.044	185.817	132.711	0.139248
104.044	185.817	134.903	0.14103
104.044	185.817	137.096	0.143184
104.044	185.817	139.288	0.145924
104.044	185.817	141.481	0.149105
104.044	185.817	143.673	0.153721
104.044	185.817	145.865	0.158623
104.044	185.817	148.058	0.164393
104.044	185.817	150.25	0.170749
104.044	185.817	152.443	0.177064
104.044	185.817	154.635	0.18461
104.044	185.817	156.828	0.191338
104.044	185.817	159.02	0.197332
104.044	185.817	161.212	0.201339
104.044	185.817	163.405	0.204293
104.044	185.817	165.597	0.204456
104.044	185.817	167.79	0.203477
104.044	185.817	169.982	0.201504
104.044	185.817	172.174	0.202657
104.044	185.817	174.367	0.209441
104.044	185.817	176.559	0.219072
104.044	185.817	178.752	0.227859
104.044	185.817	180.944	0.2322
104.044	185.817	183.137	0.232343
104.044	185.817	185.329	0.230762
104.044	185.817	187.521	0.227859
104.044	185.817	189.714	0.225953
104.044	185.817	191.906	0.223881
104.044	185.817	194.099	0.222987
104.044	185.817	196.291	0.221038
104.044	185.817	198.483	0.219072
104.044	185.817	200.676	0.214621
104.044	185.817	202.868	0.209918
104.044	185.817	205.061	0.203149
104.044	185.817	207.253	0.197837
104.044	185.817	209.446	0.191859
104.044	185.817	211.638	0.188004
104.044	185.817	213.83	0.186046
104.044	185.817	216.023	0.18461
104.044	185.817	218.215	0.182616
104.044	185.817	220.408	0.180231
104.044	185.817	222.6	0.175743
104.044	185.817	224.793	0.171138
104.044	185.817	226.985	0.1652
104.044	185.817	229.177	0.159251
104.044	185.817	231.37	0.153288
104.044	185.817	233.562	0.146856
104.044	185.817	235.755	0.141313
104.044	185.817	237.947	0.136032
104.044	185.817	240.139	0.131681
104.044	185.817	242.332	0.128224
104.044	185.817	244.524	0.125681
104.044	185.817	246.717	0.123897
104.044	185.817	248.909	0.122519
104.044	185.817	251.102	0.121265
104.044	185.817	253.294	0.119868
104.044	185.817	255.486	0.118146
104.044	185.817	257.679	0.116043
104.044	185.817	259.871	0.113461
104.044	185.817	262.064	0.110579
104.044	185.817	264.256	0.107404
104.044	185.817	266.449	0.104035
104.044	185.817	268.641	0.100587
104.044	185.817	270.833	0.096879
104.044	185.817	273.026	0.0940905
104.044	185.817	275.218	0.0901155
104.044	185.817	277.411	0.0874919
104.044	185.817	279.603	0.0843941
104.044	185.817	281.795	0.0819937
104.044	185.817	283.988	0.079521
104.044	185.817	286.18	0.0760992
104.044	185.817	288.373	0.0747756
104.044	185.817	290.565	0.0729735
104.044	185.817	292.758	0.0711257
104.044	185.817	294.95	0.0706561
104.044	185.817	297.142	0.0687462
104.044	185.817	299.335	0.0692286
104.044	185.817	301.527	0.0677712
104.044	185.817	303.72	0.0672781
104.044	185.817	305.912	0.0667818
104.044	185.817	308.105	0.0667818
104.044	185.817	310.297	0.0662815
104.044	185.817	312.489	0.0687462
104.044	185.817	314.682	0.0682603
104.044	185.817	316.874	0.0687462
104.044	187.244	55.9762	0.0701835
104.044	187.244	58.1686	0.0687462
104.044	187.244	60.361	0.0701835
104.044	187.244	62.5535	0.0711257
104.044	187.244	64.7459	0.0720555
104.044	187.244	66.9383	0.0729735
104.044	187.244	69.1307	0.0734281
104.044	187.244	71.3231	0.0747756
104.044	187.244	73.5156	0.0765352
104.044	187.244	75.708	0.0765352
104.044	187.244	77.9004	0.0769689
104.044	187.244	80.0928	0.0791013
104.044	187.244	82.2852	0.0791013
104.044	187.244	84.4777	0.0811779
104.044	187.244	86.6701	0.0811779
104.044	187.244	88.8625	0.0828015
104.044	187.244	91.0549	0.0843941
104.044	187.244	93.2473	0.0855688
104.044	187.244	95.4398	0.0874919
104.044	187.244	97.6322	0.0882497
104.044	187.244	99.8246	0.0908511
104.044	187.244	102.017	0.0940905
104.044	187.244	104.209	0.0965348
104.044	187.244	106.402	0.100587
104.044	187.244	108.594	0.103843
104.044	187.244	110.787	0.108145
104.044	187.244	112.979	0.11243
104.044	187.244	115.172	0.1167
104.044	187.244	117.364	0.12093
104.044	187.244	119.556	0.12483
104.044	187.244	121.749	0.128299
104.044	187.244	123.941	0.131215
104.044	187.244	126.134	0.133569
104.044	187.244	128.326	0.135429
104.044	187.244	130.518	0.136983
104.044	187.244	132.711	0.138457
104.044	187.244	134.903	0.140177
104.044	187.244	137.096	0.142392
104.044	187.244	139.288	0.145353
104.044	187.244	141.481	0.149105
104.044	187.244	143.673	0.153721
104.044	187.244	145.865	0.159877
104.044	187.244	148.058	0.166004
104.044	187.244	150.25	0.173264
104.044	187.244	152.443	0.181336
104.044	187.244	154.635	0.189766
104.044	187.244	156.828	0.197163
104.044	187.244	159.02	0.204293
104.044	187.244	161.212	0.209282
104.044	187.244	163.405	0.213689
104.044	187.244	165.597	0.214931
104.044	187.244	167.79	0.213221
104.044	187.244	169.982	0.210709
104.044	187.244	172.174	0.210551
104.044	187.244	174.367	0.215241
104.044	187.244	176.559	0.223584
104.044	187.244	178.752	0.232343
104.044	187.244	180.944	0.236461
104.044	187.244	183.137	0.236742
104.044	187.244	185.329	0.234907
104.044	187.244	187.521	0.232486
104.044	187.244	189.714	0.23004
104.044	187.244	191.906	0.22888
104.044	187.244	194.099	0.228151
104.044	187.244	196.291	0.226835
104.044	187.244	198.483	0.225067
104.044	187.244	200.676	0.22149
104.044	187.244	202.868	0.216935
104.044	187.244	205.061	0.210867
104.044	187.244	207.253	0.204456
104.044	187.244	209.446	0.198341
104.044	187.244	211.638	0.194272
104.044	187.244	213.83	0.191338
104.044	187.244	216.023	0.188887
104.044	187.244	218.215	0.186046
104.044	187.244	220.408	0.182434
104.044	187.244	222.6	0.177064
104.044	187.244	224.793	0.171138
104.044	187.244	226.985	0.164999
104.044	187.244	229.177	0.158623
104.044	187.244	231.37	0.152417
104.044	187.244	233.562	0.146629
104.044	187.244	235.755	0.140841
104.044	187.244	237.947	0.135616
104.044	187.244	240.139	0.131529
104.044	187.244	242.332	0.128379
104.044	187.244	244.524	0.126077
104.044	187.244	246.717	0.124467
104.044	187.244	248.909	0.123199
104.044	187.244	251.102	0.121972
104.044	187.244	253.294	0.12053
104.044	187.244	255.486	0.118716
104.044	187.244	257.679	0.116501
104.044	187.244	259.871	0.113813
104.044	187.244	262.064	0.11079
104.044	187.244	264.256	0.107527
104.044	187.244	266.449	0.104131
104.044	187.244	268.641	0.100587
104.044	187.244	270.833	0.096879
104.044	187.244	273.026	0.0933803
104.044	187.244	275.218	0.0908511
104.044	187.244	277.411	0.0871109
104.044	187.244	279.603	0.0847876
104.044	187.244	281.795	0.0819937
104.044	187.244	283.988	0.079521
104.044	187.244	286.18	0.0765352
104.044	187.244	288.373	0.074329
104.044	187.244	290.565	0.0720555
104.044	187.244	292.758	0.0706561
104.044	187.244	294.95	0.0697077
104.044	187.244	297.142	0.0682603
104.044	187.244	299.335	0.0677712
104.044	187.244	301.527	0.0677712
104.044	187.244	303.72	0.0662815
104.044	187.244	305.912	0.0667818
104.044	187.244	308.105	0.0657774
104.044	187.244	310.297	0.0672781
104.044	187.244	312.489	0.0662815
104.044	187.244	314.682	0.0677712
104.044	187.244	316.874	0.0672781
104.044	188.671	55.9762	0.0692286
104.044	188.671	58.1686	0.0687462
104.044	188.671	60.361	0.0711257
104.044	188.671	62.5535	0.0701835
104.044	188.671	64.7459	0.0720555
104.044	188.671	66.9383	0.0729735
104.044	188.671	69.1307	0.0734281
104.044	188.671	71.3231	0.0747756
104.044	188.671	73.5156	0.0756606
104.044	188.671	75.708	0.0774
104.044	188.671	77.9004	0.0765352
104.044	188.671	80.0928	0.0786794
104.044	188.671	82.2852	0.079521
104.044	188.671	84.4777	0.0803536
104.044	188.671	86.6701	0.0815868
104.044	188.671	88.8625	0.0815868
104.044	188.671	91.0549	0.0828015
104.044	188.671	93.2473	0.0843941
104.044	188.671	95.4398	0.0855688
104.044	188.671	97.6322	0.0878717
104.044	188.671	99.8246	0.0908511
104.044	188.671	102.017	0.093736
104.044	188.671	104.209	0.0965348
104.044	188.671	106.402	0.0992547
104.044	188.671	108.594	0.1032
104.044	188.671	110.787	0.107466
104.044	188.671	112.979	0.111747
104.044	188.671	115.172	0.116129
104.044	188.671	117.364	0.120296
104.044	188.671	119.556	0.124189
104.044	188.671	121.749	0.127651
104.044	188.671	123.941	0.130529
104.044	188.671	126.134	0.132819
104.044	188.671	128.326	0.134591
104.044	188.671	130.518	0.136057
104.044	188.671	132.711	0.137444
104.044	188.671	134.903	0.139153
104.044	188.671	137.096	0.141454
104.044	188.671	139.288	0.144572
104.044	188.671	141.481	0.148658
104.044	188.671	143.673	0.153938
104.044	188.671	145.865	0.159877
104.044	188.671	148.058	0.167997
104.044	188.671	150.25	0.175933
104.044	188.671	152.443	0.184429
104.044	188.671	154.635	0.193586
104.044	188.671	156.828	0.202657
104.044	188.671	159.02	0.210234
104.044	188.671	161.212	0.216935
104.044	188.671	163.405	0.22179
104.044	188.671	165.597	0.22403
104.044	188.671	167.79	0.222689
104.044	188.671	169.982	0.219528
104.044	188.671	172.174	0.217395
104.044	188.671	174.367	0.220737
104.044	188.671	176.559	0.228734
104.044	188.671	178.752	0.235756
104.044	188.671	180.944	0.239676
104.044	188.671	183.137	0.239954
104.044	188.671	185.329	0.238144
104.044	188.671	187.521	0.235332
104.044	188.671	189.714	0.233629
104.044	188.671	191.906	0.232773
104.044	188.671	194.099	0.23263
104.044	188.671	196.291	0.232916
104.044	188.671	198.483	0.231195
104.044	188.671	200.676	0.228297
104.044	188.671	202.868	0.223732
104.044	188.671	205.061	0.218006
104.044	188.671	207.253	0.211497
104.044	188.671	209.446	0.205268
104.044	188.671	211.638	0.201008
104.044	188.671	213.83	0.197501
104.044	188.671	216.023	0.19393
104.044	188.671	218.215	0.189766
104.044	188.671	220.408	0.184068
104.044	188.671	222.6	0.178561
104.044	188.671	224.793	0.171526
104.044	188.671	226.985	0.164595
104.044	188.671	229.177	0.157781
104.044	188.671	231.37	0.15176
104.044	188.671	233.562	0.145261
104.044	188.671	235.755	0.139892
104.044	188.671	237.947	0.135198
104.044	188.671	240.139	0.131352
104.044	188.671	242.332	0.128509
104.044	188.671	244.524	0.126446
104.044	188.671	246.717	0.124964
104.044	188.671	248.909	0.123759
104.044	188.671	251.102	0.122524
104.044	188.671	253.294	0.12101
104.044	188.671	255.486	0.119097
104.044	188.671	257.679	0.116729
104.044	188.671	259.871	0.11393
104.044	188.671	262.064	0.11085
104.044	188.671	264.256	0.107496
104.044	188.671	266.449	0.104003
104.044	188.671	268.641	0.100454
104.044	188.671	270.833	0.096879
104.044	188.671	273.026	0.0933803
104.044	188.671	275.218	0.0904842
104.044	188.671	277.411	0.0871109
104.044	188.671	279.603	0.0839986
104.044	188.671	281.795	0.0811779
104.044	188.671	283.988	0.0791013
104.044	188.671	286.18	0.0769689
104.044	188.671	288.373	0.0734281
104.044	188.671	290.565	0.0729735
104.044	188.671	292.758	0.0706561
104.044	188.671	294.95	0.0701835
104.044	188.671	297.142	0.0692286
104.044	188.671	299.335	0.0672781
104.044	188.671	301.527	0.0682603
104.044	188.671	303.72	0.0662815
104.044	188.671	305.912	0.0667818
104.044	188.671	308.105	0.0657774
104.044	188.671	310.297	0.0667818
104.044	188.671	312.489	0.0667818
104.044	188.671	314.682	0.0682603
104.044	188.671	316.874	0.0682603
104.044	190.099	55.9762	0.0692286
104.044	190.099	58.1686	0.0692286
104.044	190.099	60.361	0.0706561
104.044	190.099	62.5535	0.0711257
104.044	190.099	64.7459	0.0720555
104.044	190.099	66.9383	0.0725158
104.044	190.099	69.1307	0.0725158
104.044	190.099	71.3231	0.0752194
104.044	190.099	73.5156	0.0747756
104.044	190.099	75.708	0.0752194
104.044	190.099	77.9004	0.0769689
104.044	190.099	80.0928	0.0774
104.044	190.099	82.2852	0.0778288
104.044	190.099	84.4777	0.0791013
104.044	190.099	86.6701	0.0799385
104.044	190.099	88.8625	0.0811779
104.044	190.099	91.0549	0.0819937
104.044	190.099	93.2473	0.0836015
104.044	190.099	95.4398	0.085179
104.044	190.099	97.6322	0.0874919
104.044	190.099	99.8246	0.0897456
104.044	190.099	102.017	0.0919437
104.044	190.099	104.209	0.0954948
104.044	190.099	106.402	0.0985815
104.044	190.099	108.594	0.102553
104.044	190.099	110.787	0.106532
104.044	190.099	112.979	0.11085
104.044	190.099	115.172	0.115179
104.044	190.099	117.364	0.119379
104.044	190.099	119.556	0.123301
104.044	190.099	121.749	0.126717
104.044	190.099	123.941	0.129577
104.044	190.099	126.134	0.131826
104.044	190.099	128.326	0.133546
104.044	190.099	130.518	0.134952
104.044	190.099	132.711	0.136326
104.044	190.099	134.903	0.138024
104.044	190.099	137.096	0.140415
104.044	190.099	139.288	0.143787
104.044	190.099	141.481	0.14821
104.044	190.099	143.673	0.153938
104.044	190.099	145.865	0.160914
104.044	190.099	148.058	0.168985
104.044	190.099	150.25	0.178188
104.044	190.099	152.443	0.187827
104.044	190.099	154.635	0.197501
104.044	190.099	156.828	0.206883
104.044	190.099	159.02	0.215704
104.044	190.099	161.212	0.222987
104.044	190.099	163.405	0.228443
104.044	190.099	165.597	0.230618
104.044	190.099	167.79	0.230329
104.044	190.099	169.982	0.2261
104.044	190.099	172.174	0.224178
104.044	190.099	174.367	0.226394
104.044	190.099	176.559	0.233344
104.044	190.099	178.752	0.239815
104.044	190.099	180.944	0.242712
104.044	190.099	183.137	0.241888
104.044	190.099	185.329	0.240092
104.044	190.099	187.521	0.237444
104.044	190.099	189.714	0.236602
104.044	190.099	191.906	0.236038
104.044	190.099	194.099	0.236602
104.044	190.099	196.291	0.237164
104.044	190.099	198.483	0.237023
104.044	190.099	200.676	0.234766
104.044	190.099	202.868	0.230473
104.044	190.099	205.061	0.225658
104.044	190.099	207.253	0.219376
104.044	190.099	209.446	0.213689
104.044	190.099	211.638	0.207846
104.044	190.099	213.83	0.203804
104.044	190.099	216.023	0.198174
104.044	190.099	218.215	0.192897
104.044	190.099	220.408	0.186404
104.044	190.099	222.6	0.178561
104.044	190.099	224.793	0.171526
104.044	190.099	226.985	0.163987
104.044	190.099	229.177	0.157147
104.044	190.099	231.37	0.150439
104.044	190.099	233.562	0.144802
104.044	190.099	235.755	0.139177
104.044	190.099	237.947	0.134754
104.044	190.099	240.139	0.131226
104.044	190.099	242.332	0.128586
104.044	190.099	244.524	0.126709
104.044	190.099	246.717	0.125354
104.044	190.099	248.909	0.124189
104.044	190.099	251.102	0.122912
104.044	190.099	253.294	0.121307
104.044	190.099	255.486	0.119265
104.044	190.099	257.679	0.116786
104.044	190.099	259.871	0.113871
104.044	190.099	262.064	0.11067
104.044	190.099	264.256	0.107249
104.044	190.099	266.449	0.103715
104.044	190.099	268.641	0.100156
104.044	190.099	270.833	0.096879
104.044	190.099	273.026	0.093736
104.044	190.099	275.218	0.0897456
104.044	190.099	277.411	0.0863433
104.044	190.099	279.603	0.0843941
104.044	190.099	281.795	0.0815868
104.044	190.099	283.988	0.0791013
104.044	190.099	286.18	0.0756606
104.044	190.099	288.373	0.0738798
104.044	190.099	290.565	0.0720555
104.044	190.099	292.758	0.0706561
104.044	190.099	294.95	0.0701835
104.044	190.099	297.142	0.0692286
104.044	190.099	299.335	0.0677712
104.044	190.099	301.527	0.0677712
104.044	190.099	303.72	0.0662815
104.044	190.099	305.912	0.0672781
104.044	190.099	308.105	0.0662815
104.044	190.099	310.297	0.0677712
104.044	190.099	312.489	0.0677712
104.044	190.099	314.682	0.0672781
104.044	190.099	316.874	0.0687462
104.044	191.526	55.9762	0.0692286
104.044	191.526	58.1686	0.0697077
104.044	191.526	60.361	0.0697077
104.044	191.526	62.5535	0.0701835
104.044	191.526	64.7459	0.0720555
104.044	191.526	66.9383	0.0711257
104.044	191.526	69.1307	0.0725158
104.044	191.526	71.3231	0.074329
104.044	191.526	73.5156	0.0756606
104.044	191.526	75.708	0.0752194
104.044	191.526	77.9004	0.0752194
104.044	191.526	80.0928	0.0765352
104.044	191.526	82.2852	0.0778288
104.044	191.526	84.4777	0.0791013
104.044	191.526	86.6701	0.0791013
104.044	191.526	88.8625	0.079521
104.044	191.526	91.0549	0.0811779
104.044	191.526	93.2473	0.0828015
104.044	191.526	95.4398	0.0839986
104.044	191.526	97.6322	0.0855688
104.044	191.526	99.8246	0.0890007
104.044	191.526	102.017	0.0912167
104.044	191.526	104.209	0.0944435
104.044	191.526	106.402	0.0975635
104.044	191.526	108.594	0.100917
104.044	191.526	110.787	0.105402
104.044	191.526	112.979	0.109673
104.044	191.526	115.172	0.114017
104.044	191.526	117.364	0.118231
104.044	191.526	119.556	0.122108
104.044	191.526	121.749	0.125532
104.044	191.526	123.941	0.12839
104.044	191.526	126.134	0.130636
104.044	191.526	128.326	0.132349
104.044	191.526	130.518	0.133738
104.044	191.526	132.711	0.135124
104.044	191.526	134.903	0.136862
104.044	191.526	137.096	0.139368
104.044	191.526	139.288	0.142928
104.044	191.526	141.481	0.147534
104.044	191.526	143.673	0.154154
104.044	191.526	145.865	0.161327
104.044	191.526	148.058	0.170358
104.044	191.526	150.25	0.179305
104.044	191.526	152.443	0.189766
104.044	191.526	154.635	0.200012
104.044	191.526	156.828	0.210076
104.044	191.526	159.02	0.21892
104.044	191.526	161.212	0.227128
104.044	191.526	163.405	0.2322
104.044	191.526	165.597	0.235191
104.044	191.526	167.79	0.23434
104.044	191.526	169.982	0.231051
104.044	191.526	172.174	0.228734
104.044	191.526	174.367	0.230618
104.044	191.526	176.559	0.237164
104.044	191.526	178.752	0.242438
104.044	191.526	180.944	0.244624
104.044	191.526	183.137	0.243533
104.044	191.526	185.329	0.241337
104.044	191.526	187.521	0.238981
104.044	191.526	189.714	0.238004
104.044	191.526	191.906	0.238423
104.044	191.526	194.099	0.23912
104.044	191.526	196.291	0.240923
104.044	191.526	198.483	0.241061
104.044	191.526	200.676	0.240231
104.044	191.526	202.868	0.237444
104.044	191.526	205.061	0.233058
104.044	191.526	207.253	0.227275
104.044	191.526	209.446	0.22194
104.044	191.526	211.638	0.215704
104.044	191.526	213.83	0.210076
104.044	191.526	216.023	0.20364
104.044	191.526	218.215	0.195638
104.044	191.526	220.408	0.18765
104.044	191.526	222.6	0.179491
104.044	191.526	224.793	0.170749
104.044	191.526	226.985	0.162969
104.044	191.526	229.177	0.156085
104.044	191.526	231.37	0.149773
104.044	191.526	233.562	0.143417
104.044	191.526	235.755	0.138433
104.044	191.526	237.947	0.134284
104.044	191.526	240.139	0.131048
104.044	191.526	242.332	0.128612
104.044	191.526	244.524	0.126946
104.044	191.526	246.717	0.125654
104.044	191.526	248.909	0.124475
104.044	191.526	251.102	0.123131
104.044	191.526	253.294	0.121416
104.044	191.526	255.486	0.119237
104.044	191.526	257.679	0.116615
104.044	191.526	259.871	0.113637
104.044	191.526	262.064	0.110308
104.044	191.526	264.256	0.106845
104.044	191.526	266.449	0.103297
104.044	191.526	268.641	0.0996897
104.044	191.526	270.833	0.0958429
104.044	191.526	273.026	0.0926648
104.044	191.526	275.218	0.0893738
104.044	191.526	277.411	0.0859571
104.044	191.526	279.603	0.0839986
104.044	191.526	281.795	0.0799385
104.044	191.526	283.988	0.0782553
104.044	191.526	286.18	0.0756606
104.044	191.526	288.373	0.0747756
104.044	191.526	290.565	0.0720555
104.044	191.526	292.758	0.0697077
104.044	191.526	294.95	0.0701835
104.044	191.526	297.142	0.0687462
104.044	191.526	299.335	0.0677712
104.044	191.526	301.527	0.0672781
104.044	191.526	303.72	0.0657774
104.044	191.526	305.912	0.0672781
104.044	191.526	308.105	0.0652694
104.044	191.526	310.297	0.0672781
104.044	191.526	312.489	0.0667818
104.044	191.526	314.682	0.0672781
104.044	191.526	316.874	0.0667818
104.044	192.953	55.9762	0.0687462
104.044	192.953	58.1686	0.0692286
104.044	192.953	60.361	0.0692286
104.044	192.953	62.5535	0.0701835
104.044	192.953	64.7459	0.0711257
104.044	192.953	66.9383	0.0715922
104.044	192.953	69.1307	0.0720555
104.044	192.953	71.3231	0.0734281
104.044	192.953	73.5156	0.074329
104.044	192.953	75.708	0.0738798
104.044	192.953	77.9004	0.0756606
104.044	192.953	80.0928	0.0765352
104.044	192.953	82.2852	0.0769689
104.044	192.953	84.4777	0.0769689
104.044	192.953	86.6701	0.0786794
104.044	192.953	88.8625	0.0791013
104.044	192.953	91.0549	0.0799385
104.044	192.953	93.2473	0.0823985
104.044	192.953	95.4398	0.0832024
104.044	192.953	97.6322	0.085179
104.044	192.953	99.8246	0.0878717
104.044	192.953	102.017	0.0893738
104.044	192.953	104.209	0.0926648
104.044	192.953	106.402	0.0958429
104.044	192.953	108.594	0.0999229
104.044	192.953	110.787	0.104131
104.044	192.953	112.979	0.108329
104.044	192.953	115.172	0.112637
104.044	192.953	117.364	0.116843
104.044	192.953	119.556	0.12071
104.044	192.953	121.749	0.124154
104.044	192.953	123.941	0.127029
104.044	192.953	126.134	0.129303
104.044	192.953	128.326	0.131055
104.044	192.953	130.518	0.132487
104.044	192.953	132.711	0.133937
104.044	192.953	134.903	0.135787
104.044	192.953	137.096	0.138433
104.044	192.953	139.288	0.142158
104.044	192.953	141.481	0.147309
104.044	192.953	143.673	0.153938
104.044	192.953	145.865	0.161534
104.044	192.953	148.058	0.170553
104.044	192.953	150.25	0.180416
104.044	192.953	152.443	0.191338
104.044	192.953	154.635	0.201834
104.044	192.953	156.828	0.212282
104.044	192.953	159.02	0.22149
104.044	192.953	161.212	0.22917
104.044	192.953	163.405	0.234907
104.044	192.953	165.597	0.237164
104.044	192.953	167.79	0.236179
104.044	192.953	169.982	0.233201
104.044	192.953	172.174	0.231051
104.044	192.953	174.367	0.234624
104.044	192.953	176.559	0.240646
104.044	192.953	178.752	0.245846
104.044	192.953	180.944	0.245846
104.044	192.953	183.137	0.244079
104.044	192.953	185.329	0.241061
104.044	192.953	187.521	0.238981
104.044	192.953	189.714	0.238423
104.044	192.953	191.906	0.239398
104.044	192.953	194.099	0.241061
104.044	192.953	196.291	0.243397
104.044	192.953	198.483	0.245032
104.044	192.953	200.676	0.245032
104.044	192.953	202.868	0.243533
104.044	192.953	205.061	0.240231
104.044	192.953	207.253	0.235332
104.044	192.953	209.446	0.22917
104.044	192.953	211.638	0.222838
104.044	192.953	213.83	0.215704
104.044	192.953	216.023	0.207205
104.044	192.953	218.215	0.197837
104.044	192.953	220.408	0.188711
104.044	192.953	222.6	0.178934
104.044	192.953	224.793	0.170358
104.044	192.953	226.985	0.161945
104.044	192.953	229.177	0.155015
104.044	192.953	231.37	0.14821
104.044	192.953	233.562	0.142719
104.044	192.953	235.755	0.137831
104.044	192.953	237.947	0.133887
104.044	192.953	240.139	0.13087
104.044	192.953	242.332	0.128664
104.044	192.953	244.524	0.127076
104.044	192.953	246.717	0.125834
104.044	192.953	248.909	0.124628
104.044	192.953	251.102	0.123183
104.044	192.953	253.294	0.121342
104.044	192.953	255.486	0.119041
104.044	192.953	257.679	0.1163
104.044	192.953	259.871	0.113197
104.044	192.953	262.064	0.109824
104.044	192.953	264.256	0.106345
104.044	192.953	266.449	0.102683
104.044	192.953	268.641	0.0991202
104.044	192.953	270.833	0.0954948
104.044	192.953	273.026	0.0923049
104.044	192.953	275.218	0.0886258
104.044	192.953	277.411	0.0859571
104.044	192.953	279.603	0.0832024
104.044	192.953	281.795	0.0807669
104.044	192.953	283.988	0.0782553
104.044	192.953	286.18	0.0760992
104.044	192.953	288.373	0.0729735
104.044	192.953	290.565	0.0725158
104.044	192.953	292.758	0.0711257
104.044	192.953	294.95	0.0687462
104.044	192.953	297.142	0.0682603
104.044	192.953	299.335	0.0662815
104.044	192.953	301.527	0.0672781
104.044	192.953	303.72	0.0672781
104.044	192.953	305.912	0.0652694
104.044	192.953	308.105	0.0662815
104.044	192.953	310.297	0.0662815
104.044	192.953	312.489	0.0662815
104.044	192.953	314.682	0.0667818
104.044	192.953	316.874	0.0672781
104.044	194.38	55.9762	0.0672781
104.044	194.38	58.1686	0.0682603
104.044	194.38	60.361	0.0701835
104.044	194.38	62.5535	0.0711257
104.044	194.38	64.7459	0.0711257
104.044	194.38	66.9383	0.0711257
104.044	194.38	69.1307	0.0725158
104.044	194.38	71.3231	0.0720555
104.044	194.38	73.5156	0.0738798
104.044	194.38	75.708	0.074329
104.044	194.38	77.9004	0.0760992
104.044	194.38	80.0928	0.0756606
104.044	194.38	82.2852	0.0756606
104.044	194.38	84.4777	0.0769689
104.044	194.38	86.6701	0.0778288
104.044	194.38	88.8625	0.0782553
104.044	194.38	91.0549	0.0803536
104.044	194.38	93.2473	0.0803536
104.044	194.38	95.4398	0.0828015
104.044	194.38	97.6322	0.0836015
104.044	194.38	99.8246	0.0863433
104.044	194.38	102.017	0.0890007
104.044	194.38	104.209	0.0919437
104.044	194.38	106.402	0.0951458
104.044	194.38	108.594	0.0989187
104.044	194.38	110.787	0.10265
104.044	194.38	112.979	0.106845
104.044	194.38	115.172	0.11115
104.044	194.38	117.364	0.115237
104.044	194.38	119.556	0.119156
104.044	194.38	121.749	0.122603
104.044	194.38	123.941	0.125535
104.044	194.38	126.134	0.127881
104.044	194.38	128.326	0.129725
104.044	194.38	130.518	0.131271
104.044	194.38	132.711	0.132814
104.044	194.38	134.903	0.134803
104.044	194.38	137.096	0.137613
104.044	194.38	139.288	0.141548
104.044	194.38	141.481	0.146629
104.044	194.38	143.673	0.153721
104.044	194.38	145.865	0.161945
104.044	194.38	148.058	0.170943
104.044	194.38	150.25	0.181336
104.044	194.38	152.443	0.192206
104.044	194.38	154.635	0.203313
104.044	194.38	156.828	0.213533
104.044	194.38	159.02	0.222389
104.044	194.38	161.212	0.22975
104.044	194.38	163.405	0.234766
104.044	194.38	165.597	0.237164
104.044	194.38	167.79	0.235897
104.044	194.38	169.982	0.233344
104.044	194.38	172.174	0.232343
104.044	194.38	174.367	0.236461
104.044	194.38	176.559	0.243533
104.044	194.38	178.752	0.24733
104.044	194.38	180.944	0.247061
104.044	194.38	183.137	0.243533
104.044	194.38	185.329	0.240231
104.044	194.38	187.521	0.237864
104.044	194.38	189.714	0.237304
104.044	194.38	191.906	0.238842
104.044	194.38	194.099	0.242163
104.044	194.38	196.291	0.244624
104.044	194.38	198.483	0.247196
104.044	194.38	200.676	0.249341
104.044	194.38	202.868	0.249207
104.044	194.38	205.061	0.246657
104.044	194.38	207.253	0.242712
104.044	194.38	209.446	0.236038
104.044	194.38	211.638	0.229025
104.044	194.38	213.83	0.220133
104.044	194.38	216.023	0.210076
104.044	194.38	218.215	0.199179
104.044	194.38	220.408	0.188887
104.044	194.38	222.6	0.178561
104.044	194.38	224.793	0.169182
104.044	194.38	226.985	0.160914
104.044	194.38	229.177	0.153288
104.044	194.38	231.37	0.146856
104.044	194.38	233.562	0.141313
104.044	194.38	235.755	0.137202
104.044	194.38	237.947	0.133538
104.044	194.38	240.139	0.130717
104.044	194.38	242.332	0.12869
104.044	194.38	244.524	0.127207
104.044	194.38	246.717	0.125927
104.044	194.38	248.909	0.124641
104.044	194.38	251.102	0.123077
104.044	194.38	253.294	0.121095
104.044	194.38	255.486	0.118666
104.044	194.38	257.679	0.115813
104.044	194.38	259.871	0.112607
104.044	194.38	262.064	0.109217
104.044	194.38	264.256	0.105623
104.044	194.38	266.449	0.102032
104.044	194.38	268.641	0.098379
104.044	194.38	270.833	0.0947951
104.044	194.38	273.026	0.0919437
104.044	194.38	275.218	0.0882497
104.044	194.38	277.411	0.085179
104.044	194.38	279.603	0.0819937
104.044	194.38	281.795	0.0803536
104.044	194.38	283.988	0.0765352
104.044	194.38	286.18	0.0756606
104.044	194.38	288.373	0.0734281
104.044	194.38	290.565	0.0715922
104.044	194.38	292.758	0.0692286
104.044	194.38	294.95	0.0687462
104.044	194.38	297.142	0.0682603
104.044	194.38	299.335	0.0667818
104.044	194.38	301.527	0.0662815
104.044	194.38	303.72	0.0657774
104.044	194.38	305.912	0.0662815
104.044	194.38	308.105	0.0657774
104.044	194.38	310.297	0.0662815
104.044	194.38	312.489	0.0672781
104.044	194.38	314.682	0.0662815
104.044	194.38	316.874	0.0677712
104.044	195.807	55.9762	0.0672781
104.044	195.807	58.1686	0.0687462
104.044	195.807	60.361	0.0697077
104.044	195.807	62.5535	0.0706561
104.044	195.807	64.7459	0.0711257
104.044	195.807	66.9383	0.0706561
104.044	195.807	69.1307	0.0720555
104.044	195.807	71.3231	0.0715922
104.044	195.807	73.5156	0.0729735
104.044	195.807	75.708	0.074329
104.044	195.807	77.9004	0.0747756
104.044	195.807	80.0928	0.074329
104.044	195.807	82.2852	0.0760992
104.044	195.807	84.4777	0.0760992
104.044	195.807	86.6701	0.0774
104.044	195.807	88.8625	0.0782553
104.044	195.807	91.0549	0.079521
104.044	195.807	93.2473	0.0799385
104.044	195.807	95.4398	0.0819937
104.044	195.807	97.6322	0.0836015
104.044	195.807	99.8246	0.0847876
104.044	195.807	102.017	0.0874919
104.044	195.807	104.209	0.0904842
104.044	195.807	106.402	0.0933803
104.044	195.807	108.594	0.096879
104.044	195.807	110.787	0.101115
104.044	195.807	112.979	0.105212
104.044	195.807	115.172	0.10946
104.044	195.807	117.364	0.113579
104.044	195.807	119.556	0.117468
104.044	195.807	121.749	0.120972
104.044	195.807	123.941	0.123969
104.044	195.807	126.134	0.126429
104.044	195.807	128.326	0.12841
104.044	195.807	130.518	0.130105
104.044	195.807	132.711	0.131858
104.044	195.807	134.903	0.133986
104.044	195.807	137.096	0.137008
104.044	195.807	139.288	0.141124
104.044	195.807	141.481	0.146629
104.044	195.807	143.673	0.153721
104.044	195.807	145.865	0.161945
104.044	195.807	148.058	0.171526
104.044	195.807	150.25	0.181885
104.044	195.807	152.443	0.192724
104.044	195.807	154.635	0.202986
104.044	195.807	156.828	0.213377
104.044	195.807	159.02	0.22209
104.044	195.807	161.212	0.22888
104.044	195.807	163.405	0.233486
104.044	195.807	165.597	0.235332
104.044	195.807	167.79	0.233914
104.044	195.807	169.982	0.231913
104.044	195.807	172.174	0.2322
104.044	195.807	174.367	0.238144
104.044	195.807	176.559	0.245304
104.044	195.807	178.752	0.248539
104.044	195.807	180.944	0.245981
104.044	195.807	183.137	0.241888
104.044	195.807	185.329	0.238004
104.044	195.807	187.521	0.235615
104.044	195.807	189.714	0.236179
104.044	195.807	191.906	0.238144
104.044	195.807	194.099	0.241061
104.044	195.807	196.291	0.245304
104.044	195.807	198.483	0.249073
104.044	195.807	200.676	0.252392
104.044	195.807	202.868	0.253838
104.044	195.807	205.061	0.252656
104.044	195.807	207.253	0.248271
104.044	195.807	209.446	0.241199
104.044	195.807	211.638	0.233344
104.044	195.807	213.83	0.222987
104.044	195.807	216.023	0.211969
104.044	195.807	218.215	0.199846
104.044	195.807	220.408	0.188534
104.044	195.807	222.6	0.177814
104.044	195.807	224.793	0.167799
104.044	195.807	226.985	0.15946
104.044	195.807	229.177	0.152417
104.044	195.807	231.37	0.146175
104.044	195.807	233.562	0.140841
104.044	195.807	235.755	0.136691
104.044	195.807	237.947	0.133264
104.044	195.807	240.139	0.130666
104.044	195.807	242.332	0.128716
104.044	195.807	244.524	0.127233
104.044	195.807	246.717	0.125924
104.044	195.807	248.909	0.124526
104.044	195.807	251.102	0.122828
104.044	195.807	253.294	0.12071
104.044	195.807	255.486	0.118135
104.044	195.807	257.679	0.115179
104.044	195.807	259.871	0.111896
104.044	195.807	262.064	0.108421
104.044	195.807	264.256	0.1048
104.044	195.807	266.449	0.101214
104.044	195.807	268.641	0.0976318
104.044	195.807	270.833	0.0944435
104.044	195.807	273.026	0.0908511
104.044	195.807	275.218	0.0874919
104.044	195.807	277.411	0.0847876
104.044	195.807	279.603	0.0811779
104.044	195.807	281.795	0.079521
104.044	195.807	283.988	0.0769689
104.044	195.807	286.18	0.0752194
104.044	195.807	288.373	0.0725158
104.044	195.807	290.565	0.0711257
104.044	195.807	292.758	0.0706561
104.044	195.807	294.95	0.0687462
104.044	195.807	297.142	0.0662815
104.044	195.807	299.335	0.0652694
104.044	195.807	301.527	0.0662815
104.044	195.807	303.72	0.0657774
104.044	195.807	305.912	0.0657774
104.044	195.807	308.105	0.0647575
104.044	195.807	310.297	0.0667818
104.044	195.807	312.489	0.0667818
104.044	195.807	314.682	0.0672781
104.044	195.807	316.874	0.0667818
104.044	197.234	55.9762	0.0657774
104.044	197.234	58.1686	0.0692286
104.044	197.234	60.361	0.0687462
104.044	197.234	62.5535	0.0697077
104.044	197.234	64.7459	0.0701835
104.044	197.234	66.9383	0.0720555
104.044	197.234	69.1307	0.0725158
104.044	197.234	71.3231	0.0711257
104.044	197.234	73.5156	0.0738798
104.044	197.234	75.708	0.0729735
104.044	197.234	77.9004	0.074329
104.044	197.234	80.0928	0.074329
104.044	197.234	82.2852	0.0747756
104.044	197.234	84.4777	0.0747756
104.044	197.234	86.6701	0.0760992
104.044	197.234	88.8625	0.0765352
104.044	197.234	91.0549	0.0778288
104.044	197.234	93.2473	0.079521
104.044	197.234	95.4398	0.0807669
104.044	197.234	97.6322	0.0815868
104.044	197.234	99.8246	0.0836015
104.044	197.234	102.017	0.0855688
104.044	197.234	104.209	0.0890007
104.044	197.234	106.402	0.0919437
104.044	197.234	108.594	0.0958429
104.044	197.234	110.787	0.0994556
104.044	197.234	112.979	0.103522
104.044	197.234	115.172	0.107682
104.044	197.234	117.364	0.111807
104.044	197.234	119.556	0.115727
104.044	197.234	121.749	0.119281
104.044	197.234	123.941	0.122391
104.044	197.234	126.134	0.124997
104.044	197.234	128.326	0.127165
104.044	197.234	130.518	0.129067
104.044	197.234	132.711	0.131048
104.044	197.234	134.903	0.133414
104.044	197.234	137.096	0.136643
104.044	197.234	139.288	0.140982
104.044	197.234	141.481	0.146402
104.044	197.234	143.673	0.153721
104.044	197.234	145.865	0.161945
104.044	197.234	148.058	0.171914
104.044	197.234	150.25	0.181885
104.044	197.234	152.443	0.192552
104.044	197.234	154.635	0.202986
104.044	197.234	156.828	0.212596
104.044	197.234	159.02	0.220737
104.044	197.234	161.212	0.227421
104.044	197.234	163.405	0.231195
104.044	197.234	165.597	0.232916
104.044	197.234	167.79	0.230906
104.044	197.234	169.982	0.229025
104.044	197.234	172.174	0.230906
104.044	197.234	174.367	0.236883
104.044	197.234	176.559	0.24476
104.044	197.234	178.752	0.246791
104.044	197.234	180.944	0.24367
104.044	197.234	183.137	0.238842
104.044	197.234	185.329	0.234198
104.044	197.234	187.521	0.232486
104.044	197.234	189.714	0.232773
104.044	197.234	191.906	0.236038
104.044	197.234	194.099	0.239954
104.044	197.234	196.291	0.245032
104.044	197.234	198.483	0.250539
104.044	197.234	200.676	0.254755
104.044	197.234	202.868	0.258
104.044	197.234	205.061	0.257095
104.044	197.234	207.253	0.253182
104.044	197.234	209.446	0.244488
104.044	197.234	211.638	0.234482
104.044	197.234	213.83	0.223136
104.044	197.234	216.023	0.211182
104.044	197.234	218.215	0.199179
104.044	197.234	220.408	0.187117
104.044	197.234	222.6	0.176122
104.044	197.234	224.793	0.166605
104.044	197.234	226.985	0.158203
104.044	197.234	229.177	0.151541
104.044	197.234	231.37	0.14549
104.044	197.234	233.562	0.14013
104.044	197.234	235.755	0.136277
104.044	197.234	237.947	0.133064
104.044	197.234	240.139	0.13059
104.044	197.234	242.332	0.128742
104.044	197.234	244.524	0.127233
104.044	197.234	246.717	0.125834
104.044	197.234	248.909	0.124304
104.044	197.234	251.102	0.122459
104.044	197.234	253.294	0.120193
104.044	197.234	255.486	0.117508
104.044	197.234	257.679	0.114454
104.044	197.234	259.871	0.11109
104.044	197.234	262.064	0.107558
104.044	197.234	264.256	0.103971
104.044	197.234	266.449	0.100355
104.044	197.234	268.641	0.0967758
104.044	197.234	270.833	0.0930232
104.044	197.234	273.026	0.0901155
104.044	197.234	275.218	0.086728
104.044	197.234	277.411	0.0839986
104.044	197.234	279.603	0.0807669
104.044	197.234	281.795	0.0786794
104.044	197.234	283.988	0.0760992
104.044	197.234	286.18	0.0734281
104.044	197.234	288.373	0.0720555
104.044	197.234	290.565	0.0697077
104.044	197.234	292.758	0.0687462
104.044	197.234	294.95	0.0682603
104.044	197.234	297.142	0.0657774
104.044	197.234	299.335	0.0652694
104.044	197.234	301.527	0.0657774
104.044	197.234	303.72	0.0657774
104.044	197.234	305.912	0.0657774
104.044	197.234	308.105	0.0652694
104.044	197.234	310.297	0.0662815
104.044	197.234	312.489	0.0657774
104.044	197.234	314.682	0.0657774
104.044	197.234	316.874	0.0657774
104.044	198.662	55.9762	0.0662815
104.044	198.662	58.1686	0.0687462
104.044	198.662	60.361	0.0687462
104.044	198.662	62.5535	0.0687462
104.044	198.662	64.7459	0.0706561
104.044	198.662	66.9383	0.0701835
104.044	198.662	69.1307	0.0711257
104.044	198.662	71.3231	0.0706561
104.044	198.662	73.5156	0.0729735
104.044	198.662	75.708	0.0720555
104.044	198.662	77.9004	0.0729735
104.044	198.662	80.0928	0.0734281
104.044	198.662	82.2852	0.0747756
104.044	198.662	84.4777	0.0747756
104.044	198.662	86.6701	0.0760992
104.044	198.662	88.8625	0.0752194
104.044	198.662	91.0549	0.0774
104.044	198.662	93.2473	0.0778288
104.044	198.662	95.4398	0.079521
104.044	198.662	97.6322	0.0803536
104.044	198.662	99.8246	0.0828015
104.044	198.662	102.017	0.0843941
104.044	198.662	104.209	0.0874919
104.044	198.662	106.402	0.0904842
104.044	198.662	108.594	0.0944435
104.044	198.662	110.787	0.0977681
104.044	198.662	112.979	0.101771
104.044	198.662	115.172	0.105874
104.044	198.662	117.364	0.110006
104.044	198.662	119.556	0.113959
104.044	198.662	121.749	0.117578
104.044	198.662	123.941	0.120839
104.044	198.662	126.134	0.123637
104.044	198.662	128.326	0.126032
104.044	198.662	130.518	0.128203
104.044	198.662	132.711	0.130411
104.044	198.662	134.903	0.133039
104.044	198.662	137.096	0.136472
104.044	198.662	139.288	0.141006
104.044	198.662	141.481	0.146856
104.044	198.662	143.673	0.154154
104.044	198.662	145.865	0.162765
104.044	198.662	148.058	0.171914
104.044	198.662	150.25	0.182068
104.044	198.662	152.443	0.192206
104.044	198.662	154.635	0.202164
104.044	198.662	156.828	0.211497
104.044	198.662	159.02	0.219376
104.044	198.662	161.212	0.225363
104.044	198.662	163.405	0.228734
104.044	198.662	165.597	0.22917
104.044	198.662	167.79	0.227567
104.044	198.662	169.982	0.226688
104.044	198.662	172.174	0.228297
104.044	198.662	174.367	0.234766
104.044	198.662	176.559	0.24175
104.044	198.662	178.752	0.243533
104.044	198.662	180.944	0.239815
104.044	198.662	183.137	0.234198
104.044	198.662	185.329	0.230185
104.044	198.662	187.521	0.228589
104.044	198.662	189.714	0.229606
104.044	198.662	191.906	0.232916
104.044	198.662	194.099	0.238004
104.044	198.662	196.291	0.244488
104.044	198.662	198.483	0.25107
104.044	198.662	200.676	0.257095
104.044	198.662	202.868	0.260823
104.044	198.662	205.061	0.261078
104.044	198.662	207.253	0.255537
104.044	198.662	209.446	0.24571
104.044	198.662	211.638	0.234056
104.044	198.662	213.83	0.22149
104.044	198.662	216.023	0.209441
104.044	198.662	218.215	0.197163
104.044	198.662	220.408	0.185329
104.044	198.662	222.6	0.174794
104.044	198.662	224.793	0.165402
104.044	198.662	226.985	0.157147
104.044	198.662	229.177	0.150439
104.044	198.662	231.37	0.144802
104.044	198.662	233.562	0.139892
104.044	198.662	235.755	0.136057
104.044	198.662	237.947	0.132989
104.044	198.662	240.139	0.130615
104.044	198.662	242.332	0.128742
104.044	198.662	244.524	0.127181
104.044	198.662	246.717	0.125686
104.044	198.662	248.909	0.123998
104.044	198.662	251.102	0.121993
104.044	198.662	253.294	0.119582
104.044	198.662	255.486	0.116778
104.044	198.662	257.679	0.113608
104.044	198.662	259.871	0.110248
104.044	198.662	262.064	0.106657
104.044	198.662	264.256	0.103039
104.044	198.662	266.449	0.0993886
104.044	198.662	268.641	0.0958429
104.044	198.662	270.833	0.0926648
104.044	198.662	273.026	0.0893738
104.044	198.662	275.218	0.0855688
104.044	198.662	277.411	0.0832024
104.044	198.662	279.603	0.0799385
104.044	198.662	281.795	0.0769689
104.044	198.662	283.988	0.0752194
104.044	198.662	286.18	0.0725158
104.044	198.662	288.373	0.0706561
104.044	198.662	290.565	0.0692286
104.044	198.662	292.758	0.0677712
104.044	198.662	294.95	0.0667818
104.044	198.662	297.142	0.0667818
104.044	198.662	299.335	0.0652694
104.044	198.662	301.527	0.0657774
104.044	198.662	303.72	0.0637214
104.044	198.662	305.912	0.0652694
104.044	198.662	308.105	0.0657774
104.044	198.662	310.297	0.0642415
104.044	198.662	312.489	0.0652694
104.044	198.662	314.682	0.0657774
104.044	198.662	316.874	0.0672781
104.044	200.089	55.9762	0.0652694
104.044	200.089	58.1686	0.0662815
104.044	200.089	60.361	0.0677712
104.044	200.089	62.5535	0.0682603
104.044	200.089	64.7459	0.0697077
104.044	200.089	66.9383	0.0697077
104.044	200.089	69.1307	0.0692286
104.044	200.089	71.3231	0.0706561
104.044	200.089	73.5156	0.0725158
104.044	200.089	75.708	0.0715922
104.044	200.089	77.9004	0.0729735
104.044	200.089	80.0928	0.0734281
104.044	200.089	82.2852	0.0729735
104.044	200.089	84.4777	0.0734281
104.044	200.089	86.6701	0.0738798
104.044	200.089	88.8625	0.0747756
104.044	200.089	91.0549	0.0765352
104.044	200.089	93.2473	0.0765352
104.044	200.089	95.4398	0.0774
104.044	200.089	97.6322	0.079521
104.044	200.089	99.8246	0.0815868
104.044	200.089	102.017	0.0839986
104.044	200.089	104.209	0.0863433
104.044	200.089	106.402	0.0886258
104.044	200.089	108.594	0.0923049
104.044	200.089	110.787	0.0961202
104.044	200.089	112.979	0.0999894
104.044	200.089	115.172	0.104099
104.044	200.089	117.364	0.108237
104.044	200.089	119.556	0.112193
104.044	200.089	121.749	0.115957
104.044	200.089	123.941	0.119374
104.044	200.089	126.134	0.122388
104.044	200.089	128.326	0.125046
104.044	200.089	130.518	0.127497
104.044	200.089	132.711	0.130002
104.044	200.089	134.903	0.132914
104.044	200.089	137.096	0.136569
104.044	200.089	139.288	0.141313
104.044	200.089	141.481	0.147309
104.044	200.089	143.673	0.154585
104.044	200.089	145.865	0.162969
104.044	200.089	148.058	0.172107
104.044	200.089	150.25	0.182068
104.044	200.089	152.443	0.191512
104.044	200.089	154.635	0.201339
104.044	200.089	156.828	0.2096
104.044	200.089	159.02	0.217241
104.044	200.089	161.212	0.22209
104.044	200.089	163.405	0.22551
104.044	200.089	165.597	0.226247
104.044	200.089	167.79	0.224919
104.044	200.089	169.982	0.223584
104.044	200.089	172.174	0.225363
104.044	200.089	174.367	0.231338
104.044	200.089	176.559	0.236602
104.044	200.089	178.752	0.237444
104.044	200.089	180.944	0.233486
104.044	200.089	183.137	0.228297
104.044	200.089	185.329	0.224623
104.044	200.089	187.521	0.223136
104.044	200.089	189.714	0.225067
104.044	200.089	191.906	0.228734
104.044	200.089	194.099	0.235049
104.044	200.089	196.291	0.242575
104.044	200.089	198.483	0.250539
104.044	200.089	200.676	0.257871
104.044	200.089	202.868	0.262856
104.044	200.089	205.061	0.263488
104.044	200.089	207.253	0.257225
104.044	200.089	209.446	0.245032
104.044	200.089	211.638	0.23177
104.044	200.089	213.83	0.219224
104.044	200.089	216.023	0.206883
104.044	200.089	218.215	0.194786
104.044	200.089	220.408	0.183344
104.044	200.089	222.6	0.173264
104.044	200.089	224.793	0.16419
104.044	200.089	226.985	0.156511
104.044	200.089	229.177	0.149551
104.044	200.089	231.37	0.14388
104.044	200.089	233.562	0.139415
104.044	200.089	235.755	0.13591
104.044	200.089	237.947	0.132964
104.044	200.089	240.139	0.130666
104.044	200.089	242.332	0.128768
104.044	200.089	244.524	0.127103
104.044	200.089	246.717	0.125463
104.044	200.089	248.909	0.123622
104.044	200.089	251.102	0.121452
104.044	200.089	253.294	0.118899
104.044	200.089	255.486	0.115988
104.044	200.089	257.679	0.112726
104.044	200.089	259.871	0.109247
104.044	200.089	262.064	0.105686
104.044	200.089	264.256	0.102032
104.044	200.089	266.449	0.098379
104.044	200.089	268.641	0.0948305
104.044	200.089	270.833	0.0912167
104.044	200.089	273.026	0.0882497
104.044	200.089	275.218	0.085179
104.044	200.089	277.411	0.0823985
104.044	200.089	279.603	0.0803536
104.044	200.089	281.795	0.0774
104.044	200.089	283.988	0.0747756
104.044	200.089	286.18	0.0725158
104.044	200.089	288.373	0.0715922
104.044	200.089	290.565	0.0692286
104.044	200.089	292.758	0.0677712
104.044	200.089	294.95	0.0672781
104.044	200.089	297.142	0.0652694
104.044	200.089	299.335	0.0642415
104.044	200.089	301.527	0.0631968
104.044	200.089	303.72	0.0642415
104.044	200.089	305.912	0.0652694
104.044	200.089	308.105	0.0652694
104.044	200.089	310.297	0.0642415
104.044	200.089	312.489	0.0637214
104.044	200.089	314.682	0.0647575
104.044	200.089	316.874	0.0652694
104.044	201.516	55.9762	0.0667818
104.044	201.516	58.1686	0.0667818
104.044	201.516	60.361	0.0672781
104.044	201.516	62.5535	0.0672781
104.044	201.516	64.7459	0.0682603
104.044	201.516	66.9383	0.0692286
104.044	201.516	69.1307	0.0687462
104.044	201.516	71.3231	0.0706561
104.044	201.516	73.5156	0.0706561
104.044	201.516	75.708	0.0720555
104.044	201.516	77.9004	0.0720555
104.044	201.516	80.0928	0.0725158
104.044	201.516	82.2852	0.0720555
104.044	201.516	84.4777	0.0729735
104.044	201.516	86.6701	0.0734281
104.044	201.516	88.8625	0.0747756
104.044	201.516	91.0549	0.0747756
104.044	201.516	93.2473	0.0756606
104.044	201.516	95.4398	0.0760992
104.044	201.516	97.6322	0.0791013
104.044	201.516	99.8246	0.0799385
104.044	201.516	102.017	0.0819937
104.044	201.516	104.209	0.0843941
104.044	201.516	106.402	0.0874919
104.044	201.516	108.594	0.0904842
104.044	201.516	110.787	0.0944081
104.044	201.516	112.979	0.0982774
104.044	201.516	115.172	0.102326
104.044	201.516	117.364	0.10647
104.044	201.516	119.556	0.110549
104.044	201.516	121.749	0.114454
104.044	201.516	123.941	0.118022
104.044	201.516	126.134	0.121283
104.044	201.516	128.326	0.124233
104.044	201.516	130.518	0.127001
104.044	201.516	132.711	0.129823
104.044	201.516	134.903	0.133039
104.044	201.516	137.096	0.136935
104.044	201.516	139.288	0.141806
104.044	201.516	141.481	0.147872
104.044	201.516	143.673	0.155229
104.044	201.516	145.865	0.163377
104.044	201.516	148.058	0.172494
104.044	201.516	150.25	0.181519
104.044	201.516	152.443	0.191164
104.044	201.516	154.635	0.200345
104.044	201.516	156.828	0.208486
104.044	201.516	159.02	0.214931
104.044	201.516	161.212	0.219528
104.044	201.516	163.405	0.222389
104.044	201.516	165.597	0.222539
104.044	201.516	167.79	0.22179
104.044	201.516	169.982	0.220888
104.044	201.516	172.174	0.222389
104.044	201.516	174.367	0.226247
104.044	201.516	176.559	0.230185
104.044	201.516	178.752	0.229895
104.044	201.516	180.944	0.226247
104.044	201.516	183.137	0.22164
104.044	201.516	185.329	0.218768
104.044	201.516	187.521	0.218159
104.044	201.516	189.714	0.219982
104.044	201.516	191.906	0.224327
104.044	201.516	194.099	0.231195
104.044	201.516	196.291	0.239954
104.044	201.516	198.483	0.248806
104.044	201.516	200.676	0.257095
104.044	201.516	202.868	0.263235
104.044	201.516	205.061	0.263614
104.044	201.516	207.253	0.256447
104.044	201.516	209.446	0.24326
104.044	201.516	211.638	0.228297
104.044	201.516	213.83	0.215086
104.044	201.516	216.023	0.203149
104.044	201.516	218.215	0.192206
104.044	201.516	220.408	0.181152
104.044	201.516	222.6	0.171526
104.044	201.516	224.793	0.163377
104.044	201.516	226.985	0.155444
104.044	201.516	229.177	0.148658
104.044	201.516	231.37	0.143648
104.044	201.516	233.562	0.139654
104.044	201.516	235.755	0.135861
104.044	201.516	237.947	0.133014
104.044	201.516	240.139	0.130717
104.044	201.516	242.332	0.128768
104.044	201.516	244.524	0.126998
104.044	201.516	246.717	0.125187
104.044	201.516	248.909	0.123176
104.044	201.516	251.102	0.120853
104.044	201.516	253.294	0.118171
104.044	201.516	255.486	0.115138
104.044	201.516	257.679	0.111807
104.044	201.516	259.871	0.108268
104.044	201.516	262.064	0.104673
104.044	201.516	264.256	0.101016
104.044	201.516	266.449	0.0973929
104.044	201.516	268.641	0.0938426
104.044	201.516	270.833	0.0908511
104.044	201.516	273.026	0.0874919
104.044	201.516	275.218	0.0843941
104.044	201.516	277.411	0.0807669
104.044	201.516	279.603	0.0786794
104.044	201.516	281.795	0.0760992
104.044	201.516	283.988	0.0738798
104.044	201.516	286.18	0.0715922
104.044	201.516	288.373	0.0701835
104.044	201.516	290.565	0.0687462
104.044	201.516	292.758	0.0672781
104.044	201.516	294.95	0.0667818
104.044	201.516	297.142	0.0652694
104.044	201.516	299.335	0.0637214
104.044	201.516	301.527	0.0642415
104.044	201.516	303.72	0.0637214
104.044	201.516	305.912	0.0621347
104.044	201.516	308.105	0.0647575
104.044	201.516	310.297	0.0642415
104.044	201.516	312.489	0.0637214
104.044	201.516	314.682	0.0642415
104.044	201.516	316.874	0.0647575
104.044	202.943	55.9762	0.0657774
104.044	202.943	58.1686	0.0662815
104.044	202.943	60.361	0.0667818
104.044	202.943	62.5535	0.0672781
104.044	202.943	64.7459	0.0682603
104.044	202.943	66.9383	0.0682603
104.044	202.943	69.1307	0.0687462
104.044	202.943	71.3231	0.0687462
104.044	202.943	73.5156	0.0706561
104.044	202.943	75.708	0.0706561
104.044	202.943	77.9004	0.0706561
104.044	202.943	80.0928	0.0725158
104.044	202.943	82.2852	0.0720555
104.044	202.943	84.4777	0.0725158
104.044	202.943	86.6701	0.0729735
104.044	202.943	88.8625	0.0729735
104.044	202.943	91.0549	0.074329
104.044	202.943	93.2473	0.0752194
104.044	202.943	95.4398	0.0760992
104.044	202.943	97.6322	0.0769689
104.044	202.943	99.8246	0.0782553
104.044	202.943	102.017	0.0807669
104.044	202.943	104.209	0.0832024
104.044	202.943	106.402	0.0855688
104.044	202.943	108.594	0.0897456
104.044	202.943	110.787	0.0927366
104.044	202.943	112.979	0.0966037
104.044	202.943	115.172	0.100686
104.044	202.943	117.364	0.104832
104.044	202.943	119.556	0.109003
104.044	202.943	121.749	0.113021
104.044	202.943	123.941	0.116817
104.044	202.943	126.134	0.120344
104.044	202.943	128.326	0.123601
104.044	202.943	130.518	0.126699
104.044	202.943	132.711	0.129849
104.044	202.943	134.903	0.133364
104.044	202.943	137.096	0.137493
104.044	202.943	139.288	0.142532
104.044	202.943	141.481	0.148613
104.044	202.943	143.673	0.155658
104.044	202.943	145.865	0.163987
104.044	202.943	148.058	0.172301
104.044	202.943	150.25	0.181519
104.044	202.943	152.443	0.190466
104.044	202.943	154.635	0.198844
104.044	202.943	156.828	0.206561
104.044	202.943	159.02	0.212752
104.044	202.943	161.212	0.216935
104.044	202.943	163.405	0.219528
104.044	202.943	165.597	0.219679
104.044	202.943	167.79	0.218616
104.044	202.943	169.982	0.217395
104.044	202.943	172.174	0.218616
104.044	202.943	174.367	0.220737
104.044	202.943	176.559	0.222539
104.044	202.943	178.752	0.22194
104.044	202.943	180.944	0.218311
104.044	202.943	183.137	0.214776
104.044	202.943	185.329	0.212282
104.044	202.943	187.521	0.212596
104.044	202.943	189.714	0.215395
104.044	202.943	191.906	0.219982
104.044	202.943	194.099	0.227713
104.044	202.943	196.291	0.23632
104.044	202.943	198.483	0.246116
104.044	202.943	200.676	0.255407
104.044	202.943	202.868	0.26146
104.044	202.943	205.061	0.261586
104.044	202.943	207.253	0.253313
104.044	202.943	209.446	0.23912
104.044	202.943	211.638	0.224178
104.044	202.943	213.83	0.211654
104.044	202.943	216.023	0.199846
104.044	202.943	218.215	0.189415
104.044	202.943	220.408	0.179491
104.044	202.943	222.6	0.170358
104.044	202.943	224.793	0.16215
104.044	202.943	226.985	0.154585
104.044	202.943	229.177	0.148434
104.044	202.943	231.37	0.143648
104.044	202.943	233.562	0.139177
104.044	202.943	235.755	0.135836
104.044	202.943	237.947	0.133014
104.044	202.943	240.139	0.130692
104.044	202.943	242.332	0.128716
104.044	202.943	244.524	0.126788
104.044	202.943	246.717	0.124833
104.044	202.943	248.909	0.12267
104.044	202.943	251.102	0.120199
104.044	202.943	253.294	0.117389
104.044	202.943	255.486	0.114256
104.044	202.943	257.679	0.11088
104.044	202.943	259.871	0.107342
104.044	202.943	262.064	0.103618
104.044	202.943	264.256	0.0999562
104.044	202.943	266.449	0.0962931
104.044	202.943	268.641	0.0928441
104.044	202.943	270.833	0.0890007
104.044	202.943	273.026	0.0863433
104.044	202.943	275.218	0.0828015
104.044	202.943	277.411	0.0807669
104.044	202.943	279.603	0.0782553
104.044	202.943	281.795	0.0756606
104.044	202.943	283.988	0.0734281
104.044	202.943	286.18	0.0711257
104.044	202.943	288.373	0.0687462
104.044	202.943	290.565	0.0677712
104.044	202.943	292.758	0.0662815
104.044	202.943	294.95	0.0652694
104.044	202.943	297.142	0.0642415
104.044	202.943	299.335	0.0637214
104.044	202.943	301.527	0.0637214
104.044	202.943	303.72	0.0621347
104.044	202.943	305.912	0.0621347
104.044	202.943	308.105	0.0637214
104.044	202.943	310.297	0.0626679
104.044	202.943	312.489	0.0642415
104.044	202.943	314.682	0.0652694
104.044	202.943	316.874	0.0657774
104.044	204.37	55.9762	0.0662815
104.044	204.37	58.1686	0.0652694
104.044	204.37	60.361	0.0662815
104.044	204.37	62.5535	0.0672781
104.044	204.37	64.7459	0.0682603
104.044	204.37	66.9383	0.0687462
104.044	204.37	69.1307	0.0692286
104.044	204.37	71.3231	0.0692286
104.044	204.37	73.5156	0.0706561
104.044	204.37	75.708	0.0701835
104.044	204.37	77.9004	0.0697077
104.044	204.37	80.0928	0.0715922
104.044	204.37	82.2852	0.0715922
104.044	204.37	84.4777	0.0711257
104.044	204.37	86.6701	0.0725158
104.044	204.37	88.8625	0.0729735
104.044	204.37	91.0549	0.0734281
104.044	204.37	93.2473	0.0734281
104.044	204.37	95.4398	0.074329
104.044	204.37	97.6322	0.0765352
104.044	204.37	99.8246	0.0774
104.044	204.37	102.017	0.079521
104.044	204.37	104.209	0.0819937
104.044	204.37	106.402	0.0843941
104.044	204.37	108.594	0.0874919
104.044	204.37	110.787	0.0911803
104.044	204.37	112.979	0.0950057
104.044	204.37	115.172	0.0990867
104.044	204.37	117.364	0.103297
104.044	204.37	119.556	0.107558
104.044	204.37	121.749	0.111747
104.044	204.37	123.941	0.115781
104.044	204.37	126.134	0.119582
104.044	204.37	128.326	0.123151
104.044	204.37	130.518	0.126578
104.044	204.37	132.711	0.130079
104.044	204.37	134.903	0.133812
104.044	204.37	137.096	0.138169
104.044	204.37	139.288	0.14337
104.044	204.37	141.481	0.149462
104.044	204.37	143.673	0.156511
104.044	204.37	145.865	0.164595
104.044	204.37	148.058	0.172879
104.044	204.37	150.25	0.181519
104.044	204.37	152.443	0.189941
104.044	204.37	154.635	0.197501
104.044	204.37	156.828	0.204781
104.044	204.37	159.02	0.209918
104.044	204.37	161.212	0.214
104.044	204.37	163.405	0.216474
104.044	204.37	165.597	0.216474
104.044	204.37	167.79	0.216166
104.044	204.37	169.982	0.215241
104.044	204.37	172.174	0.214311
104.044	204.37	174.367	0.214466
104.044	204.37	176.559	0.215241
104.044	204.37	178.752	0.213689
104.044	204.37	180.944	0.211024
104.044	204.37	183.137	0.208166
104.044	204.37	185.329	0.206239
104.044	204.37	187.521	0.206883
104.044	204.37	189.714	0.209918
104.044	204.37	191.906	0.215086
104.044	204.37	194.099	0.223286
104.044	204.37	196.291	0.232343
104.044	204.37	198.483	0.242163
104.044	204.37	200.676	0.250805
104.044	204.37	202.868	0.256966
104.044	204.37	205.061	0.256707
104.044	204.37	207.253	0.248136
104.044	204.37	209.446	0.234766
104.044	204.37	211.638	0.219376
104.044	204.37	213.83	0.207044
104.044	204.37	216.023	0.196317
104.044	204.37	218.215	0.186404
104.044	204.37	220.408	0.176876
104.044	204.37	222.6	0.168591
104.044	204.37	224.793	0.160293
104.044	204.37	226.985	0.153938
104.044	204.37	229.177	0.147985
104.044	204.37	231.37	0.142952
104.044	204.37	233.562	0.139177
104.044	204.37	235.755	0.135763
104.044	204.37	237.947	0.133014
104.044	204.37	240.139	0.130641
104.044	204.37	242.332	0.128535
104.044	204.37	244.524	0.126525
104.044	204.37	246.717	0.124408
104.044	204.37	248.909	0.122094
104.044	204.37	251.102	0.119489
104.044	204.37	253.294	0.116561
104.044	204.37	255.486	0.11335
104.044	204.37	257.679	0.109885
104.044	204.37	259.871	0.106282
104.044	204.37	262.064	0.102585
104.044	204.37	264.256	0.0989523
104.044	204.37	266.449	0.0952856
104.044	204.37	268.641	0.0917987
104.044	204.37	270.833	0.0886258
104.044	204.37	273.026	0.0855688
104.044	204.37	275.218	0.0823985
104.044	204.37	277.411	0.079521
104.044	204.37	279.603	0.0765352
104.044	204.37	281.795	0.0747756
104.044	204.37	283.988	0.0725158
104.044	204.37	286.18	0.0711257
104.044	204.37	288.373	0.0692286
104.044	204.37	290.565	0.0677712
104.044	204.37	292.758	0.0647575
104.044	204.37	294.95	0.0652694
104.044	204.37	297.142	0.0642415
104.044	204.37	299.335	0.0642415
104.044	204.37	301.527	0.0621347
104.044	204.37	303.72	0.0631968
104.044	204.37	305.912	0.0615967
104.044	204.37	308.105	0.0615967
104.044	204.37	310.297	0.0615967
104.044	204.37	312.489	0.0637214
104.044	204.37	314.682	0.0647575
104.044	204.37	316.874	0.0642415
104.044	205.797	55.9762	0.0647575
104.044	205.797	58.1686	0.0657774
104.044	205.797	60.361	0.0662815
104.044	205.797	62.5535	0.0652694
104.044	205.797	64.7459	0.0667818
104.044	205.797	66.9383	0.0667818
104.044	205.797	69.1307	0.0672781
104.044	205.797	71.3231	0.0697077
104.044	205.797	73.5156	0.0687462
104.044	205.797	75.708	0.0687462
104.044	205.797	77.9004	0.0706561
104.044	205.797	80.0928	0.0711257
104.044	205.797	82.2852	0.0701835
104.044	205.797	84.4777	0.0706561
104.044	205.797	86.6701	0.0706561
104.044	205.797	88.8625	0.0715922
104.044	205.797	91.0549	0.0711257
104.044	205.797	93.2473	0.0725158
104.044	205.797	95.4398	0.0734281
104.044	205.797	97.6322	0.0752194
104.044	205.797	99.8246	0.0765352
104.044	205.797	102.017	0.0778288
104.044	205.797	104.209	0.0799385
104.044	205.797	106.402	0.0828015
104.044	205.797	108.594	0.0859571
104.044	205.797	110.787	0.0896341
104.044	205.797	112.979	0.0934515
104.044	205.797	115.172	0.0975635
104.044	205.797	117.364	0.101869
104.044	205.797	119.556	0.10622
104.044	205.797	121.749	0.11064
104.044	205.797	123.941	0.11491
104.044	205.797	126.134	0.118993
104.044	205.797	128.326	0.122872
104.044	205.797	130.518	0.12662
104.044	205.797	132.711	0.130411
104.044	205.797	134.903	0.134433
104.044	205.797	137.096	0.138961
104.044	205.797	139.288	0.144249
104.044	205.797	141.481	0.15035
104.044	205.797	143.673	0.157147
104.044	205.797	145.865	0.1652
104.044	205.797	148.058	0.172879
104.044	205.797	150.25	0.181152
104.044	205.797	152.443	0.188711
104.044	205.797	154.635	0.196487
104.044	205.797	156.828	0.202657
104.044	205.797	159.02	0.207365
104.044	205.797	161.212	0.211497
104.044	205.797	163.405	0.213221
104.044	205.797	165.597	0.213533
104.044	205.797	167.79	0.213221
104.044	205.797	169.982	0.211654
104.044	205.797	172.174	0.210393
104.044	205.797	174.367	0.208964
104.044	205.797	176.559	0.208006
104.044	205.797	178.752	0.206077
104.044	205.797	180.944	0.202986
104.044	205.797	183.137	0.201504
104.044	205.797	185.329	0.200511
104.044	205.797	187.521	0.201834
104.044	205.797	189.714	0.205268
104.044	205.797	191.906	0.210393
104.044	205.797	194.099	0.218464
104.044	205.797	196.291	0.227421
104.044	205.797	198.483	0.237023
104.044	205.797	200.676	0.245304
104.044	205.797	202.868	0.250539
104.044	205.797	205.061	0.249341
104.044	205.797	207.253	0.241337
104.044	205.797	209.446	0.228589
104.044	205.797	211.638	0.214155
104.044	205.797	213.83	0.202493
104.044	205.797	216.023	0.192032
104.044	205.797	218.215	0.183344
104.044	205.797	220.408	0.174794
104.044	205.797	222.6	0.166405
104.044	205.797	224.793	0.159251
104.044	205.797	226.985	0.15307
104.044	205.797	229.177	0.14776
104.044	205.797	231.37	0.142719
104.044	205.797	233.562	0.138697
104.044	205.797	235.755	0.13564
104.044	205.797	237.947	0.132889
104.044	205.797	240.139	0.130437
104.044	205.797	242.332	0.12825
104.044	205.797	244.524	0.126104
104.044	205.797	246.717	0.123883
104.044	205.797	248.909	0.12143
104.044	205.797	251.102	0.118704
104.044	205.797	253.294	0.115686
104.044	205.797	255.486	0.112392
104.044	205.797	257.679	0.108881
104.044	205.797	259.871	0.105212
104.044	205.797	262.064	0.101542
104.044	205.797	264.256	0.0978362
104.044	205.797	266.449	0.0942319
104.044	205.797	268.641	0.0907045
104.044	205.797	270.833	0.0874919
104.044	205.797	273.026	0.0839986
104.044	205.797	275.218	0.0811779
104.044	205.797	277.411	0.0786794
104.044	205.797	279.603	0.0765352
104.044	205.797	281.795	0.0734281
104.044	205.797	283.988	0.0711257
104.044	205.797	286.18	0.0701835
104.044	205.797	288.373	0.0667818
104.044	205.797	290.565	0.0657774
104.044	205.797	292.758	0.0652694
104.044	205.797	294.95	0.0637214
104.044	205.797	297.142	0.0637214
104.044	205.797	299.335	0.0631968
104.044	205.797	301.527	0.0626679
104.044	205.797	303.72	0.0631968
104.044	205.797	305.912	0.0615967
104.044	205.797	308.105	0.0621347
104.044	205.797	310.297	0.0615967
104.044	205.797	312.489	0.0637214
104.044	205.797	314.682	0.0631968
104.044	205.797	316.874	0.0647575
104.044	207.225	55.9762	0.0637214
104.044	207.225	58.1686	0.0657774
104.044	207.225	60.361	0.0657774
104.044	207.225	62.5535	0.0657774
104.044	207.225	64.7459	0.0672781
104.044	207.225	66.9383	0.0672781
104.044	207.225	69.1307	0.0672781
104.044	207.225	71.3231	0.0687462
104.044	207.225	73.5156	0.0682603
104.044	207.225	75.708	0.0677712
104.044	207.225	77.9004	0.0692286
104.044	207.225	80.0928	0.0701835
104.044	207.225	82.2852	0.0701835
104.044	207.225	84.4777	0.0697077
104.044	207.225	86.6701	0.0711257
104.044	207.225	88.8625	0.0697077
104.044	207.225	91.0549	0.0711257
104.044	207.225	93.2473	0.0720555
104.044	207.225	95.4398	0.0729735
104.044	207.225	97.6322	0.0738798
104.044	207.225	99.8246	0.0752194
104.044	207.225	102.017	0.0760992
104.044	207.225	104.209	0.0799385
104.044	207.225	106.402	0.0815868
104.044	207.225	108.594	0.0847876
104.044	207.225	110.787	0.0882497
104.044	207.225	112.979	0.0920521
104.044	207.225	115.172	0.0961894
104.044	207.225	117.364	0.100587
104.044	207.225	119.556	0.105149
104.044	207.225	121.749	0.109703
104.044	207.225	123.941	0.114213
104.044	207.225	126.134	0.118565
104.044	207.225	128.326	0.122736
104.044	207.225	130.518	0.126785
104.044	207.225	132.711	0.130844
104.044	207.225	134.903	0.135124
104.044	207.225	137.096	0.139797
104.044	207.225	139.288	0.145169
104.044	207.225	141.481	0.151233
104.044	207.225	143.673	0.157992
104.044	207.225	145.865	0.1652
104.044	207.225	148.058	0.173456
104.044	207.225	150.25	0.180968
104.044	207.225	152.443	0.188358
104.044	207.225	154.635	0.195127
104.044	207.225	156.828	0.200677
104.044	207.225	159.02	0.205268
104.044	207.225	161.212	0.208645
104.044	207.225	163.405	0.210234
104.044	207.225	165.597	0.210393
104.044	207.225	167.79	0.2096
104.044	207.225	169.982	0.207846
104.044	207.225	172.174	0.206239
104.044	207.225	174.367	0.203967
104.044	207.225	176.559	0.20167
104.044	207.225	178.752	0.199179
104.044	207.225	180.944	0.196825
104.044	207.225	183.137	0.195127
104.044	207.225	185.329	0.194444
104.044	207.225	187.521	0.196487
104.044	207.225	189.714	0.200012
104.044	207.225	191.906	0.205916
104.044	207.225	194.099	0.213377
104.044	207.225	196.291	0.22164
104.044	207.225	198.483	0.230329
104.044	207.225	200.676	0.238423
104.044	207.225	202.868	0.242575
104.044	207.225	205.061	0.240785
104.044	207.225	207.253	0.232773
104.044	207.225	209.446	0.221339
104.044	207.225	211.638	0.208326
104.044	207.225	213.83	0.197332
104.044	207.225	216.023	0.188181
104.044	207.225	218.215	0.179491
104.044	207.225	220.408	0.171914
104.044	207.225	222.6	0.164595
104.044	207.225	224.793	0.157992
104.044	207.225	226.985	0.15176
104.044	207.225	229.177	0.146856
104.044	207.225	231.37	0.142251
104.044	207.225	233.562	0.138217
104.044	207.225	235.755	0.135346
104.044	207.225	237.947	0.132588
104.044	207.225	240.139	0.13013
104.044	207.225	242.332	0.127834
104.044	207.225	244.524	0.125575
104.044	207.225	246.717	0.123215
104.044	207.225	248.909	0.120652
104.044	207.225	251.102	0.117824
104.044	207.225	253.294	0.114719
104.044	207.225	255.486	0.111383
104.044	207.225	257.679	0.107806
104.044	207.225	259.871	0.104131
104.044	207.225	262.064	0.100421
104.044	207.225	264.256	0.0967069
104.044	207.225	266.449	0.0931305
104.044	207.225	268.641	0.0896341
104.044	207.225	270.833	0.0859571
104.044	207.225	273.026	0.0828015
104.044	207.225	275.218	0.0799385
104.044	207.225	277.411	0.0769689
104.044	207.225	279.603	0.074329
104.044	207.225	281.795	0.0720555
104.044	207.225	283.988	0.0711257
104.044	207.225	286.18	0.0677712
104.044	207.225	288.373	0.0662815
104.044	207.225	290.565	0.0657774
104.044	207.225	292.758	0.0652694
104.044	207.225	294.95	0.0621347
104.044	207.225	297.142	0.0621347
104.044	207.225	299.335	0.0626679
104.044	207.225	301.527	0.0605064
104.044	207.225	303.72	0.0621347
104.044	207.225	305.912	0.0605064
104.044	207.225	308.105	0.0615967
104.044	207.225	310.297	0.0605064
104.044	207.225	312.489	0.0610539
104.044	207.225	314.682	0.0631968
104.044	207.225	316.874	0.0637214
104.044	208.652	55.9762	0.0631968
104.044	208.652	58.1686	0.0637214
104.044	208.652	60.361	0.0642415
104.044	208.652	62.5535	0.0652694
104.044	208.652	64.7459	0.0652694
104.044	208.652	66.9383	0.0672781
104.044	208.652	69.1307	0.0677712
104.044	208.652	71.3231	0.0672781
104.044	208.652	73.5156	0.0682603
104.044	208.652	75.708	0.0677712
104.044	208.652	77.9004	0.0682603
104.044	208.652	80.0928	0.0692286
104.044	208.652	82.2852	0.0692286
104.044	208.652	84.4777	0.0692286
104.044	208.652	86.6701	0.0697077
104.044	208.652	88.8625	0.0701835
104.044	208.652	91.0549	0.0701835
104.044	208.652	93.2473	0.0706561
104.044	208.652	95.4398	0.0715922
104.044	208.652	97.6322	0.0725158
104.044	208.652	99.8246	0.0734281
104.044	208.652	102.017	0.0752194
104.044	208.652	104.209	0.0782553
104.044	208.652	106.402	0.0803536
104.044	208.652	108.594	0.0836015
104.044	208.652	110.787	0.0869197
104.044	208.652	112.979	0.0907778
104.044	208.652	115.172	0.0949706
104.044	208.652	117.364	0.0994889
104.044	208.652	119.556	0.104163
104.044	208.652	121.749	0.108911
104.044	208.652	123.941	0.113646
104.044	208.652	126.134	0.118256
104.044	208.652	128.326	0.122704
104.044	208.652	130.518	0.127027
104.044	208.652	132.711	0.131334
104.044	208.652	134.903	0.135787
104.044	208.652	137.096	0.140628
104.044	208.652	139.288	0.146038
104.044	208.652	141.481	0.152089
104.044	208.652	143.673	0.158623
104.044	208.652	145.865	0.165804
104.044	208.652	148.058	0.173072
104.044	208.652	150.25	0.180784
104.044	208.652	152.443	0.187295
104.044	208.652	154.635	0.193758
104.044	208.652	156.828	0.198677
104.044	208.652	159.02	0.202986
104.044	208.652	161.212	0.20543
104.044	208.652	163.405	0.206561
104.044	208.652	165.597	0.206561
104.044	208.652	167.79	0.205916
104.044	208.652	169.982	0.204293
104.044	208.652	172.174	0.201834
104.044	208.652	174.367	0.198677
104.044	208.652	176.559	0.195808
104.044	208.652	178.752	0.193069
104.044	208.652	180.944	0.190116
104.044	208.652	183.137	0.189063
104.044	208.652	185.329	0.189239
104.044	208.652	187.521	0.191512
104.044	208.652	189.714	0.194956
104.044	208.652	191.906	0.200345
104.044	208.652	194.099	0.207846
104.044	208.652	196.291	0.215395
104.044	208.652	198.483	0.223732
104.044	208.652	200.676	0.230185
104.044	208.652	202.868	0.233344
104.044	208.652	205.061	0.231482
104.044	208.652	207.253	0.22403
104.044	208.652	209.446	0.213689
104.044	208.652	211.638	0.202493
104.044	208.652	213.83	0.193069
104.044	208.652	216.023	0.184249
104.044	208.652	218.215	0.176122
104.044	208.652	220.408	0.168788
104.044	208.652	222.6	0.161739
104.044	208.652	224.793	0.155444
104.044	208.652	226.985	0.150217
104.044	208.652	229.177	0.14549
104.044	208.652	231.37	0.141313
104.044	208.652	233.562	0.137976
104.044	208.652	235.755	0.134902
104.044	208.652	237.947	0.132135
104.044	208.652	240.139	0.129618
104.044	208.652	242.332	0.127207
104.044	208.652	244.524	0.124868
104.044	208.652	246.717	0.122402
104.044	208.652	248.909	0.119735
104.044	208.652	251.102	0.116823
104.044	208.652	253.294	0.113652
104.044	208.652	255.486	0.110248
104.044	208.652	257.679	0.106657
104.044	208.652	259.871	0.102974
104.044	208.652	262.064	0.0992882
104.044	208.652	264.256	0.0955297
104.044	208.652	266.449	0.0919437
104.044	208.652	268.641	0.088438
104.044	208.652	270.833	0.085179
104.044	208.652	273.026	0.0815868
104.044	208.652	275.218	0.079521
104.044	208.652	277.411	0.0765352
104.044	208.652	279.603	0.0747756
104.044	208.652	281.795	0.0715922
104.044	208.652	283.988	0.0687462
104.044	208.652	286.18	0.0672781
104.044	208.652	288.373	0.0662815
104.044	208.652	290.565	0.0642415
104.044	208.652	292.758	0.0642415
104.044	208.652	294.95	0.0626679
104.044	208.652	297.142	0.0615967
104.044	208.652	299.335	0.0605064
104.044	208.652	301.527	0.0615967
104.044	208.652	303.72	0.0599538
104.044	208.652	305.912	0.0599538
104.044	208.652	308.105	0.0605064
104.044	208.652	310.297	0.0599538
104.044	208.652	312.489	0.0626679
104.044	208.652	314.682	0.0631968
104.044	208.652	316.874	0.0637214
104.044	210.079	55.9762	0.0621347
104.044	210.079	58.1686	0.0637214
104.044	210.079	60.361	0.0647575
104.044	210.079	62.5535	0.0637214
104.044	210.079	64.7459	0.0652694
104.044	210.079	66.9383	0.0662815
104.044	210.079	69.1307	0.0672781
104.044	210.079	71.3231	0.0667818
104.044	210.079	73.5156	0.0672781
104.044	210.079	75.708	0.0672781
104.044	210.079	77.9004	0.0682603
104.044	210.079	80.0928	0.0672781
104.044	210.079	82.2852	0.0672781
104.044	210.079	84.4777	0.0687462
104.044	210.079	86.6701	0.0692286
104.044	210.079	88.8625	0.0687462
104.044	210.079	91.0549	0.0692286
104.044	210.079	93.2473	0.0692286
104.044	210.079	95.4398	0.0701835
104.044	210.079	97.6322	0.0706561
104.044	210.079	99.8246	0.0720555
104.044	210.079	102.017	0.074329
104.044	210.079	104.209	0.0765352
104.044	210.079	106.402	0.079521
104.044	210.079	108.594	0.0819937
104.044	210.079	110.787	0.0855688
104.044	210.079	112.979	0.0895598
104.044	210.079	115.172	0.0938779
104.044	210.079	117.364	0.0984466
104.044	210.079	119.556	0.103265
104.044	210.079	121.749	0.108237
104.044	210.079	123.941	0.113188
104.044	210.079	126.134	0.118028
104.044	210.079	128.326	0.122728
104.044	210.079	130.518	0.127286
104.044	210.079	132.711	0.131815
104.044	210.079	134.903	0.136448
104.044	210.079	137.096	0.14143
104.044	210.079	139.288	0.146856
104.044	210.079	141.481	0.152853
104.044	210.079	143.673	0.159356
104.044	210.079	145.865	0.166405
104.044	210.079	148.058	0.173264
104.044	210.079	150.25	0.180416
104.044	210.079	152.443	0.186404
104.044	210.079	154.635	0.192552
104.044	210.079	156.828	0.196994
104.044	210.079	159.02	0.200511
104.044	210.079	161.212	0.202657
104.044	210.079	163.405	0.203149
104.044	210.079	165.597	0.203149
104.044	210.079	167.79	0.202657
104.044	210.079	169.982	0.200511
104.044	210.079	172.174	0.197332
104.044	210.079	174.367	0.194101
104.044	210.079	176.559	0.190466
104.044	210.079	178.752	0.18765
104.044	210.079	180.944	0.185329
104.044	210.079	183.137	0.184429
104.044	210.079	185.329	0.184249
104.044	210.079	187.521	0.186225
104.044	210.079	189.714	0.190116
104.044	210.079	191.906	0.195298
104.044	210.079	194.099	0.202164
104.044	210.079	196.291	0.209441
104.044	210.079	198.483	0.216166
104.044	210.079	200.676	0.22179
104.044	210.079	202.868	0.224178
104.044	210.079	205.061	0.222389
104.044	210.079	207.253	0.215858
104.044	210.079	209.446	0.206883
104.044	210.079	211.638	0.197163
104.044	210.079	213.83	0.18765
104.044	210.079	216.023	0.179491
104.044	210.079	218.215	0.172107
104.044	210.079	220.408	0.1652
104.044	210.079	222.6	0.158833
104.044	210.079	224.793	0.153288
104.044	210.079	226.985	0.148658
104.044	210.079	229.177	0.144342
104.044	210.079	231.37	0.140841
104.044	210.079	233.562	0.137153
104.044	210.079	235.755	0.13416
104.044	210.079	237.947	0.131377
104.044	210.079	240.139	0.128871
104.044	210.079	242.332	0.126394
104.044	210.079	244.524	0.123964
104.044	210.079	246.717	0.1214
104.044	210.079	248.909	0.118654
104.044	210.079	251.102	0.115678
104.044	210.079	253.294	0.112468
104.044	210.079	255.486	0.109034
104.044	210.079	257.679	0.105433
104.044	210.079	259.871	0.101738
104.044	210.079	262.064	0.0980059
104.044	210.079	264.256	0.0943377
104.044	210.079	266.449	0.0907412
104.044	210.079	268.641	0.0874919
104.044	210.079	270.833	0.0843941
104.044	210.079	273.026	0.0807669
104.044	210.079	275.218	0.0778288
104.044	210.079	277.411	0.0752194
104.044	210.079	279.603	0.0734281
104.044	210.079	281.795	0.0715922
104.044	210.079	283.988	0.0692286
104.044	210.079	286.18	0.0662815
104.044	210.079	288.373	0.0652694
104.044	210.079	290.565	0.0631968
104.044	210.079	292.758	0.0615967
104.044	210.079	294.95	0.0631968
104.044	210.079	297.142	0.0610539
104.044	210.079	299.335	0.0610539
104.044	210.079	301.527	0.0610539
104.044	210.079	303.72	0.059396
104.044	210.079	305.912	0.0599538
104.044	210.079	308.105	0.0599538
104.044	210.079	310.297	0.0610539
104.044	210.079	312.489	0.0621347
104.044	210.079	314.682	0.0605064
104.044	210.079	316.874	0.0631968
104.044	211.506	55.9762	0.0637214
104.044	211.506	58.1686	0.0642415
104.044	211.506	60.361	0.0637214
104.044	211.506	62.5535	0.0642415
104.044	211.506	64.7459	0.0637214
104.044	211.506	66.9383	0.0652694
104.044	211.506	69.1307	0.0642415
104.044	211.506	71.3231	0.0667818
104.044	211.506	73.5156	0.0667818
104.044	211.506	75.708	0.0672781
104.044	211.506	77.9004	0.0682603
104.044	211.506	80.0928	0.0672781
104.044	211.506	82.2852	0.0677712
104.044	211.506	84.4777	0.0677712
104.044	211.506	86.6701	0.0672781
104.044	211.506	88.8625	0.0677712
104.044	211.506	91.0549	0.0682603
104.044	211.506	93.2473	0.0697077
104.044	211.506	95.4398	0.0701835
104.044	211.506	97.6322	0.0706561
104.044	211.506	99.8246	0.0720555
104.044	211.506	102.017	0.0734281
104.044	211.506	104.209	0.0756606
104.044	211.506	106.402	0.0782553
104.044	211.506	108.594	0.0807669
104.044	211.506	110.787	0.0843941
104.044	211.506	112.979	0.088438
104.044	211.506	115.172	0.0928083
104.044	211.506	117.364	0.0975294
104.044	211.506	119.556	0.10252
104.044	211.506	121.749	0.10762
104.044	211.506	123.941	0.112773
104.044	211.506	126.134	0.117838
104.044	211.506	128.326	0.12275
104.044	211.506	130.518	0.127518
104.044	211.506	132.711	0.132221
104.044	211.506	134.903	0.137008
104.044	211.506	137.096	0.142064
104.044	211.506	139.288	0.147534
104.044	211.506	141.481	0.15344
104.044	211.506	143.673	0.159794
104.044	211.506	145.865	0.166605
104.044	211.506	148.058	0.173072
104.044	211.506	150.25	0.179676
104.044	211.506	152.443	0.185509
104.044	211.506	154.635	0.19099
104.044	211.506	156.828	0.194786
104.044	211.506	159.02	0.198005
104.044	211.506	161.212	0.199513
104.044	211.506	163.405	0.200012
104.044	211.506	165.597	0.199513
104.044	211.506	167.79	0.198341
104.044	211.506	169.982	0.196487
104.044	211.506	172.174	0.193069
104.044	211.506	174.367	0.189239
104.044	211.506	176.559	0.185688
104.044	211.506	178.752	0.18298
104.044	211.506	180.944	0.180231
104.044	211.506	183.137	0.17912
104.044	211.506	185.329	0.180046
104.044	211.506	187.521	0.181519
104.044	211.506	189.714	0.18497
104.044	211.506	191.906	0.190292
104.044	211.506	194.099	0.195808
104.044	211.506	196.291	0.202164
104.044	211.506	198.483	0.208645
104.044	211.506	200.676	0.213221
104.044	211.506	202.868	0.215086
104.044	211.506	205.061	0.213377
104.044	211.506	207.253	0.207686
104.044	211.506	209.446	0.199679
104.044	211.506	211.638	0.191164
104.044	211.506	213.83	0.182434
104.044	211.506	216.023	0.174794
104.044	211.506	218.215	0.167402
104.044	211.506	220.408	0.160914
104.044	211.506	222.6	0.155444
104.044	211.506	224.793	0.149996
104.044	211.506	226.985	0.146175
104.044	211.506	229.177	0.142485
104.044	211.506	231.37	0.139177
104.044	211.506	233.562	0.136008
104.044	211.506	235.755	0.133164
104.044	211.506	237.947	0.130462
104.044	211.506	240.139	0.12786
104.044	211.506	242.332	0.125389
104.044	211.506	244.524	0.122825
104.044	211.506	246.717	0.120196
104.044	211.506	248.909	0.117391
104.044	211.506	251.102	0.114371
104.044	211.506	253.294	0.111126
104.044	211.506	255.486	0.107682
104.044	211.506	257.679	0.104067
104.044	211.506	259.871	0.100421
104.044	211.506	262.064	0.0967069
104.044	211.506	264.256	0.0930591
104.044	211.506	266.449	0.0895226
104.044	211.506	268.641	0.0863433
104.044	211.506	270.833	0.0828015
104.044	211.506	273.026	0.079521
104.044	211.506	275.218	0.0769689
104.044	211.506	277.411	0.074329
104.044	211.506	279.603	0.0720555
104.044	211.506	281.795	0.0697077
104.044	211.506	283.988	0.0682603
104.044	211.506	286.18	0.0652694
104.044	211.506	288.373	0.0652694
104.044	211.506	290.565	0.0631968
104.044	211.506	292.758	0.0631968
104.044	211.506	294.95	0.0610539
104.044	211.506	297.142	0.0610539
104.044	211.506	299.335	0.0605064
104.044	211.506	301.527	0.0605064
104.044	211.506	303.72	0.058833
104.044	211.506	305.912	0.058833
104.044	211.506	308.105	0.0605064
104.044	211.506	310.297	0.059396
104.044	211.506	312.489	0.0605064
104.044	211.506	314.682	0.0610539
104.044	211.506	316.874	0.0605064
104.044	212.933	55.9762	0.0610539
104.044	212.933	58.1686	0.0615967
104.044	212.933	60.361	0.0631968
104.044	212.933	62.5535	0.0631968
104.044	212.933	64.7459	0.0631968
104.044	212.933	66.9383	0.0647575
104.044	212.933	69.1307	0.0642415
104.044	212.933	71.3231	0.0642415
104.044	212.933	73.5156	0.0652694
104.044	212.933	75.708	0.0662815
104.044	212.933	77.9004	0.0657774
104.044	212.933	80.0928	0.0662815
104.044	212.933	82.2852	0.0672781
104.044	212.933	84.4777	0.0672781
104.044	212.933	86.6701	0.0672781
104.044	212.933	88.8625	0.0662815
104.044	212.933	91.0549	0.0682603
104.044	212.933	93.2473	0.0682603
104.044	212.933	95.4398	0.0687462
104.044	212.933	97.6322	0.0701835
104.044	212.933	99.8246	0.0706561
104.044	212.933	102.017	0.0720555
104.044	212.933	104.209	0.074329
104.044	212.933	106.402	0.0769689
104.044	212.933	108.594	0.0803536
104.044	212.933	110.787	0.0832024
104.044	212.933	112.979	0.0874919
104.044	212.933	115.172	0.0919073
104.044	212.933	117.364	0.0967069
104.044	212.933	119.556	0.101836
104.044	212.933	121.749	0.107062
104.044	212.933	123.941	0.112383
104.044	212.933	126.134	0.117629
104.044	212.933	128.326	0.122714
104.044	212.933	130.518	0.127654
104.044	212.933	132.711	0.132503
104.044	212.933	134.903	0.137396
104.044	212.933	137.096	0.142532
104.044	212.933	139.288	0.147962
104.044	212.933	141.481	0.153829
104.044	212.933	143.673	0.160022
104.044	212.933	145.865	0.166605
104.044	212.933	148.058	0.172687
104.044	212.933	150.25	0.17912
104.044	212.933	152.443	0.18461
104.044	212.933	154.635	0.189063
104.044	212.933	156.828	0.192552
104.044	212.933	159.02	0.194615
104.044	212.933	161.212	0.196487
104.044	212.933	163.405	0.196825
104.044	212.933	165.597	0.195978
104.044	212.933	167.79	0.194272
104.044	212.933	169.982	0.192206
104.044	212.933	172.174	0.188711
104.044	212.933	174.367	0.185329
104.044	212.933	176.559	0.181152
104.044	212.933	178.752	0.177814
104.044	212.933	180.944	0.176122
104.044	212.933	183.137	0.174794
104.044	212.933	185.329	0.175174
104.044	212.933	187.521	0.177252
104.044	212.933	189.714	0.180968
104.044	212.933	191.906	0.18515
104.044	212.933	194.099	0.190116
104.044	212.933	196.291	0.195127
104.044	212.933	198.483	0.200677
104.044	212.933	200.676	0.204456
104.044	212.933	202.868	0.2064
104.044	212.933	205.061	0.204293
104.044	212.933	207.253	0.200179
104.044	212.933	209.446	0.193069
104.044	212.933	211.638	0.185688
104.044	212.933	213.83	0.17744
104.044	212.933	216.023	0.169379
104.044	212.933	218.215	0.16256
104.044	212.933	220.408	0.156511
104.044	212.933	222.6	0.151541
104.044	212.933	224.793	0.147083
104.044	212.933	226.985	0.143648
104.044	212.933	229.177	0.140367
104.044	212.933	231.37	0.137493
104.044	212.933	233.562	0.134581
104.044	212.933	235.755	0.131883
104.044	212.933	237.947	0.129181
104.044	212.933	240.139	0.126604
104.044	212.933	242.332	0.124055
104.044	212.933	244.524	0.121482
104.044	212.933	246.717	0.118784
104.044	212.933	248.909	0.115936
104.044	212.933	251.102	0.112888
104.044	212.933	253.294	0.109633
104.044	212.933	255.486	0.10622
104.044	212.933	257.679	0.10265
104.044	212.933	259.871	0.0989861
104.044	212.933	262.064	0.0953204
104.044	212.933	264.256	0.0917262
104.044	212.933	266.449	0.0882873
104.044	212.933	268.641	0.085179
104.044	212.933	270.833	0.0811779
104.044	212.933	273.026	0.0791013
104.044	212.933	275.218	0.0765352
104.044	212.933	277.411	0.0729735
104.044	212.933	279.603	0.0701835
104.044	212.933	281.795	0.0682603
104.044	212.933	283.988	0.0667818
104.044	212.933	286.18	0.0642415
104.044	212.933	288.373	0.0637214
104.044	212.933	290.565	0.0621347
104.044	212.933	292.758	0.0599538
104.044	212.933	294.95	0.0605064
104.044	212.933	297.142	0.059396
104.044	212.933	299.335	0.058833
104.044	212.933	301.527	0.0599538
104.044	212.933	303.72	0.0576906
104.044	212.933	305.912	0.058833
104.044	212.933	308.105	0.0582647
104.044	212.933	310.297	0.059396
104.044	212.933	312.489	0.059396
104.044	212.933	314.682	0.059396
104.044	212.933	316.874	0.0615967
104.044	214.36	55.9762	0.0615967
104.044	214.36	58.1686	0.0621347
104.044	214.36	60.361	0.0615967
104.044	214.36	62.5535	0.0626679
104.044	214.36	64.7459	0.0642415
104.044	214.36	66.9383	0.0647575
104.044	214.36	69.1307	0.0642415
104.044	214.36	71.3231	0.0652694
104.044	214.36	73.5156	0.0652694
104.044	214.36	75.708	0.0657774
104.044	214.36	77.9004	0.0652694
104.044	214.36	80.0928	0.0667818
104.044	214.36	82.2852	0.0667818
104.044	214.36	84.4777	0.0662815
104.044	214.36	86.6701	0.0652694
104.044	214.36	88.8625	0.0667818
104.044	214.36	91.0549	0.0662815
104.044	214.36	93.2473	0.0667818
104.044	214.36	95.4398	0.0682603
104.044	214.36	97.6322	0.0682603
104.044	214.36	99.8246	0.0697077
104.044	214.36	102.017	0.0711257
104.044	214.36	104.209	0.0729735
104.044	214.36	106.402	0.0760992
104.044	214.36	108.594	0.0791013
104.044	214.36	110.787	0.0823985
104.044	214.36	112.979	0.0865358
104.044	214.36	115.172	0.0909976
104.044	214.36	117.364	0.0959123
104.044	214.36	119.556	0.101115
104.044	214.36	121.749	0.106501
104.044	214.36	123.941	0.111958
104.044	214.36	126.134	0.117326
104.044	214.36	128.326	0.122564
104.044	214.36	130.518	0.127637
104.044	214.36	132.711	0.132616
104.044	214.36	134.903	0.137613
104.044	214.36	137.096	0.142789
104.044	214.36	139.288	0.14821
104.044	214.36	141.481	0.153959
104.044	214.36	143.673	0.160043
104.044	214.36	145.865	0.166205
104.044	214.36	148.058	0.172301
104.044	214.36	150.25	0.178188
104.044	214.36	152.443	0.18298
104.044	214.36	154.635	0.187117
104.044	214.36	156.828	0.190641
104.044	214.36	159.02	0.191859
104.044	214.36	161.212	0.192897
104.044	214.36	163.405	0.192897
104.044	214.36	165.597	0.191859
104.044	214.36	167.79	0.189766
104.044	214.36	169.982	0.18765
104.044	214.36	172.174	0.184249
104.044	214.36	174.367	0.180231
104.044	214.36	176.559	0.177064
104.044	214.36	178.752	0.174603
104.044	214.36	180.944	0.172107
104.044	214.36	183.137	0.171332
104.044	214.36	185.329	0.170943
104.044	214.36	187.521	0.172687
104.044	214.36	189.714	0.175933
104.044	214.36	191.906	0.179491
104.044	214.36	194.099	0.184249
104.044	214.36	196.291	0.188358
104.044	214.36	198.483	0.192897
104.044	214.36	200.676	0.196148
104.044	214.36	202.868	0.196994
104.044	214.36	205.061	0.196487
104.044	214.36	207.253	0.192379
104.044	214.36	209.446	0.186582
104.044	214.36	211.638	0.179491
104.044	214.36	213.83	0.17172
104.044	214.36	216.023	0.16419
104.044	214.36	218.215	0.15757
104.044	214.36	220.408	0.151541
104.044	214.36	222.6	0.147083
104.044	214.36	224.793	0.14388
104.044	214.36	226.985	0.140841
104.044	214.36	229.177	0.137734
104.044	214.36	231.37	0.135787
104.044	214.36	233.562	0.132839
104.044	214.36	235.755	0.130232
104.044	214.36	237.947	0.127677
104.044	214.36	240.139	0.125097
104.044	214.36	242.332	0.122516
104.044	214.36	244.524	0.119899
104.044	214.36	246.717	0.117165
104.044	214.36	248.909	0.114289
104.044	214.36	251.102	0.111231
104.044	214.36	253.294	0.107988
104.044	214.36	255.486	0.104577
104.044	214.36	257.679	0.101049
104.044	214.36	259.871	0.0974954
104.044	214.36	262.064	0.0938779
104.044	214.36	264.256	0.0903369
104.044	214.36	266.449	0.0869197
104.044	214.36	268.641	0.0836015
104.044	214.36	270.833	0.0807669
104.044	214.36	273.026	0.0774
104.044	214.36	275.218	0.074329
104.044	214.36	277.411	0.0720555
104.044	214.36	279.603	0.0701835
104.044	214.36	281.795	0.0672781
104.044	214.36	283.988	0.0657774
104.044	214.36	286.18	0.0647575
104.044	214.36	288.373	0.0626679
104.044	214.36	290.565	0.0621347
104.044	214.36	292.758	0.0615967
104.044	214.36	294.95	0.0605064
104.044	214.36	297.142	0.0599538
104.044	214.36	299.335	0.0599538
104.044	214.36	301.527	0.0582647
104.044	214.36	303.72	0.0571106
104.044	214.36	305.912	0.059396
104.044	214.36	308.105	0.0576906
104.044	214.36	310.297	0.058833
104.044	214.36	312.489	0.058833
104.044	214.36	314.682	0.0605064
104.044	214.36	316.874	0.059396
104.044	215.788	55.9762	0.0605064
104.044	215.788	58.1686	0.0615967
104.044	215.788	60.361	0.0610539
104.044	215.788	62.5535	0.0615967
104.044	215.788	64.7459	0.0637214
104.044	215.788	66.9383	0.0637214
104.044	215.788	69.1307	0.0626679
104.044	215.788	71.3231	0.0647575
104.044	215.788	73.5156	0.0637214
104.044	215.788	75.708	0.0647575
104.044	215.788	77.9004	0.0652694
104.044	215.788	80.0928	0.0657774
104.044	215.788	82.2852	0.0642415
104.044	215.788	84.4777	0.0657774
104.044	215.788	86.6701	0.0657774
104.044	215.788	88.8625	0.0647575
104.044	215.788	91.0549	0.0662815
104.044	215.788	93.2473	0.0662815
104.044	215.788	95.4398	0.0672781
104.044	215.788	97.6322	0.0672781
104.044	215.788	99.8246	0.0682603
104.044	215.788	102.017	0.0706561
104.044	215.788	104.209	0.0725158
104.044	215.788	106.402	0.0752194
104.044	215.788	108.594	0.0778288
104.044	215.788	110.787	0.0811779
104.044	215.788	112.979	0.0856078
104.044	215.788	115.172	0.0901893
104.044	215.788	117.364	0.0951107
104.044	215.788	119.556	0.100421
104.044	215.788	121.749	0.105874
104.044	215.788	123.941	0.111449
104.044	215.788	126.134	0.116917
104.044	215.788	128.326	0.122256
104.044	215.788	130.518	0.127434
104.044	215.788	132.711	0.132497
104.044	215.788	134.903	0.137589
104.044	215.788	137.096	0.142742
104.044	215.788	139.288	0.148165
104.044	215.788	141.481	0.153808
104.044	215.788	143.673	0.15971
104.044	215.788	145.865	0.165603
104.044	215.788	148.058	0.171526
104.044	215.788	150.25	0.176876
104.044	215.788	152.443	0.181152
104.044	215.788	154.635	0.18515
104.044	215.788	156.828	0.188004
104.044	215.788	159.02	0.189239
104.044	215.788	161.212	0.189766
104.044	215.788	163.405	0.189063
104.044	215.788	165.597	0.188181
104.044	215.788	167.79	0.186225
104.044	215.788	169.982	0.183344
104.044	215.788	172.174	0.179861
104.044	215.788	174.367	0.176122
104.044	215.788	176.559	0.172879
104.044	215.788	178.752	0.170553
104.044	215.788	180.944	0.167997
104.044	215.788	183.137	0.167203
104.044	215.788	185.329	0.167601
104.044	215.788	187.521	0.168788
104.044	215.788	189.714	0.170749
104.044	215.788	191.906	0.173839
104.044	215.788	194.099	0.178001
104.044	215.788	196.291	0.181702
104.044	215.788	198.483	0.185509
104.044	215.788	200.676	0.188004
104.044	215.788	202.868	0.188887
104.044	215.788	205.061	0.188004
104.044	215.788	207.253	0.18515
104.044	215.788	209.446	0.179676
104.044	215.788	211.638	0.173072
104.044	215.788	213.83	0.165804
104.044	215.788	216.023	0.159042
104.044	215.788	218.215	0.151979
104.044	215.788	220.408	0.147083
104.044	215.788	222.6	0.142719
104.044	215.788	224.793	0.139415
104.044	215.788	226.985	0.137493
104.044	215.788	229.177	0.13505
104.044	215.788	231.37	0.133314
104.044	215.788	233.562	0.130768
104.044	215.788	235.755	0.128379
104.044	215.788	237.947	0.125892
104.044	215.788	240.139	0.123328
104.044	215.788	242.332	0.120765
104.044	215.788	244.524	0.118104
104.044	215.788	246.717	0.115349
104.044	215.788	248.909	0.112458
104.044	215.788	251.102	0.109409
104.044	215.788	253.294	0.106188
104.044	215.788	255.486	0.102812
104.044	215.788	257.679	0.099355
104.044	215.788	259.871	0.0958774
104.044	215.788	262.064	0.0923049
104.044	215.788	264.256	0.0888511
104.044	215.788	266.449	0.0855301
104.044	215.788	268.641	0.0815868
104.044	215.788	270.833	0.079521
104.044	215.788	273.026	0.0760992
104.044	215.788	275.218	0.0738798
104.044	215.788	277.411	0.0711257
104.044	215.788	279.603	0.0682603
104.044	215.788	281.795	0.0662815
104.044	215.788	283.988	0.0647575
104.044	215.788	286.18	0.0637214
104.044	215.788	288.373	0.0615967
104.044	215.788	290.565	0.0605064
104.044	215.788	292.758	0.058833
104.044	215.788	294.95	0.059396
104.044	215.788	297.142	0.058833
104.044	215.788	299.335	0.0582647
104.044	215.788	301.527	0.056525
104.044	215.788	303.72	0.056525
104.044	215.788	305.912	0.058833
104.044	215.788	308.105	0.0576906
104.044	215.788	310.297	0.0576906
104.044	215.788	312.489	0.059396
104.044	215.788	314.682	0.058833
104.044	215.788	316.874	0.0605064
104.044	217.215	55.9762	0.0610539
104.044	217.215	58.1686	0.059396
104.044	217.215	60.361	0.0621347
104.044	217.215	62.5535	0.0615967
104.044	217.215	64.7459	0.0610539
104.044	217.215	66.9383	0.0621347
104.044	217.215	69.1307	0.0631968
104.044	217.215	71.3231	0.0637214
104.044	217.215	73.5156	0.0642415
104.044	217.215	75.708	0.0637214
104.044	217.215	77.9004	0.0642415
104.044	217.215	80.0928	0.0631968
104.044	217.215	82.2852	0.0637214
104.044	217.215	84.4777	0.0637214
104.044	217.215	86.6701	0.0652694
104.044	217.215	88.8625	0.0637214
104.044	217.215	91.0549	0.0657774
104.044	217.215	93.2473	0.0657774
104.044	217.215	95.4398	0.0652694
104.044	217.215	97.6322	0.0662815
104.044	217.215	99.8246	0.0672781
104.044	217.215	102.017	0.0697077
104.044	217.215	104.209	0.0711257
104.044	217.215	106.402	0.0738798
104.044	217.215	108.594	0.0778288
104.044	217.215	110.787	0.0811779
104.044	217.215	112.979	0.0847876
104.044	217.215	115.172	0.0893366
104.044	217.215	117.364	0.094373
104.044	217.215	119.556	0.0996897
104.044	217.215	121.749	0.105212
104.044	217.215	123.941	0.11082
104.044	217.215	126.134	0.116343
104.044	217.215	128.326	0.121754
104.044	217.215	130.518	0.127006
104.044	217.215	132.711	0.13214
104.044	217.215	134.903	0.137274
104.044	217.215	137.096	0.142462
104.044	217.215	139.288	0.147828
104.044	217.215	141.481	0.153396
104.044	217.215	143.673	0.159126
104.044	217.215	145.865	0.164837
104.044	217.215	148.058	0.170358
104.044	217.215	150.25	0.175174
104.044	217.215	152.443	0.179491
104.044	217.215	154.635	0.183162
104.044	217.215	156.828	0.18479
104.044	217.215	159.02	0.186225
104.044	217.215	161.212	0.185868
104.044	217.215	163.405	0.185329
104.044	217.215	165.597	0.183887
104.044	217.215	167.79	0.181336
104.044	217.215	169.982	0.17912
104.044	217.215	172.174	0.175933
104.044	217.215	174.367	0.172687
104.044	217.215	176.559	0.168985
104.044	217.215	178.752	0.166405
104.044	217.215	180.944	0.163784
104.044	217.215	183.137	0.16256
104.044	217.215	185.329	0.162765
104.044	217.215	187.521	0.164393
104.044	217.215	189.714	0.166205
104.044	217.215	191.906	0.168788
104.044	217.215	194.099	0.172107
104.044	217.215	196.291	0.175174
104.044	217.215	198.483	0.177627
104.044	217.215	200.676	0.179861
104.044	217.215	202.868	0.180416
104.044	217.215	205.061	0.179861
104.044	217.215	207.253	0.176876
104.044	217.215	209.446	0.173072
104.044	217.215	211.638	0.167004
104.044	217.215	213.83	0.159668
104.044	217.215	216.023	0.152853
104.044	217.215	218.215	0.147309
104.044	217.215	220.408	0.141783
104.044	217.215	222.6	0.138457
104.044	217.215	224.793	0.136277
104.044	217.215	226.985	0.133812
104.044	217.215	229.177	0.132311
104.044	217.215	231.37	0.130539
104.044	217.215	233.562	0.128457
104.044	217.215	235.755	0.126262
104.044	217.215	237.947	0.123867
104.044	217.215	240.139	0.12137
104.044	217.215	242.332	0.118792
104.044	217.215	244.524	0.116114
104.044	217.215	246.717	0.113356
104.044	217.215	248.909	0.110464
104.044	217.215	251.102	0.107431
104.044	217.215	253.294	0.104259
104.044	217.215	255.486	0.10095
104.044	217.215	257.679	0.0975635
104.044	217.215	259.871	0.0941612
104.044	217.215	262.064	0.0907045
104.044	217.215	264.256	0.0873779
104.044	217.215	266.449	0.0841175
104.044	217.215	268.641	0.0807669
104.044	217.215	270.833	0.0782553
104.044	217.215	273.026	0.0747756
104.044	217.215	275.218	0.0734281
104.044	217.215	277.411	0.0697077
104.044	217.215	279.603	0.0682603
104.044	217.215	281.795	0.0657774
104.044	217.215	283.988	0.0642415
104.044	217.215	286.18	0.0621347
104.044	217.215	288.373	0.0610539
104.044	217.215	290.565	0.0599538
104.044	217.215	292.758	0.059396
104.044	217.215	294.95	0.0571106
104.044	217.215	297.142	0.058833
104.044	217.215	299.335	0.0576906
104.044	217.215	301.527	0.0571106
104.044	217.215	303.72	0.0576906
104.044	217.215	305.912	0.0576906
104.044	217.215	308.105	0.058833
104.044	217.215	310.297	0.0582647
104.044	217.215	312.489	0.0582647
104.044	217.215	314.682	0.0599538
104.044	217.215	316.874	0.059396
104.044	218.642	55.9762	0.0605064
104.044	218.642	58.1686	0.059396
104.044	218.642	60.361	0.0610539
104.044	218.642	62.5535	0.0610539
104.044	218.642	64.7459	0.0621347
104.044	218.642	66.9383	0.0615967
104.044	218.642	69.1307	0.0621347
104.044	218.642	71.3231	0.0631968
104.044	218.642	73.5156	0.0637214
104.044	218.642	75.708	0.0642415
104.044	218.642	77.9004	0.0621347
104.044	218.642	80.0928	0.0631968
104.044	218.642	82.2852	0.0637214
104.044	218.642	84.4777	0.0631968
104.044	218.642	86.6701	0.0637214
104.044	218.642	88.8625	0.0637214
104.044	218.642	91.0549	0.0647575
104.044	218.642	93.2473	0.0652694
104.044	218.642	95.4398	0.0652694
104.044	218.642	97.6322	0.0662815
104.044	218.642	99.8246	0.0672781
104.044	218.642	102.017	0.0687462
104.044	218.642	104.209	0.0711257
104.044	218.642	106.402	0.0738798
104.044	218.642	108.594	0.0760992
104.044	218.642	110.787	0.079521
104.044	218.642	112.979	0.0838797
104.044	218.642	115.172	0.0884757
104.044	218.642	117.364	0.0934871
104.044	218.642	119.556	0.0988514
104.044	218.642	121.749	0.104355
104.044	218.642	123.941	0.110036
104.044	218.642	126.134	0.115586
104.044	218.642	128.326	0.121036
104.044	218.642	130.518	0.126333
104.044	218.642	132.711	0.131514
104.044	218.642	134.903	0.136647
104.044	218.642	137.096	0.14183
104.044	218.642	139.288	0.147173
104.044	218.642	141.481	0.152635
104.044	218.642	143.673	0.158182
104.044	218.642	145.865	0.163683
104.044	218.642	148.058	0.169182
104.044	218.642	150.25	0.173648
104.044	218.642	152.443	0.177627
104.044	218.642	154.635	0.180416
104.044	218.642	156.828	0.182068
104.044	218.642	159.02	0.18298
104.044	218.642	161.212	0.182434
104.044	218.642	163.405	0.180968
104.044	218.642	165.597	0.179861
104.044	218.642	167.79	0.177252
104.044	218.642	169.982	0.174413
104.044	218.642	172.174	0.171138
104.044	218.642	174.367	0.168591
104.044	218.642	176.559	0.164595
104.044	218.642	178.752	0.16256
104.044	218.642	180.944	0.159877
104.044	218.642	183.137	0.158833
104.044	218.642	185.329	0.158833
104.044	218.642	187.521	0.160085
104.044	218.642	189.714	0.161327
104.044	218.642	191.906	0.162969
104.044	218.642	194.099	0.166004
104.044	218.642	196.291	0.168788
104.044	218.642	198.483	0.170553
104.044	218.642	200.676	0.17172
104.044	218.642	202.868	0.172494
104.044	218.642	205.061	0.171332
104.044	218.642	207.253	0.169575
104.044	218.642	209.446	0.164999
104.044	218.642	211.638	0.160293
104.044	218.642	213.83	0.15307
104.044	218.642	216.023	0.146856
104.044	218.642	218.215	0.141313
104.044	218.642	220.408	0.136764
104.044	218.642	222.6	0.134309
104.044	218.642	224.793	0.131808
104.044	218.642	226.985	0.130539
104.044	218.642	229.177	0.129
104.044	218.642	231.37	0.127704
104.044	218.642	233.562	0.125945
104.044	218.642	235.755	0.123867
104.044	218.642	237.947	0.121589
104.044	218.642	240.139	0.119156
104.044	218.642	242.332	0.116586
104.044	218.642	244.524	0.113959
104.044	218.642	246.717	0.111204
104.044	218.642	248.909	0.108329
104.044	218.642	251.102	0.105329
104.044	218.642	253.294	0.102209
104.044	218.642	255.486	0.0989861
104.044	218.642	257.679	0.095669
104.044	218.642	259.871	0.0923049
104.044	218.642	262.064	0.0890381
104.044	218.642	264.256	0.0857631
104.044	218.642	266.449	0.0826807
104.044	218.642	268.641	0.079521
104.044	218.642	270.833	0.0765352
104.044	218.642	273.026	0.0747756
104.044	218.642	275.218	0.0711257
104.044	218.642	277.411	0.0697077
104.044	218.642	279.603	0.0677712
104.044	218.642	281.795	0.0642415
104.044	218.642	283.988	0.0621347
104.044	218.642	286.18	0.0626679
104.044	218.642	288.373	0.059396
104.044	218.642	290.565	0.059396
104.044	218.642	292.758	0.058833
104.044	218.642	294.95	0.0582647
104.044	218.642	297.142	0.0582647
104.044	218.642	299.335	0.0576906
104.044	218.642	301.527	0.056525
104.044	218.642	303.72	0.0576906
104.044	218.642	305.912	0.0553348
104.044	218.642	308.105	0.056525
104.044	218.642	310.297	0.0571106
104.044	218.642	312.489	0.0571106
104.044	218.642	314.682	0.0576906
104.044	218.642	316.874	0.058833
104.044	220.069	55.9762	0.0576906
104.044	220.069	58.1686	0.059396
104.044	220.069	60.361	0.059396
104.044	220.069	62.5535	0.0615967
104.044	220.069	64.7459	0.0610539
104.044	220.069	66.9383	0.0599538
104.044	220.069	69.1307	0.0621347
104.044	220.069	71.3231	0.0615967
104.044	220.069	73.5156	0.0621347
104.044	220.069	75.708	0.0615967
104.044	220.069	77.9004	0.0626679
104.044	220.069	80.0928	0.0626679
104.044	220.069	82.2852	0.0621347
104.044	220.069	84.4777	0.0637214
104.044	220.069	86.6701	0.0626679
104.044	220.069	88.8625	0.0631968
104.044	220.069	91.0549	0.0631968
104.044	220.069	93.2473	0.0647575
104.044	220.069	95.4398	0.0642415
104.044	220.069	97.6322	0.0652694
104.044	220.069	99.8246	0.0657774
104.044	220.069	102.017	0.0687462
104.044	220.069	104.209	0.0697077
104.044	220.069	106.402	0.0725158
104.044	220.069	108.594	0.0752194
104.044	220.069	110.787	0.0786794
104.044	220.069	112.979	0.0830425
104.044	220.069	115.172	0.087568
104.044	220.069	117.364	0.0925928
104.044	220.069	119.556	0.097904
104.044	220.069	121.749	0.103458
104.044	220.069	123.941	0.109034
104.044	220.069	126.134	0.114635
104.044	220.069	128.326	0.120096
104.044	220.069	130.518	0.12541
104.044	220.069	132.711	0.130605
104.044	220.069	134.903	0.135753
104.044	220.069	137.096	0.140911
104.044	220.069	139.288	0.146198
104.044	220.069	141.481	0.151541
104.044	220.069	143.673	0.156914
104.044	220.069	145.865	0.162171
104.044	220.069	148.058	0.167203
104.044	220.069	150.25	0.171526
104.044	220.069	152.443	0.174984
104.044	220.069	154.635	0.177814
104.044	220.069	156.828	0.178748
104.044	220.069	159.02	0.179305
104.044	220.069	161.212	0.178561
104.044	220.069	163.405	0.17744
104.044	220.069	165.597	0.175174
104.044	220.069	167.79	0.172687
104.044	220.069	169.982	0.169967
104.044	220.069	172.174	0.166804
104.044	220.069	174.367	0.163784
104.044	220.069	176.559	0.160707
104.044	220.069	178.752	0.158623
104.044	220.069	180.944	0.156085
104.044	220.069	183.137	0.155444
104.044	220.069	185.329	0.155229
104.044	220.069	187.521	0.155444
104.044	220.069	189.714	0.156511
104.044	220.069	191.906	0.158623
104.044	220.069	194.099	0.160085
104.044	220.069	196.291	0.16215
104.044	220.069	198.483	0.163174
104.044	220.069	200.676	0.164393
104.044	220.069	202.868	0.164393
104.044	220.069	205.061	0.163784
104.044	220.069	207.253	0.161534
104.044	220.069	209.446	0.157781
104.044	220.069	211.638	0.152635
104.044	220.069	213.83	0.146629
104.044	220.069	216.023	0.141548
104.044	220.069	218.215	0.136521
104.044	220.069	220.408	0.132563
104.044	220.069	222.6	0.130284
104.044	220.069	224.793	0.128224
104.044	220.069	226.985	0.127181
104.044	220.069	229.177	0.125601
104.044	220.069	231.37	0.124724
104.044	220.069	233.562	0.123166
104.044	220.069	235.755	0.121287
104.044	220.069	237.947	0.119156
104.044	220.069	240.139	0.116786
104.044	220.069	242.332	0.11428
104.044	220.069	244.524	0.111658
104.044	220.069	246.717	0.108928
104.044	220.069	248.909	0.106084
104.044	220.069	251.102	0.103136
104.044	220.069	253.294	0.100073
104.044	220.069	255.486	0.0969476
104.044	220.069	257.679	0.093736
104.044	220.069	259.871	0.0904842
104.044	220.069	262.064	0.0873015
104.044	220.069	264.256	0.0841965
104.044	220.069	266.449	0.0810958
104.044	220.069	268.641	0.0778288
104.044	220.069	270.833	0.0756606
104.044	220.069	273.026	0.0725158
104.044	220.069	275.218	0.0706561
104.044	220.069	277.411	0.0672781
104.044	220.069	279.603	0.0662815
104.044	220.069	281.795	0.0637214
104.044	220.069	283.988	0.0626679
104.044	220.069	286.18	0.0610539
104.044	220.069	288.373	0.058833
104.044	220.069	290.565	0.058833
104.044	220.069	292.758	0.0582647
104.044	220.069	294.95	0.0559331
104.044	220.069	297.142	0.0547301
104.044	220.069	299.335	0.0559331
104.044	220.069	301.527	0.0571106
104.044	220.069	303.72	0.0547301
104.044	220.069	305.912	0.0571106
104.044	220.069	308.105	0.0571106
104.044	220.069	310.297	0.0559331
104.044	220.069	312.489	0.0571106
104.044	220.069	314.682	0.0571106
104.044	220.069	316.874	0.0582647
104.044	221.496	55.9762	0.058833
104.044	221.496	58.1686	0.058833
104.044	221.496	60.361	0.0576906
104.044	221.496	62.5535	0.058833
104.044	221.496	64.7459	0.0610539
104.044	221.496	66.9383	0.059396
104.044	221.496	69.1307	0.0605064
104.044	221.496	71.3231	0.0621347
104.044	221.496	73.5156	0.0626679
104.044	221.496	75.708	0.0605064
104.044	221.496	77.9004	0.0621347
104.044	221.496	80.0928	0.0621347
104.044	221.496	82.2852	0.0626679
104.044	221.496	84.4777	0.0615967
104.044	221.496	86.6701	0.0621347
104.044	221.496	88.8625	0.0626679
104.044	221.496	91.0549	0.0615967
104.044	221.496	93.2473	0.0626679
104.044	221.496	95.4398	0.0637214
104.044	221.496	97.6322	0.0647575
104.044	221.496	99.8246	0.0657774
104.044	221.496	102.017	0.0672781
104.044	221.496	104.209	0.0687462
104.044	221.496	106.402	0.0720555
104.044	221.496	108.594	0.0738798
104.044	221.496	110.787	0.0782553
104.044	221.496	112.979	0.0821155
104.044	221.496	115.172	0.0866127
104.044	221.496	117.364	0.0916173
104.044	221.496	119.556	0.0969133
104.044	221.496	121.749	0.102391
104.044	221.496	123.941	0.10796
104.044	221.496	126.134	0.113488
104.044	221.496	128.326	0.118932
104.044	221.496	130.518	0.124239
104.044	221.496	132.711	0.129435
104.044	221.496	134.903	0.134569
104.044	221.496	137.096	0.139726
104.044	221.496	139.288	0.144917
104.044	221.496	141.481	0.150128
104.044	221.496	143.673	0.155315
104.044	221.496	145.865	0.160334
104.044	221.496	148.058	0.164999
104.044	221.496	150.25	0.168788
104.044	221.496	152.443	0.172107
104.044	221.496	154.635	0.174413
104.044	221.496	156.828	0.175933
104.044	221.496	159.02	0.175743
104.044	221.496	161.212	0.174984
104.044	221.496	163.405	0.173072
104.044	221.496	165.597	0.170943
104.044	221.496	167.79	0.168393
104.044	221.496	169.982	0.165603
104.044	221.496	172.174	0.162356
104.044	221.496	174.367	0.159668
104.044	221.496	176.559	0.156511
104.044	221.496	178.752	0.154369
104.044	221.496	180.944	0.151979
104.044	221.496	183.137	0.151321
104.044	221.496	185.329	0.15066
104.044	221.496	187.521	0.151321
104.044	221.496	189.714	0.152198
104.044	221.496	191.906	0.153288
104.044	221.496	194.099	0.1548
104.044	221.496	196.291	0.155871
104.044	221.496	198.483	0.156723
104.044	221.496	200.676	0.157147
104.044	221.496	202.868	0.156511
104.044	221.496	205.061	0.156085
104.044	221.496	207.253	0.15307
104.044	221.496	209.446	0.149996
104.044	221.496	211.638	0.145719
104.044	221.496	213.83	0.14013
104.044	221.496	216.023	0.135542
104.044	221.496	218.215	0.131555
104.044	221.496	220.408	0.127704
104.044	221.496	222.6	0.125601
104.044	221.496	224.793	0.124804
104.044	221.496	226.985	0.123463
104.044	221.496	229.177	0.122652
104.044	221.496	231.37	0.121671
104.044	221.496	233.562	0.120296
104.044	221.496	235.755	0.118596
104.044	221.496	237.947	0.116586
104.044	221.496	240.139	0.11428
104.044	221.496	242.332	0.111836
104.044	221.496	244.524	0.109259
104.044	221.496	246.717	0.106561
104.044	221.496	248.909	0.10376
104.044	221.496	251.102	0.100865
104.044	221.496	253.294	0.0978803
104.044	221.496	255.486	0.0948305
104.044	221.496	257.679	0.0917262
104.044	221.496	259.871	0.0886258
104.044	221.496	262.064	0.0855688
104.044	221.496	264.256	0.08256
104.044	221.496	266.449	0.0796046
104.044	221.496	268.641	0.0769689
104.044	221.496	270.833	0.074329
104.044	221.496	273.026	0.0720555
104.044	221.496	275.218	0.0692286
104.044	221.496	277.411	0.0667818
104.044	221.496	279.603	0.0642415
104.044	221.496	281.795	0.0637214
104.044	221.496	283.988	0.0610539
104.044	221.496	286.18	0.0610539
104.044	221.496	288.373	0.059396
104.044	221.496	290.565	0.0576906
104.044	221.496	292.758	0.0571106
104.044	221.496	294.95	0.056525
104.044	221.496	297.142	0.0559331
104.044	221.496	299.335	0.0541186
104.044	221.496	301.527	0.0553348
104.044	221.496	303.72	0.0547301
104.044	221.496	305.912	0.0547301
104.044	221.496	308.105	0.0571106
104.044	221.496	310.297	0.0553348
104.044	221.496	312.489	0.056525
104.044	221.496	314.682	0.056525
104.044	221.496	316.874	0.0571106
104.044	222.923	55.9762	0.0582647
104.044	222.923	58.1686	0.0576906
104.044	222.923	60.361	0.0582647
104.044	222.923	62.5535	0.0599538
104.044	222.923	64.7459	0.0582647
104.044	222.923	66.9383	0.0605064
104.044	222.923	69.1307	0.059396
104.044	222.923	71.3231	0.0610539
104.044	222.923	73.5156	0.0599538
104.044	222.923	75.708	0.0621347
104.044	222.923	77.9004	0.0615967
104.044	222.923	80.0928	0.0599538
104.044	222.923	82.2852	0.0615967
104.044	222.923	84.4777	0.0610539
104.044	222.923	86.6701	0.0615967
104.044	222.923	88.8625	0.0610539
104.044	222.923	91.0549	0.0626679
104.044	222.923	93.2473	0.0626679
104.044	222.923	95.4398	0.0626679
104.044	222.923	97.6322	0.0637214
104.044	222.923	99.8246	0.0637214
104.044	222.923	102.017	0.0662815
104.044	222.923	104.209	0.0682603
104.044	222.923	106.402	0.0706561
104.044	222.923	108.594	0.0734281
104.044	222.923	110.787	0.0774
104.044	222.923	112.979	0.0811369
104.044	222.923	115.172	0.0856854
104.044	222.923	117.364	0.0905577
104.044	222.923	119.556	0.0957732
104.044	222.923	121.749	0.101181
104.044	222.923	123.941	0.106688
104.044	222.923	126.134	0.112169
104.044	222.923	128.326	0.117561
104.044	222.923	130.518	0.122833
104.044	222.923	132.711	0.128003
104.044	222.923	134.903	0.133101
104.044	222.923	137.096	0.138217
104.044	222.923	139.288	0.143277
104.044	222.923	141.481	0.148367
104.044	222.923	143.673	0.153375
104.044	222.923	145.865	0.15816
104.044	222.923	148.058	0.16252
104.044	222.923	150.25	0.166405
104.044	222.923	152.443	0.169182
104.044	222.923	154.635	0.170943
104.044	222.923	156.828	0.171914
104.044	222.923	159.02	0.171914
104.044	222.923	161.212	0.170749
104.044	222.923	163.405	0.168591
104.044	222.923	165.597	0.167004
104.044	222.923	167.79	0.163784
104.044	222.923	169.982	0.161534
104.044	222.923	172.174	0.158623
104.044	222.923	174.367	0.155015
104.044	222.923	176.559	0.152417
104.044	222.923	178.752	0.150439
104.044	222.923	180.944	0.14821
104.044	222.923	183.137	0.147309
104.044	222.923	185.329	0.147083
104.044	222.923	187.521	0.146629
104.044	222.923	189.714	0.147534
104.044	222.923	191.906	0.148658
104.044	222.923	194.099	0.149105
104.044	222.923	196.291	0.150217
104.044	222.923	198.483	0.150439
104.044	222.923	200.676	0.15088
104.044	222.923	202.868	0.149551
104.044	222.923	205.061	0.148658
104.044	222.923	207.253	0.145947
104.044	222.923	209.446	0.142719
104.044	222.923	211.638	0.138457
104.044	222.923	213.83	0.133812
104.044	222.923	216.023	0.129515
104.044	222.923	218.215	0.125866
104.044	222.923	220.408	0.123463
104.044	222.923	222.6	0.122108
104.044	222.923	224.793	0.121013
104.044	222.923	226.985	0.120185
104.044	222.923	229.177	0.119072
104.044	222.923	231.37	0.118568
104.044	222.923	233.562	0.117326
104.044	222.923	235.755	0.115756
104.044	222.923	237.947	0.113871
104.044	222.923	240.139	0.111687
104.044	222.923	242.332	0.109305
104.044	222.923	244.524	0.106779
104.044	222.923	246.717	0.104137
104.044	222.923	248.909	0.101391
104.044	222.923	251.102	0.0985547
104.044	222.923	253.294	0.0956481
104.044	222.923	255.486	0.0927007
104.044	222.923	257.679	0.0897084
104.044	222.923	259.871	0.0868046
104.044	222.923	262.064	0.0838005
104.044	222.923	264.256	0.0809315
104.044	222.923	266.449	0.0781701
104.044	222.923	268.641	0.0752194
104.044	222.923	270.833	0.0734281
104.044	222.923	273.026	0.0701835
104.044	222.923	275.218	0.0687462
104.044	222.923	277.411	0.0657774
104.044	222.923	279.603	0.0637214
104.044	222.923	281.795	0.0615967
104.044	222.923	283.988	0.0605064
104.044	222.923	286.18	0.058833
104.044	222.923	288.373	0.0571106
104.044	222.923	290.565	0.0571106
104.044	222.923	292.758	0.0559331
104.044	222.923	294.95	0.0559331
104.044	222.923	297.142	0.0553348
104.044	222.923	299.335	0.0547301
104.044	222.923	301.527	0.0547301
104.044	222.923	303.72	0.0541186
104.044	222.923	305.912	0.0553348
104.044	222.923	308.105	0.0559331
104.044	222.923	310.297	0.0553348
104.044	222.923	312.489	0.0553348
104.044	222.923	314.682	0.0571106
104.044	222.923	316.874	0.0582647
104.044	224.351	55.9762	0.0571106
104.044	224.351	58.1686	0.0576906
104.044	224.351	60.361	0.058833
104.044	224.351	62.5535	0.058833
104.044	224.351	64.7459	0.059396
104.044	224.351	66.9383	0.0582647
104.044	224.351	69.1307	0.059396
104.044	224.351	71.3231	0.0605064
104.044	224.351	73.5156	0.0610539
104.044	224.351	75.708	0.0605064
104.044	224.351	77.9004	0.058833
104.044	224.351	80.0928	0.0599538
104.044	224.351	82.2852	0.0605064
104.044	224.351	84.4777	0.0605064
104.044	224.351	86.6701	0.0615967
104.044	224.351	88.8625	0.0615967
104.044	224.351	91.0549	0.0615967
104.044	224.351	93.2473	0.0610539
104.044	224.351	95.4398	0.0610539
104.044	224.351	97.6322	0.0631968
104.044	224.351	99.8246	0.0637214
104.044	224.351	102.017	0.0647575
104.044	224.351	104.209	0.0672781
104.044	224.351	106.402	0.0697077
104.044	224.351	108.594	0.0734281
104.044	224.351	110.787	0.0765352
104.044	224.351	112.979	0.0801877
104.044	224.351	115.172	0.0846302
104.044	224.351	117.364	0.0894483
104.044	224.351	119.556	0.0945493
104.044	224.351	121.749	0.099823
104.044	224.351	123.941	0.105275
104.044	224.351	126.134	0.110655
104.044	224.351	128.326	0.115994
104.044	224.351	130.518	0.12121
104.044	224.351	132.711	0.126332
104.044	224.351	134.903	0.131377
104.044	224.351	137.096	0.136399
104.044	224.351	139.288	0.141407
104.044	224.351	141.481	0.146334
104.044	224.351	143.673	0.151145
104.044	224.351	145.865	0.155679
104.044	224.351	148.058	0.159773
104.044	224.351	150.25	0.163174
104.044	224.351	152.443	0.165804
104.044	224.351	154.635	0.167601
104.044	224.351	156.828	0.167997
104.044	224.351	159.02	0.167601
104.044	224.351	161.212	0.167004
104.044	224.351	163.405	0.164999
104.044	224.351	165.597	0.161945
104.044	224.351	167.79	0.159877
104.044	224.351	169.982	0.156511
104.044	224.351	172.174	0.153505
104.044	224.351	174.367	0.151321
104.044	224.351	176.559	0.148882
104.044	224.351	178.752	0.146856
104.044	224.351	180.944	0.144342
104.044	224.351	183.137	0.143184
104.044	224.351	185.329	0.142952
104.044	224.351	187.521	0.142952
104.044	224.351	189.714	0.142719
104.044	224.351	191.906	0.142952
104.044	224.351	194.099	0.143648
104.044	224.351	196.291	0.144802
104.044	224.351	198.483	0.144572
104.044	224.351	200.676	0.144572
104.044	224.351	202.868	0.14388
104.044	224.351	205.061	0.141548
104.044	224.351	207.253	0.138937
104.044	224.351	209.446	0.135787
104.044	224.351	211.638	0.13206
104.044	224.351	213.83	0.128742
104.044	224.351	216.023	0.124537
104.044	224.351	218.215	0.121835
104.044	224.351	220.408	0.119351
104.044	224.351	222.6	0.118512
104.044	224.351	224.793	0.117099
104.044	224.351	226.985	0.116814
104.044	224.351	229.177	0.116243
104.044	224.351	231.37	0.115439
104.044	224.351	233.562	0.114367
104.044	224.351	235.755	0.112932
104.044	224.351	237.947	0.11109
104.044	224.351	240.139	0.109003
104.044	224.351	242.332	0.106738
104.044	224.351	244.524	0.104271
104.044	224.351	246.717	0.101688
104.044	224.351	248.909	0.0990065
104.044	224.351	251.102	0.0962448
104.044	224.351	253.294	0.0934445
104.044	224.351	255.486	0.0905944
104.044	224.351	257.679	0.08772
104.044	224.351	259.871	0.0849052
104.044	224.351	262.064	0.0820747
104.044	224.351	264.256	0.0792695
104.044	224.351	266.449	0.0766221
104.044	224.351	268.641	0.0734281
104.044	224.351	270.833	0.0715922
104.044	224.351	273.026	0.0687462
104.044	224.351	275.218	0.0672781
104.044	224.351	277.411	0.0652694
104.044	224.351	279.603	0.0621347
104.044	224.351	281.795	0.0621347
104.044	224.351	283.988	0.0599538
104.044	224.351	286.18	0.059396
104.044	224.351	288.373	0.056525
104.044	224.351	290.565	0.0559331
104.044	224.351	292.758	0.0547301
104.044	224.351	294.95	0.0553348
104.044	224.351	297.142	0.0534999
104.044	224.351	299.335	0.0534999
104.044	224.351	301.527	0.0547301
104.044	224.351	303.72	0.0528743
104.044	224.351	305.912	0.0553348
104.044	224.351	308.105	0.0553348
104.044	224.351	310.297	0.0547301
104.044	224.351	312.489	0.0547301
104.044	224.351	314.682	0.0547301
104.044	224.351	316.874	0.0571106
104.044	225.778	55.9762	0.056525
104.044	225.778	58.1686	0.0571106
104.044	225.778	60.361	0.0571106
104.044	225.778	62.5535	0.0582647
104.044	225.778	64.7459	0.0582647
104.044	225.778	66.9383	0.0576906
104.044	225.778	69.1307	0.0599538
104.044	225.778	71.3231	0.058833
104.044	225.778	73.5156	0.058833
104.044	225.778	75.708	0.0605064
104.044	225.778	77.9004	0.0605064
104.044	225.778	80.0928	0.0610539
104.044	225.778	82.2852	0.0582647
104.044	225.778	84.4777	0.0582647
104.044	225.778	86.6701	0.0599538
104.044	225.778	88.8625	0.0610539
104.044	225.778	91.0549	0.0599538
104.044	225.778	93.2473	0.0610539
104.044	225.778	95.4398	0.0610539
104.044	225.778	97.6322	0.0610539
104.044	225.778	99.8246	0.0621347
104.044	225.778	102.017	0.0647575
104.044	225.778	104.209	0.0667818
104.044	225.778	106.402	0.0687462
104.044	225.778	108.594	0.0720555
104.044	225.778	110.787	0.0752194
104.044	225.778	112.979	0.0791433
104.044	225.778	115.172	0.0834821
104.044	225.778	117.364	0.0881741
104.044	225.778	119.556	0.093202
104.044	225.778	121.749	0.0984128
104.044	225.778	123.941	0.103683
104.044	225.778	126.134	0.109012
104.044	225.778	128.326	0.114251
104.044	225.778	130.518	0.119393
104.044	225.778	132.711	0.124447
104.044	225.778	134.903	0.129425
104.044	225.778	137.096	0.134341
104.044	225.778	139.288	0.139225
104.044	225.778	141.481	0.144018
104.044	225.778	143.673	0.148613
104.044	225.778	145.865	0.152918
104.044	225.778	148.058	0.156765
104.044	225.778	150.25	0.160085
104.044	225.778	152.443	0.16215
104.044	225.778	154.635	0.163784
104.044	225.778	156.828	0.16419
104.044	225.778	159.02	0.163581
104.044	225.778	161.212	0.162356
104.044	225.778	163.405	0.160293
104.044	225.778	165.597	0.158203
104.044	225.778	167.79	0.155015
104.044	225.778	169.982	0.152853
104.044	225.778	172.174	0.150217
104.044	225.778	174.367	0.146629
104.044	225.778	176.559	0.144572
104.044	225.778	178.752	0.142719
104.044	225.778	180.944	0.140367
104.044	225.778	183.137	0.139654
104.044	225.778	185.329	0.138457
104.044	225.778	187.521	0.138697
104.044	225.778	189.714	0.138697
104.044	225.778	191.906	0.138697
104.044	225.778	194.099	0.138697
104.044	225.778	196.291	0.138697
104.044	225.778	198.483	0.139177
104.044	225.778	200.676	0.138457
104.044	225.778	202.868	0.136764
104.044	225.778	205.061	0.135296
104.044	225.778	207.253	0.132814
104.044	225.778	209.446	0.130284
104.044	225.778	211.638	0.126919
104.044	225.778	213.83	0.123193
104.044	225.778	216.023	0.120461
104.044	225.778	218.215	0.117666
104.044	225.778	220.408	0.115669
104.044	225.778	222.6	0.114513
104.044	225.778	224.793	0.114222
104.044	225.778	226.985	0.113344
104.044	225.778	229.177	0.11305
104.044	225.778	231.37	0.112371
104.044	225.778	233.562	0.111389
104.044	225.778	235.755	0.110036
104.044	225.778	237.947	0.108329
104.044	225.778	240.139	0.106376
104.044	225.778	242.332	0.104137
104.044	225.778	244.524	0.101758
104.044	225.778	246.717	0.0992423
104.044	225.778	248.909	0.0966354
104.044	225.778	251.102	0.0939595
104.044	225.778	253.294	0.0912533
104.044	225.778	255.486	0.0885131
104.044	225.778	257.679	0.0857244
104.044	225.778	259.871	0.0830425
104.044	225.778	262.064	0.0803123
104.044	225.778	264.256	0.0777003
104.044	225.778	266.449	0.0750865
104.044	225.778	268.641	0.0720555
104.044	225.778	270.833	0.0706561
104.044	225.778	273.026	0.0687462
104.044	225.778	275.218	0.0657774
104.044	225.778	277.411	0.0637214
104.044	225.778	279.603	0.0610539
104.044	225.778	281.795	0.0599538
104.044	225.778	283.988	0.058833
104.044	225.778	286.18	0.0571106
104.044	225.778	288.373	0.0571106
104.044	225.778	290.565	0.0547301
104.044	225.778	292.758	0.0534999
104.044	225.778	294.95	0.0547301
104.044	225.778	297.142	0.0534999
104.044	225.778	299.335	0.0534999
104.044	225.778	301.527	0.0522411
104.044	225.778	303.72	0.0541186
104.044	225.778	305.912	0.0534999
104.044	225.778	308.105	0.0528743
104.044	225.778	310.297	0.0534999
104.044	225.778	312.489	0.0553348
104.044	225.778	314.682	0.0553348
104.044	225.778	316.874	0.0541186
104.044	227.205	55.9762	0.0541186
104.044	227.205	58.1686	0.0571106
104.044	227.205	60.361	0.0582647
104.044	227.205	62.5535	0.0559331
104.044	227.205	64.7459	0.0576906
104.044	227.205	66.9383	0.0571106
104.044	227.205	69.1307	0.0571106
104.044	227.205	71.3231	0.0582647
104.044	227.205	73.5156	0.0571106
104.044	227.205	75.708	0.059396
104.044	227.205	77.9004	0.059396
104.044	227.205	80.0928	0.0582647
104.044	227.205	82.2852	0.0582647
104.044	227.205	84.4777	0.058833
104.044	227.205	86.6701	0.059396
104.044	227.205	88.8625	0.058833
104.044	227.205	91.0549	0.0599538
104.044	227.205	93.2473	0.0599538
104.044	227.205	95.4398	0.0605064
104.044	227.205	97.6322	0.0605064
104.044	227.205	99.8246	0.0631968
104.044	227.205	102.017	0.0637214
104.044	227.205	104.209	0.0657774
104.044	227.205	106.402	0.0682603
104.044	227.205	108.594	0.0715922
104.044	227.205	110.787	0.0738798
104.044	227.205	112.979	0.0780424
104.044	227.205	115.172	0.0822772
104.044	227.205	117.364	0.0868812
104.044	227.205	119.556	0.0917987
104.044	227.205	121.749	0.096879
104.044	227.205	123.941	0.102032
104.044	227.205	126.134	0.107218
104.044	227.205	128.326	0.112347
104.044	227.205	130.518	0.117405
104.044	227.205	132.711	0.122373
104.044	227.205	134.903	0.12726
104.044	227.205	137.096	0.132072
104.044	227.205	139.288	0.136813
104.044	227.205	141.481	0.14143
104.044	227.205	143.673	0.145856
104.044	227.205	145.865	0.149907
104.044	227.205	148.058	0.153526
104.044	227.205	150.25	0.156511
104.044	227.205	152.443	0.158413
104.044	227.205	154.635	0.160085
104.044	227.205	156.828	0.160085
104.044	227.205	159.02	0.159668
104.044	227.205	161.212	0.158203
104.044	227.205	163.405	0.156511
104.044	227.205	165.597	0.153938
104.044	227.205	167.79	0.151101
104.044	227.205	169.982	0.148434
104.044	227.205	172.174	0.145261
104.044	227.205	174.367	0.143417
104.044	227.205	176.559	0.140367
104.044	227.205	178.752	0.138697
104.044	227.205	180.944	0.136764
104.044	227.205	183.137	0.135296
104.044	227.205	185.329	0.134556
104.044	227.205	187.521	0.134061
104.044	227.205	189.714	0.134309
104.044	227.205	191.906	0.134061
104.044	227.205	194.099	0.134556
104.044	227.205	196.291	0.133812
104.044	227.205	198.483	0.133812
104.044	227.205	200.676	0.132563
104.044	227.205	202.868	0.131808
104.044	227.205	205.061	0.129772
104.044	227.205	207.253	0.127964
104.044	227.205	209.446	0.124269
104.044	227.205	211.638	0.121835
104.044	227.205	213.83	0.119072
104.044	227.205	216.023	0.116814
104.044	227.205	218.215	0.114222
104.044	227.205	220.408	0.11305
104.044	227.205	222.6	0.111269
104.044	227.205	224.793	0.11067
104.044	227.205	226.985	0.110369
104.044	227.205	229.177	0.110036
104.044	227.205	231.37	0.109399
104.044	227.205	233.562	0.108421
104.044	227.205	235.755	0.107155
104.044	227.205	237.947	0.105591
104.044	227.205	240.139	0.103715
104.044	227.205	242.332	0.101562
104.044	227.205	244.524	0.099258
104.044	227.205	246.717	0.0968271
104.044	227.205	248.909	0.0943024
104.044	227.205	251.102	0.0917154
104.044	227.205	253.294	0.0890755
104.044	227.205	255.486	0.0864589
104.044	227.205	257.679	0.0838005
104.044	227.205	259.871	0.0812189
104.044	227.205	262.064	0.0786794
104.044	227.205	264.256	0.0761428
104.044	227.205	266.449	0.0737447
104.044	227.205	268.641	0.0711257
104.044	227.205	270.833	0.0687462
104.044	227.205	273.026	0.0667818
104.044	227.205	275.218	0.0652694
104.044	227.205	277.411	0.0631968
104.044	227.205	279.603	0.0605064
104.044	227.205	281.795	0.0599538
104.044	227.205	283.988	0.0576906
104.044	227.205	286.18	0.0576906
104.044	227.205	288.373	0.0547301
104.044	227.205	290.565	0.0553348
104.044	227.205	292.758	0.0547301
104.044	227.205	294.95	0.0522411
104.044	227.205	297.142	0.0547301
104.044	227.205	299.335	0.0522411
104.044	227.205	301.527	0.0528743
104.044	227.205	303.72	0.0528743
104.044	227.205	305.912	0.0528743
104.044	227.205	308.105	0.0534999
104.044	227.205	310.297	0.0553348
104.044	227.205	312.489	0.0547301
104.044	227.205	314.682	0.0553348
104.044	227.205	316.874	0.0547301
104.044	228.632	55.9762	0.0541186
104.044	228.632	58.1686	0.0553348
104.044	228.632	60.361	0.0553348
104.044	228.632	62.5535	0.0571106
104.044	228.632	64.7459	0.0559331
104.044	228.632	66.9383	0.0553348
104.044	228.632	69.1307	0.0571106
104.044	228.632	71.3231	0.056525
104.044	228.632	73.5156	0.0582647
104.044	228.632	75.708	0.0571106
104.044	228.632	77.9004	0.0571106
104.044	228.632	80.0928	0.0582647
104.044	228.632	82.2852	0.0582647
104.044	228.632	84.4777	0.0576906
104.044	228.632	86.6701	0.058833
104.044	228.632	88.8625	0.0576906
104.044	228.632	91.0549	0.059396
104.044	228.632	93.2473	0.0576906
104.044	228.632	95.4398	0.058833
104.044	228.632	97.6322	0.0610539
104.044	228.632	99.8246	0.0621347
104.044	228.632	102.017	0.0626679
104.044	228.632	104.209	0.0642415
104.044	228.632	106.402	0.0677712
104.044	228.632	108.594	0.0697077
104.044	228.632	110.787	0.0734281
104.044	228.632	112.979	0.0771415
104.044	228.632	115.172	0.0810548
104.044	228.632	117.364	0.0856078
104.044	228.632	119.556	0.0902631
104.044	228.632	121.749	0.0952157
104.044	228.632	123.941	0.100255
104.044	228.632	126.134	0.105307
104.044	228.632	128.326	0.110317
104.044	228.632	130.518	0.115269
104.044	228.632	132.711	0.120136
104.044	228.632	134.903	0.124921
104.044	228.632	137.096	0.129615
104.044	228.632	139.288	0.13421
104.044	228.632	141.481	0.138625
104.044	228.632	143.673	0.142835
104.044	228.632	145.865	0.146698
104.044	228.632	148.058	0.150062
104.044	228.632	150.25	0.152744
104.044	228.632	152.443	0.154585
104.044	228.632	154.635	0.155658
104.044	228.632	156.828	0.155658
104.044	228.632	159.02	0.155015
104.044	228.632	161.212	0.153938
104.044	228.632	163.405	0.151979
104.044	228.632	165.597	0.149551
104.044	228.632	167.79	0.146856
104.044	228.632	169.982	0.14388
104.044	228.632	172.174	0.141313
104.044	228.632	174.367	0.138937
104.044	228.632	176.559	0.137008
104.044	228.632	178.752	0.135296
104.044	228.632	180.944	0.133064
104.044	228.632	183.137	0.13206
104.044	228.632	185.329	0.130794
104.044	228.632	187.521	0.130794
104.044	228.632	189.714	0.129772
104.044	228.632	191.906	0.130284
104.044	228.632	194.099	0.129258
104.044	228.632	196.291	0.129772
104.044	228.632	198.483	0.129258
104.044	228.632	200.676	0.128224
104.044	228.632	202.868	0.126919
104.044	228.632	205.061	0.124269
104.044	228.632	207.253	0.122652
104.044	228.632	209.446	0.120461
104.044	228.632	211.638	0.117099
104.044	228.632	213.83	0.115092
104.044	228.632	216.023	0.11246
104.044	228.632	218.215	0.110369
104.044	228.632	220.408	0.10946
104.044	228.632	222.6	0.108544
104.044	228.632	224.793	0.108237
104.044	228.632	226.985	0.10762
104.044	228.632	229.177	0.107124
104.044	228.632	231.37	0.106501
104.044	228.632	233.562	0.105591
104.044	228.632	235.755	0.104387
104.044	228.632	237.947	0.102845
104.044	228.632	240.139	0.101049
104.044	228.632	242.332	0.099033
104.044	228.632	244.524	0.0968101
104.044	228.632	246.717	0.0944649
104.044	228.632	248.909	0.0920268
104.044	228.632	251.102	0.0895376
104.044	228.632	253.294	0.0869961
104.044	228.632	255.486	0.0844728
104.044	228.632	257.679	0.0819532
104.044	228.632	259.871	0.079479
104.044	228.632	262.064	0.077012
104.044	228.632	264.256	0.0745973
104.044	228.632	266.449	0.0729735
104.044	228.632	268.641	0.0697077
104.044	228.632	270.833	0.0682603
104.044	228.632	273.026	0.0657774
104.044	228.632	275.218	0.0647575
104.044	228.632	277.411	0.0621347
104.044	228.632	279.603	0.059396
104.044	228.632	281.795	0.0582647
104.044	228.632	283.988	0.0571106
104.044	228.632	286.18	0.056525
104.044	228.632	288.373	0.0547301
104.044	228.632	290.565	0.0534999
104.044	228.632	292.758	0.0541186
104.044	228.632	294.95	0.0541186
104.044	228.632	297.142	0.0541186
104.044	228.632	299.335	0.0534999
104.044	228.632	301.527	0.0534999
104.044	228.632	303.72	0.0528743
104.044	228.632	305.912	0.0522411
104.044	228.632	308.105	0.0528743
104.044	228.632	310.297	0.0541186
104.044	228.632	312.489	0.0534999
104.044	228.632	314.682	0.0547301
104.044	228.632	316.874	0.0553348
104.044	230.059	55.9762	0.0547301
104.044	230.059	58.1686	0.0547301
104.044	230.059	60.361	0.056525
104.044	230.059	62.5535	0.0553348
104.044	230.059	64.7459	0.0553348
104.044	230.059	66.9383	0.0559331
104.044	230.059	69.1307	0.0576906
104.044	230.059	71.3231	0.056525
104.044	230.059	73.5156	0.0559331
104.044	230.059	75.708	0.0571106
104.044	230.059	77.9004	0.0559331
104.044	230.059	80.0928	0.056525
104.044	230.059	82.2852	0.0571106
104.044	230.059	84.4777	0.0571106
104.044	230.059	86.6701	0.056525
104.044	230.059	88.8625	0.056525
104.044	230.059	91.0549	0.0582647
104.044	230.059	93.2473	0.058833
104.044	230.059	95.4398	0.059396
104.044	230.059	97.6322	0.0599538
104.044	230.059	99.8246	0.0599538
104.044	230.059	102.017	0.0610539
104.044	230.059	104.209	0.0642415
104.044	230.059	106.402	0.0667818
104.044	230.059	108.594	0.0687462
104.044	230.059	110.787	0.0725158
104.044	230.059	112.979	0.0752194
104.044	230.059	115.172	0.0798133
104.044	230.059	117.364	0.084157
104.044	230.059	119.556	0.088776
104.044	230.059	121.749	0.0934871
104.044	230.059	123.941	0.098379
104.044	230.059	126.134	0.103297
104.044	230.059	128.326	0.108179
104.044	230.059	130.518	0.113015
104.044	230.059	132.711	0.117763
104.044	230.059	134.903	0.122421
104.044	230.059	137.096	0.126985
104.044	230.059	139.288	0.131403
104.044	230.059	141.481	0.135689
104.044	230.059	143.673	0.139678
104.044	230.059	145.865	0.143277
104.044	230.059	148.058	0.146425
104.044	230.059	150.25	0.14886
104.044	230.059	152.443	0.150439
104.044	230.059	154.635	0.151541
104.044	230.059	156.828	0.151541
104.044	230.059	159.02	0.151101
104.044	230.059	161.212	0.149105
104.044	230.059	163.405	0.14776
104.044	230.059	165.597	0.145261
104.044	230.059	167.79	0.142485
104.044	230.059	169.982	0.14013
104.044	230.059	172.174	0.137493
104.044	230.059	174.367	0.13505
104.044	230.059	176.559	0.132814
104.044	230.059	178.752	0.131048
104.044	230.059	180.944	0.130028
104.044	230.059	183.137	0.127704
104.044	230.059	185.329	0.127443
104.044	230.059	187.521	0.127181
104.044	230.059	189.714	0.126657
104.044	230.059	191.906	0.125336
104.044	230.059	194.099	0.125601
104.044	230.059	196.291	0.124537
104.044	230.059	198.483	0.124001
104.044	230.059	200.676	0.123193
104.044	230.059	202.868	0.121287
104.044	230.059	205.061	0.119908
104.044	230.059	207.253	0.118231
104.044	230.059	209.446	0.115381
104.044	230.059	211.638	0.11393
104.044	230.059	213.83	0.111568
104.044	230.059	216.023	0.10946
104.044	230.059	218.215	0.107929
104.044	230.059	220.408	0.107
104.044	230.059	222.6	0.105749
104.044	230.059	224.793	0.105749
104.044	230.059	226.985	0.105117
104.044	230.059	229.177	0.104387
104.044	230.059	231.37	0.103779
104.044	230.059	233.562	0.102877
104.044	230.059	235.755	0.101706
104.044	230.059	237.947	0.100222
104.044	230.059	240.139	0.0985142
104.044	230.059	242.332	0.0965521
104.044	230.059	244.524	0.0944329
104.044	230.059	246.717	0.0921754
104.044	230.059	248.909	0.0898307
104.044	230.059	251.102	0.0874313
104.044	230.059	253.294	0.0850226
104.044	230.059	255.486	0.08256
104.044	230.059	257.679	0.0801877
104.044	230.059	259.871	0.077786
104.044	230.059	262.064	0.0755285
104.044	230.059	264.256	0.0731556
104.044	230.059	266.449	0.0711257
104.044	230.059	268.641	0.0692286
104.044	230.059	270.833	0.0667818
104.044	230.059	273.026	0.0647575
104.044	230.059	275.218	0.0631968
104.044	230.059	277.411	0.0615967
104.044	230.059	279.603	0.0599538
104.044	230.059	281.795	0.058833
104.044	230.059	283.988	0.0571106
104.044	230.059	286.18	0.0559331
104.044	230.059	288.373	0.0541186
104.044	230.059	290.565	0.0547301
104.044	230.059	292.758	0.0516
104.044	230.059	294.95	0.0516
104.044	230.059	297.142	0.0509509
104.044	230.059	299.335	0.0528743
104.044	230.059	301.527	0.0522411
104.044	230.059	303.72	0.0509509
104.044	230.059	305.912	0.0502935
104.044	230.059	308.105	0.0516
104.044	230.059	310.297	0.0516
104.044	230.059	312.489	0.0534999
104.044	230.059	314.682	0.0541186
104.044	230.059	316.874	0.0541186
104.044	231.486	55.9762	0.0553348
104.044	231.486	58.1686	0.0541186
104.044	231.486	60.361	0.0553348
104.044	231.486	62.5535	0.0553348
104.044	231.486	64.7459	0.056525
104.044	231.486	66.9383	0.0553348
104.044	231.486	69.1307	0.0553348
104.044	231.486	71.3231	0.056525
104.044	231.486	73.5156	0.0553348
104.044	231.486	75.708	0.0571106
104.044	231.486	77.9004	0.0571106
104.044	231.486	80.0928	0.0571106
104.044	231.486	82.2852	0.0576906
104.044	231.486	84.4777	0.0553348
104.044	231.486	86.6701	0.0576906
104.044	231.486	88.8625	0.056525
104.044	231.486	91.0549	0.0576906
104.044	231.486	93.2473	0.056525
104.044	231.486	95.4398	0.056525
104.044	231.486	97.6322	0.058833
104.044	231.486	99.8246	0.0599538
104.044	231.486	102.017	0.0610539
104.044	231.486	104.209	0.0631968
104.044	231.486	106.402	0.0647575
104.044	231.486	108.594	0.0677712
104.044	231.486	110.787	0.0711257
104.044	231.486	112.979	0.074329
104.044	231.486	115.172	0.0784676
104.044	231.486	117.364	0.0826405
104.044	231.486	119.556	0.087149
104.044	231.486	121.749	0.0917262
104.044	231.486	123.941	0.0964657
104.044	231.486	126.134	0.101214
104.044	231.486	128.326	0.105966
104.044	231.486	130.518	0.110658
104.044	231.486	132.711	0.115278
104.044	231.486	134.903	0.119802
104.044	231.486	137.096	0.124221
104.044	231.486	139.288	0.128483
104.044	231.486	141.481	0.132563
104.044	231.486	143.673	0.13635
104.044	231.486	145.865	0.139773
104.044	231.486	148.058	0.142648
104.044	231.486	150.25	0.14494
104.044	231.486	152.443	0.146402
104.044	231.486	154.635	0.147534
104.044	231.486	156.828	0.147083
104.044	231.486	159.02	0.146402
104.044	231.486	161.212	0.145261
104.044	231.486	163.405	0.142952
104.044	231.486	165.597	0.141313
104.044	231.486	167.79	0.138697
104.044	231.486	169.982	0.135787
104.044	231.486	172.174	0.133314
104.044	231.486	174.367	0.131808
104.044	231.486	176.559	0.129258
104.044	231.486	178.752	0.127704
104.044	231.486	180.944	0.125866
104.044	231.486	183.137	0.12507
104.044	231.486	185.329	0.123463
104.044	231.486	187.521	0.122923
104.044	231.486	189.714	0.122108
104.044	231.486	191.906	0.121835
104.044	231.486	194.099	0.121287
104.044	231.486	196.291	0.120461
104.044	231.486	198.483	0.11963
104.044	231.486	200.676	0.119072
104.044	231.486	202.868	0.118231
104.044	231.486	205.061	0.115669
104.044	231.486	207.253	0.114222
104.044	231.486	209.446	0.112163
104.044	231.486	211.638	0.109764
104.044	231.486	213.83	0.10762
104.044	231.486	216.023	0.107
104.044	231.486	218.215	0.105117
104.044	231.486	220.408	0.104163
104.044	231.486	222.6	0.1032
104.044	231.486	224.793	0.1032
104.044	231.486	226.985	0.102553
104.044	231.486	229.177	0.101771
104.044	231.486	231.37	0.101148
104.044	231.486	233.562	0.100255
104.044	231.486	235.755	0.0991202
104.044	231.486	237.947	0.0977
104.044	231.486	240.139	0.0960162
104.044	231.486	242.332	0.0941754
104.044	231.486	244.524	0.0921388
104.044	231.486	246.717	0.0899729
104.044	231.486	248.909	0.0877275
104.044	231.486	251.102	0.0854326
104.044	231.486	253.294	0.0830825
104.044	231.486	255.486	0.0807669
104.044	231.486	257.679	0.0784676
104.044	231.486	259.871	0.0762302
104.044	231.486	262.064	0.0739699
104.044	231.486	264.256	0.0718241
104.044	231.486	266.449	0.0701835
104.044	231.486	268.641	0.0672781
104.044	231.486	270.833	0.0662815
104.044	231.486	273.026	0.0642415
104.044	231.486	275.218	0.0621347
104.044	231.486	277.411	0.0599538
104.044	231.486	279.603	0.058833
104.044	231.486	281.795	0.0576906
104.044	231.486	283.988	0.056525
104.044	231.486	286.18	0.0547301
104.044	231.486	288.373	0.0547301
104.044	231.486	290.565	0.0522411
104.044	231.486	292.758	0.0534999
104.044	231.486	294.95	0.0522411
104.044	231.486	297.142	0.0522411
104.044	231.486	299.335	0.0502935
104.044	231.486	301.527	0.0516
104.044	231.486	303.72	0.0522411
104.044	231.486	305.912	0.0528743
104.044	231.486	308.105	0.0516
104.044	231.486	310.297	0.0509509
104.044	231.486	312.489	0.0534999
104.044	231.486	314.682	0.0528743
104.044	231.486	316.874	0.0516
104.044	232.914	55.9762	0.0516
104.044	232.914	58.1686	0.0534999
104.044	232.914	60.361	0.0528743
104.044	232.914	62.5535	0.0553348
104.044	232.914	64.7459	0.0553348
104.044	232.914	66.9383	0.0547301
104.044	232.914	69.1307	0.0559331
104.044	232.914	71.3231	0.0547301
104.044	232.914	73.5156	0.0559331
104.044	232.914	75.708	0.0547301
104.044	232.914	77.9004	0.0559331
104.044	232.914	80.0928	0.0553348
104.044	232.914	82.2852	0.0559331
104.044	232.914	84.4777	0.0553348
104.044	232.914	86.6701	0.0571106
104.044	232.914	88.8625	0.056525
104.044	232.914	91.0549	0.0553348
104.044	232.914	93.2473	0.0571106
104.044	232.914	95.4398	0.0576906
104.044	232.914	97.6322	0.0582647
104.044	232.914	99.8246	0.059396
104.044	232.914	102.017	0.0599538
104.044	232.914	104.209	0.0626679
104.044	232.914	106.402	0.0637214
104.044	232.914	108.594	0.0667818
104.044	232.914	110.787	0.0697077
104.044	232.914	112.979	0.0738798
104.044	232.914	115.172	0.0770984
104.044	232.914	117.364	0.0811779
104.044	232.914	119.556	0.0854522
104.044	232.914	121.749	0.0899308
104.044	232.914	123.941	0.0944788
104.044	232.914	126.134	0.0990532
104.044	232.914	128.326	0.10367
104.044	232.914	130.518	0.108228
104.044	232.914	132.711	0.112707
104.044	232.914	134.903	0.117089
104.044	232.914	137.096	0.121353
104.044	232.914	139.288	0.125458
104.044	232.914	141.481	0.129335
104.044	232.914	143.673	0.132939
104.044	232.914	145.865	0.136106
104.044	232.914	148.058	0.138841
104.044	232.914	150.25	0.140935
104.044	232.914	152.443	0.142368
104.044	232.914	154.635	0.142952
104.044	232.914	156.828	0.142719
104.044	232.914	159.02	0.142017
104.044	232.914	161.212	0.141313
104.044	232.914	163.405	0.139415
104.044	232.914	165.597	0.136764
104.044	232.914	167.79	0.134309
104.044	232.914	169.982	0.132311
104.044	232.914	172.174	0.130284
104.044	232.914	174.367	0.127964
104.044	232.914	176.559	0.125866
104.044	232.914	178.752	0.124269
104.044	232.914	180.944	0.12238
104.044	232.914	183.137	0.121562
104.044	232.914	185.329	0.119908
104.044	232.914	187.521	0.119351
104.044	232.914	189.714	0.119072
104.044	232.914	191.906	0.117949
104.044	232.914	194.099	0.117099
104.044	232.914	196.291	0.116529
104.044	232.914	198.483	0.115669
104.044	232.914	200.676	0.115669
104.044	232.914	202.868	0.11393
104.044	232.914	205.061	0.112755
104.044	232.914	207.253	0.11097
104.044	232.914	209.446	0.10885
104.044	232.914	211.638	0.107
104.044	232.914	213.83	0.105117
104.044	232.914	216.023	0.104482
104.044	232.914	218.215	0.102877
104.044	232.914	220.408	0.101575
104.044	232.914	222.6	0.101246
104.044	232.914	224.793	0.100587
104.044	232.914	226.985	0.0998896
104.044	232.914	229.177	0.0993217
104.044	232.914	231.37	0.0986153
104.044	232.914	233.562	0.0977681
104.044	232.914	235.755	0.096638
104.044	232.914	237.947	0.0952856
104.044	232.914	240.139	0.0937004
104.044	232.914	242.332	0.0918857
104.044	232.914	244.524	0.0899396
104.044	232.914	246.717	0.0878678
104.044	232.914	248.909	0.0857128
104.044	232.914	251.102	0.0835058
104.044	232.914	253.294	0.0813007
104.044	232.914	255.486	0.0790592
104.044	232.914	257.679	0.0768822
104.044	232.914	259.871	0.074731
104.044	232.914	262.064	0.0725158
104.044	232.914	264.256	0.0704675
104.044	232.914	266.449	0.0682603
104.044	232.914	268.641	0.0667818
104.044	232.914	270.833	0.0647575
104.044	232.914	273.026	0.0626679
104.044	232.914	275.218	0.0615967
104.044	232.914	277.411	0.059396
104.044	232.914	279.603	0.0582647
104.044	232.914	281.795	0.056525
104.044	232.914	283.988	0.0541186
104.044	232.914	286.18	0.0534999
104.044	232.914	288.373	0.0528743
104.044	232.914	290.565	0.0516
104.044	232.914	292.758	0.0522411
104.044	232.914	294.95	0.0522411
104.044	232.914	297.142	0.0522411
104.044	232.914	299.335	0.0522411
104.044	232.914	301.527	0.0516
104.044	232.914	303.72	0.0509509
104.044	232.914	305.912	0.0516
104.044	232.914	308.105	0.0528743
104.044	232.914	310.297	0.0528743
104.044	232.914	312.489	0.0528743
104.044	232.914	314.682	0.0522411
104.044	232.914	316.874	0.0528743
104.044	234.341	55.9762	0.0534999
104.044	234.341	58.1686	0.0541186
104.044	234.341	60.361	0.0528743
104.044	234.341	62.5535	0.0534999
104.044	234.341	64.7459	0.0553348
104.044	234.341	66.9383	0.0553348
104.044	234.341	69.1307	0.0528743
104.044	234.341	71.3231	0.0559331
104.044	234.341	73.5156	0.0559331
104.044	234.341	75.708	0.0553348
104.044	234.341	77.9004	0.0547301
104.044	234.341	80.0928	0.0553348
104.044	234.341	82.2852	0.0541186
104.044	234.341	84.4777	0.0547301
104.044	234.341	86.6701	0.0541186
104.044	234.341	88.8625	0.0559331
104.044	234.341	91.0549	0.0541186
104.044	234.341	93.2473	0.0553348
104.044	234.341	95.4398	0.0559331
104.044	234.341	97.6322	0.056525
104.044	234.341	99.8246	0.0576906
104.044	234.341	102.017	0.059396
104.044	234.341	104.209	0.0610539
104.044	234.341	106.402	0.0626679
104.044	234.341	108.594	0.0657774
104.044	234.341	110.787	0.0692286
104.044	234.341	112.979	0.0725158
104.044	234.341	115.172	0.0757044
104.044	234.341	117.364	0.0796046
104.044	234.341	119.556	0.0837607
104.044	234.341	121.749	0.0880608
104.044	234.341	123.941	0.092413
104.044	234.341	126.134	0.0969133
104.044	234.341	128.326	0.101339
104.044	234.341	130.518	0.105742
104.044	234.341	132.711	0.110068
104.044	234.341	134.903	0.114301
104.044	234.341	137.096	0.118399
104.044	234.341	139.288	0.122331
104.044	234.341	141.481	0.126024
104.044	234.341	143.673	0.129438
104.044	234.341	145.865	0.132462
104.044	234.341	148.058	0.134952
104.044	234.341	150.25	0.136886
104.044	234.341	152.443	0.138217
104.044	234.341	154.635	0.138937
104.044	234.341	156.828	0.139177
104.044	234.341	159.02	0.138217
104.044	234.341	161.212	0.136764
104.044	234.341	163.405	0.13505
104.044	234.341	165.597	0.133314
104.044	234.341	167.79	0.130539
104.044	234.341	169.982	0.128483
104.044	234.341	172.174	0.126394
104.044	234.341	174.367	0.124269
104.044	234.341	176.559	0.122652
104.044	234.341	178.752	0.120461
104.044	234.341	180.944	0.119072
104.044	234.341	183.137	0.118231
104.044	234.341	185.329	0.116529
104.044	234.341	187.521	0.115669
104.044	234.341	189.714	0.115381
104.044	234.341	191.906	0.114513
104.044	234.341	194.099	0.113344
104.044	234.341	196.291	0.11305
104.044	234.341	198.483	0.11305
104.044	234.341	200.676	0.11097
104.044	234.341	202.868	0.110369
104.044	234.341	205.061	0.10885
104.044	234.341	207.253	0.10762
104.044	234.341	209.446	0.105433
104.044	234.341	211.638	0.103843
104.044	234.341	213.83	0.1032
104.044	234.341	216.023	0.101902
104.044	234.341	218.215	0.100587
104.044	234.341	220.408	0.0999229
104.044	234.341	222.6	0.0989187
104.044	234.341	224.793	0.0982436
104.044	234.341	226.985	0.0976659
104.044	234.341	229.177	0.0970163
104.044	234.341	231.37	0.0963277
104.044	234.341	233.562	0.0953903
104.044	234.341	235.755	0.0943024
104.044	234.341	237.947	0.0929517
104.044	234.341	240.139	0.0914391
104.044	234.341	242.332	0.089712
104.044	234.341	244.524	0.087849
104.044	234.341	246.717	0.0858691
104.044	234.341	248.909	0.0838082
104.044	234.341	251.102	0.0817132
104.044	234.341	253.294	0.0796046
104.044	234.341	255.486	0.0774859
104.044	234.341	257.679	0.075352
104.044	234.341	259.871	0.0732919
104.044	234.341	262.064	0.071266
104.044	234.341	264.256	0.0692766
104.044	234.341	266.449	0.0667818
104.044	234.341	268.641	0.0652694
104.044	234.341	270.833	0.0637214
104.044	234.341	273.026	0.0621347
104.044	234.341	275.218	0.059396
104.044	234.341	277.411	0.059396
104.044	234.341	279.603	0.056525
104.044	234.341	281.795	0.0571106
104.044	234.341	283.988	0.0541186
104.044	234.341	286.18	0.0547301
104.044	234.341	288.373	0.0528743
104.044	234.341	290.565	0.0534999
104.044	234.341	292.758	0.0516
104.044	234.341	294.95	0.0502935
104.044	234.341	297.142	0.0509509
104.044	234.341	299.335	0.0496273
104.044	234.341	301.527	0.0502935
104.044	234.341	303.72	0.0522411
104.044	234.341	305.912	0.0522411
104.044	234.341	308.105	0.0516
104.044	234.341	310.297	0.0509509
104.044	234.341	312.489	0.0509509
104.044	234.341	314.682	0.0502935
104.044	234.341	316.874	0.0534999
104.044	235.768	55.9762	0.0516
104.044	235.768	58.1686	0.0522411
104.044	235.768	60.361	0.0516
104.044	235.768	62.5535	0.0516
104.044	235.768	64.7459	0.0534999
104.044	235.768	66.9383	0.0522411
104.044	235.768	69.1307	0.0534999
104.044	235.768	71.3231	0.0534999
104.044	235.768	73.5156	0.0534999
104.044	235.768	75.708	0.0547301
104.044	235.768	77.9004	0.0547301
104.044	235.768	80.0928	0.0528743
104.044	235.768	82.2852	0.0541186
104.044	235.768	84.4777	0.0541186
104.044	235.768	86.6701	0.0541186
104.044	235.768	88.8625	0.0553348
104.044	235.768	91.0549	0.0547301
104.044	235.768	93.2473	0.0547301
104.044	235.768	95.4398	0.0553348
104.044	235.768	97.6322	0.056525
104.044	235.768	99.8246	0.056525
104.044	235.768	102.017	0.059396
104.044	235.768	104.209	0.0605064
104.044	235.768	106.402	0.0621347
104.044	235.768	108.594	0.0647575
104.044	235.768	110.787	0.0677712
104.044	235.768	112.979	0.0711257
104.044	235.768	115.172	0.074329
104.044	235.768	117.364	0.0779996
104.044	235.768	119.556	0.0820747
104.044	235.768	121.749	0.086189
104.044	235.768	123.941	0.0904104
104.044	235.768	126.134	0.0946548
104.044	235.768	128.326	0.0989624
104.044	235.768	130.518	0.103213
104.044	235.768	132.711	0.107385
104.044	235.768	134.903	0.111461
104.044	235.768	137.096	0.115398
104.044	235.768	139.288	0.119156
104.044	235.768	141.481	0.122679
104.044	235.768	143.673	0.125892
104.044	235.768	145.865	0.128716
104.044	235.768	148.058	0.131073
104.044	235.768	150.25	0.132889
104.044	235.768	152.443	0.134061
104.044	235.768	154.635	0.134803
104.044	235.768	156.828	0.134309
104.044	235.768	159.02	0.133314
104.044	235.768	161.212	0.132311
104.044	235.768	163.405	0.131048
104.044	235.768	165.597	0.128742
104.044	235.768	167.79	0.126657
104.044	235.768	169.982	0.12507
104.044	235.768	172.174	0.12238
104.044	235.768	174.367	0.120461
104.044	235.768	176.559	0.118792
104.044	235.768	178.752	0.117383
104.044	235.768	180.944	0.115957
104.044	235.768	183.137	0.115092
104.044	235.768	185.329	0.11393
104.044	235.768	187.521	0.113344
104.044	235.768	189.714	0.111866
104.044	235.768	191.906	0.111568
104.044	235.768	194.099	0.110369
104.044	235.768	196.291	0.110369
104.044	235.768	198.483	0.10885
104.044	235.768	200.676	0.10762
104.044	235.768	202.868	0.106376
104.044	235.768	205.061	0.105117
104.044	235.768	207.253	0.1048
104.044	235.768	209.446	0.102877
104.044	235.768	211.638	0.101575
104.044	235.768	213.83	0.0999229
104.044	235.768	216.023	0.0995893
104.044	235.768	218.215	0.097904
104.044	235.768	220.408	0.097904
104.044	235.768	222.6	0.0965348
104.044	235.768	224.793	0.0958429
104.044	235.768	226.985	0.0955297
104.044	235.768	229.177	0.0948305
104.044	235.768	231.37	0.0940552
104.044	235.768	233.562	0.093202
104.044	235.768	235.755	0.0920882
104.044	235.768	237.947	0.0907412
104.044	235.768	240.139	0.0893031
104.044	235.768	242.332	0.0876516
104.044	235.768	244.524	0.0858714
104.044	235.768	246.717	0.0839805
104.044	235.768	248.909	0.0820099
104.044	235.768	251.102	0.080005
104.044	235.768	253.294	0.0779996
104.044	235.768	255.486	0.075924
104.044	235.768	257.679	0.073925
104.044	235.768	259.871	0.0719632
104.044	235.768	262.064	0.0700411
104.044	235.768	264.256	0.0681141
104.044	235.768	266.449	0.0662815
104.044	235.768	268.641	0.0642415
104.044	235.768	270.833	0.0631968
104.044	235.768	273.026	0.0605064
104.044	235.768	275.218	0.059396
104.044	235.768	277.411	0.0582647
104.044	235.768	279.603	0.0559331
104.044	235.768	281.795	0.056525
104.044	235.768	283.988	0.0547301
104.044	235.768	286.18	0.0528743
104.044	235.768	288.373	0.0509509
104.044	235.768	290.565	0.0516
104.044	235.768	292.758	0.0509509
104.044	235.768	294.95	0.0516
104.044	235.768	297.142	0.0509509
104.044	235.768	299.335	0.0489521
104.044	235.768	301.527	0.0516
104.044	235.768	303.72	0.0516
104.044	235.768	305.912	0.0509509
104.044	235.768	308.105	0.0516
104.044	235.768	310.297	0.0509509
104.044	235.768	312.489	0.0522411
104.044	235.768	314.682	0.0509509
104.044	235.768	316.874	0.0528743
104.044	237.195	55.9762	0.0502935
104.044	237.195	58.1686	0.0522411
104.044	237.195	60.361	0.0541186
104.044	237.195	62.5535	0.0541186
104.044	237.195	64.7459	0.0541186
104.044	237.195	66.9383	0.0516
104.044	237.195	69.1307	0.0522411
104.044	237.195	71.3231	0.0534999
104.044	237.195	73.5156	0.0541186
104.044	237.195	75.708	0.0522411
104.044	237.195	77.9004	0.0541186
104.044	237.195	80.0928	0.0541186
104.044	237.195	82.2852	0.0534999
104.044	237.195	84.4777	0.0541186
104.044	237.195	86.6701	0.0528743
104.044	237.195	88.8625	0.0534999
104.044	237.195	91.0549	0.0534999
104.044	237.195	93.2473	0.0547301
104.044	237.195	95.4398	0.0553348
104.044	237.195	97.6322	0.0553348
104.044	237.195	99.8246	0.0553348
104.044	237.195	102.017	0.0576906
104.044	237.195	104.209	0.0599538
104.044	237.195	106.402	0.0621347
104.044	237.195	108.594	0.0637214
104.044	237.195	110.787	0.0667818
104.044	237.195	112.979	0.0692286
104.044	237.195	115.172	0.0728365
104.044	237.195	117.364	0.0764916
104.044	237.195	119.556	0.0802708
104.044	237.195	121.749	0.0842757
104.044	237.195	123.941	0.088325
104.044	237.195	126.134	0.0924489
104.044	237.195	128.326	0.0965691
104.044	237.195	130.518	0.100647
104.044	237.195	132.711	0.104673
104.044	237.195	134.903	0.10859
104.044	237.195	137.096	0.112368
104.044	237.195	139.288	0.115957
104.044	237.195	141.481	0.119295
104.044	237.195	143.673	0.122353
104.044	237.195	145.865	0.12499
104.044	237.195	148.058	0.127181
104.044	237.195	150.25	0.128871
104.044	237.195	152.443	0.129977
104.044	237.195	154.635	0.130437
104.044	237.195	156.828	0.130028
104.044	237.195	159.02	0.129772
104.044	237.195	161.212	0.128224
104.044	237.195	163.405	0.127181
104.044	237.195	165.597	0.125336
104.044	237.195	167.79	0.123193
104.044	237.195	169.982	0.121287
104.044	237.195	172.174	0.119351
104.044	237.195	174.367	0.117666
104.044	237.195	176.559	0.115957
104.044	237.195	178.752	0.11393
104.044	237.195	180.944	0.11305
104.044	237.195	183.137	0.111269
104.044	237.195	185.329	0.110369
104.044	237.195	187.521	0.110067
104.044	237.195	189.714	0.10946
104.044	237.195	191.906	0.108544
104.044	237.195	194.099	0.107311
104.044	237.195	196.291	0.107
104.044	237.195	198.483	0.106063
104.044	237.195	200.676	0.104482
104.044	237.195	202.868	0.103843
104.044	237.195	205.061	0.1032
104.044	237.195	207.253	0.101902
104.044	237.195	209.446	0.100587
104.044	237.195	211.638	0.0992547
104.044	237.195	213.83	0.0982436
104.044	237.195	216.023	0.0972219
104.044	237.195	218.215	0.0965348
104.044	237.195	220.408	0.0954948
104.044	237.195	222.6	0.0947951
104.044	237.195	224.793	0.0944435
104.044	237.195	226.985	0.0934871
104.044	237.195	229.177	0.0927724
104.044	237.195	231.37	0.092016
104.044	237.195	233.562	0.0910706
104.044	237.195	235.755	0.0900046
104.044	237.195	237.947	0.0887386
104.044	237.195	240.139	0.087294
104.044	237.195	242.332	0.0857128
104.044	237.195	244.524	0.0840089
104.044	237.195	246.717	0.0822045
104.044	237.195	248.909	0.0803329
104.044	237.195	251.102	0.0784209
104.044	237.195	253.294	0.0764916
104.044	237.195	255.486	0.0745081
104.044	237.195	257.679	0.0726536
104.044	237.195	259.871	0.0707973
104.044	237.195	262.064	0.0688914
104.044	237.195	264.256	0.06708
104.044	237.195	266.449	0.0652694
104.044	237.195	268.641	0.0637214
104.044	237.195	270.833	0.0615967
104.044	237.195	273.026	0.0605064
104.044	237.195	275.218	0.0582647
104.044	237.195	277.411	0.0576906
104.044	237.195	279.603	0.056525
104.044	237.195	281.795	0.0559331
104.044	237.195	283.988	0.0547301
104.044	237.195	286.18	0.0522411
104.044	237.195	288.373	0.0522411
104.044	237.195	290.565	0.0502935
104.044	237.195	292.758	0.0496273
104.044	237.195	294.95	0.0516
104.044	237.195	297.142	0.0489521
104.044	237.195	299.335	0.0509509
104.044	237.195	301.527	0.0489521
104.044	237.195	303.72	0.0509509
104.044	237.195	305.912	0.0489521
104.044	237.195	308.105	0.0496273
104.044	237.195	310.297	0.0516
104.044	237.195	312.489	0.0516
104.044	237.195	314.682	0.0502935
104.044	237.195	316.874	0.0502935
104.044	238.622	55.9762	0.0522411
104.044	238.622	58.1686	0.0502935
104.044	238.622	60.361	0.0522411
104.044	238.622	62.5535	0.0534999
104.044	238.622	64.7459	0.0522411
104.044	238.622	66.9383	0.0516
104.044	238.622	69.1307	0.0522411
104.044	238.622	71.3231	0.0516
104.044	238.622	73.5156	0.0528743
104.044	238.622	75.708	0.0522411
104.044	238.622	77.9004	0.0516
104.044	238.622	80.0928	0.0516
104.044	238.622	82.2852	0.0509509
104.044	238.622	84.4777	0.0516
104.044	238.622	86.6701	0.0522411
104.044	238.622	88.8625	0.0528743
104.044	238.622	91.0549	0.0534999
104.044	238.622	93.2473	0.0534999
104.044	238.622	95.4398	0.0528743
104.044	238.622	97.6322	0.0553348
104.044	238.622	99.8246	0.056525
104.044	238.622	102.017	0.0559331
104.044	238.622	104.209	0.0582647
104.044	238.622	106.402	0.0599538
104.044	238.622	108.594	0.0621347
104.044	238.622	110.787	0.0652694
104.044	238.622	112.979	0.0677712
104.044	238.622	115.172	0.0714526
104.044	238.622	117.364	0.0748644
104.044	238.622	119.556	0.0785099
104.044	238.622	121.749	0.0823582
104.044	238.622	123.941	0.0862662
104.044	238.622	126.134	0.0901893
104.044	238.622	128.326	0.0941612
104.044	238.622	130.518	0.0980841
104.044	238.622	132.711	0.101948
104.044	238.622	134.903	0.105707
104.044	238.622	137.096	0.10932
104.044	238.622	139.288	0.112746
104.044	238.622	141.481	0.115928
104.044	238.622	143.673	0.118792
104.044	238.622	145.865	0.121287
104.044	238.622	148.058	0.123355
104.044	238.622	150.25	0.12491
104.044	238.622	152.443	0.125892
104.044	238.622	154.635	0.126367
104.044	238.622	156.828	0.126394
104.044	238.622	159.02	0.125601
104.044	238.622	161.212	0.124804
104.044	238.622	163.405	0.122923
104.044	238.622	165.597	0.121562
104.044	238.622	167.79	0.119908
104.044	238.622	169.982	0.117949
104.044	238.622	172.174	0.115669
104.044	238.622	174.367	0.11393
104.044	238.622	176.559	0.112755
104.044	238.622	178.752	0.11097
104.044	238.622	180.944	0.110067
104.044	238.622	183.137	0.108544
104.044	238.622	185.329	0.107311
104.044	238.622	187.521	0.106688
104.044	238.622	189.714	0.106376
104.044	238.622	191.906	0.105433
104.044	238.622	194.099	0.104482
104.044	238.622	196.291	0.103843
104.044	238.622	198.483	0.1032
104.044	238.622	200.676	0.102228
104.044	238.622	202.868	0.100917
104.044	238.622	205.061	0.100255
104.044	238.622	207.253	0.0989187
104.044	238.622	209.446	0.0982436
104.044	238.622	211.638	0.0975635
104.044	238.622	213.83	0.0961894
104.044	238.622	216.023	0.0951458
104.044	238.622	218.215	0.0940905
104.044	238.622	220.408	0.0930232
104.044	238.622	222.6	0.0933803
104.044	238.622	224.793	0.0922327
104.044	238.622	226.985	0.0916173
104.044	238.622	229.177	0.0908511
104.044	238.622	231.37	0.0900046
104.044	238.622	233.562	0.0891501
104.044	238.622	235.755	0.0880229
104.044	238.622	237.947	0.0867662
104.044	238.622	240.139	0.0854016
104.044	238.622	242.332	0.0838915
104.044	238.622	244.524	0.0822615
104.044	238.622	246.717	0.0805412
104.044	238.622	248.909	0.078764
104.044	238.622	251.102	0.0769255
104.044	238.622	253.294	0.0750865
104.044	238.622	255.486	0.0732919
104.044	238.622	257.679	0.0714526
104.044	238.622	259.871	0.0696123
104.044	238.622	262.064	0.0678202
104.044	238.622	264.256	0.0660802
104.044	238.622	266.449	0.0647575
104.044	238.622	268.641	0.0631968
104.044	238.622	270.833	0.0605064
104.044	238.622	273.026	0.0599538
104.044	238.622	275.218	0.0576906
104.044	238.622	277.411	0.0576906
104.044	238.622	279.603	0.0559331
104.044	238.622	281.795	0.0534999
104.044	238.622	283.988	0.0534999
104.044	238.622	286.18	0.0516
104.044	238.622	288.373	0.0509509
104.044	238.622	290.565	0.0502935
104.044	238.622	292.758	0.0496273
104.044	238.622	294.95	0.0496273
104.044	238.622	297.142	0.0489521
104.044	238.622	299.335	0.0509509
104.044	238.622	301.527	0.0496273
104.044	238.622	303.72	0.0496273
104.044	238.622	305.912	0.0502935
104.044	238.622	308.105	0.0509509
104.044	238.622	310.297	0.0509509
104.044	238.622	312.489	0.0516
104.044	238.622	314.682	0.0509509
104.044	238.622	316.874	0.0496273
104.044	240.049	55.9762	0.0516
104.044	240.049	58.1686	0.0509509
104.044	240.049	60.361	0.0516
104.044	240.049	62.5535	0.0502935
104.044	240.049	64.7459	0.0509509
104.044	240.049	66.9383	0.0502935
104.044	240.049	69.1307	0.0502935
104.044	240.049	71.3231	0.0522411
104.044	240.049	73.5156	0.0516
104.044	240.049	75.708	0.0528743
104.044	240.049	77.9004	0.0522411
104.044	240.049	80.0928	0.0534999
104.044	240.049	82.2852	0.0522411
104.044	240.049	84.4777	0.0509509
104.044	240.049	86.6701	0.0509509
104.044	240.049	88.8625	0.0516
104.044	240.049	91.0549	0.0516
104.044	240.049	93.2473	0.0522411
104.044	240.049	95.4398	0.0516
104.044	240.049	97.6322	0.0534999
104.044	240.049	99.8246	0.0547301
104.044	240.049	102.017	0.056525
104.044	240.049	104.209	0.0576906
104.044	240.049	106.402	0.0599538
104.044	240.049	108.594	0.0615967
104.044	240.049	110.787	0.0637214
104.044	240.049	112.979	0.0667818
104.044	240.049	115.172	0.0699936
104.044	240.049	117.364	0.0732919
104.044	240.049	119.556	0.0767958
104.044	240.049	121.749	0.0803951
104.044	240.049	123.941	0.0841965
104.044	240.049	126.134	0.0879852
104.044	240.049	128.326	0.0917623
104.044	240.049	130.518	0.0955263
104.044	240.049	132.711	0.0992312
104.044	240.049	134.903	0.102827
104.044	240.049	137.096	0.10628
104.044	240.049	139.288	0.109536
104.044	240.049	141.481	0.112557
104.044	240.049	143.673	0.115295
104.044	240.049	145.865	0.11761
104.044	240.049	148.058	0.119574
104.044	240.049	150.25	0.12104
104.044	240.049	152.443	0.121944
104.044	240.049	154.635	0.12238
104.044	240.049	156.828	0.12238
104.044	240.049	159.02	0.121562
104.044	240.049	161.212	0.121013
104.044	240.049	163.405	0.119351
104.044	240.049	165.597	0.117666
104.044	240.049	167.79	0.116529
104.044	240.049	169.982	0.114513
104.044	240.049	172.174	0.112755
104.044	240.049	174.367	0.11097
104.044	240.049	176.559	0.10946
104.044	240.049	178.752	0.108237
104.044	240.049	180.944	0.107
104.044	240.049	183.137	0.105117
104.044	240.049	185.329	0.105117
104.044	240.049	187.521	0.104482
104.044	240.049	189.714	0.102877
104.044	240.049	191.906	0.102877
104.044	240.049	194.099	0.101575
104.044	240.049	196.291	0.100255
104.044	240.049	198.483	0.0999229
104.044	240.049	200.676	0.0995893
104.044	240.049	202.868	0.0989187
104.044	240.049	205.061	0.0972219
104.044	240.049	207.253	0.0972219
104.044	240.049	209.446	0.0958429
104.044	240.049	211.638	0.0951458
104.044	240.049	213.83	0.0940905
104.044	240.049	216.023	0.0933803
104.044	240.049	218.215	0.0930232
104.044	240.049	220.408	0.0919437
104.044	240.049	222.6	0.091581
104.044	240.049	224.793	0.0904104
104.044	240.049	226.985	0.0897456
104.044	240.049	229.177	0.0890007
104.044	240.049	231.37	0.0881741
104.044	240.049	233.562	0.0872636
104.044	240.049	235.755	0.086189
104.044	240.049	237.947	0.0849444
104.044	240.049	240.139	0.0836454
104.044	240.049	242.332	0.0821923
104.044	240.049	244.524	0.0806299
104.044	240.049	246.717	0.0789913
104.044	240.049	248.909	0.0772839
104.044	240.049	251.102	0.0755723
104.044	240.049	253.294	0.0737898
104.044	240.049	255.486	0.0720093
104.044	240.049	257.679	0.0702784
104.044	240.049	259.871	0.0686009
104.044	240.049	262.064	0.0668813
104.044	240.049	264.256	0.0651674
104.044	240.049	266.449	0.0637214
104.044	240.049	268.641	0.0615967
104.044	240.049	270.833	0.0599538
104.044	240.049	273.026	0.059396
104.044	240.049	275.218	0.0576906
104.044	240.049	277.411	0.056525
104.044	240.049	279.603	0.0541186
104.044	240.049	281.795	0.0541186
104.044	240.049	283.988	0.0522411
104.044	240.049	286.18	0.0516
104.044	240.049	288.373	0.0502935
104.044	240.049	290.565	0.0509509
104.044	240.049	292.758	0.0502935
104.044	240.049	294.95	0.0489521
104.044	240.049	297.142	0.0502935
104.044	240.049	299.335	0.0502935
104.044	240.049	301.527	0.0475729
104.044	240.049	303.72	0.0489521
104.044	240.049	305.912	0.0482674
104.044	240.049	308.105	0.0482674
104.044	240.049	310.297	0.0496273
104.044	240.049	312.489	0.0496273
104.044	240.049	314.682	0.0509509
104.044	240.049	316.874	0.0509509
104.044	241.477	55.9762	0.0489521
104.044	241.477	58.1686	0.0509509
104.044	241.477	60.361	0.0502935
104.044	241.477	62.5535	0.0522411
104.044	241.477	64.7459	0.0516
104.044	241.477	66.9383	0.0502935
104.044	241.477	69.1307	0.0528743
104.044	241.477	71.3231	0.0502935
104.044	241.477	73.5156	0.0509509
104.044	241.477	75.708	0.0502935
104.044	241.477	77.9004	0.0496273
104.044	241.477	80.0928	0.0509509
104.044	241.477	82.2852	0.0502935
104.044	241.477	84.4777	0.0502935
104.044	241.477	86.6701	0.0516
104.044	241.477	88.8625	0.0516
104.044	241.477	91.0549	0.0509509
104.044	241.477	93.2473	0.0502935
104.044	241.477	95.4398	0.0528743
104.044	241.477	97.6322	0.0516
104.044	241.477	99.8246	0.0528743
104.044	241.477	102.017	0.0559331
104.044	241.477	104.209	0.0559331
104.044	241.477	106.402	0.0576906
104.044	241.477	108.594	0.0605064
104.044	241.477	110.787	0.0626679
104.044	241.477	112.979	0.0657774
104.044	241.477	115.172	0.0685524
104.044	241.477	117.364	0.0716386
104.044	241.477	119.556	0.0750421
104.044	241.477	121.749	0.0785099
104.044	241.477	123.941	0.0821155
104.044	241.477	126.134	0.0857244
104.044	241.477	128.326	0.0893738
104.044	241.477	130.518	0.0929804
104.044	241.477	132.711	0.0965209
104.044	241.477	134.903	0.0999647
104.044	241.477	137.096	0.103259
104.044	241.477	139.288	0.106367
104.044	241.477	141.481	0.109223
104.044	241.477	143.673	0.111807
104.044	241.477	145.865	0.114017
104.044	241.477	148.058	0.115813
104.044	241.477	150.25	0.117184
104.044	241.477	152.443	0.118118
104.044	241.477	154.635	0.118484
104.044	241.477	156.828	0.118456
104.044	241.477	159.02	0.118231
104.044	241.477	161.212	0.117099
104.044	241.477	163.405	0.115957
104.044	241.477	165.597	0.114513
104.044	241.477	167.79	0.11305
104.044	241.477	169.982	0.111269
104.044	241.477	172.174	0.109764
104.044	241.477	174.367	0.108237
104.044	241.477	176.559	0.106688
104.044	241.477	178.752	0.1048
104.044	241.477	180.944	0.103843
104.044	241.477	183.137	0.103522
104.044	241.477	185.329	0.101575
104.044	241.477	187.521	0.101246
104.044	241.477	189.714	0.100917
104.044	241.477	191.906	0.0999229
104.044	241.477	194.099	0.0985815
104.044	241.477	196.291	0.097904
104.044	241.477	198.483	0.0972219
104.044	241.477	200.676	0.0965348
104.044	241.477	202.868	0.096879
104.044	241.477	205.061	0.0954948
104.044	241.477	207.253	0.0947951
104.044	241.477	209.446	0.093736
104.044	241.477	211.638	0.0930232
104.044	241.477	213.83	0.091581
104.044	241.477	216.023	0.0912167
104.044	241.477	218.215	0.0908511
104.044	241.477	220.408	0.0897456
104.044	241.477	222.6	0.0890007
104.044	241.477	224.793	0.0887009
104.044	241.477	226.985	0.0880229
104.044	241.477	229.177	0.0872636
104.044	241.477	231.37	0.0864205
104.044	241.477	233.562	0.0855301
104.044	241.477	235.755	0.0844728
104.044	241.477	237.947	0.0832824
104.044	241.477	240.139	0.0819896
104.044	241.477	242.332	0.0805977
104.044	241.477	244.524	0.0791105
104.044	241.477	246.717	0.077546
104.044	241.477	248.909	0.0759328
104.044	241.477	251.102	0.0742844
104.044	241.477	253.294	0.0726076
104.044	241.477	255.486	0.0708914
104.044	241.477	257.679	0.0692286
104.044	241.477	259.871	0.0675743
104.044	241.477	262.064	0.0659794
104.044	241.477	264.256	0.0643968
104.044	241.477	266.449	0.0626679
104.044	241.477	268.641	0.0605064
104.044	241.477	270.833	0.059396
104.044	241.477	273.026	0.0571106
104.044	241.477	275.218	0.056525
104.044	241.477	277.411	0.0553348
104.044	241.477	279.603	0.0547301
104.044	241.477	281.795	0.0534999
104.044	241.477	283.988	0.0516
104.044	241.477	286.18	0.0509509
104.044	241.477	288.373	0.0516
104.044	241.477	290.565	0.0509509
104.044	241.477	292.758	0.0496273
104.044	241.477	294.95	0.0489521
104.044	241.477	297.142	0.0502935
104.044	241.477	299.335	0.0489521
104.044	241.477	301.527	0.0496273
104.044	241.477	303.72	0.0496273
104.044	241.477	305.912	0.0502935
104.044	241.477	308.105	0.0489521
104.044	241.477	310.297	0.0509509
104.044	241.477	312.489	0.0496273
104.044	241.477	314.682	0.0482674
104.044	241.477	316.874	0.0489521
104.044	242.904	55.9762	0.0509509
104.044	242.904	58.1686	0.0496273
104.044	242.904	60.361	0.0482674
104.044	242.904	62.5535	0.0496273
104.044	242.904	64.7459	0.0489521
104.044	242.904	66.9383	0.0496273
104.044	242.904	69.1307	0.0509509
104.044	242.904	71.3231	0.0502935
104.044	242.904	73.5156	0.0509509
104.044	242.904	75.708	0.0502935
104.044	242.904	77.9004	0.0509509
104.044	242.904	80.0928	0.0516
104.044	242.904	82.2852	0.0516
104.044	242.904	84.4777	0.0496273
104.044	242.904	86.6701	0.0496273
104.044	242.904	88.8625	0.0509509
104.044	242.904	91.0549	0.0509509
104.044	242.904	93.2473	0.0516
104.044	242.904	95.4398	0.0502935
104.044	242.904	97.6322	0.0509509
104.044	242.904	99.8246	0.0522411
104.044	242.904	102.017	0.0541186
104.044	242.904	104.209	0.0547301
104.044	242.904	106.402	0.0576906
104.044	242.904	108.594	0.058833
104.044	242.904	110.787	0.0621347
104.044	242.904	112.979	0.0647575
104.044	242.904	115.172	0.06708
104.044	242.904	117.364	0.0700411
104.044	242.904	119.556	0.0732919
104.044	242.904	121.749	0.0766221
104.044	242.904	123.941	0.0800631
104.044	242.904	126.134	0.0835218
104.044	242.904	128.326	0.0869961
104.044	242.904	130.518	0.0904545
104.044	242.904	132.711	0.093839
104.044	242.904	134.903	0.0971308
104.044	242.904	137.096	0.100273
104.044	242.904	139.288	0.103229
104.044	242.904	141.481	0.105947
104.044	242.904	143.673	0.108391
104.044	242.904	145.865	0.110489
104.044	242.904	148.058	0.112193
104.044	242.904	150.25	0.113491
104.044	242.904	152.443	0.114309
104.044	242.904	154.635	0.114716
104.044	242.904	156.828	0.114687
104.044	242.904	159.02	0.114513
104.044	242.904	161.212	0.113344
104.044	242.904	163.405	0.111866
104.044	242.904	165.597	0.11097
104.044	242.904	167.79	0.109764
104.044	242.904	169.982	0.108237
104.044	242.904	172.174	0.106688
104.044	242.904	174.367	0.105433
104.044	242.904	176.559	0.103843
104.044	242.904	178.752	0.101902
104.044	242.904	180.944	0.100917
104.044	242.904	183.137	0.100587
104.044	242.904	185.329	0.0995893
104.044	242.904	187.521	0.0985815
104.044	242.904	189.714	0.097904
104.044	242.904	191.906	0.0975635
104.044	242.904	194.099	0.096879
104.044	242.904	196.291	0.0954948
104.044	242.904	198.483	0.0947951
104.044	242.904	200.676	0.0944435
104.044	242.904	202.868	0.093736
104.044	242.904	205.061	0.0926648
104.044	242.904	207.253	0.0923049
104.044	242.904	209.446	0.0919437
104.044	242.904	211.638	0.0908511
104.044	242.904	213.83	0.0904842
104.044	242.904	216.023	0.0897456
104.044	242.904	218.215	0.0890007
104.044	242.904	220.408	0.0882497
104.044	242.904	222.6	0.0876821
104.044	242.904	224.793	0.0870345
104.044	242.904	226.985	0.0863818
104.044	242.904	229.177	0.0856078
104.044	242.904	231.37	0.0847876
104.044	242.904	233.562	0.0838797
104.044	242.904	235.755	0.0828417
104.044	242.904	237.947	0.0817091
104.044	242.904	240.139	0.0804488
104.044	242.904	242.332	0.0791211
104.044	242.904	244.524	0.0777011
104.044	242.904	246.717	0.0762171
104.044	242.904	248.909	0.0746729
104.044	242.904	251.102	0.0731102
104.044	242.904	253.294	0.071499
104.044	242.904	255.486	0.0698984
104.044	242.904	257.679	0.0682603
104.044	242.904	259.871	0.0666819
104.044	242.904	262.064	0.0651164
104.044	242.904	264.256	0.0636169
104.044	242.904	266.449	0.0621347
104.044	242.904	268.641	0.0605064
104.044	242.904	270.833	0.058833
104.044	242.904	273.026	0.058833
104.044	242.904	275.218	0.056525
104.044	242.904	277.411	0.0547301
104.044	242.904	279.603	0.0534999
104.044	242.904	281.795	0.0528743
104.044	242.904	283.988	0.0528743
104.044	242.904	286.18	0.0522411
104.044	242.904	288.373	0.0516
104.044	242.904	290.565	0.0502935
104.044	242.904	292.758	0.0509509
104.044	242.904	294.95	0.0502935
104.044	242.904	297.142	0.0489521
104.044	242.904	299.335	0.0489521
104.044	242.904	301.527	0.0482674
104.044	242.904	303.72	0.0482674
104.044	242.904	305.912	0.0496273
104.044	242.904	308.105	0.0475729
104.044	242.904	310.297	0.0489521
104.044	242.904	312.489	0.0496273
104.044	242.904	314.682	0.0502935
104.044	242.904	316.874	0.0496273
104.044	244.331	55.9762	0.0502935
104.044	244.331	58.1686	0.0502935
104.044	244.331	60.361	0.0502935
104.044	244.331	62.5535	0.0482674
104.044	244.331	64.7459	0.0496273
104.044	244.331	66.9383	0.0496273
104.044	244.331	69.1307	0.0516
104.044	244.331	71.3231	0.0509509
104.044	244.331	73.5156	0.0509509
104.044	244.331	75.708	0.0509509
104.044	244.331	77.9004	0.0502935
104.044	244.331	80.0928	0.0502935
104.044	244.331	82.2852	0.0482674
104.044	244.331	84.4777	0.0509509
104.044	244.331	86.6701	0.0489521
104.044	244.331	88.8625	0.0502935
104.044	244.331	91.0549	0.0509509
104.044	244.331	93.2473	0.0516
104.044	244.331	95.4398	0.0509509
104.044	244.331	97.6322	0.0502935
[truncated: 56,058,274 more chars]
